# Supplementary material for: Diverse RNA-Binding Proteins Interact with Functionally Related Sets of RNAs, Suggesting an Extensive Regulatory System
Source: PLoS Biol. 2008 Oct 28;6(10):e255. doi: 10.1371/journal.pbio.0060255 (PMC2573929; doi:10.1371/journal.pbio.0060255)
Supplement: Dataset S1 — (6.76 MB ZIP) [file pbio.0060255.sd001.zip › Dataset_S1_92508.xls]

## Sheet: key
Oligonucleotide microarray probe key (for more details go to OPERON website)
mRNA	ORF
snoRNAs	SNO
tRNAs	TRN
snRNAs	SNR
Retrotransposons	RET
Long Terminal Repeats	LTR
ARS/CEN + 2-Micron	ACM
ncRNAs	NCR
Telomeric Sequences	TEL
Tags	TAG
ORFs Non-Operon	ONO
ORFs Cross-Hyb	OCH
Introns	INT
rRNA related	RRN
Intron Junctions	JXN
Intergenic expressed?	IGX
Intergenic Rrp6	IGR
Gene Tiling Sequences	TIL
Poly-A Downstream	AAA
cDNA microarray key
mRNA fragment -- meant to detect exonic sequences	FRAG
Intergenic region adjacent to listed genomic feature	I*
Introns	SPL2

## Sheet: oligo_array_group_norm
YORF	description	Untagged_BY4741_(13)_oligo_Mg _RBP40paper||ACATR1n544||71009	Untagged_BY4741_(12)_oligo_Mg _RBP40paper||ACATR1n546||71008	Untagged_BY4741_(9)_oligo_Mg _RBP40paper||ACATR1n556||69217	Untagged_BY4741_(7)_oligo_Mg _RBP40paper||ACATR1n562||69219	Untagged_BY4741_(8)_oligo_Mg _RBP40paper||ACATR1n564||69218	Untagged_BY4741_(1)_oligo_Mg _RBP40paper||ACATR1n677||71138	Untagged_BY4741_(2)_oligo_Mg _RBP40paper||ACATR1n678||71137	Untagged_BY4741_(10)_oligo_Mg _RBP40paper||ACATR1n698||71043	Untagged_BY4741_(11)_oligo_Mg _RBP40paper||ACATR1n699||71044	Untagged_BY4741_(3)_oligo_Mg _RBP40paper||ARBPn076||67850	Untagged_BY4741_(4)_oligo_Mg _RBP40paper||ARBPn093||67859	Untagged_BY4741_(5)_oligo_Mg _RBP40paper||ARBPn108b||67884	Untagged_BY4741_(6)_oligo_Mg _RBP40paper||ARBPn109||67886	Untagged_BY4741_(2)_oligo_EDTA_RBP40paper||ACATR1n566||69221	Untagged_BY4741_(3)_oligo_EDTA_RBP40paper||ACATR1n570||69220	Untagged_BY4741_(1)_oligo_EDTA_RBP40paper||APATn137||69213	Untagged_BY4741_(4)_oligo_EDTA_RBP40paper||APATn151||69210	Aco1_(1)_oligo_Mg _RBP40paper||ARBPn080||67852	Aco1_(2)_oligo_Mg _RBP40paper||ARBPn136||67914	Atg8_(1)_oligo_Mg _RBP40paper||ACATR1n0662||71148	Atg8_(2)_oligo_Mg _RBP40paper||ACATR1n0712||71149	Bfr1_(1)_oligo_Mg _RBP40paper||ARBPn068||67889	Bfr1_(2)_oligo_Mg _RBP40paper||ARBPn081||67853	Bfr1_(1)_oligo_EDTA_RBP40paper||ARBPn140||67920	Bfr1_(2)_oligo_EDTA_RBP40paper||ARBPn141||67921	Cbc2_(3)_oligo_Mg _RBP40paper||ACATR1n700||71045	Cbc2_(1)_oligo_Mg _RBP40paper||ARBPn088||67855	Cbc2_(2)_oligo_Mg _RBP40paper||ARBPn089||67856	Cbf5_(1)_oligo_Mg _RBP40paper||ARBPn154||67907	Cbf5_(2)_oligo_Mg _RBP40paper||ARBPn155||67909	Dhh1_(1)_oligo_EDTA_RBP40paper||ARBPn142||67922	Dhh1_(2)_oligo_EDTA_RBP40paper||ARBPn143||67923	Gbp2_(1)_oligo_Mg _RBP40paper||ARBPn055a||67869	Gbp2_(2)_oligo_Mg _RBP40paper||ARBPn090||67857	Gbp2_(1)_oligo_EDTA_RBP40paper||ARBPn144b||67924	Gbp2_(2)_oligo_EDTA_RBP40paper||ARBPn145b||67925	Hrb1_(1)_oligo_Mg _RBP40paper||ACATR1n691||71133	Hrb1_(2)_oligo_Mg _RBP40paper||ACATR1n692||71134	Hrb1_(3)_oligo_Mg _RBP40paper||ACATR1n693||71135	Idh1_(2)_oligo_Mg _RBP40paper||ARBPn002||67843	Idh1_(1)_oligo_Mg _RBP40paper||ARBPn112||67890	Khd1_(1)_oligo_EDTA_RBP40paper||ARBPn034b||65970	Khd1_(3)_oligo_EDTA_RBP40paper||ARBPn035b||65972	Mex67_(2)_oligo_Mg _RBP40paper||ACATR1n0675||71145	Mex67_(1)_oligo_Mg _RBP40paper||ARBPn056||71076	Msl5_(1)_oligo_Mg _RBP40paper||ARBPn038c||65976	Msl5_(2)_oligo_Mg _RBP40paper||ARBPn039d||65978	Nab2_(1)_oligo_Mg _RBP40paper||ARBPn066||67885
group		10	10	9	9	9	2	2	10	10	4	5	6	6	12	12	12	12	5	3	3	3	1	5	11	11	10	5	5	8	8	11	11	3	5	11	11	1	1	3	7	6	11	11	3	3	1	1	1
15S_RRNA	Ribosomal RNA of the small mitochondrial ribosomal subunit	-0.08	-0.14	1.01	0	-0.6	0.14	-0.07	0.52	0.41	0.845	0.015	0.26	0	0.23	0.49	-0.38	-0.62	0.825	2.47	-0.01	-0.16	-3.5	-1.91	-0.375	-0.64	-0.13	-0.315	0.325	-2.02	-2.24	0.8	-0.14	-0.09	-0.015	0.71	0.14	-1.22	0.09	0.23	1.38	NA	-0.49	-1.23	0.06	0.01	0.77	0.34	-0.99
21S_RRNA	Ribosomal RNA of the LARGEmitochondrial ribosomal subunit	NA	NA	NA	NA	NA	-0.34	0.96	NA	NA	NA	NA	NA	NA	NA	NA	NA	NA	NA	NA	1.23	0.875	NA	NA	-0.0075	0.0075	NA	NA	NA	NA	NA	-0.0425	-0.393	NA	NA	0.598	0.158	NA	NA	0.365	NA	NA	0.718	-0.133	0.355	NA	NA	NA	NA
5.8S_ITS1_JXN_RRNA	YBOX_RRN1000017:RRN_JXN_ITS1_5.8S:Chr:12:455533:to:455613:RC:ITS1_5.8S:overlap_10	NA	NA	0.04	0	-0.82	NA	NA	NA	NA	1.12	-0.51	NA	NA	0.05	-0.6	0.25	0	-0.19	0.34	0.98	1.64	-3.54	-1.86	NA	NA	NA	-0.04	0.84	NA	NA	NA	NA	NA	NA	NA	NA	NA	NA	NA	0.725	NA	NA	NA	1.5	NA	0.78	0.6	-3.77
ARS1021_ARS	Autonomously Replicating Sequence	NA	NA	NA	NA	NA	NA	-1.38	NA	NA	NA	NA	NA	NA	NA	NA	NA	NA	NA	NA	NA	NA	NA	NA	NA	NA	NA	NA	NA	NA	NA	NA	NA	NA	NA	NA	NA	NA	NA	NA	0.125	NA	NA	NA	NA	NA	NA	NA	NA
ARS304_ARS	ARS304 Autonomously Replicating Sequence on Chromosome III	0	-0.21	0.07	0	-0.18	0.28	-0.56	-0.41	0.31	0.015	-0.03	-0.135	0.075	-0.12	0.32	-0.12	-0.49	0.03	-0.18	NA	NA	-2.15	-1.59	-0.795	-0.7	0.78	2.95	2.35	-1.09	-0.84	NA	0.16	-0.53	-0.37	0.24	0	0.16	0.11	0.55	-0.198	-0.195	0.41	0	0.77	-0.6	-0.28	0	-0.46
ARS305_ARS	ARS305 Early-firing autonomously replicating sequence on Chromosome III	0.84	-0.52	NA	NA	NA	0.75	NA	NA	0.4	NA	0.25	NA	NA	NA	NA	NA	NA	-0.14	NA	NA	NA	NA	-0.69	0.102	-0.203	NA	NA	0.57	-0.265	-0.17	NA	NA	NA	0	NA	NA	0.985	0.785	NA	NA	NA	-0.102	-0.152	NA	NA	-0.625	-0.575	-0.965
ARS308-CEN3_ARS	ARS308-CEN3_ARS308-CEN3_chr03.fsa_(114318..114936)_619_bp._371_0:YBOX_ACM1000007	NA	NA	NA	NA	NA	NA	NA	NA	NA	NA	NA	NA	NA	NA	NA	NA	NA	NA	NA	NA	NA	NA	NA	NA	NA	NA	NA	NA	NA	NA	NA	NA	NA	NA	NA	NA	NA	NA	NA	NA	NA	NA	NA	NA	NA	NA	NA	NA
ARSCONSENSUS-TEL04L-XC_ARS	ARSconsensus-TEL04L-XC_ARSconsensus-TEL04L-XC_chr04.fsa_(complement(796..926))_131_bp._3:YBOX_ACM1000020	0.07	-0.03	NA	NA	NA	NA	NA	NA	0.57	NA	0.345	-0.135	0.135	NA	NA	NA	NA	-0.925	NA	NA	NA	NA	-2.5	-0.585	-0.93	0.03	-0.715	0.335	0.323	-0.682	NA	-0.59	NA	-0.045	1.26	1.24	NA	NA	NA	NA	NA	0.93	0.32	NA	NA	NA	NA	NA
ARSCONSENSUS-TEL12L-YP2_ARS	ARSconsensus-TEL12L-YP2_ARSconsensus-TEL12L-YP2_chr12.fsa_(5861..5991)_131_bp._31:YBOX_ACM1000021	-0.16	0	0.24	NA	-0.24	NA	NA	0.48	0.06	NA	NA	NA	NA	0	NA	0.8	0.78	NA	NA	NA	NA	NA	NA	NA	NA	-0.32	NA	NA	NA	NA	NA	NA	NA	NA	NA	NA	NA	NA	NA	NA	NA	NA	NA	NA	NA	NA	NA	NA
CEN13_CEN	CEN13 Chromosome XIII centromere	NA	NA	NA	NA	NA	NA	NA	NA	NA	NA	-0.015	0.43	0.25	NA	NA	NA	NA	-0.695	0.09	NA	NA	NA	-2.31	-2.09	-1.93	NA	1.53	1.88	-1.61	-1.63	0.045	-0.525	-0.09	-0.045	1.61	1.31	NA	NA	NA	1.25	-1.23	1.26	1.41	NA	NA	NA	NA	NA
CEN15_CEN	CEN15 Chromosome XV centromere	NA	NA	NA	NA	NA	NA	NA	NA	NA	NA	NA	NA	NA	NA	NA	NA	NA	NA	NA	NA	NA	NA	NA	NA	NA	NA	NA	NA	-1.19	-1.11	NA	NA	NA	NA	NA	NA	NA	NA	NA	NA	NA	NA	NA	NA	NA	NA	NA	NA
CEN16_CEN	CEN16 Chromosome XVI centromere	NA	NA	NA	NA	NA	NA	NA	NA	NA	NA	NA	NA	NA	NA	NA	NA	NA	NA	NA	NA	NA	NA	NA	NA	NA	NA	NA	NA	-1.17	-1.15	NA	NA	NA	NA	NA	NA	NA	NA	NA	NA	NA	NA	NA	NA	NA	NA	NA	NA
CEN1_CEN	CEN1 Chromosome I centromere	-0.9	-0.73	NA	NA	NA	-0.04	0.38	-0.03	0.08	NA	NA	NA	NA	NA	NA	NA	NA	NA	NA	NA	NA	NA	NA	NA	NA	0.77	NA	NA	NA	NA	NA	NA	NA	NA	NA	NA	NA	NA	NA	NA	NA	NA	NA	NA	NA	NA	NA	NA
CEN6_CEN	CEN6 Chromosome VI centromere	-0.525	NA	NA	NA	NA	0	-0.47	0.835	1.05	NA	NA	NA	NA	NA	NA	NA	NA	NA	NA	NA	NA	NA	NA	NA	NA	0.505	NA	NA	NA	NA	NA	NA	NA	NA	NA	NA	NA	NA	NA	NA	NA	NA	NA	NA	NA	NA	NA	NA
CEN8_CEN	CEN8 Chromosome VIII centromere	0.275	-0.275	NA	NA	NA	0.25	-0.89	NA	1.34	NA	NA	NA	NA	NA	NA	NA	NA	NA	NA	NA	NA	NA	NA	-1.99	-1.75	0.675	NA	NA	NA	NA	0.83	0.27	NA	NA	0	NA	NA	NA	NA	NA	NA	2.49	1.95	NA	NA	NA	NA	NA
D_2UM	NP_040490.1:D_protein_NC_001398_Saccharomyces_cerevisiae_2_micron_circle_plasmid,_complete_sequence._(2271..2816)_423_0:YBOX_ACM1000017	-0.43	-0.17	-0.16	0	0.27	-0.7	0.21	0.2	0	0	-0.13	-0.475	0.005	-0.025	0.065	0.435	-0.405	0.12	-0.23	0.19	0	-0.96	-1.23	-0.34	-0.065	-0.03	0.06	0.1	0.015	-0.07	-0.045	-0.055	-0.17	-0.23	0.345	0.135	-0.25	0.16	-0.18	0.16	0.435	1.08	1.06	0.12	0.2	-0.08	NA	-0.53
ETS1-1_RRNA	ETS1-1 Non-coding region located immediately upstream of RDN18, that is transcribed as part of the 35S rRNA precursor transcript; contains an essential U3 snoRNA binding site required for maturation of 18S rRNA	NA	NA	NA	NA	NA	NA	NA	NA	NA	NA	NA	NA	NA	-0.06	-0.61	0.29	NA	NA	NA	NA	NA	NA	NA	NA	NA	NA	NA	NA	NA	NA	NA	NA	NA	NA	NA	NA	NA	NA	NA	NA	NA	NA	NA	NA	NA	NA	NA	NA
ETS2-1_RRNA	ETS2-1 Non-coding region located adjacent to and downstream of RDN25, transcribed as part of the 35S rRNA precursor transcript; contains the primary rRNA transcription termination site at +93 and a secondary termination site between +211 and +250	-0.33	-0.07	-1.11	0.55	0	-0.695	-0.585	0.68	1.74	0.115	-0.16	0.4	-0.16	0.17	-0.41	-0.17	1.01	-0.34	-0.03	0.01	-0.73	-2.69	-2.38	-0.255	-0.17	-0.12	-0.26	1.46	0	-0.155	1.26	0.61	-0.47	0.6	2.19	1.99	-0.185	-0.465	-0.94	1.34	-1.25	0.1	-0.1	-0.13	0	1.84	0.185	-2.96
ETS2_25S_JXN_RRNA	YBOX_RRN1000018:RRN_JXN_25S_ETS2:Chr:12:451747:to:451827:RC:25S_ETS2:overlap	NA	NA	NA	NA	NA	-2.17	-0.205	NA	NA	NA	-0.14	0	0.88	NA	NA	NA	NA	-2.2	NA	NA	NA	-4.76	-2.58	NA	NA	NA	-1.03	1.4	0.195	-0.54	NA	NA	NA	NA	NA	NA	NA	NA	NA	NA	NA	NA	NA	NA	NA	1.24	0	-4.91
FLP_2UM	NP_040488.1:recombinase_(FLP)_NC_001398_Saccharomyces_cerevisiae_2_micron_circle_plasmid,_complete_sequence._(join(5570..6318,1..523))_1109_0:YBOX_ACM1000015	-0.29	0	0.79	-0.15	0	0.005	-0.005	0	-0.04	-0.38	-0.115	-0.785	0.125	-0.06	0.06	0.15	0.46	0.115	-0.1	0.27	-0.32	-0.31	-0.775	-1.45	-1.57	-0.08	0.115	-0.315	0	0.205	-0.425	-0.385	1.97	0.965	1.53	1.3	-0.3	0.13	0.39	0.085	0.475	-0.025	0.205	-0.11	0	-0.04	-0.76	0.69
IGR_CHR01:(COMPLEMENT(166471..166621))_28	YBOX_IGR1000001:NAR001C:NAR001C:chr01.fsa:(complement(166471..166621)):151:bp._28_0	0.235	NA	NA	NA	NA	NA	NA	NA	1.4	NA	NA	NA	NA	NA	NA	NA	NA	NA	NA	NA	NA	NA	NA	NA	NA	-0.235	NA	NA	NA	NA	NA	NA	NA	NA	NA	NA	NA	NA	NA	NA	NA	NA	NA	NA	NA	NA	NA	NA
IGR_CHR02:(172042..172201)_24	YBOX_IGR1000002:NBL005W:NBL005W:chr02.fsa:(172042..172201):160:bp._24_0	0	-0.33	0	-0.09	0.06	-0.21	0.21	-0.08	0	0	-0.06	0.52	0.47	0	NA	0.14	0.01	-0.1	-0.28	0.26	NA	-0.155	-0.74	-0.19	-0.235	0.5	0.38	0.36	0.405	0	1.02	0.965	0.96	0.34	2.17	2.25	-0.035	0.165	-0.36	NA	0.02	-0.115	-0.485	0.24	-0.57	-0.025	-0.005	-0.425
IGR_CHR02:(230361..231361)_25	YBOX_IGR1000141:gBL05_10:gBL05_10:chr02.fsa:(230361..231361):1001:bp._25_0	0.02	-0.19	-0.1	0	0.12	0.57	0.25	NA	0.31	0.19	0.34	0.16	-1.23	0.41	0.72	-1.01	-0.16	-0.1	0.23	0.14	-0.04	0.295	1.81	1.51	1.8	-0.81	NA	-0.16	0.145	1	0.05	0.06	0.04	0	-0.77	-0.81	0.055	-0.465	0.13	NA	NA	-0.05	-0.38	-0.57	0.36	0.235	-0.335	-0.165
IGR_CHR02:(234361..234579)_68	YBOX_IGR1000142:gBL05_14:gBL05_14:chr02.fsa:(234361..234579):219:bp._68_0	0	-0.23	-1.06	0	0.3	0.325	-0.055	-0.01	0.16	0	0.29	-0.08	-0.34	0.38	0.22	-0.63	-0.74	-0.18	NA	-0.22	-0.52	0.175	1.82	0.475	0.71	-0.38	-0.25	NA	0.035	0.21	0.28	0.43	0.23	0	-0.43	-0.54	-0.025	-0.335	0.15	NA	-0.41	-0.29	-0.37	-0.49	-0.62	0.025	-0.255	-0.095
IGR_CHR02:(270735..270897)_35	YBOX_IGR1000005:NBR003W:NBR003W:chr02.fsa:(270735..270897):163:bp._35_0	-0.03	0	0.66	NA	-0.66	-0.865	0.145	0	-0.08	0	-0.12	0.18	0.51	0.02	NA	0.37	-0.19	0.17	NA	-0.065	-0.165	-0.78	-0.66	-1.25	-1.44	-0.06	0.08	NA	-0.52	-0.095	NA	0.17	0.065	0	0	-0.22	0	-0.31	-0.225	NA	-0.57	1.35	2.21	0.635	NA	0.28	0.21	0.96
IGR_CHR02:(283358..283565)_22	YBOX_IGR1000006:NBR005W:NBR005W:chr02.fsa:(283358..283565):208:bp._22_0	-0.25	-0.47	NA	NA	NA	0.43	NA	0.39	0.77	NA	NA	NA	NA	NA	NA	NA	NA	NA	NA	NA	NA	NA	NA	NA	NA	0	NA	NA	NA	NA	NA	NA	NA	NA	NA	NA	NA	NA	NA	NA	NA	NA	NA	NA	NA	NA	NA	NA
IGR_CHR02:(46928..47189)_92	YBOX_IGR1000004:NBL024W:NBL024W:chr02.fsa:(46928..47189):262:bp._92_0	0.24	-0.33	NA	NA	NA	0.75	-0.18	-0.08	0	NA	-0.13	-0.11	0	NA	NA	-0.055	1.14	-0.52	NA	NA	NA	NA	-1.18	NA	NA	1.61	2.05	2.51	-0.168	-0.182	NA	NA	NA	-0.16	NA	NA	-0.64	0	NA	NA	NA	NA	NA	NA	NA	-0.02	1.06	-0.29
IGR_CHR02:(479141..479285)_27	YBOX_IGR1000010:NBR024W:NBR024W:chr02.fsa:(479141..479285):145:bp._27_0	0.07	0	-0.375	NA	0.375	0.92	0.14	-0.59	1	-1.29	-0.13	-0.205	-0.295	-0.015	-0.905	0.305	0.015	-0.38	NA	NA	NA	-1.43	-1.07	0.085	-0.25	-0.92	NA	NA	-0.545	-0.37	NA	0.27	NA	0.13	0.77	0.71	1.02	1.14	NA	0	0.415	-0.49	-0.92	NA	NA	-0.105	-0.235	-1.32
IGR_CHR02:(505260..506260)_2	YBOX_IGR1000143:gBR07_0:gBR07_0:chr02.fsa:(505260..506260):1001:bp._2_0	0.05	0	-0.56	0	0.11	-0.385	-0.095	-0.41	-1.09	-0.32	-0.025	-0.23	0.3	-0.41	-0.01	-0.23	0.35	0.155	0.59	-0.14	-0.38	-0.25	-0.565	-0.645	-0.45	0.08	-0.145	-0.315	0.378	0.812	0.06	-0.06	0	-0.095	-0.67	-1.15	-0.66	-0.77	0.26	-0.055	-0.44	1.35	1.42	-0.42	-0.12	0.2	0.17	0.62
IGR_CHR02:(509260..510260)_721	YBOX_IGR1000144:gBR07_4:gBR07_4:chr02.fsa:(509260..510260):1001:bp._721_0	NA	NA	NA	NA	NA	0.53	-0.24	NA	NA	NA	NA	NA	NA	NA	0.265	-0.265	1.83	NA	NA	NA	NA	-1.05	NA	0	0.325	NA	NA	NA	NA	NA	NA	0.135	NA	NA	NA	NA	0.105	-0.675	NA	NA	NA	-0.575	-0.115	NA	NA	NA	-0.065	0.185
IGR_CHR02:(649939..650110)_100	YBOX_IGR1000016:NBR046W:NBR046W:chr02.fsa:(649939..650110):172:bp._100_0	0.04	-0.11	-0.41	NA	0.41	-1.08	0.135	-0.15	-0.43	-0.43	-0.5	0.53	-0.15	-0.495	-0.115	0.935	-0.485	-0.66	-0.11	-0.05	-0.3	-1.03	-0.42	-0.815	-0.51	0.03	0.71	NA	-1.7	-1.63	-0.02	0.15	-0.21	-0.04	0.2	0.02	0.135	-0.235	0.23	0.105	-0.52	1.47	2.11	0.05	NA	0.745	0.075	-0.415
IGR_CHR02:(680590..680830)_87	YBOX_IGR1000017:NBR048W:NBR048W:chr02.fsa:(680590..680830):241:bp._87_0	-1.7	-2.63	NA	NA	NA	-1.13	-1.33	0.91	0.58	NA	NA	NA	NA	-0.72	-1.05	NA	0.72	NA	NA	NA	NA	NA	NA	NA	NA	0.67	NA	NA	NA	NA	NA	NA	NA	NA	NA	NA	NA	NA	NA	NA	NA	NA	NA	NA	NA	NA	NA	NA
IGR_CHR02:(COMPLEMENT(373565..373736))_83	YBOX_IGR1000007:NBR015C:NBR015C:chr02.fsa:(complement(373565..373736)):172:bp._83_0	NA	NA	NA	NA	NA	NA	NA	0.08	0.26	NA	NA	NA	NA	NA	NA	NA	NA	NA	NA	NA	NA	NA	NA	NA	NA	-0.08	NA	NA	NA	NA	NA	NA	NA	NA	NA	NA	NA	NA	NA	NA	NA	NA	NA	NA	NA	NA	NA	NA
IGR_CHR02:(COMPLEMENT(376100..376292))_114	YBOX_IGR1000008:NBR016C:NBR016C:chr02.fsa:(complement(376100..376292)):193:bp._114_0	-0.02	-0.1	NA	NA	NA	0.69	-0.31	0.16	0.96	0.33	-0.22	NA	NA	0	NA	-0.18	0.31	-0.48	NA	NA	NA	-0.865	0.17	0	-0.235	0	NA	-0.22	-0.0025	-0.237	1.82	2.33	NA	0.53	-0.275	NA	0.655	0.405	NA	NA	NA	-0.665	-0.745	NA	NA	-0.385	-0.575	0.095
IGR_CHR02:(COMPLEMENT(553772..553931))_63	YBOX_IGR1000011:NBR031C:NBR031C:chr02.fsa:(complement(553772..553931)):160:bp._63_0	0	-0.05	0	0.15	-0.75	-0.425	0.035	-0.1	-0.38	0.1	0.14	-0.14	0.23	0.385	0.815	-0.085	-0.025	0.14	0.495	0.075	-0.355	-0.51	-0.93	-0.515	-0.46	0.12	-0.12	-0.62	-0.145	-0.35	0.03	-0.03	-0.315	-0.25	-0.15	-0.35	0.04	0.09	0.185	-0.11	-0.06	1.04	1.29	-0.685	-0.035	-0.04	0.26	-0.22
IGR_CHR02:(COMPLEMENT(554857..555007))_13	YBOX_IGR1000012:NBR032C:NBR032C:chr02.fsa:(complement(554857..555007)):151:bp._13_0	-0.32	-0.28	-0.05	0	0.04	0.5	NA	-0.51	0.05	NA	-0.01	-0.47	0	NA	NA	NA	NA	0.01	NA	1.12	NA	-2.48	-1.22	-0.655	-0.44	0.19	1.35	0.78	0.0125	-0.0125	NA	0.39	-1.47	-0.11	NA	NA	0.19	0	-0.03	-0.065	-0.37	1.82	2.21	-0.65	NA	-0.33	-0.04	-0.06
IGR_CHR02:(COMPLEMENT(554916..555084))_31	YBOX_IGR1000013:NBR033C:NBR033C:chr02.fsa:(complement(554916..555084)):169:bp._31_0	0.01	-0.29	NA	0.225	-0.225	NA	NA	-0.56	-0.12	NA	-0.105	-0.955	-0.435	NA	NA	NA	NA	0.095	NA	NA	NA	-2.53	-1.54	-0.185	-0.47	0.21	0.865	0.885	-0.285	0.25	NA	NA	NA	-0.095	NA	NA	0	-0.01	NA	NA	0.095	2.11	2.5	NA	NA	-0.26	-0.18	-0.15
IGR_CHR02:(COMPLEMENT(593213..593351))_51	YBOX_IGR1000014:NBR042C:NBR042C:chr02.fsa:(complement(593213..593351)):139:bp._51_0	0.4	0	NA	NA	NA	NA	NA	NA	0.47	NA	NA	NA	NA	NA	NA	NA	NA	NA	NA	NA	NA	NA	NA	NA	NA	-0.13	NA	NA	NA	NA	NA	NA	NA	NA	NA	NA	NA	NA	NA	NA	NA	NA	NA	NA	NA	NA	NA	NA
IGR_CHR02:(COMPLEMENT(681361..681574))_127	YBOX_IGR1000018:NBR051C:NBR051C:chr02.fsa:(complement(681361..681574)):214:bp._127_0	NA	NA	0.155	-0.155	NA	-0.165	0.625	NA	NA	0.55	NA	NA	NA	-0.38	0	0.15	-1.08	NA	NA	NA	NA	-3.61	NA	-0.385	-0.54	NA	NA	NA	NA	NA	0.27	0.52	NA	NA	NA	NA	NA	NA	NA	NA	NA	0.6	0.37	NA	NA	0.84	-0.19	-1.21
IGR_CHR03:(285256..285936)_522	YBOX_IGR1000147:gCR03_8:gCR03_8:chr03.fsa:(285256..285936):681:bp._522_0	0.03	-0.13	0	0.34	-0.3	-0.375	0.215	0	-0.15	NA	0.005	-0.5	0	0.05	0.65	-0.05	-0.15	0.135	0.825	-0.135	-0.255	0.735	2.1	0.36	0.675	-0.6	NA	NA	0.323	0.347	-0.305	-0.155	0.585	-0.005	-1.27	-1.43	-0.375	-0.155	0.135	NA	NA	0.665	1.07	-0.205	0.105	0.005	0.185	0.145
IGR_CHR03:(COMPLEMENT(172628..172790))_5	YBOX_IGR1000021:NCR013C:NCR013C:chr03.fsa:(complement(172628..172790)):163:bp._5_0	0.07	-0.07	NA	NA	NA	0.3	NA	NA	0.2	NA	NA	NA	NA	NA	NA	NA	NA	NA	NA	NA	NA	NA	NA	NA	NA	0.69	NA	NA	NA	NA	NA	NA	NA	NA	NA	NA	0.47	0.51	NA	NA	NA	NA	NA	NA	NA	NA	1.92	NA
IGR_CHR03:(COMPLEMENT(173602..173755))_33	YBOX_IGR1000022:NCR014C:NCR014C:chr03.fsa:(complement(173602..173755)):154:bp._33_0	0.05	-0.1	NA	NA	NA	-0.685	-0.505	0.8	0.91	NA	0.105	0.64	NA	-0.39	-0.5	-0.18	0.18	-0.215	NA	0.38	0.66	0.17	0.895	-0.102	0.102	0	-0.025	NA	NA	NA	0.212	0.302	-0.42	0.025	-0.547	-0.627	0.65	-0.07	0.88	NA	-0.71	2.81	2.82	1.6	-0.04	NA	0.17	-1
IGR_CHR03:(COMPLEMENT(210480..210621))_4	YBOX_IGR1000023:NCR019C:NCR019C:chr03.fsa:(complement(210480..210621)):142:bp._4_0	-0.06	0.09	NA	NA	NA	-0.09	0.09	-0.17	0	-0.06	0	0.97	-0.07	-0.23	-0.03	0.07	0.76	-0.05	-0.095	-0.045	0.045	-0.385	-0.25	-0.31	-0.495	-0.01	-0.11	NA	-0.237	-0.372	0.145	0.525	1.95	1.62	3.1	3.08	-0.195	-0.005	-0.285	NA	-0.04	-0.145	0.175	0.285	0.695	0.005	-0.005	-1.15
IGR_CHR04:(1021699..1021852)_43	YBOX_IGR1000031:NDR106W:NDR106W:chr04.fsa:(1021699..1021852):154:bp._43_0	-0.69	-0.29	NA	NA	NA	NA	NA	0.54	0.34	NA	NA	NA	NA	NA	NA	NA	NA	NA	NA	NA	NA	-1.96	NA	NA	NA	0	NA	NA	NA	NA	NA	NA	NA	NA	NA	NA	0	0	NA	NA	NA	NA	NA	NA	NA	0.56	0.26	0.18
IGR_CHR04:(1022912..1023059)_58	YBOX_IGR1000033:NDR108W:NDR108W:chr04.fsa:(1022912..1023059):148:bp._58_0	NA	NA	NA	NA	NA	NA	NA	NA	NA	NA	0.565	NA	NA	NA	NA	NA	NA	-0.285	NA	NA	NA	NA	NA	NA	NA	NA	NA	NA	NA	NA	NA	NA	NA	0.285	NA	NA	NA	NA	NA	NA	NA	NA	NA	NA	NA	NA	NA	NA
IGR_CHR04:(1350163..1351163)_805	YBOX_IGR1000155:gDR14_4:gDR14_4:chr04.fsa:(1350163..1351163):1001:bp._805_0	0.51	0.17	0.06	0	-0.24	-0.015	-0.035	-0.02	-0.26	0.07	0.01	-1.05	-0.295	-0.17	NA	0.02	0.37	-0.02	-0.19	0	0.12	-0.015	-0.02	0.415	0.17	0.1	-0.38	-0.15	-0.055	0.5	-0.61	-0.28	0.68	0.44	0.59	0.46	0.045	0.145	-0.35	NA	0.225	-0.81	-1.22	-0.31	-0.23	-0.045	-0.275	1.5
IGR_CHR04:(1377373..1378373)_520	YBOX_IGR1000156:gDR15_8:gDR15_8:chr04.fsa:(1377373..1378373):1001:bp._520_0	0	-0.43	0.5	0	-0.65	0.57	-0.65	0.36	0.17	-0.04	0.135	-0.25	NA	0.395	0.415	-0.405	0.355	0.185	NA	-0.295	0.495	0.54	1.41	0.605	1.12	0.43	NA	NA	-0.165	0.83	0.03	0.09	0.065	-0.175	-0.46	-0.6	0.1	-0.29	0.155	NA	NA	-0.49	-0.03	NA	-0.065	-0.01	-0.31	0.15
IGR_CHR04:(1378373..1379080)_419	YBOX_IGR1000157:gDR15_9:gDR15_9:chr04.fsa:(1378373..1379080):708:bp._419_0	-0.48	-0.8	0.62	0	-0.86	0.985	-0.105	-0.11	0	-0.09	0.065	-0.105	-0.305	0.095	-0.095	-0.695	0.325	-0.065	0.09	0	0.16	0.125	1.26	0.52	0.665	0.75	-0.315	0.085	-0.075	0.28	0.075	0.345	0.02	-0.255	-0.185	-0.425	0.155	-0.155	-0.05	NA	0.405	-0.175	-0.075	0.61	-0.31	-0.405	-0.925	-0.875
IGR_CHR04:(262131..262724)_147	YBOX_IGR1000150:gDL04_5:gDL04_5:chr04.fsa:(262131..262724):594:bp._147_0	0.12	-0.33	-1	0	1.11	-0.145	0.085	0.2	0.27	0	0.15	0	NA	0.13	0.16	-0.25	0.13	-0.08	NA	-0.01	0.16	1.48	2.16	0.745	0.79	0	NA	NA	0.075	0.04	-0.18	-0.3	0.63	-0.08	0.13	0.17	-0.17	-0.12	0	NA	-0.65	-0.45	-0.85	-0.2	0.11	-0.09	0.21	0.27
IGR_CHR04:(733116..733251)_6	YBOX_IGR1000030:NDR048W:NDR048W:chr04.fsa:(733116..733251):136:bp._6_0	0	-0.15	0.09	-0.09	NA	0.03	-0.32	-0.12	0	NA	-0.12	-0.14	-0.68	0.055	-0.085	0.355	0.215	0.3	0.26	0.28	0.46	0.105	0.23	0.0525	-0.0725	0.54	NA	1.14	0	-0.405	2.16	2.14	-0.06	0.24	-0.152	-0.0525	-0.035	0.005	-0.06	NA	-0.44	0.278	-0.122	0.36	NA	0.595	0.425	0.605
IGR_CHR04:(762047..763047)_880	YBOX_IGR1000151:gDR09_6:gDR09_6:chr04.fsa:(762047..763047):1001:bp._880_0	0.46	-0.22	0	1.68	-0.27	0.355	-0.175	-0.32	0.04	-0.14	0.13	NA	0	-0.335	0.015	-0.015	0.735	0	NA	0.015	-0.015	-0.64	1.51	-0.2	0.145	-0.22	NA	-0.11	0.845	1.37	-0.015	0.215	-0.045	-0.01	-0.685	-0.965	0.31	-0.96	0.035	NA	-0.12	0.325	0.685	-0.395	-0.725	0.3	0.32	0.27
IGR_CHR04:(763047..763367)_48	YBOX_IGR1000152:gDR09_7:gDR09_7:chr04.fsa:(763047..763367):321:bp._48_0	-0.085	0.195	-0.89	0.07	0	0.17	-0.17	NA	0.015	0.08	0.75	NA	NA	-0.105	0.105	-0.385	1.03	-0.24	NA	-0.11	-0.07	-0.385	2.06	0.0075	0.542	0.065	-0.05	NA	0.715	1.17	-0.0075	0.0725	0	0	-0.797	-1.31	0.215	-0.915	0.3	NA	NA	0.843	0.873	NA	-0.37	-0.025	0.285	0.355
IGR_CHR04:(798685..799685)_663	YBOX_IGR1000153:gDR10_2:gDR10_2:chr04.fsa:(798685..799685):1001:bp._663_0	NA	NA	NA	NA	NA	NA	0.68	NA	NA	NA	NA	NA	NA	NA	NA	NA	NA	NA	NA	NA	NA	NA	NA	NA	NA	NA	NA	NA	NA	NA	NA	NA	NA	NA	NA	NA	NA	NA	NA	NA	NA	NA	NA	NA	NA	NA	NA	NA
IGR_CHR04:(COMPLEMENT(104659..104806))_35	YBOX_IGR1000027:NDL035C:NDL035C:chr04.fsa:(complement(104659..104806)):148:bp._35_0	0.81	-0.04	NA	NA	NA	NA	NA	NA	0.62	NA	NA	NA	NA	NA	NA	NA	NA	NA	NA	NA	NA	NA	NA	NA	NA	-0.06	NA	NA	NA	NA	NA	NA	NA	NA	NA	NA	NA	NA	NA	NA	NA	NA	NA	NA	NA	NA	NA	NA
IGR_CHR05:(367586..367721)_11	YBOX_IGR1000045:NER031W:NER031W:chr05.fsa:(367586..367721):136:bp._11_0	0.21	-0.15	-0.18	0.18	NA	0.68	NA	-0.25	0.4	NA	0.01	0.255	-0.025	0.235	NA	0.065	NA	-0.05	NA	NA	NA	0.69	-0.16	-0.705	-1.03	-0.26	NA	NA	0.432	0.507	1.27	1.22	NA	0.12	NA	NA	0.27	0.07	NA	NA	0.025	-0.53	-0.59	NA	NA	0.22	0	-0.25
IGR_CHR05:(422491..422668)_61	YBOX_IGR1000046:NER037W:NER037W:chr05.fsa:(422491..422668):178:bp._61_0	NA	NA	NA	NA	NA	-0.57	-0.45	NA	NA	NA	-0.665	-0.345	0.415	NA	NA	NA	NA	-0.485	NA	NA	NA	NA	NA	NA	NA	NA	-0.085	0.405	NA	NA	NA	NA	NA	0.625	NA	NA	NA	NA	NA	NA	-0.325	NA	NA	NA	NA	NA	NA	NA
IGR_CHR05:(535024..536024)_657	YBOX_IGR1000165:gER07_5:gER07_5:chr05.fsa:(535024..536024):1001:bp._657_0	NA	NA	NA	NA	NA	NA	NA	NA	0.645	NA	NA	NA	NA	NA	NA	NA	NA	NA	NA	NA	NA	NA	NA	NA	NA	0.145	NA	NA	NA	NA	NA	NA	NA	NA	NA	NA	NA	NA	NA	NA	NA	NA	NA	NA	NA	NA	NA	NA
IGR_CHR05:(COMPLEMENT(118454..118607))_19	YBOX_IGR1000036:NEL009C:NEL009C:chr05.fsa:(complement(118454..118607)):154:bp._19_0	0.135	-0.085	NA	NA	NA	1.12	-0.76	NA	0.085	NA	NA	NA	NA	NA	NA	NA	NA	NA	NA	NA	NA	NA	NA	NA	NA	0.215	NA	NA	NA	NA	NA	NA	NA	NA	NA	NA	NA	NA	NA	NA	NA	NA	NA	NA	NA	NA	NA	NA
IGR_CHR05:(COMPLEMENT(15652..15832))_109	YBOX_IGR1000041:NEL025C:NEL025C:chr05.fsa:(complement(15652..15832)):181:bp._109_0	NA	NA	NA	NA	NA	NA	NA	NA	-0.75	NA	NA	NA	NA	NA	NA	NA	NA	NA	NA	NA	NA	NA	NA	NA	NA	0.54	NA	NA	NA	NA	NA	NA	NA	NA	NA	NA	NA	NA	NA	NA	NA	NA	NA	NA	NA	NA	NA	NA
IGR_CHR05:(COMPLEMENT(499170..499305))_16	YBOX_IGR1000047:NER043C:NER043C:chr05.fsa:(complement(499170..499305)):136:bp._16_0	0.2	0.01	-0.89	0.05	0	-0.605	-0.235	-0.05	0	0.24	0.185	0.325	0.015	-0.04	0.21	-0.35	0.7	-0.255	-0.43	0.27	0.39	0.46	0.175	-0.0425	-0.0775	-0.26	-0.355	-0.075	-0.235	-0.49	0.532	0.552	1.12	0.435	1.67	1.85	0	-0.19	0.01	NA	0.065	-0.998	-0.598	0.42	0.17	0	-0.23	1.09
IGR_CHR05:(COMPLEMENT(52350..52515))_85	YBOX_IGR1000040:NEL022C:NEL022C:chr05.fsa:(complement(52350..52515)):166:bp._85_0	0.1	0	-0.77	0	0.29	-0.105	0.935	0.62	-0.32	0.035	0.025	0.08	-0.1	-0.19	NA	0.2	-1.13	0.055	-0.41	1.56	0.52	-2.94	-1.44	-0.445	-0.55	-0.13	-0.065	0.045	2.29	2.14	0.47	-0.21	-0.51	-0.095	1.41	1.33	-0.62	0.45	0.9	0.17	-0.3	0.21	0.43	0	NA	0.14	0	-2.95
IGR_CHR05:(COMPLEMENT(64205..64373))_12	YBOX_IGR1000039:NEL020C:NEL020C:chr05.fsa:(complement(64205..64373)):169:bp._12_0	0.2	-0.03	0	0.45	-0.06	-0.005	-0.225	-0.1	0.57	-0.245	0.06	-0.205	-0.025	0.05	-0.03	-0.04	-0.15	0.03	NA	0.125	0.405	-0.95	-1.05	-0.505	-0.77	0	NA	-0.57	-0.86	-0.215	NA	0.34	-0.195	-0.2	0.14	0	0.17	-0.03	0.295	-0.1	-0.435	-1.23	-0.76	0.275	NA	-0.83	-0.44	-0.05
IGR_CHR05:(COMPLEMENT(67363..67504))_33	YBOX_IGR1000038:NEL018C:NEL018C:chr05.fsa:(complement(67363..67504)):142:bp._33_0	0.6	0.79	-0.34	0	0.7	-0.46	0.87	-0.16	-0.62	0	0.005	0.79	-0.07	0.52	-0.2	-0.31	-0.95	0.055	0.015	-0.245	-1.03	-0.89	0.035	-0.125	-0.33	-0.7	-0.105	-0.335	0	0.015	0.48	0.71	-0.015	-0.115	-0.87	-0.86	-0.15	0.56	0.245	-0.12	-0.3	0.51	0.86	-0.315	0.045	0.08	0.18	-1.84
IGR_CHR06:(27950..28130)_20	YBOX_IGR1000050:NFL012W:NFL012W:chr06.fsa:(27950..28130):181:bp._20_0	-0.25	-0.15	NA	NA	NA	-0.47	0.03	0	-0.32	NA	NA	NA	NA	NA	NA	NA	NA	NA	NA	NA	NA	NA	NA	NA	NA	0.36	NA	NA	-0.537	-0.662	NA	NA	NA	NA	NA	NA	-0.09	0.08	NA	NA	NA	NA	NA	NA	NA	2.02	1.65	NA
IGR_CHR06:(COMPLEMENT(44406..44547))_32	YBOX_IGR1000049:NFL011C:NFL011C:chr06.fsa:(complement(44406..44547)):142:bp._32_0	0	0.33	0	-0.13	0.07	-0.135	0.285	-0.35	-0.8	-0.04	0.11	0.535	0.275	0.155	-0.575	-0.035	-0.675	-0.16	-0.42	0.01	-0.54	-0.52	-0.41	-0.1	-0.625	-0.16	0.01	-0.5	0.075	-0.41	1.5	1.1	-0.37	-0.01	0.065	0.095	-0.18	0.22	-0.49	0.025	-0.635	-0.525	-0.345	-0.61	0.04	0.28	0	-0.06
IGR_CHR07:(1012186..1012387)_37	YBOX_IGR1000069:NGR122W:NGR122W:chr07.fsa:(1012186..1012387):202:bp._37_0	NA	NA	NA	NA	NA	NA	NA	NA	-0.625	NA	NA	NA	NA	NA	NA	NA	NA	NA	NA	NA	NA	NA	NA	NA	NA	0.045	NA	NA	NA	NA	NA	NA	NA	NA	NA	NA	NA	NA	NA	NA	NA	NA	NA	NA	NA	NA	NA	NA
IGR_CHR07:(1034512..1035512)_351	YBOX_IGR1000177:gGR13_3:gGR13_3:chr07.fsa:(1034512..1035512):1001:bp._351_0	0.59	-0.45	0	0	-0.47	0.69	-0.17	NA	0.75	NA	-0.32	NA	NA	0	0	-0.07	0.65	0	NA	-0.05	0.32	-0.905	0.64	1.16	1.28	0.13	NA	NA	NA	NA	0.14	-0.14	0	NA	0.43	0.43	0.115	0.025	0.5	NA	NA	-0.26	-0.52	0.11	-1.25	-0.225	-0.855	-0.015
IGR_CHR07:(1035512..1036512)_206	YBOX_IGR1000178:gGR13_4:gGR13_4:chr07.fsa:(1035512..1036512):1001:bp._206_0	0.5	-0.26	0	0.78	-0.04	0.035	0.015	-0.16	0.04	NA	-0.045	NA	NA	-0.88	0.06	-0.06	0.59	0.045	NA	0.03	0.21	-0.695	0.995	0.995	1.14	0	NA	NA	-0.142	0.352	0	0	-0.56	NA	0.13	0.17	0.285	-0.065	0.28	NA	NA	-0.15	-0.4	0	NA	-0.295	-0.565	-0.705
IGR_CHR07:(133049..134049)_27	YBOX_IGR1000166:gGL03_2:gGL03_2:chr07.fsa:(133049..134049):1001:bp._27_0	-0.37	-0.2	-0.37	0.72	0	0.3	-0.27	-0.6	0.05	0.43	0.33	0.36	-0.48	0.31	-0.02	-0.6	-0.31	0.07	0.34	-0.55	-0.6	0.16	2	1	1.14	0.03	-0.44	-0.07	0.895	0.98	-0.11	-0.29	0.36	-0.12	0.11	0.13	0	0.11	0.07	NA	-0.41	-0.49	-0.26	-0.66	-0.99	-0.12	-0.3	0.03
IGR_CHR07:(23384..23675)_134	YBOX_IGR1000059:NGL042W:NGL042W:chr07.fsa:(23384..23675):292:bp._134_0	0.46	0.08	0	0.21	-0.28	0.22	0.27	0	0.01	0.135	0.045	0	-0.42	0.04	NA	0	0.54	-0.465	-0.09	NA	NA	-0.87	-0.235	-0.985	-0.84	-0.18	-0.215	-0.045	NA	NA	1.1	1.34	-1.22	1.2	-0.4	NA	0	0.1	0.08	NA	-0.54	1.26	1.09	0.16	NA	-0.36	-0.54	-0.21
IGR_CHR07:(318553..318694)_62	YBOX_IGR1000056:NGL018W:NGL018W:chr07.fsa:(318553..318694):142:bp._62_0	0.26	0.52	NA	NA	NA	0.33	-0.11	NA	0.08	0.24	0	-0.725	0.045	-0.23	NA	0.23	1	-0.23	NA	NA	NA	0.01	-0.14	-0.0175	-0.0325	-0.08	0	0.22	0.362	0.757	NA	1.32	NA	NA	0.128	NA	-0.04	-0.13	NA	NA	-0.375	-0.333	0.0175	NA	NA	0	-0.2	1.06
IGR_CHR07:(326363..326612)_134	YBOX_IGR1000053:NGL012W:NGL012W:chr07.fsa:(326363..326612):250:bp._134_0	0.6	0.22	0.1	0	-0.69	NA	-0.44	0	-0.47	NA	0.05	-0.39	0.04	-0.21	NA	0.11	1.16	0.38	NA	NA	NA	-1.93	-0.94	-0.72	-0.655	-0.04	NA	0	0.29	0.085	NA	0.295	NA	-0.26	NA	NA	-0.06	-0.24	NA	NA	-0.16	0.215	0.385	NA	NA	1.09	1.73	0.89
IGR_CHR07:(548469..549469)_196	YBOX_IGR1000168:gGR07_1:gGR07_1:chr07.fsa:(548469..549469):1001:bp._196_0	0	-0.4	0	0.97	-0.51	0.28	-0.25	-0.37	0.16	-0.035	-0.16	-1.01	-0.105	0.245	1.42	-0.255	-0.195	0.6	0.085	-0.415	-0.535	-1.25	-0.28	0.28	0.655	0.27	-0.12	0	0.895	0.7	-0.585	-0.435	-0.075	0.23	0.435	0.545	0.45	0.67	0.195	0.66	0.105	-0.395	-0.345	-0.505	NA	-0.03	0.03	0.44
IGR_CHR07:(549469..550469)_437	YBOX_IGR1000169:gGR07_2:gGR07_2:chr07.fsa:(549469..550469):1001:bp._437_0	0.44	0.13	0	0.37	-1.15	-0.16	-0.14	-0.21	-0.08	-0.065	-0.295	-0.74	-0.32	0.195	0.295	-0.675	-0.005	-0.215	-0.13	0.15	0	-1.6	-0.555	0.72	0.695	0.11	0.385	-0.195	-0.135	0.07	-0.305	-0.285	0.15	0.255	0.775	0.785	0.29	0.54	0.29	1.01	-0.07	-0.195	-0.225	-0.07	NA	-0.05	0	-0.06
IGR_CHR07:(551469..552469)_150	YBOX_IGR1000170:gGR07_4:gGR07_4:chr07.fsa:(551469..552469):1001:bp._150_0	-0.03	0	0	1.63	-1.52	-0.245	-0.125	0.25	0.52	NA	0	NA	NA	-0.045	0.705	-0.185	-0.335	-0.37	NA	-0.015	0.015	-1.93	0.49	0.73	0.645	0.32	NA	NA	0.0425	0.598	-0.045	-0.135	0.055	NA	0.375	0.495	0.195	0.115	0.105	NA	NA	-0.135	-0.515	-0.015	NA	-0.125	-0.065	-0.535
IGR_CHR07:(576615..576789)_83	YBOX_IGR1000061:NGR042W:NGR042W:chr07.fsa:(576615..576789):175:bp._83_0	0.15	0.26	0.96	0	-0.44	NA	0.27	-0.01	-0.55	0.03	0.075	0.245	-0.145	0.22	-0.02	-0.01	0.2	0.255	0	-0.05	0.37	-0.205	-0.415	-0.0725	-0.318	-0.22	-0.355	-0.245	0.405	0.02	1.43	1.61	-0.77	-0.135	-0.568	-0.637	-0.125	-0.065	-0.22	NA	-0.415	0.0725	0.412	0.25	-0.12	0.035	0.215	0.085
IGR_CHR07:(664770..665572)_360	YBOX_IGR1000171:gGR08_5:gGR08_5:chr07.fsa:(664770..665572):803:bp._360_0	0.26	0	0	1.57	-0.13	0.12	-0.12	-0.74	0.43	0.54	0.13	0.09	-0.55	0.06	0.03	-0.71	0.03	0.15	0.83	-0.07	-0.13	0.765	1.99	0.745	1.01	-0.2	-0.71	NA	0	0.155	-0.14	-0.27	0.35	-0.16	-1.47	-1.5	-0.275	-0.125	-0.03	NA	NA	0.35	0.36	-0.14	0.33	0.405	0.595	0.405
IGR_CHR07:(757474..757633)_31	YBOX_IGR1000063:NGR062W:NGR062W:chr07.fsa:(757474..757633):160:bp._31_0	-0.25	-0.2	0.23	-0.23	NA	0.38	-0.28	0	-0.03	NA	-0.03	-0.535	0.265	NA	-0.4	0.13	0.46	0.03	NA	NA	NA	-0.265	-1.51	NA	NA	0.09	NA	NA	NA	NA	NA	NA	NA	-0.33	NA	NA	-0.235	-0.415	NA	NA	0.025	NA	NA	NA	NA	-0.105	0.245	0.115
IGR_CHR07:(810118..810301)_76	YBOX_IGR1000065:NGR071W:NGR071W:chr07.fsa:(810118..810301):184:bp._76_0	0.05	-0.04	NA	NA	NA	0.45	0	0	-0.48	NA	0.17	0.1	0.44	NA	NA	NA	NA	-0.31	NA	NA	NA	-1.75	-1.25	-0.135	0.21	0.51	0	0.27	NA	NA	NA	0.56	NA	-0.36	NA	NA	-0.175	-0.095	NA	NA	-0.36	0.46	0.08	NA	NA	-0.085	0.415	-0.545
IGR_CHR07:(928134..929134)_515	YBOX_IGR1000173:gGR11_5:gGR11_5:chr07.fsa:(928134..929134):1001:bp._515_0	0.25	NA	NA	NA	NA	-0.205	-1.05	NA	0.65	NA	NA	NA	NA	NA	NA	NA	NA	NA	NA	NA	NA	-1.39	NA	0.76	0.575	-0.69	NA	NA	NA	NA	NA	0.905	NA	NA	0.285	NA	-0.13	-0.35	NA	NA	NA	-0.325	-0.505	NA	NA	NA	NA	-0.82
IGR_CHR07:(929134..930134)_868	YBOX_IGR1000174:gGR11_6:gGR11_6:chr07.fsa:(929134..930134):1001:bp._868_0	-0.55	-0.78	NA	NA	NA	0.005	-0.365	0.07	0.35	NA	0	NA	NA	0.365	-0.115	-0.495	-0.065	NA	NA	0.09	0.26	-0.15	0.85	0.655	0.5	0	NA	NA	NA	NA	1.05	0.98	-0.72	NA	-0.12	-0.35	0.43	-0.11	0.08	NA	NA	-1.09	-1.01	0	-0.74	NA	-0.74	-0.29
IGR_CHR07:(COMPLEMENT(225921..226092))_29	YBOX_IGR1000057:NGL026C:NGL026C:chr07.fsa:(complement(225921..226092)):172:bp._29_0	-0.29	NA	NA	NA	NA	NA	NA	NA	-0.6	NA	NA	NA	NA	NA	NA	NA	NA	NA	NA	NA	NA	NA	NA	NA	NA	0.29	NA	NA	NA	NA	NA	NA	NA	NA	NA	NA	NA	NA	NA	NA	NA	NA	NA	NA	NA	NA	NA	NA
IGR_CHR07:(COMPLEMENT(366399..366534))_11	YBOX_IGR1000052:NGL010C:NGL010C:chr07.fsa:(complement(366399..366534)):136:bp._11_0	-0.73	-1.1	0.07	-0.33	0	-0.155	-0.175	0.12	0	0	-0.25	-0.34	0.32	0.375	-0.255	0.135	-0.675	0.02	-0.69	2.26	0.28	-3.64	-1.71	-1.29	-1.28	0.43	2.26	1.54	-0.865	-0.79	NA	NA	-0.69	-0.14	0.76	0.7	0.62	0.04	-0.08	0.06	-0.15	-0.08	0.46	-0.12	0.08	0.87	-0.04	-0.41
IGR_CHR07:(COMPLEMENT(604577..604733))_12	YBOX_IGR1000062:NGR043C:NGR043C:chr07.fsa:(complement(604577..604733)):157:bp._12_0	-0.34	-0.2	0.06	-0.06	NA	-0.48	-0.04	-0.18	0	0.885	-0.205	-0.03	0.03	0.11	-0.06	0.55	-0.33	0.065	NA	0.22	NA	-0.71	-1.17	-0.29	-0.465	0.34	-1.01	0.105	0	-0.345	NA	0.045	NA	-0.025	-0.265	NA	-0.33	-0.24	-0.21	NA	-0.04	0.245	-0.045	0.26	-0.3	0.7	0.35	-0.35
IGR_CHR07:(COMPLEMENT(939424..939589))_78	YBOX_IGR1000066:NGR106C:NGR106C:chr07.fsa:(complement(939424..939589)):166:bp._78_0	-1.53	NA	0.105	NA	-0.105	-0.19	-0.08	-0.035	0.035	NA	0.07	NA	NA	-0.36	NA	-0.49	0.1	-1.17	-0.69	-0.06	-0.55	NA	-3.13	-1.11	-1.15	0.635	1.64	2.25	-0.205	-1.03	0.61	-0.01	-0.78	-0.09	1.86	1.51	0	0.59	0.25	NA	NA	0.66	0.68	0	NA	NA	-0.09	-0.71
IGR_CHR07:(COMPLEMENT(974235..974403))_39	YBOX_IGR1000067:NGR111C:NGR111C:chr07.fsa:(complement(974235..974403)):169:bp._39_0	-0.96	NA	NA	NA	NA	NA	NA	-0.01	-0.95	NA	NA	NA	NA	NA	NA	NA	NA	NA	NA	NA	NA	NA	NA	NA	NA	0.87	NA	NA	NA	NA	NA	NA	NA	NA	NA	NA	0.62	0.03	NA	NA	NA	NA	NA	NA	NA	-0.28	-0.27	-1.9
IGR_CHR08:(305646..306646)_401	YBOX_IGR1000183:gHR04_6:gHR04_6:chr08.fsa:(305646..306646):1001:bp._401_0	-0.155	-0.275	-1.54	0	0.32	-0.72	-0.48	NA	0.635	NA	-0.12	NA	NA	0.455	0.065	-0.185	-0.065	-0.41	NA	0	-0.2	-0.74	1.45	0.665	0.98	0.155	NA	NA	NA	NA	0.01	0	0.21	0	-0.72	-1.02	-0.39	-0.27	-0.11	NA	NA	0.64	0.58	-0.59	-0.14	0.07	0.08	0.21
IGR_CHR08:(309646..310646)_247	YBOX_IGR1000181:gHR04_10:gHR04_10:chr08.fsa:(309646..310646):1001:bp._247_0	0.4	-0.27	0.35	0	-0.29	-0.39	0.49	0.42	0.62	NA	0.04	NA	NA	0.195	0.085	-0.315	0.755	-0.23	NA	-0.175	0.085	-0.18	1.58	0.595	0.89	-0.17	NA	NA	0.315	0.76	0.06	0.22	0.085	-0.11	-0.81	-1.06	-0.24	-0.66	0.215	NA	NA	0.69	0.13	-0.235	-0.635	0.38	-0.07	-0.08
IGR_CHR08:(312646..313497)_734	YBOX_IGR1000182:gHR04_13:gHR04_13:chr08.fsa:(312646..313497):852:bp._734_0	0.38	0.19	-0.62	0	0.27	0.35	-1.05	-0.12	0.11	0	0.28	-0.2	-0.23	-0.05	0.37	-0.54	0.05	0.7	NA	0.05	0.46	0.465	1.4	0.35	0.515	0	NA	-0.19	1.18	0.86	0.205	0.205	-0.09	-0.59	-1.31	-1.26	-0.205	-0.225	0.38	NA	-0.18	1.34	1.14	-0.12	-1.13	-0.125	0.125	-0.515
IGR_CHR08:(436206..437170)_39	YBOX_IGR1000184:gHR05_6:gHR05_6:chr08.fsa:(436206..437170):965:bp._39_0	NA	NA	NA	NA	NA	NA	NA	NA	NA	NA	-0.51	NA	NA	NA	NA	NA	NA	NA	NA	NA	NA	NA	-1.9	NA	NA	NA	NA	0.16	NA	NA	NA	NA	NA	0.31	NA	NA	NA	NA	NA	NA	NA	NA	NA	NA	NA	NA	NA	NA
IGR_CHR08:(522872..523872)_311	YBOX_IGR1000185:gHR06_0:gHR06_0:chr08.fsa:(522872..523872):1001:bp._311_0	0.175	-0.175	NA	NA	NA	-0.27	0.66	NA	-0.725	0.26	0	NA	NA	-0.365	NA	0.485	0.365	-0.2	NA	0.5	0	-1.51	-1.37	-0.125	0.07	0.285	NA	0.59	-0.0825	0.113	NA	NA	-0.48	NA	0.24	NA	-0.285	0.045	-0.4	NA	NA	2.08	1.88	-0.7	NA	-0.035	-0.065	0.585
IGR_CHR08:(COMPLEMENT(202504..202657))_13	YBOX_IGR1000070:NHR009C:NHR009C:chr08.fsa:(complement(202504..202657)):154:bp._13_0	NA	NA	NA	NA	NA	NA	NA	NA	NA	NA	NA	NA	NA	NA	NA	NA	NA	NA	NA	NA	NA	NA	NA	NA	NA	NA	NA	NA	NA	NA	NA	NA	NA	NA	NA	NA	NA	NA	NA	NA	NA	NA	NA	NA	NA	NA	NA	NA
IGR_CHR08:(COMPLEMENT(518765..518939))_100	YBOX_IGR1000072:NHR026C:NHR026C:chr08.fsa:(complement(518765..518939)):175:bp._100_0	0.88	-0.1	NA	NA	NA	2.15	-0.41	0.61	1.14	NA	NA	NA	NA	NA	NA	NA	NA	NA	NA	NA	NA	NA	NA	NA	NA	0	NA	NA	NA	NA	NA	NA	NA	NA	NA	NA	NA	NA	NA	NA	NA	NA	NA	NA	NA	NA	NA	NA
IGR_CHR09:(113606..114606)_469	YBOX_IGR1000186:gIL02_7:gIL02_7:chr09.fsa:(113606..114606):1001:bp._469_0	0.87	0.35	-0.72	0.63	0	0.07	-0.07	0	0	1	-0.005	0.055	-0.035	-0.44	NA	-0.44	0.09	0.255	NA	NA	NA	-0.165	0.725	0.125	0.23	0.42	-0.035	NA	0.37	0.285	NA	0	NA	NA	-0.83	-1.39	-0.095	-0.355	NA	NA	NA	-0.07	0.27	NA	NA	0.525	0.855	0.215
IGR_CHR09:(154867..155122)_136	YBOX_IGR1000076:NIL015W:NIL015W:chr09.fsa:(154867..155122):256:bp._136_0	0.54	0	NA	NA	NA	NA	NA	NA	1.39	NA	NA	NA	NA	NA	NA	NA	NA	NA	NA	NA	NA	NA	NA	NA	NA	-0.59	NA	NA	NA	NA	NA	NA	NA	NA	NA	NA	NA	NA	NA	NA	NA	NA	NA	NA	NA	NA	NA	NA
IGR_CHR09:(368962..369962)_297	YBOX_IGR1000187:gIR04_3:gIR04_3:chr09.fsa:(368962..369962):1001:bp._297_0	2	0	NA	NA	NA	NA	NA	0.34	0.78	NA	NA	NA	NA	NA	NA	NA	NA	NA	NA	NA	NA	NA	NA	NA	NA	-0.34	NA	NA	NA	NA	NA	NA	NA	NA	NA	NA	NA	NA	NA	NA	NA	NA	NA	NA	NA	NA	NA	NA
IGR_CHR09:(COMPLEMENT(355842..356004))_77	YBOX_IGR1000077:NIR001C:NIR001C:chr09.fsa:(complement(355842..356004)):163:bp._77_0	0.03	0	0	0.87	-0.47	-0.5	-0.02	0.16	0.21	0.19	0.2	0.72	0.04	0.38	0.37	-0.17	-0.21	-0.18	NA	0.21	0.45	0.825	0.2	-0.825	-1.14	-0.31	0	0.18	-0.445	0.1	0.18	0.03	-0.74	-0.22	-0.89	NA	0.135	0.215	-0.27	NA	-0.53	0.8	0.79	1.03	0.77	-0.155	-0.115	1.48
IGR_CHR10:(171920..172694)_129	YBOX_IGR1000188:gJL03_6:gJL03_6:chr10.fsa:(171920..172694):775:bp._129_0	NA	NA	NA	NA	NA	NA	-0.46	1.04	1	NA	NA	NA	NA	NA	NA	NA	NA	NA	NA	NA	NA	NA	NA	NA	NA	0	NA	NA	NA	NA	NA	NA	NA	NA	NA	NA	NA	NA	NA	NA	NA	NA	NA	NA	NA	NA	NA	NA
IGR_CHR10:(180615..180768)_13	YBOX_IGR1000080:NJL018W:NJL018W:chr10.fsa:(180615..180768):154:bp._13_0	0	-0.67	NA	NA	NA	0	NA	0.27	-0.6	NA	NA	NA	NA	NA	NA	NA	NA	NA	NA	NA	NA	NA	NA	NA	NA	0.72	NA	NA	NA	NA	NA	NA	NA	NA	NA	NA	NA	NA	NA	NA	NA	NA	NA	NA	NA	NA	NA	NA
IGR_CHR10:(204824..205824)_693	YBOX_IGR1000189:gJL04_8:gJL04_8:chr10.fsa:(204824..205824):1001:bp._693_0	0	0.01	0.91	0	-0.88	NA	-0.38	-0.27	-0.11	0.14	-0.045	0.05	0	0.195	0.335	-0.585	0.305	-0.115	NA	0.02	-0.02	-0.165	0.215	-0.685	-0.46	0.6	0.505	0.035	NA	NA	NA	0	0.16	0.415	0.05	0	-0.055	0.135	-0.05	-0.005	-0.24	-0.07	0.05	-0.37	-0.04	0.015	-0.015	1.11
IGR_CHR10:(258932..259932)_321	YBOX_IGR1000190:gJL06_4:gJL06_4:chr10.fsa:(258932..259932):1001:bp._321_0	0.31	-0.07	-0.165	0.165	NA	0.275	-0.095	0	0.38	0.8	-0.07	-0.93	0	-0.135	0.115	0.475	1.05	0	NA	0.375	0.705	-0.64	0.2	-0.305	-0.11	0.63	0.67	NA	0	0.435	0.03	0.07	0.445	0.41	0.67	0.69	0.49	-0.11	0.115	NA	0.83	0.3	-0.22	-0.115	-0.515	0.11	-0.2	1.52
IGR_CHR10:(565002..566002)_280	YBOX_IGR1000191:gJR11_7:gJR11_7:chr10.fsa:(565002..566002):1001:bp._280_0	NA	0.12	-0.24	0.24	NA	0.505	-0.125	NA	0.57	NA	NA	NA	NA	-0.185	0.305	0.105	0.505	NA	NA	-0.49	-0.05	-0.795	NA	0.505	0.6	0	NA	NA	NA	NA	-0.02	0.21	-0.21	NA	-0.79	NA	-0.205	-0.545	0.05	NA	NA	-0.08	-0.38	0.13	NA	1.57	0.845	-0.435
IGR_CHR11:(14591..15208)_131	YBOX_IGR1000194:gKL01_5:gKL01_5:chr11.fsa:(14591..15208):618:bp._131_0	0.22	0	0	-0.21	0.09	-0.12	0.3	-0.41	-0.73	-0.16	0.205	-0.015	-0.165	-0.205	0.205	-0.235	-0.425	-0.105	0	0.15	-0.41	-0.62	-0.455	0.425	0	-0.09	-0.205	0.235	0.535	0.45	0.33	0.53	-0.68	-0.195	-0.38	-0.13	-0.39	0.11	-0.01	NA	-0.215	-0.08	0	-0.45	NA	0.22	-0.07	0.06
IGR_CHR11:(178284..178428)_0	YBOX_IGR1000082:NKL025W:NKL025W:chr11.fsa:(178284..178428):145:bp._0_0	NA	NA	0.225	NA	-0.225	0.3	-1.06	NA	NA	NA	NA	NA	NA	-0.8	NA	NA	-0.28	NA	NA	NA	NA	NA	NA	-0.625	-1.11	NA	NA	NA	-1.35	-1.33	NA	-0.03	NA	NA	1.7	1.42	NA	NA	NA	NA	NA	0.03	-0.47	NA	NA	NA	NA	NA
IGR_CHR11:(547783..548228)_110	YBOX_IGR1000196:gKR05_12:gKR05_12:chr11.fsa:(547783..548228):446:bp._110_0	0.68	-0.06	0.85	0	-0.33	0.68	0.01	-0.07	0.12	-0.04	0.08	0.47	-0.02	0.55	NA	0	0.17	-0.22	NA	NA	NA	0.935	-0.3	-0.125	-0.29	0.37	-0.18	-0.18	NA	NA	0.09	-0.01	NA	-0.02	-0.75	NA	-0.285	0.015	NA	NA	-0.24	0.64	1.06	NA	NA	0.025	0.365	0.185
IGR_CHR11:(94071..94227)_85	YBOX_IGR1000089:NKL038W:NKL038W:chr11.fsa:(94071..94227):157:bp._85_0	-0.075	0.265	NA	NA	NA	-1.83	0.985	NA	-0.665	NA	0.01	-0.095	0.425	NA	NA	NA	NA	-0.35	NA	1.07	0.14	-1.18	-0.64	-1.46	-1.18	-0.075	0.64	NA	-1.49	-0.94	-0.05	-0.54	-0.25	NA	0.05	-0.05	-0.045	0.045	-0.26	NA	-1.46	2.26	2.69	-1.11	-0.14	-0.255	0.745	-0.065
IGR_CHR11:(COMPLEMENT(136054..136246))_4	YBOX_IGR1000087:NKL034C:NKL034C:chr11.fsa:(complement(136054..136246)):193:bp._4_0	NA	-0.32	NA	NA	NA	NA	NA	NA	0.13	NA	NA	NA	NA	NA	NA	NA	NA	NA	NA	NA	NA	NA	NA	NA	NA	-0.08	NA	NA	NA	NA	NA	NA	NA	NA	NA	NA	NA	NA	NA	NA	NA	NA	NA	NA	NA	NA	NA	NA
IGR_CHR11:(COMPLEMENT(142823..142991))_24	YBOX_IGR1000085:NKL031C:NKL031C:chr11.fsa:(complement(142823..142991)):169:bp._24_0	0.335	-0.025	NA	NA	NA	0.75	0	NA	-0.735	NA	NA	NA	NA	NA	NA	NA	NA	NA	NA	NA	NA	-2.72	NA	NA	NA	0.005	NA	NA	NA	NA	NA	NA	NA	NA	NA	NA	-0.11	-0.12	NA	NA	NA	NA	NA	NA	NA	NA	0.11	-0.14
IGR_CHR11:(COMPLEMENT(184803..185013))_122	YBOX_IGR1000081:NKL022C:NKL022C:chr11.fsa:(complement(184803..185013)):211:bp._122_0	-0.07	-0.12	0	-0.05	0.37	0.045	-0.155	-0.1	0	-0.25	-0.51	-0.175	0.295	0.12	0.05	-0.25	-0.13	0.15	0	NA	0.63	-0.615	-1.12	-0.485	-0.06	1.31	2.28	1.68	-0.975	-1.12	-0.03	0.17	2.15	0.38	2.64	2.72	-0.045	0.045	0.29	-0.03	0.185	-0.39	-0.12	-0.22	0.09	0.365	-0.285	-0.135
IGR_CHR11:(COMPLEMENT(638530..638722))_1	YBOX_IGR1000091:NKR013C:NKR013C:chr11.fsa:(complement(638530..638722)):193:bp._1_0	0.24	0.09	-0.01	0.04	0	-0.23	-0.37	0	-0.21	-0.56	-0.025	-0.95	-0.15	0.145	-0.065	0.185	-0.255	0.145	NA	-0.18	0.03	-0.42	-0.345	-0.675	-0.69	-0.03	-0.135	-0.245	-0.565	0.05	NA	0	1.73	0.525	1.95	1.66	0	-0.37	0	NA	0.39	-0.68	-0.83	-0.37	0.05	0	0.05	0.77
IGR_CHR12:(1048294..1049294)_209	YBOX_IGR1000213:gLR14_6:gLR14_6:chr12.fsa:(1048294..1049294):1001:bp._209_0	0.33	-0.21	0	0.01	-0.43	1.5	-0.845	NA	0.44	NA	NA	NA	NA	-0.285	0.005	0.035	-0.005	NA	NA	NA	NA	-0.94	NA	0.59	0.715	0.07	NA	NA	NA	NA	0.355	0.295	NA	NA	-0.095	-0.325	-0.11	-0.21	NA	NA	NA	0.225	-0.105	NA	NA	NA	0.24	0.56
IGR_CHR12:(198936..199176)_127	YBOX_IGR1000093:NLR004W:NLR004W:chr12.fsa:(198936..199176):241:bp._127_0	NA	NA	0.81	0	-1.21	-0.155	0.385	NA	NA	NA	-0.6	1.42	-0.375	0.18	0.52	-0.39	-0.24	NA	-0.03	0.33	-0.68	-3.27	-2	-0.275	-0.21	NA	-0.32	1.61	7.46	6.98	0.5	0.32	0.04	0	2.59	2.14	1.41	0.225	0	0.573	NA	0	NA	0.74	0.66	1.41	-1.11	-2.38
IGR_CHR12:(330177..331177)_236	YBOX_IGR1000203:gLR05_0:gLR05_0:chr12.fsa:(330177..331177):1001:bp._236_0	0.47	0	NA	NA	NA	0.6	NA	0.01	0.52	NA	0	NA	NA	NA	NA	NA	NA	NA	NA	NA	NA	NA	-0.92	NA	NA	-0.34	NA	NA	NA	NA	NA	NA	NA	0.64	NA	NA	NA	NA	NA	NA	NA	NA	NA	NA	NA	NA	NA	NA
IGR_CHR12:(364506..364831)_227	YBOX_IGR1000204:gLR06_15:gLR06_15:chr12.fsa:(364506..364831):326:bp._227_0	0.01	0.19	-0.08	0.15	0	-0.275	-0.015	-0.33	-0.08	0.14	0.36	-0.07	0.02	0.295	0.515	-0.445	-0.385	0	NA	0.23	0.14	0.09	0.09	0	0.105	-0.24	-0.39	NA	0.0325	-0.0325	NA	-0.365	-0.53	-0.1	-0.685	-1.07	0.07	0.25	-0.13	NA	-0.55	-0.295	-0.295	0	NA	-0.32	-0.08	-0.13
IGR_CHR12:(57709..58709)_372	YBOX_IGR1000198:gLL01_3:gLL01_3:chr12.fsa:(57709..58709):1001:bp._372_0	NA	NA	NA	NA	NA	1.06	-0.98	NA	NA	NA	NA	NA	NA	NA	NA	NA	NA	NA	NA	NA	NA	NA	NA	NA	NA	NA	NA	NA	NA	NA	NA	NA	NA	NA	NA	NA	NA	NA	NA	NA	NA	NA	NA	NA	NA	NA	NA	NA
IGR_CHR12:(938909..939909)_679	YBOX_IGR1000206:gLR10_4:gLR10_4:chr12.fsa:(938909..939909):1001:bp._679_0	0.33	-0.27	-1.77	0	0.42	-0.225	0.075	0	-0.04	0.6	0.03	0.32	-0.28	0.74	0.84	-0.55	-0.03	-0.11	-0.09	-0.19	-0.15	0.74	1.38	1.14	1.34	-0.36	-0.91	0.23	0	0.175	-0.085	-0.185	0.05	-0.03	0.015	-0.125	-0.01	0	-0.51	NA	0.08	-0.805	-0.805	-0.29	0.37	0.17	-0.1	0.56
IGR_CHR12:(949499..949634)_66	YBOX_IGR1000097:NLR135W:NLR135W:chr12.fsa:(949499..949634):136:bp._66_0	NA	NA	NA	NA	NA	0.43	NA	NA	NA	NA	0.56	NA	NA	NA	NA	NA	NA	0.11	NA	NA	NA	NA	NA	NA	NA	NA	NA	NA	NA	NA	NA	NA	NA	-0.11	NA	NA	NA	NA	NA	NA	NA	NA	NA	NA	NA	NA	NA	NA
IGR_CHR12:(965554..966554)_366	YBOX_IGR1000207:gLR11_0:gLR11_0:chr12.fsa:(965554..966554):1001:bp._366_0	0.42	0	-0.25	0.77	0	-0.425	-0.095	-0.33	-0.49	0.05	-0.235	-0.67	0	-0.675	0.545	-0.355	0.355	-0.135	NA	0	-0.18	-1.02	-0.325	0.42	0.665	0.14	0.035	0.095	1.41	1.53	-0.045	-0.175	-0.1	0.135	0.195	-0.215	-0.215	-0.055	0.32	0.36	-0.13	-0.195	-0.085	-0.43	-0.8	-0.205	0.095	0.475
IGR_CHR12:(969554..970554)_79	YBOX_IGR1000208:gLR11_4:gLR11_4:chr12.fsa:(969554..970554):1001:bp._79_0	0.45	-0.66	NA	NA	NA	0.17	-0.19	0.45	0.46	NA	NA	NA	NA	-0.205	0.325	-0.155	0.475	NA	NA	-0.04	0.11	-0.5	NA	0.66	0.755	0	NA	NA	NA	NA	NA	0.205	-0.34	NA	-0.765	NA	-0.03	-0.27	0.13	NA	NA	-0.205	0.055	0.04	NA	NA	0.02	0.17
IGR_CHR12:(984430..985430)_913	YBOX_IGR1000209:gLR12_5:gLR12_5:chr12.fsa:(984430..985430):1001:bp._913_0	0.365	-0.295	NA	NA	NA	0.005	-0.675	NA	0.615	NA	NA	NA	NA	-0.445	-0.135	0.305	0.135	NA	NA	NA	NA	-0.97	NA	0.02	0.375	-0.055	NA	NA	NA	NA	NA	-0.005	NA	NA	0.255	NA	-0.03	-0.38	NA	NA	NA	-0.295	-0.275	NA	NA	NA	-0.25	0.15
IGR_CHR12:(988140..988278)_16	YBOX_IGR1000098:NLR139W:NLR139W:chr12.fsa:(988140..988278):139:bp._16_0	0.48	-0.23	NA	NA	NA	NA	NA	-0.06	0.08	NA	NA	NA	NA	NA	NA	NA	NA	NA	NA	NA	NA	NA	NA	NA	NA	0	NA	NA	NA	NA	NA	NA	NA	NA	NA	NA	0.01	-0.05	NA	NA	NA	NA	NA	NA	NA	NA	1.56	-0.03
IGR_CHR12:(994726..995726)_271	YBOX_IGR1000210:gLR13_2:gLR13_2:chr12.fsa:(994726..995726):1001:bp._271_0	0.855	-0.105	0	0.6	-0.86	0.42	-0.47	NA	0.105	NA	-0.71	NA	NA	-0.1	-0.42	-0.05	0.83	-0.6	NA	-0.31	0	-1.42	0.36	0.205	0.29	0.575	NA	NA	NA	NA	0.26	0.13	-0.12	NA	0.48	0.54	-0.03	-0.02	0.19	NA	NA	0.06	-0.06	-0.03	NA	-0.11	-0.33	0.22
IGR_CHR12:(996726..997726)_580	YBOX_IGR1000211:gLR13_4:gLR13_4:chr12.fsa:(996726..997726):1001:bp._580_0	0.865	-0.205	0	0.29	-0.88	0.09	0.23	NA	1.08	NA	-0.19	NA	NA	-0.21	0.21	-1.69	0.49	0.06	NA	-0.16	0.03	-0.62	0.87	0.23	0.665	-0.015	NA	NA	NA	NA	-0.005	-0.285	0.73	-0.06	0.965	0.965	0	-0.53	-0.03	NA	NA	-0.685	-0.955	NA	-1.06	NA	-0.56	0.58
IGR_CHR12:(998726..999624)_287	YBOX_IGR1000212:gLR13_6:gLR13_6:chr12.fsa:(998726..999624):899:bp._287_0	0.255	0.025	0	0.02	-0.46	-0.565	0.295	NA	0.765	NA	-0.13	NA	NA	0.26	0.07	-0.83	0.3	0.13	NA	0	-0.07	-0.6	0.7	0.0525	0.367	-0.135	NA	NA	-0.0925	0.0925	-0.312	-0.0525	1.46	0.13	1.82	1.66	0.17	-0.64	0.21	NA	NA	-1.84	-1.47	-0.42	-0.01	0.21	-0.17	0.52
IGR_CHR12:(COMPLEMENT(708167..708338))_8	YBOX_IGR1000096:NLR118C:NLR118C:chr12.fsa:(complement(708167..708338)):172:bp._8_0	-0.72	-0.28	0.07	-0.27	0	-1.12	0.095	0.32	0	-0.25	-0.18	0.43	0.18	-0.575	-0.615	0.035	-0.035	0.09	-0.705	-0.165	-0.325	-1.64	-0.32	-1.29	-1.21	-0.02	-0.19	NA	-1.58	-1.09	0.44	-0.01	0.045	0.68	-0.09	-0.21	-0.01	-0.65	-0.125	NA	-0.7	2.45	3.03	0.385	1.02	0	-0.2	-0.99
IGR_CHR13:(465270..465411)_34	YBOX_IGR1000103:NMR022W:NMR022W:chr13.fsa:(465270..465411):142:bp._34_0	-0.48	-0.34	NA	NA	NA	0.185	NA	0.4	0.59	NA	NA	NA	NA	NA	NA	NA	NA	NA	NA	NA	NA	NA	NA	NA	NA	0.13	NA	NA	NA	NA	NA	NA	NA	NA	NA	NA	0.08	-0.65	NA	NA	NA	NA	NA	NA	NA	NA	-0.26	-0.4
IGR_CHR13:(711077..711608)_0	YBOX_IGR1000215:gMR08_7:gMR08_7:chr13.fsa:(711077..711608):532:bp._0_0	0.73	0.03	NA	NA	NA	0.105	-0.215	NA	0.72	NA	NA	NA	NA	-0.295	0.295	0.775	0.965	NA	NA	-0.26	0	-0.08	NA	-0.0275	0.188	-0.03	NA	NA	NA	NA	-0.372	-0.453	1.05	NA	0.958	0.477	0.42	-0.3	0.21	NA	NA	-1.54	-1.31	-0.26	-0.3	NA	1.22	0.97
IGR_CHR13:(752986..753121)_30	YBOX_IGR1000109:NMR059W:NMR059W:chr13.fsa:(752986..753121):136:bp._30_0	0	0.09	NA	NA	NA	NA	NA	NA	0.37	NA	NA	NA	NA	NA	NA	NA	NA	NA	NA	NA	NA	NA	NA	NA	NA	-0.74	NA	NA	NA	NA	NA	NA	NA	NA	NA	NA	NA	NA	NA	NA	NA	NA	NA	NA	NA	NA	NA	NA
IGR_CHR13:(828527..829527)_231	YBOX_IGR1000216:gMR10_1:gMR10_1:chr13.fsa:(828527..829527):1001:bp._231_0	NA	NA	NA	NA	NA	0.95	NA	NA	NA	NA	NA	NA	NA	NA	NA	NA	NA	NA	NA	NA	NA	NA	NA	NA	NA	NA	NA	NA	NA	NA	NA	NA	NA	NA	NA	NA	NA	NA	NA	NA	NA	NA	NA	NA	NA	NA	NA	NA
IGR_CHR13:(COMPLEMENT(347178..347406))_48	YBOX_IGR1000100:NMR007C:NMR007C:chr13.fsa:(complement(347178..347406)):229:bp._48_0	0.8	-0.6	NA	NA	NA	NA	NA	0.09	0.25	NA	NA	NA	NA	NA	NA	NA	NA	NA	NA	NA	NA	-0.56	NA	NA	NA	-0.13	NA	NA	NA	NA	NA	NA	NA	NA	NA	NA	-0.09	0.09	NA	NA	NA	NA	NA	NA	NA	NA	NA	0.07
IGR_CHR13:(COMPLEMENT(492186..492357))_81	YBOX_IGR1000106:NMR032C:NMR032C:chr13.fsa:(complement(492186..492357)):172:bp._81_0	NA	0.045	NA	NA	NA	NA	NA	NA	1.17	NA	NA	NA	NA	NA	NA	NA	NA	NA	NA	NA	NA	NA	NA	NA	NA	-0.045	NA	NA	NA	NA	NA	NA	NA	NA	NA	NA	NA	NA	NA	NA	NA	NA	NA	NA	NA	NA	NA	NA
IGR_CHR13:(COMPLEMENT(62402..62543))_8	YBOX_IGR1000099:NML010C:NML010C:chr13.fsa:(complement(62402..62543)):142:bp._8_0	0.135	NA	0.17	-0.03	0	-0.565	-0.465	-0.135	0.225	NA	0.125	0.32	-0.32	0.01	NA	-0.36	0.05	-0.095	NA	-0.075	0.935	0.56	0.735	0.435	0.58	0.245	NA	NA	NA	NA	0.02	-0.02	NA	-0.625	-1.06	-0.89	0.57	-0.21	0.165	NA	NA	0.28	0.11	0.755	-1	-0.43	-0.22	-0.43
IGR_CHR13:(COMPLEMENT(671527..671701))_71	YBOX_IGR1000108:NMR054C:NMR054C:chr13.fsa:(complement(671527..671701)):175:bp._71_0	-0.09	0	-0.68	0.57	0	-0.575	0.085	0.48	0.55	-0.16	0.025	1.37	0.19	0.03	-0.45	-0.03	-0.59	0.235	-0.585	-0.105	0.105	-0.82	0.295	0.445	0.53	-0.66	-0.055	-0.215	-1.58	-1.41	0.13	0.15	0.275	-0.125	-0.73	-0.91	0.09	0.09	0.225	NA	-0.82	-0.46	-0.26	0.795	1.38	-0.03	-0.2	-1.94
IGR_CHR13:(COMPLEMENT(762445..762586))_14	YBOX_IGR1000110:NMR061C:NMR061C:chr13.fsa:(complement(762445..762586)):142:bp._14_0	NA	NA	-0.39	0	0.1	-0.42	0.42	NA	NA	-0.035	0.5	0.58	-0.35	-0.21	-0.15	0.15	-1.52	-0.11	-1.1	0.52	0	-3.4	-1.8	-0.01	-0.005	NA	-0.47	0	4.72	4.6	0.905	0.865	-0.6	0	2.83	2.52	0.52	0.54	-0.19	0.12	0.06	-0.425	0.005	0.09	0.57	0	-1.17	-3.17
IGR_CHR14:(165129..166129)_733	YBOX_IGR1000220:gNL04_4:gNL04_4:chr14.fsa:(165129..166129):1001:bp._733_0	0.12	0.31	0	0.65	-0.35	1.11	-0.41	0	-0.25	-0.065	-0.135	0	-0.35	0.51	0.51	-0.03	0.03	0.215	-0.11	-0.14	0	0.995	1.39	0.785	0.96	0.19	-0.775	0.035	0.235	0.79	-0.02	-0.1	0.99	0.415	1.37	1.37	-0.005	0.005	-0.31	0.33	0.63	-0.99	-0.41	-0.27	0.34	-0.095	-0.275	0.165
IGR_CHR14:(175086..176086)_302	YBOX_IGR1000222:gNL05_2:gNL05_2:chr14.fsa:(175086..176086):1001:bp._302_0	0.285	-0.225	NA	NA	NA	0	-0.17	NA	0.645	NA	-0.115	NA	NA	NA	NA	0.4	0.32	-0.275	NA	NA	NA	-0.635	-0.255	0.125	-0.02	0.135	NA	NA	NA	NA	NA	-0.24	NA	0.115	NA	NA	-0.045	-0.305	NA	NA	NA	-0.48	-0.98	NA	NA	0.435	0.045	0.805
IGR_CHR14:(312453..313453)_102	YBOX_IGR1000223:gNL06_3:gNL06_3:chr14.fsa:(312453..313453):1001:bp._102_0	0.35	-0.37	NA	NA	NA	0.175	-0.245	0.35	0.17	NA	NA	NA	NA	NA	-0.555	0.535	NA	NA	NA	NA	NA	-1.79	NA	-0.0225	0.0425	0	NA	NA	NA	NA	NA	0.193	NA	NA	NA	NA	0.26	-0.04	NA	NA	NA	0.172	0.0225	NA	NA	-0.3	0.04	-0.15
IGR_CHR14:(313453..314453)_213	YBOX_IGR1000224:gNL06_4:gNL06_4:chr14.fsa:(313453..314453):1001:bp._213_0	0.285	-0.285	NA	NA	NA	0.11	-0.78	NA	0.735	NA	NA	NA	NA	NA	NA	0.185	1.36	NA	NA	NA	NA	-1.78	NA	0.255	0.5	0.835	NA	NA	NA	NA	NA	0.6	NA	NA	NA	NA	0.135	-0.135	NA	NA	NA	0	-0.26	NA	NA	NA	0.295	-0.435
IGR_CHR14:(314453..315379)_269	YBOX_IGR1000225:gNL06_5:gNL06_5:chr14.fsa:(314453..315379):927:bp._269_0	0.3	-0.3	NA	NA	NA	0.07	0.17	NA	0.45	NA	NA	NA	NA	0.7	NA	0	0.83	NA	NA	NA	NA	-1.5	NA	0.155	0.08	0.91	NA	NA	NA	NA	0.33	0.33	NA	NA	0	0.47	-0.045	-0.225	NA	NA	NA	-0.48	-0.56	NA	NA	NA	0.045	-0.785
IGR_CHR14:(330325..330544)_0	YBOX_IGR1000115:NNL045W:NNL045W:chr14.fsa:(330325..330544):220:bp._0_0	-0.31	-0.61	NA	NA	NA	NA	NA	-0.33	0.37	NA	0.16	NA	NA	-0.565	NA	-0.095	NA	-0.16	NA	NA	NA	-0.96	-0.72	NA	NA	0	1.13	0.42	NA	NA	NA	NA	NA	-0.38	NA	NA	NA	-0.12	NA	NA	NA	NA	NA	NA	NA	NA	0.09	1.18
IGR_CHR14:(394506..394662)_78	YBOX_IGR1000114:NNL039W:NNL039W:chr14.fsa:(394506..394662):157:bp._78_0	0	-0.21	NA	NA	NA	NA	NA	0.09	-0.12	NA	NA	NA	NA	NA	NA	NA	NA	NA	NA	NA	NA	NA	NA	NA	NA	0.59	NA	NA	NA	NA	NA	NA	NA	NA	NA	NA	NA	NA	NA	NA	NA	NA	NA	NA	NA	NA	NA	NA
IGR_CHR14:(553014..553233)_63	YBOX_IGR1000111:NNL012W:NNL012W:chr14.fsa:(553014..553233):220:bp._63_0	-0.01	0.03	NA	NA	NA	0.57	-0.85	0.06	0.22	NA	NA	NA	NA	NA	NA	NA	NA	NA	NA	NA	NA	-2.07	NA	NA	NA	-0.33	NA	NA	NA	NA	NA	NA	NA	NA	NA	NA	0.09	0	NA	NA	NA	NA	NA	NA	NA	NA	0.4	-0.15
IGR_CHR14:(685190..686190)_680	YBOX_IGR1000227:gNR09_4:gNR09_4:chr14.fsa:(685190..686190):1001:bp._680_0	0.32	NA	NA	NA	NA	NA	NA	-0.09	0.12	NA	0.1	NA	NA	NA	NA	NA	NA	0	NA	NA	NA	-0.615	-1.14	NA	NA	NA	NA	0.39	NA	NA	NA	NA	NA	-0.38	NA	NA	0.175	-0.275	NA	NA	NA	NA	NA	NA	NA	0.075	-0.165	-0.835
IGR_CHR14:(686190..686613)_146	YBOX_IGR1000228:gNR09_5:gNR09_5:chr14.fsa:(686190..686613):424:bp._146_0	0	-0.38	0.56	-0.14	0	-0.08	0.58	0.06	-0.3	0.45	0.005	-0.105	-0.225	0.01	2.2	0.07	-0.61	0.135	-0.21	0.03	0	0.575	-0.495	0.375	0.13	-0.03	-0.225	0.165	-0.125	0	0.12	0.03	-0.64	-0.165	-0.33	NA	-0.085	-0.205	-0.22	NA	0.125	-1.01	-0.73	-0.24	-0.17	0.125	-0.045	-0.245
IGR_CHR14:(COMPLEMENT(118894..119086))_109	YBOX_IGR1000116:NNL057C:NNL057C:chr14.fsa:(complement(118894..119086)):193:bp._109_0	NA	-0.415	NA	NA	NA	NA	NA	NA	0.335	NA	NA	NA	NA	NA	NA	NA	NA	NA	NA	NA	NA	NA	NA	NA	NA	-0.025	NA	NA	NA	NA	NA	NA	NA	NA	NA	NA	NA	NA	NA	NA	NA	NA	NA	NA	NA	NA	NA	NA
IGR_CHR14:(COMPLEMENT(17704..17908))_106	YBOX_IGR1000119:NNL076C:NNL076C:chr14.fsa:(complement(17704..17908)):205:bp._106_0	-0.07	0	NA	NA	NA	-0.075	0.075	NA	1.27	NA	NA	NA	NA	NA	NA	NA	NA	NA	NA	NA	NA	NA	NA	NA	NA	0.24	NA	NA	NA	NA	NA	NA	NA	NA	NA	NA	NA	NA	NA	NA	NA	NA	NA	NA	NA	NA	NA	NA
IGR_CHR15:(1004377..1004512)_6	YBOX_IGR1000130:NOR079W:NOR079W:chr15.fsa:(1004377..1004512):136:bp._6_0	-1.19	-1.47	0.14	0	-0.26	-0.325	1.15	0.34	0	-0.605	-0.03	0.115	0.015	-0.595	-0.175	0.175	-0.845	0.01	-0.2	1.53	0.39	-2.65	-1.93	-0.535	-0.55	0	1.1	0.66	-0.335	-0.22	0.09	-0.09	-0.34	0.09	0.77	0.83	0	0.08	0.45	0.22	-0.035	1.64	2.04	-0.09	-0.11	0	-0.03	-1.57
IGR_CHR15:(159171..159444)_174	YBOX_IGR1000122:NOL017W:NOL017W:chr15.fsa:(159171..159444):274:bp._174_0	-0.2	-0.48	-0.05	0.4	0	0.055	-0.355	0.06	-0.3	0.075	-0.12	0.165	0.055	-0.54	0.07	-0.05	0	-0.25	-1.24	0.06	0	-1.17	-0.84	-0.255	-0.29	0.56	1.61	0.88	-1.16	-0.98	-0.29	-0.08	0.67	NA	2.42	2.43	-0.06	0.06	-0.44	0	-0.825	0.08	0.44	-0.34	0.14	-0.37	-0.57	-0.44
IGR_CHR15:(33182..33335)_12	YBOX_IGR1000123:NOL046W:NOL046W:chr15.fsa:(33182..33335):154:bp._12_0	-0.02	-0.47	0	0.45	-0.48	-0.71	-0.06	0.17	0	-0.335	-0.36	-1.41	-0.435	0.105	0.945	-0.205	-0.135	-0.42	-1.36	0.78	-0.76	-3.32	-0.52	-0.82	-0.745	0.22	-0.14	0.57	0.715	1.59	0.125	0.065	1.82	2.34	3.25	3.44	-0.11	0.73	-0.18	NA	NA	-0.235	-0.675	-1.11	-1.06	-0.2	0.12	0.36
IGR_CHR15:(733507..734507)_535	YBOX_IGR1000229:gOR06_3:gOR06_3:chr15.fsa:(733507..734507):1001:bp._535_0	0.31	0.27	0	0.2	-0.25	NA	-0.03	-0.4	-0.91	0.1	0	NA	-0.14	0.16	NA	-0.25	1	0.06	NA	NA	NA	-0.41	-0.88	0	0.325	-0.21	-0.61	NA	0	0.225	-0.045	-0.305	NA	-0.13	-0.385	NA	-0.15	-0.14	NA	NA	0.14	1.54	2.13	NA	NA	0.05	0.33	1.82
IGR_CHR15:(734507..735507)_632	YBOX_IGR1000230:gOR06_4:gOR06_4:chr15.fsa:(734507..735507):1001:bp._632_0	0.13	0.33	NA	NA	NA	-3.02	-0.025	NA	-0.66	NA	0.11	NA	0	NA	NA	NA	NA	0.2	NA	NA	NA	-1.11	-0.61	-0.895	-0.44	-0.19	0	NA	NA	NA	NA	0.07	NA	-0.16	NA	NA	-0.185	-0.315	NA	NA	-0.18	1.17	2.08	NA	NA	NA	0.425	1.59
IGR_CHR15:(735507..735677)_69	YBOX_IGR1000231:gOR06_5:gOR06_5:chr15.fsa:(735507..735677):171:bp._69_0	0.54	0.31	-0.565	0.565	NA	0.035	-0.345	0	0.32	0.34	0.28	-1.09	NA	0.71	NA	-0.61	0.25	0.11	NA	-0.005	-0.105	-0.555	-0.55	-0.195	-0.06	-0.16	-0.42	NA	0.755	-0.36	NA	0	-0.485	-0.16	NA	NA	-0.095	-0.275	0.505	NA	0.075	1.87	2.29	0.155	NA	0.095	0.465	1.25
IGR_CHR15:(758078..758288)_131	YBOX_IGR1000127:NOR052W:NOR052W:chr15.fsa:(758078..758288):211:bp._131_0	-0.85	-0.68	0.35	0	-0.14	-0.385	-0.065	0	-0.58	-0.005	0.025	0.2	-0.06	-0.815	-0.035	0.035	-0.755	-0.245	NA	0.13	-0.01	-2.19	-1.56	0.1	-0.185	0.39	-0.025	0.775	0	0.065	-0.255	-0.285	0	0.295	1.55	1.72	-0.765	0.035	0	NA	-0.03	0.335	-0.085	-0.02	-1.25	0.045	0.405	-0.805
IGR_CHR15:(960694..961694)_408	YBOX_IGR1000233:gOR09_1:gOR09_1:chr15.fsa:(960694..961694):1001:bp._408_0	0.02	0	-0.8	0.03	0	-0.105	0.105	-0.63	-0.33	-0.175	-0.555	0.975	0.165	0.01	0.14	-0.96	-0.88	0.055	0.225	-0.295	-0.525	0.8	0.835	0.8	0.795	-0.12	0.105	0.035	0.315	0.25	-0.155	-0.115	0.335	-0.555	-0.345	-0.225	-0.17	-0.09	-0.085	-0.0775	-0.085	-0.045	0.355	-0.235	0.025	0.09	-0.12	-0.24
IGR_CHR15:(961694..962694)_590	YBOX_IGR1000234:gOR09_2:gOR09_2:chr15.fsa:(961694..962694):1001:bp._590_0	0	0.2	-0.38	0.29	0	0.115	0.025	-0.56	-0.32	-0.06	0.055	0.605	-0.165	0.365	0.305	-1.23	-0.335	0.615	0.57	-0.1	-0.42	0.75	1.86	1.16	1.32	-0.43	-0.515	-0.075	0.035	0.01	0.13	0.11	0.51	-0.055	-0.2	-0.11	0	0.08	0.54	0.3	-0.165	-0.2	-0.4	-0.16	NA	0.12	-0.03	-0.21
IGR_CHR15:(COMPLEMENT(14771..15044))_108	YBOX_IGR1000124:NOL056C:NOL056C:chr15.fsa:(complement(14771..15044)):274:bp._108_0	-0.17	-0.22	0.74	0	-0.82	NA	NA	0.08	0	-0.435	-0.105	-0.26	0.36	0	NA	-0.17	0.59	0.025	NA	NA	NA	-1.28	-1.28	-0.675	-0.67	-0.16	NA	0.195	0	-0.035	NA	0.52	-0.94	-0.025	0.96	NA	0.65	0.13	0.24	-0.04	0.52	-0.43	0	NA	0.01	-0.17	-0.56	-0.01
IGR_CHR15:(COMPLEMENT(609692..609827))_5	YBOX_IGR1000125:NOR031C:NOR031C:chr15.fsa:(complement(609692..609827)):136:bp._5_0	0.07	0.22	0.695	NA	-0.695	NA	-0.49	0	-0.34	0	0.06	-0.23	0.1	0.34	-0.05	0.09	-0.35	0.29	NA	NA	NA	-0.5	0.27	-0.13	-0.605	-0.39	-0.06	-0.3	-0.0125	-0.278	NA	0.005	NA	0.12	-0.595	NA	-0.38	-0.09	NA	NA	-0.51	2.92	3.5	NA	NA	NA	0	-0.54
IGR_CHR15:(COMPLEMENT(969028..969181))_55	YBOX_IGR1000129:NOR069C:NOR069C:chr15.fsa:(complement(969028..969181)):154:bp._55_0	NA	NA	NA	NA	NA	NA	NA	NA	NA	NA	0.52	NA	NA	NA	NA	NA	NA	NA	NA	NA	NA	NA	NA	NA	NA	NA	NA	NA	NA	NA	NA	NA	NA	0	NA	NA	NA	NA	NA	NA	NA	NA	NA	NA	NA	NA	NA	NA
IGR_CHR16:(108146..109146)_197	YBOX_IGR1000235:gPL03_0:gPL03_0:chr16.fsa:(108146..109146):1001:bp._197_0	NA	NA	NA	NA	NA	NA	NA	NA	NA	NA	NA	NA	NA	NA	NA	NA	NA	NA	NA	NA	NA	NA	NA	NA	-0.53	NA	NA	NA	NA	NA	NA	NA	NA	NA	NA	NA	NA	NA	NA	NA	NA	0.94	0.9	NA	NA	NA	NA	NA
IGR_CHR16:(146118..146628)_259	YBOX_IGR1000237:gPL04_6:gPL04_6:chr16.fsa:(146118..146628):511:bp._259_0	0	-0.34	NA	NA	NA	0.24	NA	NA	1.69	NA	NA	NA	NA	NA	NA	NA	NA	NA	NA	NA	NA	NA	NA	NA	NA	0.21	NA	NA	NA	NA	NA	NA	NA	NA	NA	NA	NA	NA	NA	NA	NA	NA	NA	NA	NA	NA	NA	NA
IGR_CHR16:(411415..411688)_58	YBOX_IGR1000133:NPL007W:NPL007W:chr16.fsa:(411415..411688):274:bp._58_0	NA	-0.065	NA	NA	NA	NA	NA	-0.085	0.085	NA	NA	NA	NA	NA	NA	NA	NA	NA	NA	NA	NA	NA	NA	NA	NA	0.065	NA	NA	NA	NA	NA	NA	NA	NA	NA	NA	NA	NA	NA	NA	NA	NA	NA	NA	NA	NA	NA	NA
IGR_CHR16:(524229..524453)_100	YBOX_IGR1000240:gPL09_5:gPL09_5:chr16.fsa:(524229..524453):225:bp._100_0	0.3	-0.22	-0.49	0.8	0	0.32	-0.01	0.37	0.12	0.405	-0.025	0	-0.09	-0.585	0.295	-0.445	0.395	-0.205	0.93	-0.07	0	0.455	1.47	-0.15	0.285	0	NA	NA	NA	NA	-0.065	-0.215	-0.15	0.025	-1.19	-1.28	-0.295	-0.155	0.35	NA	0.09	1.64	2.19	0.04	-0.87	0.045	0.145	-0.275
IGR_CHR16:(763476..764476)_677	YBOX_IGR1000241:gPR13_4:gPR13_4:chr16.fsa:(763476..764476):1001:bp._677_0	0.17	NA	NA	NA	NA	-0.105	-0.575	NA	0.15	NA	NA	NA	NA	0.01	-0.57	-1.08	1.08	NA	NA	NA	NA	-2.98	NA	-0.285	-0.1	0	NA	NA	NA	NA	NA	0.33	NA	NA	0.23	NA	0.16	0	NA	NA	NA	0.11	0.03	NA	NA	NA	-0.25	0.34
IGR_CHR16:(764476..765476)_209	YBOX_IGR1000242:gPR13_5:gPR13_5:chr16.fsa:(764476..765476):1001:bp._209_0	0.14	NA	-0.32	0.99	0	-0.59	-0.86	NA	0.96	NA	NA	NA	NA	0.53	-0.33	-0.24	0.5	NA	NA	NA	NA	-2.65	NA	-0.03	-0.025	-0.08	NA	NA	NA	NA	NA	0.605	NA	NA	-0.485	NA	-0.065	-0.585	NA	NA	NA	0.105	0.025	NA	NA	0.255	-0.345	0.285
IGR_CHR16:(COMPLEMENT(132445..132580))_14	YBOX_IGR1000135:NPL023C:NPL023C:chr16.fsa:(complement(132445..132580)):136:bp._14_0	-0.66	-0.65	NA	NA	NA	NA	NA	0.45	-0.13	NA	-0.46	NA	NA	NA	NA	NA	NA	-0.73	NA	NA	NA	NA	NA	NA	NA	0.66	0.89	1.6	NA	NA	NA	NA	NA	NA	NA	NA	0.05	0	NA	NA	NA	NA	NA	NA	NA	NA	-0.7	-1.7
IGR_CHR16:(COMPLEMENT(296870..297017))_60	YBOX_IGR1000134:NPL017C:NPL017C:chr16.fsa:(complement(296870..297017)):148:bp._60_0	NA	NA	NA	NA	NA	NA	NA	NA	NA	NA	NA	NA	NA	NA	NA	NA	NA	NA	NA	NA	NA	NA	NA	NA	NA	NA	NA	NA	NA	NA	NA	NA	NA	NA	NA	NA	NA	-0.05	NA	NA	NA	NA	NA	NA	NA	NA	0	0.85
IGR_CHR16:(COMPLEMENT(445294..445444))_63	YBOX_IGR1000131:NPL002C:NPL002C:chr16.fsa:(complement(445294..445444)):151:bp._63_0	-2.07	-1.97	0	0.27	-0.82	0.15	0.2	0.25	-0.34	-0.335	-0.19	0.9	0.16	-0.14	0.3	-0.96	0.14	-1.23	-0.55	0.11	-0.33	-2.4	-2.55	-0.115	-0.11	0.38	0.19	0.85	7.03	6.26	-0.2	-0.34	-0.11	0.56	1.44	1.06	-0.345	-0.245	-0.82	0.698	-1.74	1.67	1.69	0.08	NA	0.965	0.435	-0.635
IGR_CHR16:(COMPLEMENT(718766..718943))_108	YBOX_IGR1000139:NPR015C:NPR015C:chr16.fsa:(complement(718766..718943)):178:bp._108_0	-0.9	-0.3	NA	NA	NA	0.13	-0.26	-0.09	0.64	0.1	-0.12	-0.595	0.015	-0.27	-0.49	0.27	-0.45	-0.05	NA	1.9	-0.04	-2.72	-1.79	-1.75	-2.48	0	1.43	0.55	-0.525	-0.35	NA	0	-0.89	0.05	0.11	0.12	0.51	0.01	0.14	NA	-0.905	-0.5	-0.66	-0.1	0	-0.01	0.25	0.12
IGX_YA_130870W	YBOX_IGX1000045:IGX_6_31:IGX_YA_130870W:[chromosome=I]:(130845..130945)	0.18	0.61	0	-0.09	0.37	-0.74	0.51	-0.5	-0.98	0.115	-0.33	0.76	-0.18	0.285	0.805	-0.765	1.2	-0.12	0.26	-0.48	-0.98	0.49	0.18	0.475	0.81	-0.32	0.21	0.12	0.245	-0.76	-0.22	-0.12	0.18	-0.52	-0.3	-0.27	-0.07	0.56	-0.24	0.025	-0.25	4.12	4.05	-0.52	-0.35	-0.33	0.31	-1.01
IGX_YB_279784W	YBOX_IGX1000008:IGX_22_7:IGX_YB_279784W:[chromosome=II]:(279759..279859)	0.76	0.17	NA	NA	NA	NA	0.15	NA	0.61	NA	NA	NA	NA	NA	NA	NA	NA	NA	NA	NA	NA	NA	NA	NA	NA	-0.4	NA	NA	NA	NA	NA	NA	NA	NA	NA	NA	0.095	-0.085	NA	NA	NA	NA	NA	NA	NA	NA	-0.385	-0.225
IGX_YB_544248C	YBOX_IGX1000025:IGX_37_15:IGX_YB_544248C:[chromosome=II]:(complement(544173..544273))	0.12	-0.08	NA	NA	NA	-0.125	-0.445	-0.03	0.57	0.275	-0.07	NA	0	NA	NA	-0.24	0.61	0.07	0.24	NA	NA	-1.49	-0.47	-0.295	-0.13	0	NA	NA	0.378	0.672	0.28	0.13	-0.32	0.14	0.7	0.7	0.145	0.625	0.13	NA	-0.21	-0.49	-0.48	-0.98	NA	-0.145	0.375	0.925
IGX_YB_612269C	YBOX_IGX1000026:IGX_39_8:IGX_YB_612269C:[chromosome=II]:(complement(612194..612294))	-0.16	0.47	0	-0.27	0.06	-1.03	-0.06	0.2	-0.6	0.18	-0.03	0.83	-0.15	0.48	0.98	-0.15	0.15	-0.02	0.195	0.015	-0.115	0.09	0.75	0.38	0.395	-0.5	0.02	0.36	-0.115	-0.39	-0.025	0.025	0.225	-0.3	-0.715	-0.565	-0.13	0.63	0.225	0.292	-0.65	1.56	1.23	0.385	-0.325	0.05	0	-1.46
IGX_YB_672347W	YBOX_IGX1000028:IGX_43_30:IGX_YB_672347W:[chromosome=II]:(672322..672422)	0.685	0.685	NA	-0.025	0.025	-0.445	-0.075	NA	-0.085	-0.075	-0.155	NA	NA	0.33	NA	-0.42	0.7	0.495	NA	-0.49	-1.16	-0.265	0.255	0.205	0.4	-0.725	NA	NA	0.225	0.13	-0.29	0.06	-0.68	-0.085	-0.82	-0.59	0.155	0.255	-0.01	NA	NA	2.16	2.25	NA	NA	-0.325	0.015	1.04
IGX_YC_210345C	YBOX_IGX1000046:IGX_60_12:IGX_YC_210345C:[chromosome=III]:(complement(210270..210370))	-0.25	0.04	-0.01	0	0.36	-0.295	0.095	-0.06	-0.34	0.255	-0.34	-0.105	0.405	0.025	-0.085	0.105	0.235	-0.34	-0.16	0.33	-0.01	-0.8	-1.33	-0.055	-0.17	0	0.05	-0.04	-0.275	-0.53	0.38	0.36	0.34	0.22	0.97	1.11	-0.13	-0.08	0.06	0.185	0.035	0.01	-0.01	0	-0.53	-0.02	0.02	-0.35
IGX_YC_66732C	YBOX_IGX1000034:IGX_49_31:IGX_YC_66732C:[chromosome=III]:(complement(66657..66757))	0.6	0.91	0	0.28	-0.25	0.03	0.32	0.18	-0.64	0.29	0.03	-0.47	-0.14	0	0.68	-0.54	0	-0.12	-0.385	0.105	-0.175	-0.02	1.06	0.89	0.565	-0.71	-0.51	-0.31	0.175	-0.25	-0.045	-0.365	-0.165	0.42	0.405	0.415	0.18	0.1	0.355	0.695	0.14	0.045	-0.455	-0.005	0.195	0	1.11	-0.69
IGX_YD_205982C	YBOX_IGX1000047:IGX_77_17:IGX_YD_205982C:[chromosome=IV]:(complement(205907..206007))	0.11	0.15	0.18	-0.18	0	-0.235	0.225	-0.38	-0.97	-0.15	-0.04	-0.045	0.025	0.12	0.97	-0.37	1.22	0.8	0.725	-0.005	-0.345	0.43	1.29	0.465	1.07	-0.44	-0.3	0.04	-0.565	0.16	-0.29	-0.14	0.295	-0.11	-0.1	0.18	0.3	0.73	0.585	0.242	-0.555	5.75	4.96	-0.355	-0.465	-0.18	0	-0.73
IGX_YD_461208C	YBOX_IGX1000048:IGX_89_29:IGX_YD_461208C:[chromosome=IV]:(complement(461133..461233))	0.11	0	-0.34	0	0.09	-0.68	0.25	-0.65	-0.96	-0.35	-0.265	-0.79	0.22	0.25	0.58	-0.25	0.68	0.105	0	-0.08	-0.86	-0.865	0.035	0.24	0.625	0.3	-0.065	0.125	0.565	1.02	-0.115	-0.105	-0.14	0.065	-0.035	0.215	-0.365	0.715	0.57	0.045	0.38	1.72	1.82	-1.21	-1.14	0.245	0.725	0.965
IGX_YD_944427C	YBOX_IGX1000002:IGX_107_10:IGX_YD_944427C:[chromosome=IV]:(complement(944352..944452))	0.6	0.49	0.35	0	-0.17	-0.24	0.14	-0.36	-0.2	0.025	-0.09	-0.13	-0.06	0	NA	-0.4	0	0.11	NA	NA	-0.525	0.555	0.16	-0.135	-0.28	-0.11	0.09	NA	NA	NA	NA	0	-0.195	-1.04	-0.11	NA	-0.045	-0.075	-0.055	NA	0.03	1.26	1.16	-0.415	0.105	-0.055	0.785	0.435
IGX_YE_359798W	YBOX_IGX1000003:IGX_151_22:IGX_YE_359798W:[chromosome=V]:(359773..359873)	0.23	0.44	0.9	-0.24	0	0.095	0.085	0	-0.58	-0.255	0	0.68	0.02	0.135	0.355	-0.135	0.245	0.12	0.44	0	-0.02	1.56	0.75	0.195	0.38	-0.14	0.33	-0.22	0.625	0.35	-0.13	-0.09	0.62	-0.29	0.11	0	-0.12	0.06	-0.04	0.06	-0.09	-0.4	0.05	0.15	0.73	0	0.05	0.07
IGX_YE_385269C	YBOX_IGX1000004:IGX_154_4:IGX_YE_385269C:[chromosome=V]:(complement(385194..385294))	0.25	0	0.57	0	-0.62	0.84	-0.74	NA	NA	NA	NA	NA	NA	0	0.53	-0.27	1.14	NA	NA	NA	NA	0.25	NA	-0.095	0.26	-0.12	NA	NA	NA	NA	NA	-0.38	NA	NA	-0.55	-0.93	-0.5	-0.48	NA	NA	NA	2.04	2.65	NA	NA	0.12	0.72	1.62
IGX_YE_432929W	YBOX_IGX1000005:IGX_158_13:IGX_YE_432929W:[chromosome=V]:(432904..433004)	0	-0.09	-0.195	0.195	NA	0.195	-0.065	0	-0.32	-0.235	-0.26	-0.035	0.265	0.21	-0.41	0.22	-0.68	0.07	-0.7	0.4	NA	-3.21	-1.46	0.005	0.55	2.13	3.85	3.71	0.905	0.36	NA	-0.68	0	-0.15	1.82	1.8	-0.085	0.755	0.24	0.47	-0.285	-0.61	-0.46	-0.19	-0.52	2.75	3.35	-0.695
IGX_YG_1041277C	YBOX_IGX1000011:IGX_229_16:IGX_YG_1041277C:[chromosome=VII]:(complement(1041202..1041302))	0.35	0.1	0.02	0	-0.69	-0.81	-0.24	NA	-0.35	-0.02	-0.14	NA	NA	0.49	-0.3	0.28	0.92	0.25	NA	-0.08	0.01	0.265	0.35	-0.0025	0.122	0.16	NA	NA	0.0175	-0.0175	-0.237	0.122	1.1	0.14	0.823	0.682	-0.035	0.005	0	NA	NA	-1.08	-0.698	-0.38	-0.57	0.075	-0.005	1.25
IGX_YG_447101C	YBOX_IGX1000006:IGX_198_14:IGX_YG_447101C:[chromosome=VII]:(complement(447026..447126))	0.01	0.45	-0.43	0.08	0	-0.385	0.185	-0.06	-0.61	0.3	-0.015	0.255	-0.765	0.015	0.495	-0.265	0.005	-0.135	0.075	0.065	0.115	0.09	1.32	0.9	0.795	-0.38	-0.755	-0.225	0.055	-0.13	0.185	-0.095	0.255	0.015	-0.145	0.095	0.11	0.87	0.245	0.965	0.085	-0.105	-0.555	0.025	-0.075	-0.01	0.03	-1.71
IGX_YG_525831W	YBOX_IGX1000007:IGX_203_23:IGX_YG_525831W:[chromosome=VII]:(525806..525906)	-0.04	0.12	-0.46	0	0.2	-0.13	0.34	-0.17	-0.32	0.01	0.12	0.05	-0.19	0.105	0.765	-0.155	0.395	-0.3	0.19	-0.04	-0.17	-0.32	-0.39	0.31	0.355	0.07	0.01	-0.01	0.015	-0.13	-0.485	-0.655	0.66	0.17	0.405	0.555	-0.3	0.07	-0.03	0.19	-0.51	0.185	0.315	-0.38	-0.05	-0.34	-0.15	-0.71
IGX_YG_851380C	YBOX_IGX1000009:IGX_221_21:IGX_YG_851380C:[chromosome=VII]:(complement(851305..851405))	0.32	0.35	0.22	0	-0.11	-0.535	0.105	0.04	-0.32	0.155	0	0.175	-0.225	-0.085	0.365	0.075	0.115	-0.31	-0.14	-0.07	0.15	-0.6	0.28	-0.21	-0.005	-0.23	-0.38	-0.11	0.465	0.4	0.085	0.005	0.14	NA	0.875	1.14	0.04	0	0.07	0.38	-0.565	-0.195	-0.115	0.11	-0.28	0.03	-0.37	-0.15
IGX_YG_856515C	YBOX_IGX1000010:IGX_222_22:IGX_YG_856515C:[chromosome=VII]:(complement(856440..856540))	-1.02	-0.15	0.81	-0.19	0	-0.015	0.895	0.02	-1.35	-0.975	0.15	0.33	0.17	0.57	0.92	-0.09	-0.24	-0.25	0.33	-0.21	-0.4	0.58	0.04	0.39	0.545	0	-0.15	-0.23	0.285	-0.2	-0.985	-1.1	0.02	-0.45	-0.735	-0.595	-0.07	0.43	-0.19	-0.378	0.39	1	1.24	-0.55	0.45	-0.18	0	-0.54
IGX_YH_120172C	YBOX_IGX1000012:IGX_235_11:IGX_YH_120172C:[chromosome=VIII]:(complement(120097..120197))	-0.48	0.3	1.34	0	-0.23	0.23	0.48	0.24	-0.72	-0.275	0.165	0.005	-0.305	0.47	0.47	-0.07	-0.05	0.155	-0.08	0.08	-0.19	0.91	1.26	0.5	0.235	-0.5	-0.435	-0.095	-0.165	-0.46	0.125	0.325	0.06	0.105	-0.975	-0.985	0.38	0.21	0.12	0.075	-0.085	-0.415	0.025	-0.26	0.58	-0.14	-0.44	0.28
IGX_YH_478862C	YBOX_IGX1000013:IGX_257_17:IGX_YH_478862C:[chromosome=VIII]:(complement(478787..478887))	-0.02	0.23	0.195	-0.195	NA	0.525	-0.485	0.38	0	NA	-0.205	NA	NA	0.175	0.045	-0.045	0.595	-0.075	NA	0.06	0.44	-0.51	0.465	0.805	0.95	0.53	NA	NA	0.39	0.115	-0.01	0.01	-0.01	0.075	-0.31	-0.32	-0.01	-0.36	0.01	NA	NA	2.47	2.31	-0.24	NA	-0.1	0.13	0.01
IGX_YI_356393C	YBOX_IGX1000014:IGX_277_23:IGX_YI_356393C:[chromosome=IX]:(complement(356318..356418))	-0.34	-0.03	-0.46	0	0.58	-0.815	0.015	0	-0.61	0.035	0.1	-0.7	0	0.26	0.46	-0.26	0.56	-0.11	NA	0.12	-0.18	1.78	0.49	-0.26	0.095	0.29	1.07	-0.13	0	0.195	-0.085	-0.295	-0.15	-0.63	-0.695	-0.765	-0.13	0.16	0.27	-0.045	0.15	1	1.3	-0.09	NA	-0.06	0.5	1.62
IGX_YI_375941W	YBOX_IGX1000015:IGX_281_24:IGX_YI_375941W:[chromosome=IX]:(375916..376016)	0.27	0.33	0.59	-0.1	0	0.52	-0.16	-0.26	-0.7	-0.115	0.08	-0.925	0.015	-0.115	0.115	0.125	0.885	0.03	0.05	0	-0.33	0.005	-0.19	0.23	0.615	0.08	0.13	-0.33	-0.025	0	-0.335	-0.265	0.18	-0.1	-0.075	0.075	-0.035	-0.045	0.43	0.693	0.225	1.94	1.83	-0.77	-0.36	0.035	0.275	2.06
IGX_YJ_245829W	YBOX_IGX1000017:IGX_298_31:IGX_YJ_245829W:[chromosome=X]:(245804..245904)	-0.11	0	0.03	0	-0.24	-0.31	0.52	-0.13	-0.7	-0.725	0.015	0.27	-0.06	-0.175	-0.015	0.015	-0.885	-0.065	-0.065	0.085	-0.415	0.54	0.105	0.0075	0.212	0.18	0.525	-0.015	1.03	0.97	-0.0075	0.0625	-0.415	-0.225	-0.557	-0.388	0.28	NA	0.825	-0.255	-0.45	2.57	2.66	-0.265	-0.265	-0.45	-0.28	-0.55
IGX_YJ_249548W	YBOX_IGX1000018:IGX_299_11:IGX_YJ_249548W:[chromosome=X]:(249523..249623)	0.22	-0.47	-0.31	0	0.02	0.08	-0.15	0.04	0	0.405	-0.29	NA	NA	0.6	NA	0	0.85	0.26	NA	0	0.37	-0.325	0.84	0.0275	0.302	0.86	NA	NA	0.89	0.535	-0.0275	0.0725	-0.18	-0.26	-0.647	-0.748	0.275	0.295	1	NA	NA	1.42	1.15	-0.35	-0.35	-0.455	-0.375	1.65
IGX_YJ_549530W	YBOX_IGX1000019:IGX_315_15:IGX_YJ_549530W:[chromosome=X]:(549505..549605)	-0.19	-0.31	0.7	0	-0.12	0.015	0.135	0.05	0	0.145	-0.08	-0.505	-0.365	0.47	NA	0	0.69	0.3	0.64	-0.23	0	0.135	0.1	-0.155	-0.17	0.2	-0.27	0.01	0.145	0.62	1.33	1.42	0.45	0.11	-0.02	-0.18	-0.455	0.255	-0.16	NA	0.365	-0.64	-0.67	-0.59	NA	-0.125	0.345	0.565
IGX_YJ_93276C	YBOX_IGX1000016:IGX_290_4:IGX_YJ_93276C:[chromosome=X]:(complement(93201..93301))	-0.11	-0.08	-0.17	0	0.44	-1.16	-0.01	0	0.31	0.415	-0.235	-0.92	-0.03	0.425	0.265	-0.265	0.645	-0.005	0.27	-0.18	-0.27	-0.18	0.385	-0.29	-0.165	0.43	-0.415	0.525	-0.115	0.41	-0.435	-0.215	0.65	0.225	0.415	0.275	-0.26	-0.06	0.51	NA	0.03	-0.395	-0.935	-0.85	-0.66	-0.04	0.04	1.33
IGX_YK_168619C	YBOX_IGX1000020:IGX_335_20:IGX_YK_168619C:[chromosome=XI]:(complement(168544..168644))	0	-0.32	0.62	0	-0.28	-0.145	-0.385	0.06	0.12	0.07	0.235	-0.11	0.07	0.39	NA	0.27	-0.29	0.025	NA	NA	NA	0.22	-0.125	-0.21	-0.065	0.39	NA	0.535	-0.065	0	NA	-0.115	-0.13	-0.175	-0.535	NA	-0.39	-0.19	-0.1	NA	0	-0.475	0.045	0.18	-0.22	0.92	0.67	0.31
IGX_YK_270281C	YBOX_IGX1000021:IGX_337_1:IGX_YK_270281C:[chromosome=XI]:(complement(270206..270306))	-0.08	0	-1	0.48	0	0.51	0.08	-0.02	0.36	-0.2	-0.03	0.5	0.08	0.28	0.21	-0.06	0	-0.05	-0.08	0.76	0	0.39	0.12	-0.085	0.15	0.34	0.23	0.21	0.625	0.4	0.23	-0.06	-0.05	-0.05	0.45	NA	0.1	-0.25	0.08	NA	0	-0.6	-0.14	0	-0.31	-0.25	0.25	-0.17
IGX_YK_391511C	YBOX_IGX1000022:IGX_346_22:IGX_YK_391511C:[chromosome=XI]:(complement(391436..391536))	0.61	0.83	-0.49	0	0.22	0.265	-0.485	-0.43	-0.17	-0.49	0.215	-0.4	-0.15	0.365	0.855	-0.795	0.625	0.445	NA	-0.33	-0.74	1.59	1.65	0.765	1.16	-0.2	-0.005	-0.085	0.155	-0.16	-0.06	0.02	0	0.005	-0.32	-0.16	0.54	0.72	1.56	NA	0	3.27	3.65	-0.89	-0.09	-0.44	-0.18	0.18
IGX_YK_440787C	YBOX_IGX1000023:IGX_347_6:IGX_YK_440787C:[chromosome=XI]:(complement(440712..440812))	0.26	0.7	-0.41	0.36	0	0.095	0.345	-0.28	-0.26	0.065	0.22	0.375	-0.305	0.125	0.555	-0.645	-0.025	0	0.41	-0.24	-0.45	1.29	1.83	0.635	0.81	-0.41	-0.31	-0.37	0	-0.305	-0.08	-0.03	0.46	-0.15	-0.51	-0.47	0.14	0.36	0	0.168	-0.175	0.7	0.47	-0.32	0.29	-0.07	0	-0.15
IGX_YL_212414C	YBOX_IGX1000024:IGX_368_17:IGX_YL_212414C:[chromosome=XII]:(complement(212339..212439))	0.31	0.13	-0.14	NA	0.14	0.205	-0.495	0	0.34	-0.24	0.07	-0.79	0.26	0.145	0.515	-0.145	0.505	0.25	0.045	0.015	0.105	-0.725	-0.32	-0.095	-0.1	-0.22	-0.28	NA	-0.0425	0.0425	0.73	0.74	-0.515	-0.32	-0.69	NA	0.155	-0.095	0.355	NA	0	0.75	0.61	-0.015	-0.715	-0.265	-0.155	1.02
IGX_YM_237837W	YBOX_IGX1000027:IGX_417_10:IGX_YM_237837W:[chromosome=XIII]:(237812..237912)	-0.28	0.12	-0.31	0	0.02	-0.35	0.06	-0.45	-0.21	0.13	-0.14	0.21	-0.36	0.3	0.73	-0.37	0.44	-0.03	0.01	-0.24	-0.59	0.94	1.49	-0.0975	0.228	0.82	1.59	0.04	0.165	0.3	-0.853	-0.792	0.38	0.03	-0.613	-0.593	0	-0.12	0	0.25	-0.24	0.0975	0.278	-0.83	NA	-0.08	0.24	0.03
IGX_YM_755699C	YBOX_IGX1000029:IGX_444_3:IGX_YM_755699C:[chromosome=XIII]:(complement(755624..755724))	0.26	0.7	-0.64	0	0.47	0.445	-0.065	-0.31	-0.87	0.01	0.1	-0.385	-0.365	0.105	-0.265	-0.105	-0.815	0.27	0.05	0	-0.5	-0.06	0.39	0.17	-0.065	-0.44	-0.37	-0.26	0	-0.165	0.035	-0.055	0.44	0.13	0.215	0.345	-0.08	0.04	-0.03	0.905	-0.025	-0.335	-0.035	-0.54	0.23	-0.01	-0.1	0.04
IGX_YM_859338C	YBOX_IGX1000030:IGX_451_28:IGX_YM_859338C:[chromosome=XIII]:(complement(859263..859363))	0.24	0.62	-0.13	0	0.16	-0.16	-0.14	0.1	-0.43	-0.015	-0.09	-0.38	-0.27	0.18	0.58	-0.26	0.77	0.19	0.16	0	-0.22	0.06	0.4	-0.26	0.095	-0.57	-0.72	NA	0.565	0.39	-0.055	0.175	-0.03	0.06	-0.955	-1.06	0.12	0	0.5	0.435	0.27	1.27	1.75	-0.09	-0.13	-0.39	-0.13	0.19
IGX_YM_865904C	YBOX_IGX1000031:IGX_453_21:IGX_YM_865904C:[chromosome=XIII]:(complement(865829..865929))	0.16	0.29	0	-0.01	0.28	-0.38	0.19	-0.11	-0.64	-0.055	0.04	-0.035	0.145	0	0.42	-0.1	-0.31	-0.01	0.02	-0.03	-0.16	1.12	1.17	0.54	0.305	-0.19	-0.36	-0.55	0.305	-0.25	-0.005	0.005	0.72	0.01	-0.165	-0.005	-0.17	0.08	-0.09	0.318	0.075	-1.52	-1.4	-0.09	0.28	-0.14	-0.06	-0.81
IGX_YN_385532W	YBOX_IGX1000032:IGX_479_17:IGX_YN_385532W:[chromosome=XIV]:(385507..385607)	0.58	0.54	0.04	0	-0.08	0.54	-0.53	-0.75	0.13	0.49	-0.11	NA	-0.035	0.025	-0.025	0.165	0.115	0.13	1.08	NA	0.16	-0.505	0.24	0.86	0.905	0	-0.4	-0.61	1.11	0.59	0.035	-0.145	-0.12	0.11	-0.415	-0.185	-0.025	0.025	0.59	NA	0.035	-0.025	0.005	0	-1.05	-0.115	-0.235	0.975
IGX_YN_444265C	YBOX_IGX1000033:IGX_484_10:IGX_YN_444265C:[chromosome=XIV]:(complement(444190..444290))	0.27	0.46	0.03	-0.51	0	-0.215	0.895	-0.46	-0.77	-0.32	-0.07	0.335	0.825	0.07	0.01	-0.13	-0.08	0.12	0.585	-0.055	-0.265	0	-0.97	-0.1	0.015	-0.27	0.58	-0.11	-0.175	0	-0.015	-0.195	-0.125	NA	-0.745	-0.545	-0.44	0.26	-0.045	-0.122	0.005	0.105	0.025	-0.275	0.225	0.57	0.59	2.88
IGX_YO_415443C	YBOX_IGX1000035:IGX_523_25:IGX_YO_415443C:[chromosome=XV]:(complement(415368..415468))	0.18	0.53	0	-0.13	0.08	-0.025	0.465	-0.18	-0.94	-0.155	-0.05	0.6	-0.01	0.36	1.05	-0.1	0.03	0.11	0.21	-0.32	-0.49	2.09	1.59	0.765	0.72	-0.31	0.12	-0.27	0.155	0	-0.04	0.04	0.1	-0.34	-0.77	-0.56	0.04	0.44	-0.36	0.075	0.01	-1.34	-0.88	-0.31	0.17	-0.11	0	1.36
IGX_YO_456824C	YBOX_IGX1000036:IGX_526_26:IGX_YO_456824C:[chromosome=XV]:(complement(456749..456849))	0.67	0.64	0.57	0	-0.21	1.07	-0.055	0	-0.4	0.11	0	-1.04	-0.355	0.22	0.31	-0.22	0.46	0.33	NA	0.05	-0.25	0.355	0.3	0.19	0.475	-0.36	0	-0.34	0.31	0.015	0.065	-0.055	0	-0.08	-0.655	-0.815	-0.225	-0.015	0.19	NA	0.175	0.805	1.11	-0.22	-0.37	0.825	1.18	0.145
IGX_YO_457545C	YBOX_IGX1000037:IGX_527_6:IGX_YO_457545C:[chromosome=XV]:(complement(457470..457570))	0.33	0.54	-0.21	0.21	NA	-0.465	-0.185	-0.35	-0.38	0.1	-0.115	-0.485	-0.185	-0.05	0.05	0.28	0.72	0.425	NA	0.015	-0.455	-0.33	-0.245	0.22	0.625	0	0.245	-0.195	0.595	0.12	0.035	0.195	-0.515	0.125	-0.035	-0.175	-0.38	-0.28	-0.255	0.23	0.215	1.36	1.43	-0.645	0.005	0.4	0.88	-0.19
IGX_YO_492650C	YBOX_IGX1000038:IGX_532_28:IGX_YO_492650C:[chromosome=XV]:(complement(492575..492675))	0.14	0.21	0	0.56	-1.19	-0.235	-0.245	-0.44	-0.7	-0.615	0.045	-0.385	-0.065	0.21	0.31	-0.21	0.33	0.665	0.14	-0.14	-0.8	0.025	-0.115	-0.125	0.25	-0.13	-0.065	-0.375	0.705	0.86	-0.79	-0.85	0.22	-0.125	0	-0.24	-0.305	-0.095	-0.25	0.35	0.255	1.22	1.47	-0.98	-0.48	0.095	0.765	0.845
IGX_YO_629463C	YBOX_IGX1000039:IGX_539_21:IGX_YO_629463C:[chromosome=XV]:(complement(629388..629488))	0.19	-0.19	-0.37	0.37	NA	-0.82	-0.61	NA	0.23	0.96	-0.05	-0.34	-0.1	0	NA	-0.19	1.54	-0.42	NA	NA	NA	-0.57	-0.16	-0.17	0.065	0.45	0.54	0.58	1.06	1.01	NA	-0.005	-0.445	-0.04	0.165	NA	-0.06	-0.17	-0.195	NA	0.14	0.915	1.34	-0.455	-1.3	-0.13	0.48	1.23
IGX_YO_728826W	YBOX_IGX1000040:IGX_548_7:IGX_YO_728826W:[chromosome=XV]:(728801..728901)	0.61	0.56	-0.19	0.02	0	-0.495	0.105	-0.63	-0.19	0.295	-0.045	0.07	-0.28	0.4	0.41	-0.51	-0.1	0.005	0.225	-0.105	-0.235	1.37	2	0.0025	0.207	-0.29	-0.785	-0.555	0.255	0	-0.652	-0.752	0.675	0.235	-0.0025	0.168	-0.01	0.01	-0.065	0	0.5	-1	-1.19	-0.405	-0.315	0.06	-0.01	0.98
IGX_YP_251199C	YBOX_IGX1000042:IGX_577_22:IGX_YP_251199C:[chromosome=XVI]:(complement(251124..251224))	0.52	0.05	0.4	0	-0.3	-0.32	0.49	0.24	-0.3	-0.14	0.08	0.19	-0.13	-0.01	0.4	0.01	0.29	-0.06	-0.375	0.085	0.115	0.05	0.27	-0.265	-0.17	-0.21	-0.11	-0.34	-0.675	-0.49	-0.08	-0.29	-0.205	-0.22	0.26	0.08	-0.18	-0.06	-0.285	NA	0.2	0.63	0.93	-0.195	-0.085	0.01	0.1	0.77
IGX_YP_335124C	YBOX_IGX1000043:IGX_583_2:IGX_YP_335124C:[chromosome=XVI]:(complement(335049..335149))	0.16	-0.03	0.6	0	-0.77	0.11	-0.29	-0.25	-0.35	0.035	-0.055	-0.75	-0.05	0.37	0.18	-0.49	0.38	0.175	NA	0.16	0	0.49	1	-0.133	0.133	0.99	1.02	0.485	0.685	0.7	-0.278	-0.328	-0.38	-0.365	-0.858	-0.887	-0.3	0.11	-0.06	NA	-0.36	2.77	3.65	-0.41	-0.47	-0.11	0.46	1.38
IGX_YP_463206C	YBOX_IGX1000044:IGX_591_23:IGX_YP_463206C:[chromosome=XVI]:(complement(463131..463231))	0.06	0.52	0.79	0	-0.81	2.6	0.085	-0.5	-1.3	0.045	-0.085	-0.5	0.21	0.285	0.485	-0.285	0.895	0.545	0.43	-0.11	-0.65	0.28	-0.075	-0.38	-0.095	-0.07	-0.035	0.035	0.685	0.65	-0.255	0.095	0.95	0.115	0.345	0.365	-0.39	0.22	0.45	0.475	0.85	2.67	3.33	-0.4	-0.06	0.11	0.29	0.23
ITS1-1_RRNA	ITS1-1 Non-coding region between RDN58 and RDN18, that is transcribed as part of the 35S rRNA precursor transcript; excision during transcript maturation is coupled with processing of the 3' external transcribed spacer (3'ETS)	NA	NA	-0.21	0.24	0	NA	NA	NA	NA	NA	0	0.02	0.76	0	-0.38	0.76	-0.1	-0.68	-0.51	0.43	0.06	-3.59	-2.07	NA	NA	NA	-0.33	0.52	NA	NA	NA	NA	0	NA	NA	NA	NA	NA	0.49	0.632	NA	NA	NA	0.78	0.27	0.36	NA	-3.4
ITS1_18S_JXN_RRNA	YBOX_RRN1000014:RRN_JXN_18S_ITS1:Chr:12:455894:to:455974:RC:18S_ITS1:overlap_8	NA	NA	0	0.18	-0.64	-0.585	0.355	NA	NA	1.2	-0.04	0	0.86	0	0	0.8	0.91	-0.07	-0.06	0.34	0.02	-4.35	-1.67	NA	NA	NA	-0.3	0.88	NA	NA	NA	NA	0.15	NA	NA	NA	NA	0.63	0.69	0.855	NA	NA	NA	0.97	NA	0	NA	-4.32
ITS2_5.8S_JXN_RRNA	YBOX_RRN1000015:RRN_JXN_5.8S_ITS2:Chr:12:455375:to:455455:RC:5.8S_ITS2:overlap_8	NA	NA	NA	NA	NA	NA	NA	NA	NA	NA	NA	NA	NA	NA	NA	NA	NA	NA	NA	NA	NA	NA	-2.35	NA	NA	NA	NA	0	NA	NA	NA	NA	NA	NA	NA	NA	NA	NA	NA	NA	NA	NA	NA	NA	NA	NA	NA	NA
LSR1_SNRNA	LSR1 U2 snRNA, component of the spliceosome; pairs with the branchpoint sequence; functionally equivalent to mammalian U2 snRNA	NA	NA	NA	NA	NA	-0.16	0.77	NA	NA	NA	NA	NA	NA	NA	NA	NA	NA	NA	NA	NA	NA	-3.03	NA	-0.915	-0.72	NA	NA	NA	NA	NA	0.16	0	NA	NA	2.28	NA	NA	NA	NA	NA	NA	0.85	0.32	NA	NA	0.36	-0.21	-0.42
NME1_NCR	NME1 RNA component of RNase MRP, which cleaves pre-rRNA and has a role in cell cycle-regulated degradation of daughter cell-specific mRNAs; human ortholog is implicated in cartilage-hair hypoplasia (CHH)	-2.35	-2.36	0.02	0	-1.19	-0.49	0.07	0.07	0	0.665	0.245	1.03	1.15	0.025	-0.025	-0.535	0.055	-0.945	-0.035	0.395	0.035	-3.78	-2.27	-1.08	-1.05	-0.23	-0.715	0.555	-2.56	-2.59	0.73	0.07	-0.245	0.545	1.82	1.08	-0.16	0.18	0.215	1.43	-1.53	-0.03	0.03	0.475	0.355	2.19	0.64	-4.44
NTS1-2_RRNA	NTS1-2 Non-transcribed region of the rDNA repeat located between the 3' ETS and RDN5, required for rDNA repeat expansion	-0.51	0	-0.23	0.29	0	-0.105	-0.895	0.39	0.59	-1.18	-0.82	0.12	0.09	-0.055	0.055	-0.125	0.615	-0.7	-0.72	0.75	0	-3.19	-2.3	-1.76	-1.41	-0.19	-0.13	0.86	-0.835	-0.39	-0.055	0.055	1.59	0.61	2.96	2.04	-0.15	0.2	0.04	1.29	-0.09	0.225	0.115	0	-0.19	1.05	0	-2.16
NTS2-1_RRNA	NTS2-1 Nontranscribed region of the rDNA repeat, located between RND5 and the 5'ETS; contains RNA polymerase I termination site	-0.14	0.11	0.66	0	-0.32	0.44	-0.55	0.49	0	-0.2	-0.54	0	0.13	0.015	0.785	0.005	-0.005	-1.46	-0.9	0.5	-0.42	-2.31	-2.11	-1.48	-1.53	-0.25	-0.16	0.3	-0.405	-0.91	0.175	0.295	3.15	1.6	3.62	2.98	-1.16	0.4	0.21	1.2	0.28	2.85	1.56	-0.14	-0.44	1.21	0.11	-1.62
Q0010_ORF	Dubious mitochondrial open reading frame unlikely to encode a protein, based on available experimental and comparative sequence data; partially overlaps the dubious ORF Q0017	0.23	0.45	-0.375	0.375	NA	NA	NA	0	0.27	NA	NA	NA	NA	NA	-0.15	1.08	0.83	NA	-1.07	1.89	1.21	-1.91	NA	NA	NA	-0.53	NA	NA	-1.73	-3.25	NA	NA	-0.83	NA	NA	NA	0.72	2.46	1.79	NA	NA	NA	NA	0.28	0.13	0.02	0	NA
Q0032_ORF	Dubious open reading frame unlikely to encode a protein, based on available experimental and comparative sequence data	NA	NA	NA	NA	NA	NA	NA	NA	NA	-0.015	-0.04	NA	NA	NA	NA	NA	NA	NA	NA	NA	NA	NA	-0.57	0.19	-0.095	NA	0.27	0.04	NA	NA	NA	NA	NA	NA	NA	NA	NA	NA	NA	NA	NA	-1.35	-1.1	NA	NA	NA	NA	NA
Q0045_INT_5	COX1 Subunit I of cytochrome c oxidase, which is the terminal member of the mitochondrial inner membrane electron transport chain; one of three mitochondrially-encoded subunits	-0.34	0.17	0.55	0	-0.91	-1.1	0.65	0	-0.19	0.68	0.58	0	0	0.15	-0.11	-0.21	-1.31	2.7	2.02	0.49	-0.18	-3.3	-1.16	0.765	0.6	-0.18	0.17	-0.17	-0.395	-0.87	0.26	0.26	-0.29	-0.29	0.1	-0.21	-0.42	0.42	0	-0.573	NA	-1.66	-1.83	-0.87	0.36	0.78	0.56	3.06
Q0045_INT_6	COX1 Subunit I of cytochrome c oxidase, which is the terminal member of the mitochondrial inner membrane electron transport chain; one of three mitochondrially-encoded subunits	0	0.13	0	0.22	-0.95	0.76	0.49	-0.15	-0.11	0.515	0.3	-0.19	0	-0.06	0.06	-0.98	-0.94	2.44	2.16	0.33	0	-3.58	-1.36	0.745	0.5	-0.26	-0.1	0.1	-0.925	-1.37	0.4	0.08	-0.65	-0.64	0.1	-0.08	-0.3	0.35	-0.19	0.105	NA	-2.53	-2.28	-0.46	-0.45	0.04	0	2.17
Q0045_INT_7	COX1 Subunit I of cytochrome c oxidase, which is the terminal member of the mitochondrial inner membrane electron transport chain; one of three mitochondrially-encoded subunits	-2.93	-2.1	-0.93	0.26	0	1.46	-0.195	-0.51	0	1.06	-0.195	-0.94	0	0.285	-0.795	-0.285	-0.645	4.92	4.1	0.09	-0.69	-2.9	-0.735	0.965	0.17	0.08	-0.265	0.195	1.8	1.7	-0.05	-0.6	0.16	0.395	-0.51	-0.64	0	0	-0.38	1.09	NA	-1.16	-1.07	-1.36	0.25	1.96	1.1	2.92
Q0045_JXN_EE20_5_ORF	COX1 Subunit I of cytochrome c oxidase, which is the terminal member of the mitochondrial inner membrane electron transport chain; one of three mitochondrially-encoded subunits	0.59	0.32	0	0.77	-0.18	-0.27	0.63	-0.67	-0.91	0.79	-0.005	0.1	0.41	0.3	0.13	-0.51	-1.35	2.02	1.78	0.245	-0.205	-3.82	-1.36	0.32	0.045	-0.42	0.265	0.005	-1.27	-1.82	0.035	-0.035	-0.445	-0.055	-0.235	-0.355	-0.34	0.24	-0.795	-0.338	NA	-0.795	-0.575	-0.345	0.015	0.1	0	1.69
Q0045_JXN_EI_5_ORF	COX1 Subunit I of cytochrome c oxidase, which is the terminal member of the mitochondrial inner membrane electron transport chain; one of three mitochondrially-encoded subunits	0	0.34	0	1.15	-0.47	0.315	0.935	-0.31	-0.47	0.28	0.39	-0.22	0.65	-0.075	0.165	-0.815	-0.915	3.21	2.06	0.105	-0.835	-3.29	-1.99	0.655	0.58	-0.37	0.11	-0.11	-0.455	-0.41	0.45	0.65	-0.275	-0.37	0.02	-0.22	0.185	0.015	-0.105	NA	NA	-1.34	-1.61	-1.36	-0.455	-0.015	0.085	2.54
Q0045_JXN_IE_5_ORF	COX1 Subunit I of cytochrome c oxidase, which is the terminal member of the mitochondrial inner membrane electron transport chain; one of three mitochondrially-encoded subunits	0	0.22	0.05	-0.09	0	-0.275	0.935	-0.61	-0.88	0.705	-0.07	-0.02	0.17	-0.09	0.24	-0.92	-1.35	2.13	1.96	0.43	0	-3.5	-1.33	0.51	0.235	-0.52	0.41	0.32	-1.59	-1.22	0.095	0.205	-0.22	-0.16	-0.095	-0.175	-0.16	0.41	-0.39	-0.407	NA	-1.02	-1.1	-0.31	NA	0.01	0	2.41
Q0045_ORF	COX1 Subunit I of cytochrome c oxidase, which is the terminal member of the mitochondrial inner membrane electron transport chain; one of three mitochondrially-encoded subunits	0.41	0.62	0.55	0	-0.25	-0.52	0.34	-0.7	-0.86	0.295	0.035	-0.065	-0.045	0.205	0.765	-1.18	-1.45	1.98	2.23	0.66	-0.27	-3.63	-1.4	0.825	0.5	-0.61	0.065	-0.035	-0.585	-1.13	0.26	0.1	-0.73	-0.305	-0.18	-0.1	-0.77	0.65	-0.08	0.155	0.915	-0.29	-0.35	-0.09	-1.09	0.09	0	2.1
Q0050_ORF	AI1 Reverse transcriptase required for splicing of the COX1 pre-mRNA, encoded by a mobile group II intron within the mitochondrial COX1 gene	0	0.25	-1.31	0	0.06	0.56	1.38	-0.04	-0.27	1.12	-0.135	0.07	0.21	0.155	-0.955	0.275	-1.25	2.1	2.15	0.45	0	-4.18	-1.12	0.3	-0.005	0	0.595	0.005	-2.08	-2.07	-0.395	-0.785	-0.05	-0.005	0.005	-0.325	0.15	0.03	-0.8	0.535	NA	-3.85	-3.19	-0.55	1.83	0.38	-0.19	1.13
Q0055_INT_1	AI2 Reverse transcriptase required for splicing of the COX1 pre-mRNA, encoded by a mobile group II intron within the mitochondrial COX1 gene	0.02	-0.19	0.39	0	-0.37	0.275	1.26	-0.32	-0.78	-0.13	0.065	0	0.22	0.235	-0.305	0.005	-1.14	0.755	2.88	0.6	0.14	-2.6	-1.81	3.19	3.06	0	-0.255	-0.065	-0.205	-0.55	-0.55	-0.78	-0.15	-0.185	0.07	-0.07	0.19	0.7	-0.58	0	NA	-2.26	-2.51	-0.04	0.1	0.32	0	2.4
Q0055_ORF	AI2 Reverse transcriptase required for splicing of the COX1 pre-mRNA, encoded by a mobile group II intron within the mitochondrial COX1 gene	0.13	0	-0.14	0.16	0	-0.16	0.47	-0.3	-0.73	0.16	0.105	0.3	0.49	0.17	0.15	-0.15	-1.58	1.88	3.42	0.545	0.005	-3.54	-1.75	1	0.845	-0.12	0.025	-0.025	-1.14	-1.46	0.165	-0.145	0.035	-0.165	0.105	-0.375	-0.45	0.57	-0.245	0.62	-0.08	-2.44	-2.37	-0.425	-0.005	0.61	0	1.82
Q0060_ORF	AI3 Endonuclease I-SceIII, encoded by a mobile group I intron within the mitochondrial COX1 gene	0.29	0.3	0	1.15	-0.32	-0.105	0.485	-0.53	-0.2	0.405	0.21	-0.59	-0.07	-0.265	-0.135	0.135	-1.5	3.06	2.08	0.27	0	-2.61	-1.49	1.03	0.75	-0.45	0.01	-0.01	0	-0.575	0.08	0.03	-0.12	-0.44	-0.03	-0.09	-0.35	0.35	-0.19	0.315	1.45	-1.53	-1.91	-0.77	-0.08	0.38	0.77	2.23
Q0065_INT_1	AI4 Endonuclease I-SceII, encoded by a mobile group I intron within the mitochondrial COX1 gene; intron is normally spliced by the BI4p maturase but AI4p can mutate to acquire the same maturase activity	-0.08	0	0.14	0	-0.53	-0.21	0.21	-0.32	-0.6	0.145	-0.01	0.02	0.31	0.34	0.54	-0.1	-1.35	1.98	3.67	0.42	0.31	-3.72	-2.05	2.02	1.69	0.01	-0.19	0.01	-0.685	-1.24	0.3	-0.32	-0.48	-0.11	0.06	-0.14	-0.84	0.6	-0.41	0.33	NA	-1.69	-2.2	-0.11	-0.31	0.24	0	2.46
Q0065_INT_2	AI4 Endonuclease I-SceII, encoded by a mobile group I intron within the mitochondrial COX1 gene; intron is normally spliced by the BI4p maturase but AI4p can mutate to acquire the same maturase activity	0.29	0.22	-0.02	0.22	0	-0.47	0.11	-0.41	-0.52	0.665	0.535	-0.68	0	-0.155	0.555	-0.505	-0.975	2.81	2.53	0.32	0.2	-3	-1.55	1.47	1.29	-0.46	0.145	-0.145	-0.415	-0.7	0.28	0.21	-0.12	-0.465	0.08	-0.08	-0.485	0.485	-0.16	NA	NA	-1.37	-1.7	-0.69	-0.25	0.405	0.755	2.02
Q0065_ORF	AI4 Endonuclease I-SceII, encoded by a mobile group I intron within the mitochondrial COX1 gene; intron is normally spliced by the BI4p maturase but AI4p can mutate to acquire the same maturase activity	0	0.24	0	0.56	-0.44	-0.365	0.395	-0.55	-0.59	1.08	-0.055	-0.45	0.09	0.01	0.24	-0.2	-1.03	2.65	2.51	0.83	0.08	-3.4	-1.44	0.9	0.765	-0.32	0.375	0.055	-0.625	-0.99	0.545	0.555	-0.29	-0.125	0.115	-0.115	-0.205	0.855	-0.16	-0.495	0.81	-0.735	-0.895	-0.19	-0.18	0.205	0.275	3.08
Q0070_INT_2	AI5_ALPHA Endonuclease I-SceIV, involved in intron mobility; encoded by a mobile group I intron within the mitochondrial COX1 gene	-0.46	-0.55	0.08	0	-0.09	-0.17	0.69	0	-0.41	0.005	-0.025	0.37	0.47	0.015	-0.005	-0.185	-0.435	1.28	3.05	0.39	0.59	-3.18	-2.29	1.81	1.59	0.04	0.005	-0.005	-0.805	-1.07	-0.115	-0.285	-0.36	-0.165	0.125	0.095	0.49	0.83	-0.55	0.065	NA	-1.93	-2.35	0.26	NA	0.55	0	1.94
Q0070_INT_4	AI5_ALPHA Endonuclease I-SceIV, involved in intron mobility; encoded by a mobile group I intron within the mitochondrial COX1 gene	-0.18	0.23	0	0.17	-0.63	-0.265	0.675	-0.4	-0.7	0.87	-0.065	-0.55	0.32	-0.085	-0.265	1.57	-0.965	2.48	2.33	0.46	-0.44	-3.46	-1.64	0.195	-0.05	0	0.765	-0.015	-0.355	-1.14	0.94	0.71	-0.41	0.455	0.05	-0.26	-0.325	0.535	-0.45	NA	NA	-1.34	-1.35	-0.97	-0.03	0.325	0.325	3.44
Q0070_ORF	AI5_ALPHA Endonuclease I-SceIV, involved in intron mobility; encoded by a mobile group I intron within the mitochondrial COX1 gene	0.09	0.09	-0.4	0.56	0	-0.14	0.26	-0.02	0	0.575	0.34	0.16	0	0.07	0.2	-0.5	-0.65	2.66	2.02	0.14	-0.15	-2.53	-1.46	0.645	0.65	-0.41	-0.07	0.07	-1.61	-1.26	0.43	0.5	-0.52	-0.62	0.12	-0.12	-0.31	0	-0.52	-0.04	NA	-1.94	-1.72	-0.78	0	0.36	0.41	3.15
Q0075_ORF	AI5_BETA Protein of unknown function, encoded within an intron of the mitochondrial COX1 gene; translational initiation codon is predicted to be ATA rather than ATG	0.4	0.38	-0.27	0.29	0	0.02	-0.01	-0.43	0	0.35	0.525	-0.44	-0.02	0.04	-0.04	-0.47	-0.49	2.87	2.44	0.155	-0.455	-2.94	-1.2	0.9	0.795	-0.45	0.035	-0.035	-0.855	-1.31	0.445	0.285	-0.595	-0.285	0.005	-0.285	0.025	-0.025	-0.055	NA	1.4	-2.06	-2.13	-0.805	-1.05	0.525	0.195	2.65
Q0080_ORF	ATP8 Subunit 8 of the F0 sector of mitochondrial inner membrane F1-F0 ATP synthase, encoded on the mitochondrial genome	0.85	1.6	NA	NA	NA	-0.025	0.755	-0.79	-1.35	0.595	-0.02	-0.225	0.415	-0.115	-0.815	0.435	-1.56	3.18	2.64	0.11	-1.24	-2.06	-0.77	-0.27	-0.995	-0.24	0.99	0.61	-1.56	-1.98	0.595	-0.235	-0.75	0.02	1.61	0.235	0.035	-0.035	0	NA	-2.27	-0.585	-0.405	-1.49	0	0.285	0.405	0.535
Q0085_ORF	ATP6 Mitochondrially encoded subunit 6 of the F0 sector of mitochondrial F1F0 ATP synthase, which is a large, evolutionarily conserved enzyme complex required for ATP synthesis	0.85	0.94	0.15	0	-0.51	-0.955	0.395	-0.59	-0.92	0.175	-0.015	0.135	-0.135	-0.13	0.18	-0.14	-2.59	2.17	2.54	0.4	0.14	-3.15	-1.56	0.905	0.68	-0.38	0.105	0.015	-2.13	-2.16	0.01	-0.48	-1	-0.385	-0.01	0.05	-0.36	0.46	-0.2	-0.125	-0.455	-0.19	-0.02	-0.1	-0.44	0.12	0	0.53
Q0105_INT_4	COB Cytochrome b, mitochondrially encoded subunit of the ubiquinol-cytochrome c reductase complex which includes Cobp, Rip1p, Cyt1p, Cor1p, Qcr2p, Qcr6p, Qcr7p, Qcr8p, Qcr9p, and Qcr10p	0.21	0.34	0.99	0	-0.02	0.32	0.7	-0.31	0	0.81	0.045	-0.15	0.41	0.19	0.14	-0.37	-1.23	2.15	2.06	0.67	0.5	-4.02	-1.47	1.49	1.09	-0.22	-0.005	0.075	-1.43	-1.69	0.265	-0.265	-0.52	-0.285	-0.065	-0.305	-0.21	0.28	-0.27	-0.06	NA	-1.96	-1.8	-0.24	-0.13	0.12	0.23	1.89
Q0105_INT_5	COB Cytochrome b, mitochondrially encoded subunit of the ubiquinol-cytochrome c reductase complex which includes Cobp, Rip1p, Cyt1p, Cor1p, Qcr2p, Qcr6p, Qcr7p, Qcr8p, Qcr9p, and Qcr10p	0.21	0.17	0	0.14	-0.41	-0.1	0.23	-0.36	-0.41	0.54	0.13	0	0.48	0.05	0.94	-0.47	-1.36	1.25	1.89	0.58	0.33	-2.94	-1.63	0.775	0.45	-0.15	0.35	-0.01	-1.68	-1.66	0.35	-0.15	-0.45	-0.11	0.32	-0.42	-0.385	0.765	-0.05	1.03	NA	-2.12	-1.44	-0.62	0.11	0.825	0.385	2.15
Q0105_ORF	COB Cytochrome b, mitochondrially encoded subunit of the ubiquinol-cytochrome c reductase complex which includes Cobp, Rip1p, Cyt1p, Cor1p, Qcr2p, Qcr6p, Qcr7p, Qcr8p, Qcr9p, and Qcr10p	0.24	0.2	0	0.01	-0.76	-0.375	1.16	-0.58	-0.74	0.475	0.07	-0.06	0.24	-0.05	0.05	0.18	-1.63	1.22	1.89	0.51	-0.15	-3.02	-1.41	0.785	0.35	-0.39	0.06	0.06	-1.59	-1.54	-0.19	-0.78	-0.71	-0.1	-0.56	-0.88	-0.52	0.48	-0.4	0.465	NA	-1.18	-0.66	-0.57	0.04	0.46	0	1.88
Q0110_ORF	BI2 Mitochondrial mRNA maturase with a role in splicing, encoded by both exon and intron sequences of partially processed COB mRNA	0.57	0.62	0	0.04	-0.53	-0.125	-0.085	-0.65	-0.2	0.785	0.145	-0.24	0.39	0.01	0.04	-0.22	-1.19	2	1.67	0.32	0.14	-3.81	-1.14	0.99	0.445	-0.29	0.455	0.545	-1.2	-1.37	0.375	0.025	-0.47	-0.145	0.115	-0.025	-0.345	1.05	-0.26	0.705	NA	-2.04	-2.1	-0.64	0.17	0.585	0.315	2.75
Q0115_INT_1	BI3 Mitochondrial mRNA maturase, forms a complex with Mrs1p to mediate splicing of the bI3 intron of the COB gene; encoded by both exon and intron sequences of partially processed COB mRNA	-0.07	0	-0.49	0.69	0	0.12	-0.12	-0.21	0.05	0.67	-0.025	-0.25	0.42	0.15	-0.78	0.34	-1.98	2.56	2.3	0.56	-0.07	-3.81	-0.835	0.875	0.09	-0.22	0.575	0.025	0.265	0	NA	-0.56	0.56	0.725	-0.36	-0.74	-0.155	0.235	-0.06	0.99	NA	-2.56	-2.59	-0.76	0.77	1.96	0.155	0.485
Q0115_ORF	BI3 Mitochondrial mRNA maturase, forms a complex with Mrs1p to mediate splicing of the bI3 intron of the COB gene; encoded by both exon and intron sequences of partially processed COB mRNA	0	0.13	0	1.43	-0.02	-0.85	-0.15	-0.5	-0.44	0.405	0.35	0	0.43	0.105	-0.375	0.805	-0.355	3.15	1.41	0.66	0.31	-4.17	-1.15	0.595	0.08	-0.21	0.11	0.32	-1.04	-1.64	0.92	-0.08	-1.08	-0.35	0.46	0.25	0.015	0.845	0.65	NA	NA	-1.97	-1.74	-0.33	-1.09	0.265	-0.015	1.35
Q0120_INT_2	BI4 Mitochondrial mRNA maturase, forms a complex with Nam2p to mediate splicing of the bI4 intron of the COB gene; encoded by both exon and intron sequences of partially processed COB mRNA	0.63	1.07	-1.15	1.84	0	-0.095	0.465	-0.68	-0.01	0.59	0.125	-0.1	0.6	0.16	-0.67	0.56	-0.87	2.54	1.75	0.23	-0.34	-3.5	-0.845	0	-0.625	-0.37	0.675	-0.095	-1.58	-1.52	NA	0.255	-0.09	0.095	0.355	0.125	-0.38	0.38	-0.09	NA	NA	-2.88	-2.37	-1.03	0.04	0.77	0.47	2.7
Q0120_INT_3	BI4 Mitochondrial mRNA maturase, forms a complex with Nam2p to mediate splicing of the bI4 intron of the COB gene; encoded by both exon and intron sequences of partially processed COB mRNA	0.3	0.04	NA	NA	NA	-0.05	-0.54	-0.23	0	NA	0.005	-0.305	0.465	NA	-0.065	0.355	0.065	2.27	1.77	0.59	0.06	NA	-1.69	0.45	0.075	-0.48	-0.005	0.265	-0.517	-0.902	NA	-0.075	-0.38	0.315	0.165	NA	0.06	0.69	0.82	NA	NA	-1.97	-1.82	-0.63	NA	0.18	-0.06	1.81
Q0120_JXN_EE20_3_ORF	BI4 Mitochondrial mRNA maturase, forms a complex with Nam2p to mediate splicing of the bI4 intron of the COB gene; encoded by both exon and intron sequences of partially processed COB mRNA	1.04	0.59	-0.08	0.77	0	-0.445	0.045	-0.59	-0.77	0.415	0.115	-0.23	0.2	-0.375	-0.125	0.125	-1.46	1.45	1.95	0.58	-0.19	-4.09	-1.14	0.845	0.32	-0.32	0.325	-0.005	-1.42	-1.94	0.04	-0.83	-1.01	-0.065	-0.47	-0.59	-0.69	0.52	-0.16	0.667	NA	-1.54	-1.16	-0.25	-0.76	0.62	-0.05	1.75
Q0120_JXN_EI_3_ORF	BI4 Mitochondrial mRNA maturase, forms a complex with Nam2p to mediate splicing of the bI4 intron of the COB gene; encoded by both exon and intron sequences of partially processed COB mRNA	0	0.56	0.58	-0.11	0	-0.315	0.685	-0.44	-0.51	0.69	-0.135	-0.545	0.165	0.025	-0.025	-1.24	-2.08	2.12	1.68	0.36	-0.1	-4.05	-1.4	0.47	0.025	-0.28	0.895	0.875	-1.96	-2.13	0.365	-0.025	-0.54	0.105	0.075	-0.145	-0.17	0.72	-0.34	0.588	0.215	-1.98	-1.67	-0.48	-0.17	0.34	0	1.77
Q0120_JXN_IE_3_ORF	BI4 Mitochondrial mRNA maturase, forms a complex with Nam2p to mediate splicing of the bI4 intron of the COB gene; encoded by both exon and intron sequences of partially processed COB mRNA	0.14	0.39	-0.38	0	0	-0.715	0.355	-0.56	-0.77	0.41	-0.025	-0.31	0.21	-0.02	0.02	-0.47	-1.75	1.56	1.88	0.265	-0.445	-4.19	-1.28	1.12	0.58	-0.39	0.445	0.875	-1.43	-1.8	0.43	-0.09	-0.965	-0.015	0.06	-0.1	-0.66	0.76	-0.365	0.77	NA	-1.56	-1.18	-0.585	-0.615	0.11	0	1.48
Q0120_ORF	BI4 Mitochondrial mRNA maturase, forms a complex with Nam2p to mediate splicing of the bI4 intron of the COB gene; encoded by both exon and intron sequences of partially processed COB mRNA	0.48	1.02	-0.765	0.765	NA	-0.11	0	-0.41	0	1.35	-0.345	-0.17	0.28	-0.435	-1.25	0.515	-0.285	2.4	1.92	0.46	0.09	NA	-1.25	0.185	-0.06	-0.35	0.305	0.025	-1.65	-1.63	NA	0	-1.01	-0.025	0.31	0.11	-0.11	0.11	-0.09	NA	NA	-2.35	-2.8	-0.41	-0.24	0.62	0.58	2.24
Q0130_ORF	OLI1 F0-ATP synthase subunit 9 (ATPase-associated proteolipid), encoded on the mitochondrial genome; mutation confers oligomycin resistance; expression is specifically dependent on the nuclear genes AEP1 and AEP2	-0.23	-0.15	0.33	0	-0.07	-0.26	0.72	-0.14	0	0.005	0.095	0.05	0.18	-0.135	0.245	0.045	-1.1	1.66	2.04	0.4	0.09	-2.46	-1.33	1.29	1.12	0.05	-0.095	0.105	-1.14	-1.1	0.015	-0.455	-0.79	-0.165	0.085	-0.015	0	0.66	-0.09	0.603	NA	-1.98	-1.92	-0.45	-0.24	0.14	-0.17	4.58
Q0140_ORF	VAR1 Mitochondrial ribosomal protein of the small subunit, mitochondrially-encoded; polymorphic in different strains due to variation in number of AAT (asparagine) codons; translated near the mitochondrial inner membrane	0	0.32	NA	NA	NA	-0.415	0.495	-0.94	-0.95	1.06	-0.035	-0.03	0	0	0.01	NA	-1.09	1.75	1.19	0.77	0.09	-4.08	-0.765	-0.453	-1.08	-0.9	0.915	0.045	-3.08	-2.71	1.05	0.603	-0.41	0.035	0.713	0.453	0.27	0.51	0.2	0.477	NA	-2.35	-2.5	-1.04	0.35	0.52	-0.34	2.11
Q0142_ORF	Dubious open reading frame unlikely to encode a protein, based on available experimental and comparative sequence data; partially overlaps dubious open reading frame Q0143	0.4	0.78	NA	NA	NA	NA	NA	0	-0.25	NA	0	NA	NA	NA	NA	0.485	0.725	1.23	NA	NA	NA	NA	-1.44	NA	NA	-0.35	-0.53	0.04	-0.492	-1.51	NA	NA	NA	NA	NA	NA	NA	NA	NA	NA	NA	NA	NA	NA	NA	NA	NA	NA
Q0143_ORF	Dubious open reading frame unlikely to encode a protein, based on available experimental and comparative sequence data	0.32	1.06	NA	NA	NA	NA	NA	0	-0.12	NA	NA	NA	NA	NA	NA	NA	NA	NA	NA	NA	NA	NA	NA	NA	NA	-0.45	NA	NA	NA	NA	NA	NA	NA	NA	1.51	0.25	NA	NA	NA	NA	NA	0.54	-0.22	NA	NA	NA	NA	NA
Q0144_ORF	Dubious open reading frame unlikely to encode a protein, based on available experimental and comparative sequence data	NA	NA	NA	NA	NA	NA	NA	NA	NA	NA	0.075	-0.12	0	NA	NA	NA	NA	1.54	NA	NA	NA	NA	-1.49	NA	NA	NA	NA	0.155	-2.12	-1.94	NA	NA	NA	-0.425	NA	NA	NA	NA	NA	0.4	NA	NA	NA	NA	NA	NA	NA	NA
Q0160_ORF	SCEI I-SceI DNA endonuclease, encoded by the mitochondrial group I intron of the 21S_rRNA gene; mediates gene conversion that propagates the intron into intron-less copies of the 21S_rRNA gene	0.76	0.87	-0.34	0.32	0	0.025	0.505	-0.56	-0.56	1.03	-0.28	0.01	0.71	-0.115	-0.275	0.115	-0.565	1.04	2.26	0.33	0.06	-4.25	-1.35	1.74	1.2	-0.64	0.09	1.11	-0.715	-1.02	0.125	-0.455	-0.29	-0.09	-0.335	-0.375	-0.225	0.225	-0.18	0.247	NA	0.925	0.555	-0.2	0.31	0.845	0.435	2.04
Q0250_ORF	COX2 Subunit II of cytochrome c oxidase, which is the terminal member of the mitochondrial inner membrane electron transport chain; one of three mitochondrially-encoded subunits	0	0.15	-0.46	0.1	0	-0.08	0.16	-0.33	-0.1	1.05	-0.11	0.41	0.26	-0.08	0.25	0.01	-0.97	0.44	1.69	0.22	0.02	-4.04	-1.79	1.06	0.705	-0.39	-0.57	0.48	0	-0.585	-0.475	-0.875	-0.65	0.2	-0.435	-0.555	-0.6	0.35	-0.32	1.6	0.3	-0.215	-0.015	0.17	0	0.9	0.2	0.7
Q0255_INT_1	Maturase-like protein	0.5	0.62	0	0.51	-0.16	-0.045	0.055	0	-0.11	0.885	0.26	0	0.29	0.25	0.45	-0.03	-0.98	1.06	0.44	0.37	-0.03	-2.52	-1.22	-0.885	-1.2	-0.67	-0.22	0.22	-2.62	-2.73	0.32	-0.04	-0.5	-0.3	0.84	0.15	-0.33	1.19	0.66	1.81	NA	-0.85	-1.34	-0.72	0.03	1.07	1.3	0.1
Q0255_OCH__ORF	Maturase-like protein	1.12	1.38	NA	NA	NA	0.535	-0.035	-0.53	-0.02	0.63	0	0	0	0	0.42	0	-1.02	1.05	1.17	0.63	0.39	-4.18	-1.14	1.35	0.72	-0.35	0.01	0.06	-0.685	-0.99	0.19	-0.31	-0.48	NA	0.16	-0.37	-0.715	0.345	0.22	1.37	NA	-0.43	-0.22	-0.66	-0.37	-0.015	0.015	0.925
Q0255_ORF	Maturase-like protein	0.62	0.77	NA	NA	NA	0.53	-0.11	-0.55	0.06	NA	0	NA	NA	NA	NA	NA	NA	0.71	0.98	0.6	0	NA	-1.45	0.055	-0.61	-0.4	-0.17	0.94	-0.422	-1.16	NA	NA	-0.49	0.26	0.73	NA	NA	NA	0.45	NA	NA	-0.45	-0.8	-0.35	NA	NA	NA	NA
Q0275_ORF	COX3 Subunit III of cytochrome c oxidase, which is the terminal member of the mitochondrial inner membrane electron transport chain; one of three mitochondrially-encoded subunits	0.48	1.24	-0.51	0.56	0	-0.165	-0.115	-0.61	-0.35	1.1	-0.06	0.09	0.37	0	-0.05	1.01	-1.23	1.52	1.88	0.74	0.38	-3.16	-1.48	0.53	-0.245	-0.67	-0.07	0.1	-0.475	-1.45	0.125	-0.895	-0.56	0.41	0.035	-0.025	-1.3	0.39	0.27	1.18	NA	-0.285	-0.735	-0.22	-0.11	0.26	0.21	-0.87
Q0297_ORF	Dubious open reading frame of the mitochondrial genome; unlikely to encode a protein, based on available experimental and comparative sequence data; partially overlaps the verified gene RPM1	-0.29	0.42	0.28	0	-0.32	0.25	0.07	-0.36	0	0.76	-0.01	0	0.08	-0.16	0.44	0.21	-1.27	2.55	2.33	0.93	0.4	-3.76	-1.42	-1.68	-1.98	-0.48	0.01	0.51	-2.48	-2.8	2.29	2.82	-0.53	-0.14	0.58	0.19	-0.39	-0.05	0.62	1.16	NA	-1.94	-2.07	-0.8	0.3	0.5	0	-0.45
RDN5-1_RRNA	RDN5-1 5S ribosomal RNA, component of the large (60S) ribosomal subunit; localized to the nucleolus via interaction with Rpl5p; may play a role in maintenance of translational frame; transcription is mediated by PolIII and activated by TFIIIA	NA	NA	NA	NA	NA	NA	NA	NA	NA	NA	NA	NA	NA	-0.765	-0.065	0.065	0.755	-1.91	NA	NA	NA	-4.34	-1.78	NA	NA	NA	-1.18	1.29	NA	NA	NA	NA	NA	NA	NA	NA	NA	NA	NA	NA	NA	NA	NA	NA	NA	3.15	-1.11	-3.87
RDN58-1_RRNA	RDN58-1 5.8S ribosomal RNA, component of the 60S ribosomal subunit; encoded in the rDNA repeat (RDN1) as part of the 35S primary transcript; 3' end formation involves processing by the exosome complex while 5' end is generated by Kem1p and Rat1p	NA	NA	NA	NA	NA	-0.4	0	NA	NA	0.805	-0.15	NA	NA	NA	NA	NA	NA	-0.92	0	0.73	NA	-3.44	-1.9	NA	NA	NA	-0.42	0.5	NA	NA	NA	NA	NA	NA	NA	NA	NA	NA	NA	NA	NA	NA	NA	1.11	NA	0.41	0.32	-4.04
REP1_2UM	NP_040489.1:Rep_1_protein_NC_001398_Saccharomyces_cerevisiae_2_micron_circle_plasmid,_complete_sequence._(complement(887..2008))_1033_0:YBOX_ACM1000016	-0.62	-0.21	0.36	0	-0.7	0.035	-0.035	0.09	-0.26	-0.56	-0.055	-0.195	0.045	-0.03	0.25	0.27	0.03	-0.005	-0.21	0.11	-0.01	-0.14	-0.315	-0.42	-0.195	0	0.425	0.285	0.045	0.1	-0.345	-0.075	1.31	0.595	1.39	1.45	-0.16	0	-0.15	-0.06	0.465	0.245	0.425	0	0.4	-0.06	NA	0.32
REP2_2UM	NP_040491.1:Rep_2_protein_NC_001398_Saccharomyces_cerevisiae_2_micron_circle_plasmid,_complete_sequence._(complement(4308..5198))_109_0:YBOX_ACM1000018	-0.41	0	-0.17	0	0.45	-0.505	0.435	-0.18	-0.22	NA	-0.14	-0.315	0.625	-0.04	-0.12	0.1	NA	0.53	NA	NA	NA	-0.18	-0.38	NA	NA	0.18	1.23	NA	NA	NA	NA	NA	NA	NA	NA	NA	-0.32	0.08	NA	NA	0.585	NA	NA	NA	NA	0.66	NA	1.11
RPM1_NCR	RPM1 RNA component of mitochondrial RNase P, which also contains the protein subunit Rpm2p; RNase P removes 5' extensions from mitochondrial tRNA precursors; RPM1 is conserved in bacteria, fungi, and protozoa	-0.45	0.29	0.05	0	-0.15	0.01	0.1	-0.28	0	0.865	0.11	0.205	-0.005	0.255	0.755	-0.285	-1.41	2.38	2.43	1.07	0.62	-4.09	-1.63	-1.48	-2.02	-0.48	-0.11	0.61	-2.25	-2.65	2.42	3.1	-0.54	-0.18	0.535	0.145	-0.29	0	0.75	1.58	0.005	-1.45	-1.52	-0.57	0.27	0.38	-0.05	-0.7
RPR1_NCR	RPR1 RNA component of nuclear RNase P, which cleaves tRNA precursors to generate mature 5' ends; may be responsible for recognition of substrate tRNAs	-2.04	-1.89	-0.13	0.57	0	-0.18	0.73	0.375	NA	0.36	0.495	0.85	0.55	-0.155	-0.025	0.095	-0.545	-0.265	-0.14	0.38	0.35	-3.59	-1.77	-0.41	-0.685	-0.375	-0.225	0.205	-1.74	-2.57	0.915	0.235	-0.51	0.075	2.04	1.91	-0.33	0.77	0.37	1.01	-0.31	0.525	-0.245	-0.03	0.18	0.65	-0.02	-3.22
RUF1_NCR	YBOX_NCR1000007:NCR_RUF1_RUF1_SGDID:S000028466,_Chr_IV_from_1493016-1492467,_reverse_complement,_ncRNA_424	-1.35	-1.66	0.54	-0.1	0	-0.13	0.52	0.08	-0.05	-0.215	0.345	1.21	0.155	0.12	0.47	-0.28	-0.66	-0.445	-0.195	0.285	0.315	-2.47	-2.15	0.09	0.085	0	0.105	0.575	6.78	6.3	0.035	-0.045	-0.035	-0.115	1.73	1.25	0.44	-0.47	-0.565	-0.24	-0.315	-0.075	-0.035	-0.055	0.375	1.28	-0.56	-2.01
RUF2_SNORNA	YBOX_SNO1000018:SNO_RUF2_RUF2_SGDID:S000028467_Chr_VII_:_316791-317058_snoRNA_129	-1.07	-1.25	-0.85	1.18	0	-0.24	0.81	0	-0.37	-0.05	-0.185	0.115	0.065	-0.295	-0.645	0.105	0.045	-0.655	-0.74	-0.04	-0.08	-2.55	-1.55	-0.0625	0.0725	0.07	-0.625	1.09	5.41	5.12	0.0625	0.142	-0.22	0.185	1.93	1.72	0	-0.18	-1.17	0.115	-2.35	-0.117	-0.328	0.04	0.84	1.49	0.14	-2.11
RUF3_NCR	YBOX_NCR1000008:NCR_RUF3_RUF3_SGDID:S000028468,_Chr_XIII_from_626348-626653,_ncRNA_236	-1.1	-1.37	0	-0.12	0.23	-0.05	0.93	0	0.13	0.085	0.23	0.405	-0.055	-0.09	0.09	-0.61	-1.07	-0.01	-0.425	0.565	-0.055	-3.24	-1.92	0.48	0.215	-0.65	-0.21	1.04	5.92	5.48	0.035	0.245	-0.045	0.01	2.62	2.46	0.32	-0.18	-0.525	-0.325	-1.03	-0.485	-0.425	0.465	0.645	0.4	-1.26	-2.32
RUF5-2_NCR	RUF5-2 RNA of Unknown Function	-0.57	-0.64	-0.66	0.13	0	0.695	-0.235	0.49	-0.11	-0.12	0.195	0.41	0.22	-0.145	-0.205	0.155	0.095	-0.205	-0.87	0.2	0	-1.28	-1.07	-1.39	-1.48	0	0.135	0.165	-0.325	-0.33	NA	-0.25	-1.25	-0.145	0.45	-0.69	0.5	0	0.08	0.198	-0.26	1.27	1.66	0.13	NA	0.44	-0.35	-0.93
SCR1_NCR	SCR1 RNA subunit of the Signal Recognition Particle	NA	NA	-0.62	NA	0.62	-0.48	0.48	NA	NA	NA	0.05	NA	NA	-1.03	-0.62	0.07	-0.06	NA	NA	NA	NA	NA	NA	NA	NA	NA	-0.86	NA	NA	NA	NA	NA	NA	NA	NA	NA	NA	NA	NA	NA	NA	NA	NA	NA	NA	NA	NA	NA
SNR10_SNORNA	SNR10 H/ACA box small nucleolar RNA (snoRNA); essential gene required for for preRNA processing, specifically for cleavage at sites A1 and A2; also guides pseudouridylation of large subunit (LSU) rRNA at position U2923	-1.21	-1.36	-0.6	0.22	0	0.605	0.005	0.11	0	0.085	-0.275	0.645	0.225	-0.2	0.05	-0.22	0.34	-0.475	-0.66	0.78	-0.62	-2.74	-1.86	-1.03	-0.98	0.92	2.54	2.42	4.89	4.71	0.03	-0.71	0.21	0.325	1.67	1.1	1.15	0.18	0.13	0.102	-0.565	0.82	0.87	0.56	-0.25	0.96	-0.71	-0.49
SNR11_SNORNA	SNR11 H/ACA box small nucleolar RNA (snoRNA); guides pseudouridylation of large subunit (LSU) rRNA at position U2416	-0.98	-1.34	-0.94	0.5	0	0.115	-0.355	0	0.17	0.745	0.04	0.185	-0.185	-0.04	0.04	-0.41	0.22	-1.08	-0.485	0.475	-0.885	-3.94	-2.19	-0.3	-0.385	0.02	1.04	1.62	5.58	4.96	0.115	-0.115	0.255	1.13	2.27	1.68	0	-0.99	-0.205	0.412	-1.9	0.345	0.205	0.745	-0.005	1.54	-1.18	-1.88
SNR128_SNORNA	SNR128 C/D box small nucleolar RNA (snoRNA), referred to as U14; essential gene required for cleavage of 35S primary rRNA transcript to release the precursor to the 18S rRNA; guides 2'-O-methylation of small subunit (SSU) rRNA at position C414	-1.84	-0.64	-0.16	0.5	0	0.01	0.35	0.8	0.72	-0.055	0.355	0.215	-0.075	-0.17	0.36	-0.05	0.54	-1.09	-0.035	1.11	0.665	-3.53	-2.6	0	-0.165	-0.36	-1.28	0.525	0	0.315	-0.505	-1.03	0.035	0.545	0.875	0.915	-0.59	0	-0.125	0.632	NA	1.15	0.235	0.975	0.675	0.64	-0.34	-2.79
SNR13_SNORNA	SNR13 C/D box small nucleolar RNA (snoRNA), guides 2'-O-methylation of large subunit (LSU) rRNA at positions A2280 and A2281	NA	NA	-0.51	0.7	0	-0.765	-0.485	NA	NA	0.05	-0.04	0.04	0.49	-0.29	0.25	0.23	-0.31	-0.98	-0.165	1.45	1.28	-4.33	-2.83	-0.775	-0.55	NA	0	0.19	-0.0325	-0.0375	0.7	-0.22	-0.085	NA	2.45	2.68	-1.17	0.625	0.825	2.33	-1.27	0.3	0	0.085	-0.425	0.065	-0.295	-4.88
SNR14_SNRNA	SNR14 U4 spliceosomal RNA; interacts with U6; snRNA U4	-1.65	-1.12	-0.4	1.21	0	-0.245	0.035	0.79	0.82	-0.115	0.175	1.21	1.3	-0.345	0.455	0.015	-0.435	-0.855	-0.05	0.33	0.78	-4.46	-2.58	-1.42	-1.56	-0.41	-0.735	0.595	-1.78	-2.04	0.41	-0.41	-0.5	0.515	1.93	1.19	-0.32	0.96	0.7	1.8	-1.76	1.37	0.69	1.05	0.05	0.01	0	-3.28
SNR17A_SNORNA	SNR17A small nucleolar RNA (snoRNA) U3, part of Small ribosomal SubUnit (SSU) processosome; SNR17B also encodes snoRNA U3	NA	-0.515	-0.06	0.61	0	0.02	1.04	-0.195	-0.265	NA	0.185	0.24	0	-0.62	-0.9	0	NA	-0.515	0.015	0.125	0.115	-3.97	-1.72	NA	NA	0.195	-0.185	NA	NA	NA	NA	NA	NA	0.335	NA	NA	-0.02	0.39	-0.015	0.485	NA	NA	NA	0.035	0.135	1.42	-0.41	-3.69
SNR17B_SNORNA	SNR17B small nucleolar RNA (snoRNA) U3; part of small (ribosomal) subunit (SSU) processosome; SNR17A also encodes snoRNA U3	0.25	-0.28	-1.11	0	0.04	-0.255	0.915	-0.31	0	0.295	0.065	0.42	0.1	0.115	-0.415	-0.115	-0.315	-0.825	0.315	-0.025	0.045	-4.39	-1.97	-1.15	-1.07	-0.09	-0.685	0.235	0.825	0.03	0.57	0	0.465	-0.045	2.09	1.97	0.12	0	-0.035	0.968	-2.75	0.41	0	0.025	0.495	2.13	-0.61	-3.89
SNR189_SNORNA	SNR189 H/ACA box small nucleolar RNA (snoRNA); guides pseudouridylation of large subunit (LSU) rRNA at position U2735 and small subunit (SSU) rRNA at position U466	-2.2	-2.54	0	0.49	-0.56	0.545	0.015	0.56	-0.06	0.05	0.295	0.53	0.2	0	0	-0.61	0.93	-0.925	-0.16	0.21	-0.22	-2.45	-1.74	-0.285	-0.5	0	0.395	0.765	6.75	5.89	0.23	0.09	-0.02	0.425	2.33	1.69	-0.31	0	-0.93	0.438	-1.73	0.26	0.28	0.65	0.62	1.15	-0.33	-1.22
SNR18_SNORNA	SNR18 C/D box small nucleolar RNA (snoRNA); commonly referred to as U18; guides 2'-O-methylation of large subunit (LSU) rRNA at positions A649 and C650	-0.6	0.46	-0.79	0.22	0	0.06	0.19	-0.42	-0.28	0.175	-0.03	-0.29	-0.1	-0.435	0.375	0.015	-0.125	0.03	-0.405	0.245	0.435	-4.12	-1.78	-0.56	-0.075	1.51	2.18	3.68	0.445	0.21	0.075	-0.305	-0.205	-0.03	1.68	1.66	-0.24	0.32	0.835	0.17	-1.71	1.17	0.275	0.375	-0.045	0.44	0.13	-2.15
SNR190_SNORNA	SNR190 C/D box small nucleolar RNA (snoRNA) predicted to guide 2'-O-methylation of large subunit (LSU) rRNA at position G2395 but not shown to be active	-0.92	-1.74	0.07	0	-0.26	-0.015	0.185	0	0.4	0.565	0.555	0.545	0.125	-0.495	0.545	-0.275	-0.895	-1.89	0.05	0.68	0.47	-5.44	-2.44	0	-0.185	-0.42	-0.925	0.635	1.8	0.13	0.825	0.475	0.03	0.815	2.65	2.62	0.44	0	-0.19	1.66	-2.62	-0.465	-0.405	1.25	0.8	0.51	-1.29	-4.53
SNR191_SNORNA	SNR191 H/ACA box small nucleolar RNA (snoRNA); guides pseudouridylation of large subunit (LSU) rRNA at positions U2258 and U2260; encoded within the intron of NOG2/YNR053C	0	-0.33	0.18	0	-0.89	0.625	0.185	0.51	-0.14	0.345	0.225	1.33	0.725	-0.2	0.61	-0.92	0.2	-1.44	-0.615	0.415	-0.015	-4.04	-2.08	0.0025	-0.443	-0.04	-0.045	0.935	5.01	4.62	-0.0025	-0.203	0.085	0.065	3.05	2.68	-0.9	0	0.665	0.96	-1.16	0.858	0.988	0.885	-0.795	0.62	0.7	-2.1
SNR19_SNRNA	SNR19 U1 spliceosomal RNA; snRNA U1 homolog	-0.59	-0.45	-0.27	0.5	0	-0.22	1.1	0.05	-0.05	0.28	0.165	0.93	0.03	-0.255	-0.165	0.225	-0.915	-0.195	-0.94	0.28	0.24	-3.56	-1.77	-1.03	-0.85	NA	NA	NA	NA	NA	0.43	0.13	0.24	0.875	2.15	NA	0.16	NA	0.13	0.542	-1.3	0.96	0.38	0	0.29	1.64	1.25	-2.2
SNR24_SNORNA	SNR24 C/D box small nucleolar RNA (snoRNA); commonly referred to as U24; guides 2'-O-methylation of large subunit (LSU) rRNA at positions C1437, C1449, and C1450	-0.67	0.83	-0.46	0	0.06	0.54	0.22	-0.54	0.06	0.26	-0.195	0.19	-0.19	-0.235	-0.415	0.235	-0.115	-0.515	-0.45	0	0.41	-4.76	-1.82	-1.18	-0.92	0.58	0.825	1.31	1.19	-0.07	0.53	-0.12	0.15	0.195	1.86	1.84	-0.35	0.95	0.93	0.61	-1.91	0.52	0.12	0.86	1.26	1.39	1.45	-2.74
SNR30_SNORNA	SNR30 H/ACA box small nucleolar RNA (snoRNA); essential gene required for cleavage of 35S primary rRNA transcript to release the precursor to the 18S rRNA	-2.02	-2.38	0	0.36	-0.79	-0.49	0.32	0.035	-0.035	0.585	-0.53	0.86	-0.61	-0.075	0.075	-0.125	0.495	-0.9	0	0.36	-0.75	-4.13	-2.37	-0.565	-0.31	0.675	-0.21	1.84	7.38	6.53	0.19	-0.19	0	0.45	2.29	1.79	0.945	-0.025	0.09	0.487	-1.13	1.06	0.52	0.5	0.29	1.61	-0.775	-2.46
SNR31_SNORNA	SNR31 H/ACA box small nucleolar RNA (snoRNA); guides pseudouridylation of small subunit (SSU) rRNA at position U999	-2.21	-2.13	0.89	0	-0.47	0.05	0.52	0.91	0.38	0.225	-0.09	0.645	0.055	-0.16	0.43	-0.16	0.16	-1.17	-0.5	0.03	-0.03	-2.66	-2.33	0.17	-0.125	-0.52	-0.5	0.75	6	5.62	-0.225	0.135	-0.76	0.59	2.38	1.53	-0.46	-0.42	-0.83	0.615	-1.85	0.155	-0.105	1.01	0.11	0.91	-0.55	-2.25
SNR32_SNORNA	SNR32 H/ACA box small nucleolar RNA (snoRNA); guides pseudouridylation of large subunit (LSU) rRNA at position U2191	-3.77	-1.7	0	0.37	-0.77	0.11	-1.59	0.8	0.7	0.17	0.34	0.545	0.235	-0.4	0.46	-1.57	0.4	-1.27	-0.6	0.23	0.37	-2.84	-2.27	-0.215	-0.68	-1.16	-0.81	0.83	6.33	4.96	0.36	0.01	-0.05	0.96	2.66	2.03	-0.87	-0.1	-0.52	2	-2.1	0.63	0.5	0.76	0.54	0.49	0	-1.72
SNR33_SNORNA	SNR33 H/ACA box small nucleolar RNA (snoRNA); guides pseudouridylation of large subunit (LSU) rRNA at position U1042	-2.18	-1.52	-1.03	0.37	0	-0.4	0.22	0.48	0	0.205	0.385	0.745	0.235	-0.035	0.335	-0.355	-0.755	-0.875	-0.455	1.26	0.895	-3.25	-1.77	-0.075	0.05	-0.27	-0.395	1.23	6.25	5.59	-0.42	-0.3	0.085	1.29	1.98	1.86	-0.49	-0.53	-0.245	1.03	-1.5	1.01	0.96	0.965	1.43	1.04	-0.59	-1.53
SNR34_SNORNA	SNR34 H/ACA box small nucleolar RNA (snoRNA); guides pseudouridylation of large subunit (LSU) rRNA at positions U2826 and U2880	-3.46	-1.76	-1.22	0.24	0	-0.04	0.06	0.6	0.29	0.27	0.415	0.25	0.33	0.365	0.105	-0.105	-0.185	-0.905	-0.775	0.635	0.725	-3.39	-2.38	-0.45	-0.375	-0.7	-0.545	1.17	5.5	5.61	0.485	0.235	0.245	1.1	2.75	2.5	-0.08	0.25	-0.245	1.14	-2.82	0.345	0.105	0.785	0.935	1.87	0	-2.08
SNR35_SNORNA	SNR35 H/ACA box small nucleolar RNA (snoRNA); predicted to guide pseudouridylation of small subunit (SSU) rRNA at position 1191	NA	NA	NA	NA	NA	NA	NA	NA	0.78	NA	NA	NA	NA	NA	NA	NA	NA	NA	NA	NA	NA	NA	NA	NA	NA	-0.35	NA	NA	NA	NA	NA	NA	NA	NA	NA	NA	NA	NA	NA	NA	NA	NA	NA	NA	NA	NA	NA	NA
SNR36_SNORNA	SNR36 H/ACA box small nucleolar RNA (snoRNA); guides pseudouridylation of small subunit (SSU) rRNA at position U1187	-3.33	-2.95	-0.52	1.87	0	-0.135	-1.46	1.05	0.71	0.665	0.535	0.7	0.33	-0.145	-0.025	-0.575	1.43	-1.29	-0.33	0.41	0	-2.67	NA	-0.285	-0.38	-0.5	-0.105	1.03	6.2	5.3	NA	0	0.08	1.48	2.51	1.65	-1.59	-0.29	-0.02	2.88	NA	1.85	1.19	0.86	-0.19	0.3	-0.14	-1.19
SNR37_SNORNA	SNR37 H/ACA box small nucleolar RNA (snoRNA); guides pseudouridylation of large subunit (LSU) rRNA at position U2944	-0.36	-0.4	-1.59	0.52	0	-0.265	1.16	0	-0.09	1.31	0.055	0.305	0.065	-0.22	-0.55	-0.16	0.76	-1.15	-0.22	0.24	-0.09	-3.96	-2.54	-0.85	-0.945	0.06	-0.055	0.725	6.58	5.51	0.295	-0.295	0.2	0.115	2.27	1.51	-0.26	0.2	-0.77	0	-2.48	7.38	6.62	1.12	0.21	1.57	-0.09	-3.11
SNR38_SNORNA	SNR38 C/D box small nucleolar RNA (snoRNA), guides 2'-O-methylation of large subunit (LSU) rRNA at position G2815	-0.3	0.75	-0.53	0.22	0	0.94	0.22	-0.58	0	0.045	-0.27	-0.15	0.15	-0.095	-0.315	0.135	-0.205	-0.04	-0.74	-0.12	0	-4.66	-1.9	-1.65	-1.56	2.1	2.29	2.59	0.325	0.16	-0.065	-0.065	0.07	0.04	1.47	1.16	-0.83	0.25	0.82	0.448	-1.5	1.21	0.935	0.37	0.29	0.07	0.52	-0.63
SNR39B_SNORNA	SNR39B C/D box small nucleolar RNA (snoRNA), guides 2'-O-methylation of large subunit (LSU) rRNA at position G805	-0.12	0	-0.57	0.12	0	0.175	0.545	-0.75	-0.49	-0.495	0.55	-0.055	-0.165	0	0	0.42	-0.83	0	0.055	0.755	0.125	-2.02	-1.54	-0.142	0.422	0.07	-0.02	0.42	0	0.975	0.263	0.142	-0.055	0	2.01	2.18	1	0.54	-0.095	-0.56	-1.33	-1.18	-1.19	-0.615	0.145	-0.26	-0.42	-1.74
SNR39_SNORNA	SNR39 C/D box small nucleolar RNA (snoRNA), guides 2'-O-methylation of large subunit (LSU) rRNA at position A807	-1.16	0.01	-1.27	0.12	0	0.185	0.265	0	0.21	-0.015	-0.14	0.08	-0.09	-0.31	0.26	-0.19	-0.79	-0.54	-0.1	0.18	0.03	-3.9	-1.89	-1.18	-1.02	0.85	1.7	1.68	0.325	0	0.075	-0.305	0.09	0.14	1.43	0.985	-0.91	0.35	0.81	0.275	-1.92	1.11	1.09	0.41	0	1.26	1.9	-2.95
SNR3_SNORNA	SNR3 H/ACA box small nucleolar RNA (snoRNA); guides pseudouridylation of large subunit (LSU) rRNA at positions U2129, U2133, and U2264	-1.36	-1.02	0	0.45	-0.38	-0.175	-0.595	0.55	0.12	0.615	-0.145	-0.085	-0.115	0.04	-0.04	-0.58	0.84	-0.955	-1.09	0.62	-0.95	-3.41	-2.48	-0.77	-1.43	0	0.825	1.95	3.63	3.4	-0.155	-0.655	0.5	0.665	2.42	1.66	-1.21	-0.2	-0.25	1.56	-1.22	2	1.28	0.82	0.25	0.77	0.27	-1.74
SNR40_SNORNA	SNR40 C/D box small nucleolar RNA (snoRNA), guides 2'-O-methylation of large subunit (LSU) rRNA at position U898 and small subunit (SSU) rRNA at position G1271	-1.03	0	0.59	-0.15	0	0.125	0.145	-0.05	0.52	0.015	-0.22	-0.14	0.14	0.105	0.325	0.495	-0.175	-1.01	-0.495	0.545	0.015	-4.62	-2.33	-0.885	-0.74	0.66	0.52	0.22	0.385	0	0.32	-0.32	-0.335	0.4	1.57	1.32	0	0.68	0.255	0.302	-2	0.99	1.22	0.985	0.795	0.59	0.18	-1.97
SNR41_SNORNA	SNR41 C/D box small nucleolar RNA (snoRNA), guides 2'-O-methylation of small subunit (SSU) rRNA at positions A541 and G1126	-1.41	0.12	0.35	0	-1.18	0.44	-0.04	-0.1	0	0.44	-0.155	0.115	0.065	-0.415	0.085	0.205	-0.085	-0.545	-0.06	-0.11	-0.13	-3.59	-1.91	-0.255	-0.82	-0.54	-0.835	0.695	0.625	0	0.01	-0.67	0.42	0.735	1.49	1.3	-1.31	-0.28	0.06	0.998	-1.69	1.05	0.62	0.95	0.45	0.64	0.29	-1.61
SNR42_SNORNA	SNR42 H/ACA box small nucleolar RNA (snoRNA); guides pseudouridylation of large subunit (LSU) rRNA at position U2975	-1.5	-1.75	-0.63	0.58	0	-0.155	-0.045	0	0.05	0.745	0.055	1.06	0.185	-0.175	0.115	-0.415	0.285	-0.755	-0.325	-0.105	-0.775	-2.71	-2.33	0.142	-0.193	-0.17	0.005	0.925	7.34	6.16	-0.463	-0.642	0.365	0.175	2.03	1.69	0.1	-0.66	-0.945	0.825	-0.335	0.907	0.637	0.505	0.345	1.56	-0.33	-0.91
SNR43_SNORNA	SNR43 H/ACA box small nucleolar RNA (snoRNA); predicted to guide pseudouridylation of large subunit (LSU) rRNA at position U966	-2.72	-2.07	0	0.33	-0.54	-0.06	-0.82	0.44	0.59	0.27	0.16	0.455	-0.085	-0.105	0.815	-1.27	1.42	-0.78	-0.35	0.24	-0.26	-3.22	-2.17	-0.115	-0.06	-0.4	-0.43	1.53	5.64	5.45	-0.21	-0.01	-0.18	0.7	1.96	1.72	-0.71	-0.09	-0.01	0.88	-1.21	0.89	0.55	0.19	NA	0.49	0	-1.7
SNR44_SNORNA	SNR44 H/ACA box small nucleolar RNA (snoRNA); guides pseudouridylation of large subunit (LSU) rRNA at position U1056 and small subunit (SSU) rRNA at position U106	-1.14	-0.23	0	0.07	-0.13	-0.545	-0.525	0.64	0.07	-0.195	-0.005	0.575	-0.015	-0.235	0.235	-0.455	0.615	-0.735	-0.715	0.535	0.485	-2.51	-1.64	0.0175	-0.637	0	0.395	0.895	4.91	4.87	-0.207	-0.107	0.055	0.165	1.54	1.45	-1.59	-0.22	-0.055	0.502	-1.64	1.88	1.67	0.505	0.465	1.11	1.39	-0.51
SNR45_SNORNA	SNR45 C/D box small nucleolar RNA (snoRNA) but not shown to be active and no target site is predicted within the ribosomal RNAs	-2.6	-0.67	-0.3	0	0.36	0.255	0.435	0.72	0	-0.1	0.18	0.815	0.155	-0.345	0.455	-0.585	0.345	-0.72	-0.155	0.535	0.955	-2.16	-2.39	0	-0.365	-0.61	-0.67	0.33	0.335	-0.27	-0.465	-0.845	-0.175	0.39	1.19	1.1	-0.33	0	-0.615	NA	-2.1	0.485	-0.065	0.345	0.605	1.24	-0.15	-2.49
SNR46_SNORNA	SNR46 H/ACA box small nucleolar RNA (snoRNA); guides pseudouridylation of large subunit (LSU) rRNA at position U2865	-3.17	-2.38	0	0.19	-1.09	0.005	0.325	0.33	0.18	-0.145	1.13	0.31	0.05	-0.045	0.895	-0.615	0.285	-0.6	-0.2	1.14	0.83	-3.2	-2.14	0.28	0.205	-0.26	-0.51	0.9	5.7	6.36	0.035	-0.115	-0.07	0.91	2.54	2.42	-0.45	0	0.07	0.77	-1.53	0.435	-0.035	1.03	0.46	0.74	-0.39	-2.97
SNR47_SNORNA	SNR47 C/D box small nucleolar RNA (snoRNA), guides 2'-O-methylation of large subunit (LSU) rRNA at position A2220 and small subunit (SSU) rRNA at position A619	-1.37	-0.42	NA	NA	NA	-0.035	0.035	1.1	0.3	-1.27	-0.475	-0.725	-0.045	-0.08	NA	-0.24	0	-0.145	-0.615	1.95	0.025	-3.57	-1.85	-0.935	-0.97	-0.13	0.155	0.625	0.015	-0.04	0	-0.67	-0.475	0.145	1.15	1.07	0	-0.16	-0.025	NA	-1.24	2.17	2.22	-0.175	NA	0.73	0.37	-0.63
SNR48_SNORNA	SNR48 C/D box small nucleolar RNA (snoRNA), guides 2'-O-methylation of large subunit (LSU) rRNA at positions G2791 and G2793	-2.93	0	0.43	0	-0.65	0.45	-0.01	0.77	0.65	-0.065	0.125	0.005	-0.185	-0.225	0.115	-0.095	0.095	-1.33	-0.81	1.06	0.47	-4.16	-3.15	-0.61	-0.665	-0.19	-0.055	0.135	0.115	0	0.405	-0.295	-0.51	0.055	1.46	0.805	-0.96	0	0.1	0.0825	-1.91	0.795	0.295	0.7	0.22	0.18	-0.02	-2.33
SNR49_SNORNA	SNR49 H/ACA box small nucleolar RNA (snoRNA); guides pseudouridylation of large subunit (LSU) rRNA at position U990 and small subunit (SSU) rRNA at positions U120, U211, and U302	-2.7	-2.31	0.32	0	-0.49	-0.04	0.04	0.73	0	0.345	0.765	1	0.645	0.045	0.275	-0.315	-0.045	-0.975	-0.235	0.625	0.365	-2.85	-1.59	0.0725	-0.0725	-0.06	-0.275	1.28	5.29	4.8	0.388	0.318	0.135	0.945	2.84	2.45	-0.29	0	-0.825	0.307	-1.34	0.618	0.237	0.205	0.155	2	-0.35	-0.61
SNR4_SNORNA	SNR4 C/D box small nucleolar RNA (snoRNA) but not shown to be active and no target site is predicted within the ribosomal RNAs	-1.63	-1.59	-0.02	0.1	0	-0.215	0.215	0	-0.13	NA	0.235	0.275	0.035	-0.01	0.54	-0.03	-0.38	-0.605	-0.385	1.27	0.225	-2.44	-2.46	-0.0975	0.0975	0.22	0.465	0.585	0.045	-0.28	0.278	0.307	-0.165	-0.235	1.97	2.07	-0.015	0.015	-0.895	0.185	-1.25	-0.843	-0.873	0.165	0.855	0.375	-0.735	-1.77
SNR50_SNORNA	SNR50 C/D box small nucleolar RNA (snoRNA), guides 2'-O-methylation of large subunit (LSU) rRNA at position G867	-0.93	-0.13	0	-0.08	0.39	0.26	0.15	-0.16	0.14	-0.195	-0.005	-0.445	-0.075	-0.185	0.385	0.435	-0.495	-0.095	-1.25	1.5	0.335	-3.54	-2.02	-1.15	-0.475	0.67	1.3	0.445	0	-0.225	0.515	0.085	-0.665	0.005	1.53	1.72	0.57	-0.05	0.345	0.08	-1.82	0.775	-0.085	-0.335	NA	0.38	-0.15	-2.59
SNR51_SNORNA	SNR51 C/D box small nucleolar RNA (snoRNA), guides 2'-O-methylation of large subunit (LSU) rRNA at position U2729 and small subunit (SSU) rRNA at position A100	-0.84	0.49	-0.44	0.14	0	0.125	-0.005	0	0.33	-0.22	0.2	0	-0.47	-0.175	0.405	0.065	0.045	-0.44	-1.09	2.04	0.385	-3.99	-2.23	-1.14	-1.18	-0.34	-0.2	0.29	0.515	0	-0.32	-0.59	-0.205	0.63	1.06	0.4	0	-0.47	0.335	0.468	-2.52	1.37	0.77	0.885	0.205	0.49	-0.54	-2.27
SNR52_SNORNA	SNR52 C/D box small nucleolar RNA (snoRNA), guides 2'-O-methylation of large subunit (LSU) rRNA at position U2921 and small subunit (SSU) rRNA at position A420	-0.68	0.1	-0.41	0.29	0	0.585	-0.055	0	0.56	0.3	0.43	0	-0.21	-0.04	0.54	-0.03	-0.07	-1.22	-0.2	-0.18	0.09	-5.86	-2.4	-0.555	-0.6	-0.09	-1.26	0.35	0.403	-0.432	0.23	-0.36	-0.1	1.18	1.33	1.09	0	0.62	0.82	NA	NA	1.03	0.41	1.65	0.58	0.96	-0.48	-3.98
SNR53_SNORNA	SNR53 C/D box small nucleolar RNA (snoRNA), guides 2'-O-methylation of small subunit (SSU) rRNA at position A796	-0.19	0	0	0.92	-0.11	1.02	-0.69	0.19	0.89	NA	-0.1	NA	NA	0.365	NA	0.075	NA	NA	NA	NA	NA	NA	-2.78	-0.665	-1.22	-0.64	NA	NA	NA	NA	1.06	NA	NA	0.3	NA	0.46	NA	NA	NA	NA	NA	1.75	NA	NA	NA	NA	NA	NA
SNR54_SNORNA	SNR54 C/D box small nucleolar RNA (snoRNA), guides 2'-O-methylation of small subunit (SSU) rRNA at position A974	-0.61	-0.12	-0.96	0.1	0	-0.1	0.1	-0.4	0	-0.01	-0.09	-0.2	-0.03	-0.385	-0.165	0.335	-0.845	-0.1	-0.855	-0.015	-0.045	-4.18	-1.66	-0.7	-0.915	0.65	1.8	2.24	0.195	-0.39	-0.145	-0.025	0.035	0.09	1.79	1.26	-1	0.105	0.335	0.85	-1.46	1.39	1.3	0.015	0.195	0.815	1.05	-1.7
SNR55_SNORNA	SNR55 C/D box small nucleolar RNA (snoRNA), predicted to guide 2'-O-methylation of small subunit (SSU) rRNA at position U1269	-2.66	-0.03	-0.11	0.58	0	0.285	0.025	0.37	0.38	-0.75	1.22	0.055	-0.055	-0.335	0.725	-0.385	-0.045	-0.25	0.36	0.01	0.61	-2.59	-2.19	0.2	-0.075	-0.94	-1.14	0.25	0.495	0	0.625	-0.005	-0.05	0.4	1.8	1.76	0	0.92	0.27	1.67	-1.74	0.005	-0.095	0.04	0.53	-0.06	0.01	-2.69
SNR56_SNORNA	SNR56 C/D box small nucleolar RNA (snoRNA), guides 2'-O-methylation of small subunit (SSU) rRNA at position G1428	-1.52	-1.17	-0.7	0.16	0	-0.165	0.155	0	-0.1	-0.055	-0.58	-0.31	-0.04	-0.035	-0.035	0.035	-0.395	-0.42	-0.89	1.55	-0.19	-3.55	-2.12	-1.48	-1.56	0.32	1.06	1.28	-0.705	-0.85	0.285	-0.325	-0.34	0.11	1.5	1.02	0.5	0	0.19	0.362	-1.12	0.895	1.02	0.56	0.29	0.72	-0.13	-2.15
SNR57_SNORNA	SNR57 C/D box small nucleolar RNA (snoRNA), guides 2'-O-methylation of small subunit (SSU) rRNA at position G1572	-1.02	-0.24	-0.9	0	0.06	-0.835	0.265	0.02	0.07	-0.07	-0.4	-0.185	-0.035	-0.195	-0.605	0.675	-0.565	-0.51	-0.71	0	-0.06	-3.59	-1.67	-1.14	-1.3	-0.1	0.16	0.37	0.695	0	-0.63	-0.74	-0.22	0.01	0.89	0.84	-0.29	0.41	0.21	0.135	-0.535	1	1.14	0.18	0.35	0.25	0	-0.06
SNR58_SNORNA	SNR58 C/D box small nucleolar RNA (snoRNA), guides 2'-O-methylation of large subunit (LSU) rRNA at position C663	-0.07	NA	NA	NA	NA	NA	0.095	0	0.59	NA	-0.29	NA	NA	-0.465	-0.185	0.395	0.185	0.06	-1.3	2.44	NA	NA	NA	-1.11	-1.25	NA	-0.06	0.3	NA	NA	NA	NA	-0.835	NA	1.6	0.9	0.74	-0.48	0.835	NA	NA	1.61	1.32	NA	NA	NA	-0.44	-2.44
SNR59_SNORNA	SNR59 C/D box small nucleolar RNA (snoRNA), guides 2'-O-methylation of large subunit (LSU) rRNA at position A807	0.06	0.29	0.06	0	-0.23	0.175	0.225	-1.46	-0.88	-0.285	0.495	0.025	-0.925	-0.095	0.515	0.095	-0.615	-0.845	0	0.76	0.22	-4.47	-2.31	-0.245	0.05	0	0.515	0.865	0.885	0	0.69	0.12	-0.34	-0.495	1.81	2.11	-0.38	0.18	0.6	0.15	-2.12	-0.05	-0.85	-0.35	-0.15	-0.66	-0.48	-3.16
SNR5_SNORNA	SNR5 H/ACA box small nucleolar RNA (snoRNA); guides pseudouridylation of large subunit (LSU) rRNA at positions U1004 and U1124	-1.43	-2.18	-0.47	0.39	0	-0.41	0.76	0.42	0.12	0.39	-0.1	0.37	0.21	-0.275	0.515	-0.195	0.035	-1.87	-0.68	0.44	0	-3.48	-2.45	-0.0575	-0.273	-0.21	0	1.1	6.08	5.1	0.338	0.0575	0	NA	1.99	1.71	-0.48	-0.22	-0.62	0.48	-2.24	0.748	0.357	0.38	0.12	1.68	-0.32	-1.82
SNR60_SNORNA	SNR60 C/D box small nucleolar RNA (snoRNA), guides 2'-O-methylation of large subunit (LSU) rRNA at positions A817 and G908	-0.26	0.51	-0.51	0.17	0	0.005	0.055	-0.24	-0.2	0.2	0.14	0.325	-0.065	-0.13	0	0.28	0.21	-0.67	-0.225	0.085	-0.325	-4.97	-1.84	-0.71	-0.835	0	-0.28	0.42	0.405	0	0.575	0.135	-0.015	1.09	2.23	1.46	-0.29	0.65	0.055	0	-3.02	0.015	-0.015	0.365	0.375	0.74	-0.18	-3.17
SNR61_SNORNA	SNR61 C/D box small nucleolar RNA (snoRNA), guides 2'-O-methylation of large subunit (LSU) rRNA at position A1133	-1.35	0	-0.82	0	0.02	0.06	0.3	-0.36	0.18	0.025	-0.01	-0.08	0.08	0.12	-0.3	0.64	-0.51	-0.3	-0.97	0.85	-0.58	-4.46	-1.88	-1.69	-1.39	-0.16	-0.15	0.01	0.275	-0.22	-0.09	-0.5	-0.36	0.46	0.99	1.03	-0.02	0.21	0.09	-0.055	-1.09	0.47	0.09	0.05	0.37	0.31	0	-1.54
SNR62_SNORNA	SNR62 C/D box small nucleolar RNA (snoRNA), guides 2'-O-methylation of large subunit (LSU) rRNA at position U1888	-0.91	0.85	NA	NA	NA	0.67	-0.45	0	0	NA	0.07	-0.26	-0.12	0.57	-0.09	NA	0.65	-0.73	-0.36	0.71	0	NA	-2.01	-1.53	-1.77	0.24	-0.15	-0.07	0.125	0	0.115	-0.275	0.2	0.73	1.91	1.02	-0.04	0	-0.07	NA	-3.14	1.59	1.82	0.6	NA	NA	0.23	-1.59
SNR63_SNORNA	SNR63 C/D box small nucleolar RNA (snoRNA), guides 2'-O-methylation of large subunit (LSU) rRNA at position A2256	-0.89	-1.83	0	0.37	-0.84	-0.54	0.53	0	0.14	0.615	-0.03	0.575	0.075	0.015	-0.045	-0.135	0.005	-0.46	0.07	-0.07	-0.09	-2.58	-1.78	-0.63	-0.685	-0.33	-0.13	0.59	0.395	0.36	0.835	0.495	0.42	0.03	2.35	2.04	-0.23	0	-0.49	-0.23	-1.24	-0.015	0.015	1.11	0.89	1.42	-0.16	-2.09
SNR64_SNORNA	SNR64 C/D box small nucleolar RNA (snoRNA), guides 2'-O-methylation of large subunit (LSU) rRNA at position C2337	-1.12	-0.41	0.34	0	-0.16	1.12	0.09	0	0.09	-0.04	-0.55	-0.51	-0.09	-0.075	-0.225	0.365	0.075	-0.8	-0.86	1.93	0.43	-4.63	-2.33	-1.53	-1.82	0.52	-0.01	0.27	-0.155	0.13	-0.29	-0.66	-0.65	0.08	1.22	0.43	0.11	0.16	0.47	0.295	-1.37	1.27	1.21	0.94	0	0.11	-0.32	-1.83
SNR65_SNORNA	SNR65 C/D box small nucleolar RNA (snoRNA), guides 2'-O-methylation of large subunit (LSU) rRNA at position U2347	-1.6	-0.46	0.6	NA	-0.6	NA	NA	0	0.12	-0.49	-0.36	-0.045	-0.515	-0.16	NA	0.22	0.02	-0.23	-0.515	1.94	-0.505	-3.17	-1.74	-2.09	-1.99	0.49	1.52	0.98	-0.065	-0.11	0.035	-0.035	-1.23	0.23	1.29	0.775	0.045	-0.295	-0.025	NA	-1.15	0.985	0.995	NA	-0.015	-0.045	0.135	-1.86
SNR66_SNORNA	SNR66 C/D box small nucleolar RNA (snoRNA), guides 2'-O-methylation of large subunit (LSU) rRNA at position U2417	-1.88	-0.85	-0.34	0	0.23	0.32	-0.06	0.05	0.55	0.735	-0.015	-0.34	0.06	0.105	-0.195	0.745	-0.105	0.015	-0.675	1.09	0.605	-3.67	-1.28	-1.61	-1.95	0	-0.045	0.605	0	-0.795	-0.035	-0.235	-0.875	0.305	1.14	0.715	0.25	-0.33	0.085	0.367	-0.85	0.715	0.515	0.585	-0.345	0.43	-0.04	-0.85
SNR67_SNORNA	SNR67 C/D box small nucleolar RNA (snoRNA), guides 2'-O-methylation of large subunit (LSU) rRNA at positions G2619 and U2724	-1.16	-0.24	0.01	-0.17	0	0.155	0.185	0	0.26	-0.105	0.17	-0.32	-0.1	-0.32	-0.31	0.03	0.15	-0.39	-0.25	-0.16	-0.12	-4.2	-2.26	-0.98	-0.665	0.17	-0.17	0.69	0.695	0.45	0.515	-0.205	-0.01	0.19	1.52	1.4	-0.46	0.63	0.11	NA	-1.49	0.525	0.055	0.39	1.02	0.56	0.47	-1.83
SNR68_SNORNA	SNR68 C/D box small nucleolar RNA (snoRNA), guides 2'-O-methylation of large subunit (LSU) rRNA at position A2640	-1.87	-0.56	-0.19	0.37	0	0.09	0.04	1	0.75	-0.265	1.49	0.13	-0.04	-0.16	0.83	0.16	-0.18	-0.585	-0.115	-0.005	0.795	-3.49	-2.19	-0.285	-0.28	-0.62	-0.775	0.215	0.905	0.15	0.9	0.28	0.385	0.415	2.11	2.09	-0.65	-0.11	-0.315	1.38	-1.38	0.39	-0.37	0.475	0.895	0	-0.3	-2.97
SNR69_SNORNA	SNR69 C/D box small nucleolar RNA (snoRNA), guides 2'-O-methylation of large subunit (LSU) rRNA at position C2948	-1.5	-0.47	0.1	0	-0.91	0.325	0.435	0.04	0.62	0.015	0.84	0.11	-0.11	-0.105	0.935	0.865	-0.045	-0.71	-0.07	0.69	0.42	-3.72	-1.92	-0.045	0	-0.85	-0.45	0.19	1.1	0.76	0	-0.31	-0.26	0.59	1.27	1.12	-0.37	0.06	-0.24	-0.065	-2.53	1.02	0.54	0.55	0.5	0.65	0	-2.76
SNR6_SNRNA	SNR6 U6 spliceosomal RNA, interacts with U4; homology to snRNA U6, interacts with snr14	-0.31	0.83	-1.02	0.7	0	-0.035	0.235	-0.33	0.31	-0.27	-0.105	1.14	1.36	-0.1	0.03	-0.03	0.5	-1.02	-0.16	0.16	0.5	-4.32	-2.31	-1.5	-1.04	0.71	0.875	2.48	-0.785	-1	0.195	-0.515	-0.52	0.795	1.79	1	-0.62	1.77	1.08	1.77	-2.57	0.855	0.825	0.51	0.19	-0.02	0.28	-2.61
SNR7-L_SNRNA	SNR7-L U5 spliceosomal RNA; homology to snRNA U5, associated with spliceosome	-2.57	-1.41	-0.82	0.5	0	-1.07	-2.71	0.43	-0.05	0.185	0.25	0.97	0.56	-0.03	-0.04	0.03	-0.14	-0.06	-0.47	0.76	1.3	-4.51	-1.88	-1.11	-0.865	NA	NA	NA	NA	NA	0.965	0.235	0	0.06	2.5	2.48	-0.84	1.18	0.84	0.682	-1.01	0.755	0.545	0.18	0.68	0.61	-0.32	-1.95
SNR7-S_SNRNA	SNR7-S U5 spliceosomal RNA; homology to snRNA U5, associated with spliceosome	-2.69	-1.49	0	0.54	-0.2	-1.02	-2.69	0.435	-0.065	0.325	0.05	0.99	0.74	-0.09	0.09	-0.2	-0.22	-0.06	-0.29	0.91	1.42	-4.51	-1.93	-1.18	-0.915	NA	1.58	NA	NA	NA	0.885	0.205	0	0	2.37	2.29	-0.79	1.21	0.89	0.76	-1	0.925	0.465	0.33	0.54	0.68	-0.16	-2.2
SNR70_SNORNA	SNR70 C/D box small nucleolar RNA (snoRNA), predicted to guide 2'-O-methylation of small subunit (SSU) rRNA at position C1639	-2.2	-1	-0.04	0.24	0	-0.035	-0.555	0.44	0.36	0.23	0.935	0.24	0.21	-0.12	0.59	-0.6	-0.02	-1.72	-0.505	0.585	0.285	-4.47	-2.73	-0.255	-0.5	-0.36	-1.1	-0.195	1.27	-0.06	0.22	-0.42	-0.305	0.195	1.48	1.18	-0.44	0	0.355	1.18	-1.17	1.19	0.79	1.38	-0.395	0.51	-0.64	-2.79
SNR71_SNORNA	SNR71 C/D box small nucleolar RNA (snoRNA), guides 2'-O-methylation of large subunit (LSU) rRNA at position A2946	-1.06	0.1	-1.07	0.36	0	0.2	-0.01	0	0.06	-0.12	0.165	-0.125	-0.265	-0.165	-0.485	-0.145	0.725	-0.335	-0.55	0.05	-0.35	-2.84	-1.73	-1.43	-1.42	-0.18	-0.165	0.245	0.375	0	-0.235	-0.765	-0.16	0.335	1.22	0.655	-1.02	0.22	-0.09	NA	-2.29	1.2	1.36	0.94	0.73	-0.14	0.14	-0.58
SNR72_SNORNA	SNR72 C/D box small nucleolar RNA (snoRNA), guides 2'-O-methylation of large subunit (LSU) rRNA at position A876	-0.2	0.81	-0.42	0.69	0	0.5	-0.1	-0.3	0	0.15	0.115	-0.28	0.28	-0.71	0.04	0.07	0.29	-0.765	-0.35	-0.05	0.07	-3.72	-2.13	-0.825	-0.7	-0.7	-1.5	0.265	0.225	-0.7	0.38	-0.12	-0.27	0.645	1.82	1.45	-0.44	0	0.17	0.748	-1.86	0.55	0.12	0.54	0.05	0.08	-0.16	-1.78
SNR73_SNORNA	SNR73 C/D box small nucleolar RNA (snoRNA), guides 2'-O-methylation of large subunit (LSU) rRNA at position C2959	-1.44	-0.5	-0.05	0.57	0	0.045	-0.395	0.76	0.96	0.43	0.34	0.35	0	0.02	0.47	-0.08	-0.02	-1.8	0.495	-0.065	0.845	-4.41	-3.1	-0.495	-1.02	-0.84	-1.81	0.19	2.48	1.69	0.45	-0.41	0.035	1.05	1.63	1.5	-0.59	0.54	0.345	2.66	-2.15	1.21	0.41	2.08	0.335	1.47	0	-3.46
SNR74_SNORNA	SNR74 C/D box small nucleolar RNA (snoRNA), guides 2'-O-methylation of small subunit (SSU) rRNA at position A28	-0.08	0	0.145	NA	-0.145	1.08	-0.08	0.16	0.39	NA	0	NA	NA	-0.47	NA	0.01	NA	0.12	NA	-0.285	0.025	NA	NA	0	-0.355	-0.64	-0.1	NA	0.61	0.165	NA	NA	-1.08	-0.31	NA	NA	-0.275	-0.705	-0.025	0.775	NA	0.395	0.605	0.345	NA	0.665	-0.045	-1.78
SNR75_SNORNA	SNR75 C/D box small nucleolar RNA (snoRNA), guides 2'-O-methylation of large subunit (LSU) rRNA at position G2288	-0.56	0.6	0.03	0	-0.29	1.16	0.24	0	0.23	0.29	0.425	0.135	-0.135	0.01	0.38	0.43	-0.34	-0.535	-0.37	-0.34	0	-4.57	-1.81	-0.94	-0.665	-0.53	-0.965	0.355	0.495	0	0.485	-0.125	-0.43	0.715	1.59	1.01	-0.92	0.31	0.07	NA	-1.5	0.325	0.125	0.9	0.61	0.42	0.06	-1.97
SNR76_SNORNA	SNR76 C/D box small nucleolar RNA (snoRNA), guides 2'-O-methylation of large subunit (LSU) rRNA at position C2197	-1.26	-0.49	-0.55	0.04	0	0.375	-0.525	0.31	0.47	-0.255	-0.18	-0.59	0.03	-0.33	-0.77	0.23	0.33	0	-0.36	-0.21	0.15	-2.42	-1.73	-0.68	-0.845	0	-0.02	0.33	0.505	0.4	-0.075	-0.305	-0.92	-0.13	0.895	0.155	0.11	-0.17	0.43	-0.05	0.74	0.215	0.235	0.15	-0.81	-0.11	-0.46	-0.39
SNR77_SNORNA	SNR77 C/D box small nucleolar RNA (snoRNA), guides 2'-O-methylation of small subunit (SSU) rRNA at position U578	-0.57	0.22	-0.63	0.05	0	-0.1	-0.03	-0.23	0.09	0.095	0.36	-0.01	0.01	-0.04	0.57	0.23	-0.35	-0.79	-0.245	-0.165	-0.045	-3.65	-2.08	-0.21	-0.205	0	-0.77	0.27	0.845	0	0.205	-0.205	-0.445	0.6	1.74	1.21	-0.3	0.6	0.085	0.843	-1.6	0.815	0.425	0.725	0.465	0	-0.16	-2.64
SNR78_SNORNA	SNR78 C/D box small nucleolar RNA (snoRNA), guides 2'-O-methylation of large subunit (LSU) rRNA at position U2421	-1.19	-0.66	0	0.13	-0.37	-0.63	-0.69	0.53	0.31	-0.055	0.12	-0.03	0.03	0.05	0.62	-0.05	-0.53	-0.54	-0.74	0.22	0.09	-2.96	-2.12	-0.69	-1.19	0	-0.14	0.3	0.135	0	-0.325	-0.895	-0.57	0.61	1.06	0.535	-1	-0.24	0	0.15	-0.47	1.82	1.53	0.72	NA	0.13	-0.29	-1.46
SNR79_SNORNA	SNR79 C/D box small nucleolar RNA (snoRNA), guides 2'-O-methylation of small subunit (SSU) rRNA at position C1007	-0.47	0.3	0.54	0	-0.39	0.295	0.015	-0.36	-0.22	0.025	0.23	-0.505	0.015	-0.28	0.57	0.28	-0.37	-0.23	-0.94	1.02	0.12	-3.59	-1.66	-0.31	-0.205	0	-0.25	0.26	0.335	-0.35	0.205	-0.695	-0.72	0.31	0.915	0.815	-0.1	0.13	-0.15	0.0075	-1.33	0.675	0.405	0.15	0.42	-0.03	-0.06	-1.87
SNR8_SNORNA	SNR8 H/ACA box small nucleolar RNA (snoRNA); guides pseudouridylation of large subunit (LSU) rRNA at positions U960 and U986	-2.11	-1.01	-0.84	1.13	0	0.095	0.375	0.47	0	0.61	-0.07	0.665	0.275	-0.3	0.3	-0.43	1	-1.22	-0.39	0.87	0.09	-3.09	-1.77	0.0025	-0.152	-0.66	-0.09	1.47	4.61	4.39	0.0175	-0.573	0	0.88	1.65	1.72	-0.37	-0.57	-0.27	1.09	-1.84	1.94	1.24	0.71	0.13	1.11	0	-1.73
SNR9_SNORNA	SNR9 H/ACA box small nucleolar RNA (snoRNA); guides pseudouridylation of large subunit (LSU) rRNA at position U2340	-1.75	-0.27	-0.56	0.21	0	-0.485	-0.035	0.7	0.09	0.725	-0.07	-0.18	0.08	-0.26	0.47	-0.35	0.26	-1.49	-0.24	0.3	0	-3.59	-2.09	-0.235	-0.5	-0.45	-0.33	0.97	4.2	3.95	-0.23	-0.47	0.21	0.32	2.12	1.76	-0.61	-0.23	-0.19	0.625	-1.69	2.53	2.03	1.01	-0.24	1.2	-0.34	-1.09
SRG1_NCR	SRG1 Non-protein-coding RNA that regulates the transcription of SER3; expression of SRG1 RNA represses expression of its neighboring gene SER3 via a transcription-interference mechanism	-0.47	-0.57	-0.54	0	0.12	-0.095	0.795	0	-0.35	-0.55	-0.195	0.06	0.35	0.035	-0.015	-0.115	-0.455	-0.025	0.2	2.44	-0.03	-2.52	-1.9	-0.625	-0.75	0.76	1.58	1.29	-0.585	-0.03	-0.22	-0.2	-0.09	0.025	0.15	0.24	0.01	0.26	0.48	-0.443	-0.06	0.22	0.21	-0.33	-0.07	0	-0.11	0.7
TA(AGC)D_TRNA	tRNA-Ala (Ala1), one of 11 nuclear tRNA genes containing the tDNA-anticodon AGC (converted to IGC in the mature tRNA), decodes GCU and GCC codons into alanine, one of 16 nuclear tRNAs for alanine	-0.07	-0.31	0	0.57	-0.33	0.15	-1.07	0.22	0.27	-0.33	-0.04	-0.255	0.245	0.28	1.08	-0.5	-0.59	-0.46	-1.39	1.07	1.36	-3.03	-1.59	-0.685	-1.19	-0.92	-0.15	1.86	-0.665	-0.77	0.08	-0.43	-1.67	0.16	1.58	1.89	0	-0.07	0	0.782	-0.115	1.25	0.98	1.07	-0.77	-0.3	-1.06	-2.2
TA(UGC)A_TRNA	tRNA-Ala (Ala2), one of 5 nuclear tRNA genes containing the tDNA-anticodon TGC (mature tRNA may be UGC or may contain modified bases), decodes GCA and probably GCG codons into alanine, one of 16 nuclear tRNAs for alanine	0.1	0.19	-0.34	1.04	0	-0.22	-0.49	0.16	-0.08	0.23	0.02	0.055	0.305	-0.295	0.235	0.155	-0.155	-0.51	-0.86	0	0.38	-3.37	-1.39	-0.212	-0.527	-0.38	-0.43	0.37	-0.635	-1.28	0.212	-0.438	-1.35	0.19	2.05	2.16	0.145	-0.945	-0.11	2.27	-0.055	1.02	0.823	0.66	-0.64	NA	-0.645	-2.69
TA(UGC)Q_TRNA	tRNA-Ala	-0.04	NA	NA	0.15	-0.15	1.47	0	0.51	0.7	0.64	0.34	0.23	0	NA	NA	NA	NA	0.83	-0.8	0.49	1.08	-3.24	-1.41	-0.45	-1.1	0.04	-0.39	0.6	0.515	-0.65	-0.035	-0.125	-1.54	0.01	1.8	1.31	NA	-0.01	0.47	NA	NA	0.875	0.035	NA	0.06	0.01	0.71	-3.03
TAG_AMP_PCRII-TOPO_MARKER	YBOX_TAG1000001:Ampicillin:pCRII-TOPO_plasmid_(2173-3033)_247	NA	NA	NA	NA	NA	0.335	-0.735	NA	NA	NA	NA	NA	NA	NA	NA	NA	NA	NA	NA	NA	NA	NA	NA	NA	NA	NA	NA	NA	NA	NA	NA	NA	NA	NA	NA	NA	NA	NA	NA	NA	NA	NA	NA	NA	NA	NA	NA	NA
TAG_FLAG_MARKER	YBOX_TAG1000014:TAG_5:TAGS_FLAG_59	NA	NA	NA	NA	NA	NA	NA	NA	NA	NA	NA	NA	NA	NA	NA	NA	NA	-0.29	NA	NA	NA	NA	-1.41	NA	NA	NA	NA	0.96	NA	-2.36	NA	NA	NA	0.39	NA	NA	NA	NA	NA	NA	NA	NA	NA	NA	NA	NA	NA	NA
TAG_HIS6_MARKER	YBOX_TAG1000022:TAG_3:TAGS_His-6	-1.65	-0.85	NA	NA	NA	-0.48	-0.18	-0.68	0	NA	0.385	NA	NA	0	-0.46	NA	0.58	0.655	0.125	-2.58	-2.1	NA	-0.115	-1.7	-2.67	0.13	NA	NA	NA	NA	-0.195	0.215	0.345	NA	1.16	-0.605	0	0.19	-1.59	NA	NA	2.38	3.38	-1.66	0.405	2.16	1.11	0.76
TAG_LACZ-ALPHA_PCRII-TOPO_MARKER	YBOX_TAG1000004:LacZ_alpha_gene:pCRII-TOPO_plasmid_(449-589)_44	NA	NA	NA	NA	NA	0.96	-0.7	NA	NA	NA	NA	NA	NA	NA	NA	NA	NA	NA	NA	NA	NA	NA	NA	NA	NA	NA	NA	NA	NA	NA	NA	NA	NA	NA	NA	NA	NA	NA	NA	NA	NA	NA	NA	NA	NA	NA	NA	NA
TAG_MBP_PTWIN-MBP1_MARKER	YBOX_TAG1000019:TAG_14:TAGS_Maltose:Binding:Protein:(malE):(NEB:Plasmid:pTWIN-MBP1,6403-7587)_1068	NA	NA	NA	NA	NA	NA	NA	NA	NA	NA	NA	NA	NA	NA	NA	NA	NA	NA	NA	NA	NA	NA	NA	NA	NA	NA	NA	NA	-0.265	-0.17	NA	NA	NA	NA	NA	NA	NA	NA	NA	NA	NA	NA	NA	NA	NA	NA	NA	NA
TAG_MYC_MARKER	YBOX_TAG1000015:TAG_6:TAGS_Myc_37	-0.54	-1.18	NA	NA	NA	0.725	-0.275	0.46	0.76	NA	NA	NA	NA	NA	NA	NA	NA	NA	NA	NA	NA	NA	NA	NA	NA	-0.09	NA	NA	NA	NA	NA	NA	NA	NA	NA	NA	NA	NA	NA	NA	NA	NA	NA	NA	NA	NA	NA	NA
TAG_PROTEIN-A_MARKER	YBOX_TAG1000012:TAG_2:TAGS_Protein-A:(TAP)_44	NA	NA	NA	NA	NA	NA	NA	NA	NA	NA	3.48	NA	NA	NA	NA	NA	NA	0.115	0.29	2.36	2.13	-1.03	-0.305	0.0325	-0.133	NA	-0.765	-0.055	0.185	0.57	-1.13	-1.15	0.22	0.145	0.207	0.338	-0.16	0.49	0	0.41	0.65	1.87	1.74	-1.56	-0.87	0	0.6	-0.71
TAG_STREPTAVIDIN_AB205478_MARKER	YBOX_TAG1000010:TAG_15:TAGS_Streptavidin:(AB205478,79-552)_221	-0.01	-0.05	NA	NA	NA	0.045	-0.045	0.58	0.4	NA	NA	NA	NA	NA	NA	NA	NA	NA	NA	NA	NA	NA	NA	-3.31	-3.87	0	NA	NA	-2.33	-3.08	0	-0.88	NA	NA	1.66	0.28	NA	NA	NA	NA	NA	NA	NA	NA	NA	NA	NA	NA
TAG_TDIMER2_RFP_AF506026_MARKER	YBOX_TAG1000021:TAG_9:TAGS_tDimer2:RFP:(AF506026,1-1395)_520	0.69	-0.29	NA	NA	NA	0.35	-0.92	0.01	1.08	NA	NA	NA	NA	NA	NA	NA	NA	NA	NA	NA	NA	NA	NA	NA	NA	0	NA	NA	NA	NA	NA	NA	NA	NA	NA	NA	NA	NA	NA	NA	NA	NA	NA	NA	NA	NA	NA	NA
TC(GCA)B_TRNA	tRNA-Cys	-0.02	0	0.685	NA	-0.685	0.625	-0.455	0.83	0.59	NA	0	NA	NA	NA	NA	-0.3	0.45	NA	-1.34	-0.14	0.92	NA	NA	-0.365	-0.46	-0.3	-0.95	1.11	0	-0.685	0.82	-0.04	-2.04	0.68	1.63	1.24	NA	-1.2	0.08	NA	NA	1.33	0.98	NA	-0.04	0.105	-0.025	-2.27
TD(GUC)B_TRNA	tRNA-Asp	-0.71	0.74	-0.23	0.36	0	-0.16	0	0.06	0	1.24	0.02	-0.115	0.455	-0.155	0.195	0.155	-0.215	-0.89	-0.68	-0.07	-0.01	-2.03	-1.8	-2.03	-2	-0.15	-0.79	1.59	-1.48	-2.17	-1.44	-1.5	-0.28	0.51	1.06	1.26	0	-0.15	-0.22	1.52	-1.32	0.875	0.505	0.49	0.24	-0.02	0.6	-0.76
TD(GUC)Q_TRNA	tRNA-Asp	-0.89	0.37	NA	NA	NA	1.37	0.28	0	0.54	NA	NA	NA	NA	NA	NA	NA	NA	NA	0.015	-0.425	-0.455	NA	NA	NA	NA	0.08	NA	NA	-0.775	-1.93	NA	NA	0.935	NA	NA	NA	NA	NA	0.445	NA	NA	NA	NA	NA	0.865	NA	NA	NA
TE(CUC)D_TRNA	tRNA-Glu	-0.57	0.66	-0.14	0.53	0	-0.215	-0.205	0.4	0	0.655	1.08	0.21	0.52	-0.165	0.305	0.055	-0.815	-0.26	-0.19	0.02	0.46	-3.77	-0.84	-0.43	-0.585	-0.34	-0.63	0.93	-1.57	-2.65	0.185	0.015	-0.97	0.28	1.5	1.25	0	0.46	0.12	0.917	-1.33	-0.015	0.015	0.62	-0.02	0.22	-0.35	-2.88
TE(UUC)Q_TRNA	tRNA-Glu; thiolation of uridine at wobble position (34) requires Ncs6p	-0.19	0.61	NA	NA	NA	0.355	-0.185	0.6	0.48	NA	NA	NA	NA	NA	NA	NA	NA	NA	NA	NA	NA	NA	NA	NA	NA	0	NA	NA	NA	NA	NA	NA	NA	NA	NA	NA	NA	NA	NA	NA	NA	NA	NA	NA	NA	NA	NA	NA
TEL_TEL02L	YBOX_TEL1000004:TEL_TEL02L:SGDID:S000028867:Chr:II:1-6608:telomere_719	0.11	0	NA	NA	NA	1.22	-1.46	NA	0.48	NA	NA	NA	NA	NA	NA	NA	NA	NA	NA	NA	NA	NA	NA	NA	NA	-0.22	NA	NA	-2.31	-3.56	NA	NA	NA	NA	NA	NA	NA	NA	NA	NA	NA	NA	NA	NA	NA	NA	NA	NA
TEL_TEL09R	YBOX_TEL1000005:TEL_TEL09R:SGDID:S000028970:Chr:IX:439065-439885:telomere_615	NA	NA	0.215	NA	-0.215	NA	-2.37	NA	NA	NA	NA	-0.53	0.41	NA	NA	NA	NA	NA	NA	NA	NA	NA	NA	NA	NA	NA	NA	NA	-1.27	-1.6	NA	NA	NA	NA	NA	NA	NA	NA	NA	NA	0.22	NA	NA	NA	NA	NA	NA	NA
TEL_TEL10R	YBOX_TEL1000006:TEL_TEL10R:SGDID:S000028974:Chr:X:744817-745666:telomere_585	0.24	0	0.13	0	-0.32	1.51	-0.34	0.52	0.01	0	-0.08	-1.03	0.89	-0.23	0.28	0.07	0.39	-0.27	-0.22	1.07	1.62	NA	-2.14	-1.12	-1.4	-0.52	0	0.3	-2.42	-2.95	0.24	-0.03	0.26	0.46	2.58	1.99	0	1.02	0.87	0.83	0.8	0.84	0.03	NA	0	0.58	-0.67	NA
TEL_TEL11L	YBOX_TEL1000010:TEL_TEL11L:SGDID:S000028906:Chr:XI:1-808:telomere_680	-0.11	0	0	0.33	-0.22	0.295	-0.495	0.99	0.71	-0.1	0.06	-0.785	0.815	-0.28	-0.44	0.33	0.25	-0.17	-1.18	0.89	0.74	NA	-1.57	-1.39	-1.77	-0.35	0.03	0.13	-2.31	-2.8	-0.015	0.015	-1.15	-0.03	2.33	1.53	-0.37	1.7	0.05	0.485	0.415	-0.775	NA	0.67	NA	0.76	-0.23	NA
TEL_TEL11R	YBOX_TEL1000001:TEL_TEL11R:SGDID:S000028978:Chr:XI:665542-666454:telomere_625	-0.01	-0.04	-0.325	NA	0.325	1.02	-1.06	1.21	0.84	1.22	NA	-1.01	0.9	0	NA	0.27	0.26	NA	NA	NA	NA	NA	NA	-1.44	-2.27	0	NA	NA	-2.17	-2.46	0	-0.53	NA	NA	1.94	1.32	NA	NA	NA	0.4	0.47	-0.46	NA	NA	NA	NA	NA	NA
TEL_TEL13L	YBOX_TEL1000007:TEL_TEL13L:SGDID:S000028918:Chr:XIII:1-6344:telomere_1529	-0.03	0	0	0.66	-0.88	-0.045	0.265	-0.76	-0.74	0.25	-0.42	-0.545	0.075	0.15	-0.14	0	-0.28	-0.03	-0.475	-0.055	-0.475	-3.71	-0.96	-0.715	-0.94	1.38	2.13	1.65	0.655	0.53	0.07	-0.07	1.01	0.55	0.8	0.65	-1.02	-0.095	0.055	0.095	-0.895	0.48	0.82	-0.775	0.415	0.915	1.17	-0.555
TEL_TEL15R	YBOX_TEL1000009:TEL_TEL15R:SGDID:S000028997:Chr:XV:1083918-1091287:telomere_316	-0.49	-0.27	NA	NA	NA	NA	NA	1.23	0.78	NA	NA	NA	NA	NA	NA	NA	NA	NA	NA	NA	NA	NA	NA	NA	NA	0	NA	NA	NA	NA	NA	NA	NA	NA	NA	NA	NA	NA	NA	NA	NA	NA	NA	NA	NA	NA	NA	NA
TEL_TEL16L	YBOX_TEL1000008:TEL_TEL16L:SGDID:S000028933:Chr:XVI:1-7223:telomere_6957	-0.21	-0.19	-0.06	1.02	0	-0.5	-0.23	0.47	0	0.53	-0.35	-0.38	0.07	-0.105	0.235	-0.175	0.465	0.06	-0.47	0.01	-0.06	-2.01	-0.12	-0.315	-0.55	0.05	-0.06	0.17	-0.125	0	0.33	0.51	0.76	0.59	0.67	0.63	0	-0.79	0.24	-0.075	-0.18	-0.09	-0.02	0.86	-0.11	0.02	-0.22	-0.8
TF(GAA)B_TRNA	tRNA-Phe	-0.33	-0.18	-1.65	0.26	0	0.65	-0.88	0.9	0.67	0.055	-0.015	-0.77	0.02	-0.71	NA	0	0.12	-0.655	-0.62	NA	1.52	-3.37	-1.99	-1.14	-1.53	-0.21	0.035	0.065	-0.335	-0.63	0.21	-0.45	-0.84	0.425	1.04	0.83	NA	0.45	1.25	0.677	0.37	1.83	1.61	NA	-0.48	-0.24	-0.52	-1.35
TF(GAA)D_TRNA	tRNA-Phe	-0.12	0	-0.86	0.14	0	0.695	-0.835	0.56	0.55	NA	0	NA	0	-0.115	-0.255	0.705	0.115	NA	-0.645	NA	NA	-3.41	NA	-1.02	-1.22	-0.42	NA	-0.32	-0.115	-0.37	0.115	-0.395	-1.02	NA	0.885	0.595	NA	0.04	1.35	NA	NA	2.15	1.93	NA	-0.295	-1.63	-1.42	-1.84
TF(GAA)Q_TRNA	tRNA-Phe	0.02	1.59	NA	NA	NA	0.59	-0.15	0	0.54	1.19	0.085	NA	NA	0	NA	0.15	0.15	1.68	0.645	1.67	1.77	NA	-0.845	-1.95	-2.23	-0.05	NA	NA	-0.585	-1.66	NA	-0.96	-0.385	0.165	1.37	-0.42	NA	NA	1.86	NA	NA	2.92	1.25	1.38	NA	NA	NA	NA
TG(CCC)D_TRNA	SUF3 tRNA-Gly	0.365	0.225	-0.58	0.38	0	NA	-0.59	NA	0.425	NA	0.09	NA	NA	-0.625	-0.105	0.105	0.305	-0.98	-0.92	NA	NA	NA	NA	-0.415	-0.61	-0.255	NA	NA	-0.965	-1.68	0.38	-0.12	-1.07	0	2.11	1.68	NA	NA	0.5	NA	NA	1.25	0.91	NA	NA	NA	NA	NA
TG(CCC)O_TRNA	SUF5 tRNA-Gly	-0.45	-0.29	-0.17	0.21	0	-0.215	-0.305	0.77	0.51	NA	0.33	-0.1	0.2	-0.385	0.095	-0.095	0.165	0.4	-1.1	NA	NA	NA	-1.68	-0.355	-0.7	0.38	-0.1	NA	0.135	-0.29	0.04	-0.31	-1.47	0	1.95	1.74	NA	-0.81	0	NA	-0.48	1.36	0.95	0.56	NA	NA	NA	-2.52
TG(UCC)O_TRNA	SUF1 tRNA-Gly	-0.26	-0.29	0.655	NA	-0.655	NA	NA	1.04	0.48	0.36	0.24	-1.03	0.105	-0.06	1.72	-0.05	0.75	-0.82	-1.27	0.055	1.38	-2.13	-1.56	-0.675	-0.7	-0.52	-0.86	0.07	-0.025	-1.02	-0.01	-0.41	-1.67	0.15	1.39	1.28	NA	0.55	-0.055	0.72	-0.105	1.43	1.15	NA	NA	NA	-0.21	-1.95
TG(UCC)Q_TRNA	tRNA-Gly	NA	-0.015	NA	NA	NA	NA	-0.175	NA	0.655	NA	NA	NA	NA	NA	-0.16	1.01	NA	NA	NA	NA	NA	NA	NA	NA	NA	NA	NA	NA	NA	NA	NA	NA	NA	NA	NA	NA	NA	NA	NA	NA	NA	NA	NA	NA	NA	NA	NA	NA
TH(GUG)E1_TRNA	tRNA-His	-0.98	0.04	-0.78	0.21	0	0.2	-0.44	0	0.11	0.05	0	0.21	0.55	-0.48	0.05	0.19	-0.05	-0.65	-1.27	-0.51	0.21	-2.79	-1.88	-0.485	-0.44	-1.13	-0.42	0.99	-0.665	-1.4	0.15	-0.46	-1.42	NA	1.12	1.21	-0.41	0.46	-0.23	1.51	-0.11	1.42	1.24	0.49	-0.15	-0.64	-0.21	-1.6
TH(GUG)Q_TRNA	tRNA-His	0.34	0	NA	NA	NA	NA	NA	NA	0.77	NA	NA	NA	NA	NA	NA	NA	NA	NA	NA	NA	NA	NA	NA	NA	NA	0	NA	NA	NA	NA	NA	NA	NA	NA	NA	NA	NA	NA	NA	NA	NA	NA	NA	NA	NA	NA	NA	NA
TI(AAU)B_TRNA	tRNA-Ile	-0.07	0.12	-0.25	0.87	0	0.355	-1	0.08	0.13	0	0.17	0.145	1.1	-0.38	0.82	0.16	-0.47	-0.76	-1.94	-0.17	0.47	-3.56	-1.76	-0.375	-0.34	-0.64	NA	0.49	0	-0.655	0.02	-0.39	-0.99	0.62	4.3	5.06	0.21	0	0.06	1.1	-0.455	0.4	0.54	1.12	-0.91	0.29	-0.5	-2.54
TI(GAU)Q_TRNA	tRNA-Ile	-0.19	0.97	NA	NA	NA	2.05	-0.08	0.18	0.15	NA	NA	NA	NA	NA	NA	NA	NA	NA	NA	NA	NA	NA	NA	NA	NA	-0.17	NA	NA	NA	-1.7	NA	NA	NA	NA	NA	NA	NA	NA	NA	NA	NA	NA	NA	NA	NA	NA	NA	NA
TI(UAU)D_INT_1	tRNA-Ile	-1.86	0.21	0	0.42	-0.4	0.305	-0.965	0	0.99	-0.29	2.07	-0.185	0.185	0.4	NA	-0.28	0.65	-0.45	-1.42	-0.2	0	NA	-2.38	-0.455	-0.69	-0.64	-0.39	1.13	0.435	-1.2	0	-0.59	-2.31	1.22	1.02	1	NA	0.35	1.21	NA	NA	0.86	0.82	0	NA	NA	-0.9	-4.01
TI(UAU)D_TRNA	tRNA-Ile	-1.74	0	-0.9	1.15	0	0.54	-1.35	0.76	0.79	0	1.83	-0.115	0.775	0	NA	0	1.05	-0.645	-1.03	0.185	0.415	-4.17	-2.42	-0.495	-0.85	-0.8	-0.765	1.32	-0.355	-1.5	-0.1	-0.5	-1.7	1	1.33	1.07	0.61	0	1.59	1.05	-0.665	1.74	0.68	0.695	-1.93	NA	-1.02	-4.2
TI(UAU)L_INT_1	tRNA-Ile	-1.71	0.29	0	0.54	-0.44	0.91	-1.31	0	0.15	-0.15	2.07	-0.06	0.06	0.59	NA	0	0.5	-0.7	-1.34	-0.28	0	NA	-2.91	-0.5	-0.795	-1.08	-1.05	0.85	0.305	-1.37	-0.065	-0.965	-2.1	0.98	0.885	0.805	NA	0.475	1.36	1.19	-0.92	1.05	0.535	0.12	NA	NA	-0.925	-3.87
TK(CUU)C_TRNA	tRNA-Lys	-0.96	0	-0.07	0.31	0	-0.045	-0.755	0.17	0.58	0	0.055	-0.25	0.25	-0.025	-0.255	0.025	0.235	-0.345	-1.07	-1	-0.17	-3.21	-2.06	-1.22	-1.32	-0.71	0.785	1.5	-0.035	-0.27	0.08	-0.14	-1.05	0.505	1.88	1.45	-0.69	0	0.08	1.22	-0.27	1.78	1.37	0.11	-0.73	0	-0.12	-1.2
TK(UUU)D_TRNA	tRNA-Lys; thiolation of uridine at wobble position (34) requires Ncs6p	-1.25	-0.9	-1.38	0.17	0	-0.16	-0.85	0.6	0.56	-0.985	0.325	0.41	1.06	-0.48	-0.05	0.05	-0.26	-0.515	0.38	0	0.27	-2.02	-1.67	-1.31	-1.39	-0.92	-1.11	0.955	0.235	0	0.08	-0.08	-0.97	0.625	1.85	2.37	-0.03	0.96	-0.06	2	-0.17	0.57	0.56	0.12	-0.87	-0.04	0	-1.05
TK(UUU)Q_TRNA	tRNA-Lys; thiolation of uridine at wobble position (34) requires Ncs6p	0.01	0.55	0	0.07	-0.42	NA	NA	0.1	-0.09	0.57	0.7	NA	NA	0	NA	0.63	0.09	1.42	-0.15	1.14	0.4	-1.57	-1.07	-1.8	-2.12	-0.18	0	0.31	-2.04	-3.07	-0.07	0.07	0.08	-0.79	1.87	0.63	1.22	1.39	1.09	NA	NA	0.56	0.43	NA	1.64	0.27	0.27	-2.4
TL(CAA)A_TRNA	SUP56 tRNA-Leu	-0.24	0.67	-0.31	0.91	0	0.3	-0.43	0.17	0.18	0	0.065	0.08	0.87	0.015	0.345	-0.015	-0.315	-0.775	-1	-0.44	0.2	-3.15	NA	-0.8	-1.31	-0.25	-0.145	1.03	-0.475	-1.31	0.135	-0.325	-1.73	0.715	1.8	1.6	0.335	0.355	0.08	2.16	-0.86	1.69	1.03	0.47	NA	-0.335	-0.585	-1.47
TL(GAG)G_TRNA	tRNA-Leu	NA	NA	0.17	NA	-0.17	0.79	-2.2	NA	NA	NA	NA	NA	NA	NA	NA	-0.295	0.295	NA	NA	NA	NA	NA	NA	NA	NA	NA	NA	NA	-1.32	-1.9	NA	NA	NA	NA	NA	NA	NA	NA	NA	NA	NA	NA	NA	NA	NA	NA	NA	NA
TL(UAA)Q_TRNA	Mitochondrial tRNA-Leu, required for mitochondrial translation and indirectly for maintenance of the mitochondrial genome; mutations in the orthologous human gene cause the neurological disease MELAS	NA	NA	NA	NA	NA	NA	NA	NA	NA	NA	0	NA	NA	NA	NA	NA	NA	0.95	NA	NA	NA	NA	-1.82	NA	NA	NA	NA	0.11	NA	NA	NA	NA	NA	-0.47	NA	NA	NA	NA	NA	NA	NA	NA	NA	NA	NA	NA	NA	NA
TL(UAG)J_TRNA	tRNA-Leu	0	-0.31	-0.005	NA	0.005	1.02	-0.63	0.48	0.15	NA	0.18	-0.61	-0.05	-0.09	-0.27	0.35	0.47	-0.55	-1.37	NA	NA	NA	-1.61	-1.73	-1.91	0.15	NA	0.82	-0.745	-0.9	-0.775	-1.15	-0.15	NA	2.35	2.65	NA	0	0.08	NA	0.69	1.52	1.85	NA	NA	NA	-0.52	-1.2
TLC1_NCR	TLC1 TLC1 RNA contains a template sequence that Est2p uses to add irregular repeats of TG(1-3) residues onto a DNA end; RNA template component of telomerase	0	0	-1.09	0.11	0	0.005	-0.585	-0.18	0.21	-0.28	-0.04	-0.165	0.085	-0.065	-0.305	0.065	-0.205	0.13	NA	0.465	NA	-2.84	-1.63	-0.445	-0.55	-0.33	-0.03	-0.04	-1.05	-1	NA	NA	-1.03	0.03	0.77	NA	0	-0.04	-0.075	-0.728	0.225	-0.02	0	-0.065	-0.715	0.06	-0.14	-0.11
TM(CAU)C_TRNA	tRNA-Met	0.08	NA	NA	NA	NA	0.1	-2.54	1.03	0.79	NA	0	0.925	1.39	NA	NA	-0.05	0.05	-0.78	-0.085	NA	NA	NA	-2.41	-0.595	-0.89	-0.53	-0.74	0.39	-0.945	-1.04	0.67	0	NA	0.32	2.03	1.58	NA	NA	2.38	NA	-1.46	NA	NA	NA	NA	NA	NA	NA
TM(CAU)D_TRNA	EMT1 tRNA-Met; tRNA that accepts methionine, functions in translational elongation but not translational initiation	-0.68	-0.48	0.045	NA	-0.045	0.92	-1.06	0.81	0.91	NA	-0.01	NA	0	NA	NA	-0.075	0.075	-0.3	-1.05	0.15	0.64	-3.72	-2.29	-1.49	-1.51	-0.56	0.58	1.22	-0.255	-0.36	0.01	0	-1.22	0	1.8	1.71	NA	-0.54	0.55	NA	NA	1.46	0.99	NA	NA	NA	-0.99	-2.58
TM(CAU)Q1_TRNA	tRNA-Met	0.5	0.69	NA	NA	NA	NA	NA	0	0.2	NA	NA	NA	NA	NA	NA	NA	NA	NA	NA	NA	NA	NA	NA	-2.46	-2.9	-0.94	NA	NA	NA	NA	NA	NA	NA	NA	NA	NA	NA	NA	NA	NA	NA	1.63	1.37	NA	NA	NA	NA	NA
TN(GUU)C_TRNA	tRNA-Asn	-0.52	-0.06	-0.51	0.57	0	0.145	-0.745	0.41	0.63	-0.01	0.215	-0.615	0.525	-0.255	-0.275	0.255	0.265	-0.495	-0.67	-0.44	0.26	-3.27	-1.29	-1.72	-2	0.31	-0.395	0.695	0	-0.145	-0.55	-0.48	-0.86	0.305	1.58	1.03	0.195	-0.185	0.48	1.52	-0.355	0.86	0.71	0.91	-0.47	-0.405	-0.765	-1.48
TN(GUU)Q_TRNA	tRNA-Asn	0	0.56	NA	NA	NA	1.24	-0.31	0.13	0.17	NA	0.28	-0.74	0.71	NA	NA	NA	NA	1.12	0.12	0.33	-0.02	-3.01	-1.63	-1.82	-2.06	-0.31	-0.7	NA	0.465	-0.17	0.125	-0.125	-0.15	-0.01	1.99	1.02	NA	-0.13	0.46	NA	NA	4.29	3.44	0	NA	0.29	0.52	-2.43
TP(AGG)C_TRNA	SUF2 tRNA-Pro	-0.89	-0.49	-0.48	0.32	0	0.05	-1.04	0.53	0.49	-0.61	0.265	0.08	-0.08	-0.31	0.12	-0.12	0.16	-0.795	-0.79	0.28	0.49	-3.62	-1.97	-0.545	-0.69	-0.35	-0.455	1.25	-0.125	0	-0.17	-0.17	-0.85	0.445	1.07	0.91	-0.15	0	0.51	0.828	-0.26	2.33	2.06	0.26	-0.96	0.01	-0.63	-1.62
TP(UGG)Q_TRNA	tRNA-Pro	0.43	NA	NA	NA	NA	0	NA	NA	0.53	NA	NA	NA	NA	NA	NA	NA	NA	NA	NA	NA	NA	NA	NA	NA	NA	-0.43	NA	NA	NA	NA	NA	NA	NA	NA	NA	NA	NA	NA	NA	NA	NA	NA	NA	NA	NA	NA	NA	NA
TQ(CUG)M_TRNA	CDC65 tRNA-Gln; glutamine tRNA with anticodon CUG	-1.03	-0.16	0.74	0	-0.41	0.89	-0.29	0.09	0.14	-0.505	0.525	-0.08	0.3	-0.18	0.37	0.41	-0.05	-0.765	-0.115	0.265	0.545	-3.19	-1.66	-1.06	-1.21	0	-0.025	1.49	0	-0.205	0.06	-0.06	-0.185	0.585	1.28	0.85	0.115	0.115	1.04	1.27	-1.56	0.69	0.67	1.42	-0.475	-0.005	-0.545	-2.35
TQ(UUG)Q_TRNA	tRNA-Gln; thiolation of uridine at wobble position (34) requires Ncs6p	0.55	0.29	0	0.22	-0.31	1.56	NA	0	0.31	NA	0.425	NA	NA	-0.39	NA	0	0.25	2	-0.04	1.25	1.04	NA	-1.47	-1.74	-1.93	-0.73	NA	0.155	-1.75	-2	0	-0.48	-0.1	-0.155	1.53	0.73	NA	NA	1.51	NA	NA	1.25	NA	NA	1.59	NA	NA	NA
TR(ACG)D_TRNA	tRNA-Arg (Arg2), one of 6 nuclear tRNA genes containing the tDNA-anticodon ACG (converted to ICG in the mature tRNA), decodes CGU, CGC, and probably CGA codons into arginine, one of 19 nuclear tRNAs for arginine	-1.11	-0.52	-0.74	0.44	0	0.425	-0.655	0.56	0.62	0.08	0.065	-0.185	0.005	-0.1	NA	-0.12	0.1	-0.765	-1.33	0	0	-3.48	-1.98	-1.03	-1.25	-0.41	-0.065	1.01	0	-0.255	-0.78	-0.93	-1.17	0.545	1.04	0.71	0.23	-0.23	0.58	1.24	-0.665	1.24	1.08	0.67	NA	-0.65	-0.61	-2.13
TR(CCG)L_TRNA	TRR4 tRNA-Arg (Arg4), single essential nuclear tRNA gene containing the tDNA-anticodon CCG (presumably CCG in the mature tRNA), decodes CGG codons into arginine, one of 19 nuclear tRNAs for arginine	-0.32	0.41	-0.54	0	0.03	0.685	-0.205	0.26	0.43	NA	NA	NA	NA	-0.325	0.305	-0.355	0.505	NA	NA	NA	NA	NA	NA	-0.29	-0.365	0	NA	NA	-0.755	-1.7	-0.175	-0.765	NA	NA	1.57	1.26	NA	NA	NA	NA	NA	2.44	NA	NA	NA	NA	NA	NA
TR(CCU)J_TRNA	HSX1 tRNA-Arg of low abundance; required for growth on nonfermentable carbon sources at high temperatures, for synthesis of heat shock protein Ssc1p, and for Ty1 retrotransposition through the regulation of translational frameshifting	NA	NA	NA	NA	NA	NA	NA	NA	NA	NA	NA	NA	NA	NA	NA	NA	NA	NA	NA	NA	NA	NA	NA	NA	NA	NA	NA	NA	NA	-1.31	NA	NA	NA	NA	NA	NA	NA	NA	NA	NA	NA	NA	NA	NA	NA	NA	NA	NA
TR(UCU)B_TRNA	tRNA-Arg (Arg3), one of 11 nuclear tRNA genes containing the tDNA-anticodon UCU (converted to mcm5-UCU in the mature tRNA), decodes AGA codons into arginine, one of 19 nuclear tRNAs for arginine	-0.73	-0.02	0	0.12	-0.06	0.125	-0.695	0.38	0.26	-0.52	-0.04	-0.23	0.22	0.14	0.17	0.11	-0.13	-0.36	-0.965	0.275	0.385	-2.12	-1.69	-1.18	-1.3	-0.74	0	0.69	-0.305	0	-0.415	-0.185	-1.1	0.15	0.525	0.525	-0.53	0.21	-0.015	0.848	-0.41	0.145	0.605	0.205	-0.595	0.06	0	-0.18
TR(UCU)Q1_TRNA	tRNA-Arg	0.23	0.37	0.3	0	-0.66	-0.33	-0.77	0.08	-0.18	NA	0.51	NA	NA	0.45	3.96	1	-0.45	0.99	-0.48	2.31	1.86	-1.72	-1.73	-2.05	-2.06	-0.45	0	NA	-1.71	-2.61	NA	0.995	0.03	NA	2.63	0.855	0.84	1.66	1.68	NA	NA	-0.065	NA	-0.03	0.41	0.16	0	NA
TS(AGA)A_TRNA	tRNA-Ser	-0.36	-0.19	0	0.35	-0.33	0.075	-0.285	0.44	0.15	0.07	-0.12	0.2	0.12	0.025	0.265	-0.285	-0.025	-1.09	-0.81	0	0.56	-4	-2.09	-0.365	-0.84	-0.06	-0.48	1.01	-0.255	-0.93	0.19	-0.25	-1.17	0.71	1.9	1.88	-0.46	-0.36	-0.01	1.37	-0.97	2.2	1.68	1.27	NA	0.01	-0.46	-1.65
TS(GCU)F_TRNA	tRNA-Ser	-0.67	0.24	0	0.36	-0.47	1.54	-0.17	0.55	0.64	-0.11	0.415	0.365	-0.185	0.04	-0.18	-0.04	0.35	-0.695	-0.72	0	0.43	-3.38	-1.88	-0.645	-0.8	-0.08	0.005	0.635	0.025	-0.59	0.06	-0.2	-0.94	0.415	1.99	1.65	NA	-0.39	0.59	0.545	-1.79	1.15	1.13	1.3	-0.3	-0.2	-0.55	-2.38
TS(GCU)Q1_TRNA	tRNA-Ser	NA	NA	NA	NA	NA	NA	NA	0.83	0.79	0.93	0.805	NA	NA	-0.185	NA	0.185	NA	1.74	-0.02	1.4	NA	NA	-0.645	NA	-2.5	0	-0.735	NA	NA	-1.59	0.245	-0.385	-0.68	-0.385	1.64	0.405	NA	NA	1.23	NA	NA	-0.225	0.225	NA	0.79	NA	NA	NA
TS(UGA)E_TRNA	SUP19 tRNA-Ser	-1	0.18	-0.01	0.86	0	0.625	0.005	0.25	0.02	0.17	0.025	0.075	0.375	-0.005	0.325	0.005	-0.035	-0.875	-0.665	-0.095	0.075	-3.97	-1.86	-0.61	-0.655	-0.41	-0.405	1.04	-0.345	-0.99	0.165	-0.325	-0.675	0.745	1.72	1.41	0	-0.73	0.215	1.5	-1.3	2.5	2.04	0.375	-0.075	0.18	-0.62	-2.15
TS(UGA)Q2_TRNA	tRNA-Ser	0.34	0.29	-0.1	0.12	0	0.21	-0.3	0.05	0	0.44	0	-0.345	0.505	0.35	NA	-0.18	-0.89	0.92	0.21	0.65	0.28	-2.62	-1.35	-0.615	-0.72	-1.22	0.03	0.13	-2.23	-2.85	NA	0	-0.45	-0.47	1.43	0.59	0.025	0.665	0.56	NA	NA	-0.29	-0.29	NA	0.51	0.385	0.785	1.23
TT(AGU)B_TRNA	tRNA-Thr	0.1	-0.3	NA	NA	NA	0.475	-0.875	0.71	0.69	NA	0	-0.92	-0.19	0.115	-0.365	-0.115	1.25	-0.45	-1.3	NA	0.22	-2.95	NA	-2.04	-2.72	-0.25	NA	0.75	-0.188	-0.593	0	-0.71	NA	-0.14	2.06	2.13	NA	0.32	0.15	NA	NA	0.49	0.5	NA	-2.11	NA	-0.68	-2.25
TT(CGU)K_TRNA	TRT2 tRNA-Thr; tRNA threonine 2	NA	NA	NA	NA	NA	NA	NA	NA	NA	NA	NA	0.13	0	-0.34	NA	0	0.02	NA	NA	NA	NA	NA	NA	-0.345	-0.39	NA	NA	NA	NA	-4.23	0.8	-0.02	NA	NA	1.74	2.37	NA	NA	NA	NA	-0.28	1.1	0.49	NA	NA	NA	NA	NA
TT(UGU)G1_TRNA	tRNA-Thr	-0.54	0.32	0.26	0	-0.41	0.34	-0.8	0.12	0	-0.56	0.49	-0.32	0.16	0	NA	-0.18	0.19	NA	-0.96	0	0.41	-3.45	-2.34	-0.95	-0.735	-0.91	-0.63	0.42	-0.285	-0.21	0.025	-0.175	-0.57	0.44	2.27	2.94	-0.04	-0.49	0.12	1.03	0	1.25	1.04	0.12	-1.06	NA	-0.97	-2.45
TT(UGU)Q1_TRNA	tRNA-Thr	NA	NA	NA	NA	NA	NA	NA	NA	NA	NA	NA	NA	NA	NA	NA	NA	NA	NA	NA	NA	NA	NA	NA	-1	-1.33	NA	NA	NA	NA	NA	NA	NA	NA	NA	0.915	0.925	NA	NA	NA	NA	NA	0.545	-0.135	NA	NA	NA	NA	NA
TT(XXX)Q2_TRNA	tRNA-Thr	NA	0.675	NA	NA	NA	NA	NA	0.155	0.215	NA	NA	NA	NA	NA	NA	NA	NA	NA	NA	NA	NA	NA	NA	NA	NA	-0.155	NA	NA	NA	NA	NA	NA	NA	NA	NA	NA	NA	NA	NA	NA	NA	NA	NA	NA	NA	NA	NA	NA
TV(AAC)E1_TRNA	tRNA-Val	-0.46	-0.56	0	0	-1.03	0.09	-0.59	0.61	0.38	-1.42	0.085	-0.18	0.27	-0.145	0.165	0.195	-0.285	-0.665	-1.54	-0.38	0.12	-3.06	-2.19	-0.635	-1.12	-0.5	-0.075	0.745	-1.02	-0.63	-0.16	-0.49	-1.79	0.185	1.11	0.98	-0.37	-0.39	-0.53	NA	NA	2.13	1.71	0.15	NA	0.13	-0.22	-0.63
TV(CAC)D_TRNA	tRNA-Val	-0.62	0	0	0.55	-0.18	0.475	-0.495	0.69	0.69	-0.5	0.28	NA	NA	-0.545	-0.035	0.035	0.065	-0.78	-0.945	NA	0.695	-1.98	-2.28	0	-0.365	-0.07	-0.11	1.31	-0.005	-0.19	-0.065	-0.555	-1.3	NA	1.22	1.07	NA	-0.56	0.005	NA	NA	1.72	1.26	0.575	NA	NA	0.13	-1.79
TW(CCA)G1_TRNA	tRNA-Trp	-1.19	-0.76	0	0.15	-0.03	0.495	-0.305	0.66	0.68	-0.795	0.07	-0.175	0.175	0.17	NA	-0.27	0.24	-0.68	-0.61	0.36	-0.06	-3.3	-2.2	-1.14	-1.34	-0.03	1.14	2.12	0.265	0	-0.48	-0.57	-0.47	0.42	1.25	1.15	-0.04	-0.16	0.12	0.18	-0.545	2.71	2.62	0.02	0.44	0.11	0	-0.44
TW(UCA)Q_TRNA	tRNA-Trp1	0.07	-0.07	NA	NA	NA	NA	NA	NA	0.5	1.65	NA	NA	NA	NA	NA	NA	NA	NA	NA	NA	NA	NA	NA	NA	NA	0.17	NA	NA	-0.627	-0.853	NA	NA	NA	NA	NA	NA	NA	NA	NA	NA	NA	NA	NA	NA	NA	NA	NA	NA
TX(XXX)D_TRNA	tRNA-Undet	-1.62	-0.28	-0.35	0.65	0	0.785	-0.475	0.49	0.72	-0.39	0.355	0.365	-0.055	0	-0.15	NA	0.63	-0.955	-0.875	0.145	0.545	-4.54	-2.29	-0.585	-0.82	0	-0.005	0.315	-0.065	-0.95	0.15	-0.15	-1.44	0.525	1.88	1.3	0.13	-0.48	0.525	NA	-2.56	0.45	0.43	0.735	-0.375	-0.66	-1.05	-2.62
TY(GUA)D_TRNA	SUP2 tRNA-Tyr	-0.27	-0.2	-0.58	0.32	0	0.15	-0.84	0.14	0.43	0.09	0.11	-0.245	0.585	-0.3	NA	0	-0.38	-0.81	-1.37	-0.11	0.31	-3.37	-1.8	-1.29	-1.17	-0.61	-0.28	1.1	-0.285	-0.17	0.16	-0.16	-1.31	0.53	4.69	4.97	-0.33	0.41	0.55	1.05	-0.315	0.85	0.87	0.33	-0.97	-0.06	-0.49	-1.8
TY(GUA)Q_TRNA	tRNA-Tyr	0.12	-0.24	NA	NA	NA	0.96	-0.12	0	0.6	1.55	0	NA	NA	0.095	-0.605	-0.035	0.015	0.97	0.585	-0.015	0.015	NA	-1.85	-1.49	-1.74	-0.18	NA	0.29	-0.255	-0.86	0.405	-0.025	-0.055	-0.59	1.61	1.25	-0.145	0.175	0.305	NA	NA	0.025	-0.395	-0.405	0.625	0.805	0.485	-1.51
UNKNOWN_2_ORF	UNKNOWN_2_ORF	0.25	-0.25	0.81	-0.12	0	NA	NA	0.84	0.78	NA	0.59	-0.105	0.105	-0.4	NA	0	0.65	0.33	NA	NA	NA	-0.805	0.2	-0.105	-0.07	-0.62	-0.43	NA	-1.32	0.08	NA	0.13	NA	0	-0.18	-0.9	1.26	-0.265	NA	NA	0.325	-0.57	-0.35	NA	NA	NA	-0.175	-0.505
UNKNOWN_3_ORF	UNKNOWN_3_ORF	NA	NA	NA	NA	NA	0	NA	NA	NA	NA	NA	NA	NA	NA	NA	NA	NA	NA	NA	NA	NA	NA	NA	NA	NA	NA	NA	NA	NA	NA	NA	NA	NA	NA	NA	NA	NA	NA	NA	NA	NA	NA	NA	NA	NA	NA	NA	NA
UNKNOWN_4_ORF	UNKNOWN_4_ORF	0.285	NA	NA	NA	NA	NA	NA	NA	0.075	NA	NA	NA	NA	NA	NA	NA	NA	NA	NA	NA	NA	NA	NA	NA	NA	-0.165	NA	NA	NA	NA	NA	NA	NA	NA	NA	NA	NA	NA	NA	NA	NA	NA	NA	NA	NA	NA	NA	NA
UNKNOWN_5_ORF	UNKNOWN_5_ORF	0.15	0	-0.19	0	0.4	-0.405	0.405	-0.96	-0.79	0.02	-0.1	0.32	0.4	0	-0.2	0	-0.13	0.1	-0.28	0.32	-0.25	-0.06	-0.79	0.23	-0.025	-0.06	0.55	0.23	0.985	0.53	0.005	-0.275	-0.61	-0.27	-0.105	-0.075	-0.94	-0.04	-0.02	0.502	-0.77	0.285	0.165	0	NA	0	0.09	-0.09
UNKNOWN_6_ORF	UNKNOWN_6_ORF	-0.35	-0.99	-0.065	NA	0.065	0.2	0.3	-0.21	0	0	-0.26	0.07	0.4	0	-0.6	NA	-0.44	0.65	NA	0	0.24	-2.45	-0.7	-0.755	-0.97	0.19	1.22	0.59	-0.405	-0.38	-0.31	-0.09	-0.34	NA	0.09	-0.27	-0.49	-0.81	-0.2	-0.0375	-1.35	0.34	0.66	-0.23	0.51	0.4	0	0.06
UNKNOWN_7_ORF	UNKNOWN_7_ORF	0.07	-0.03	NA	NA	NA	0.425	0.385	0	-0.7	0.01	-0.06	-0.455	0.125	0.075	0.165	0.255	-0.445	0.04	NA	NA	-0.08	-0.595	-0.01	0.12	-0.185	0.04	0	-0.1	-0.055	0.03	NA	-0.495	-0.83	0.4	-0.125	NA	0.585	0.995	1.1	NA	-0.515	0.365	0.335	0.08	-0.42	-0.325	-0.205	-0.865
YAL001C_INT_1	TFC3 Largest of six subunits of the RNA polymerase III transcription initiation factor complex (TFIIIC); part of the TauB domain of TFIIIC that binds DNA at the BoxB promoter sites of tRNA and similar genes; cooperates with Tfc6p in DNA binding	NA	NA	NA	NA	NA	NA	NA	NA	NA	NA	NA	NA	NA	NA	NA	NA	NA	NA	NA	NA	NA	NA	NA	NA	-0.44	NA	NA	NA	NA	NA	NA	NA	NA	NA	1.76	NA	NA	0	NA	NA	NA	-0.58	0	NA	NA	1.24	1.05	0.83
YAL001C_JXN_EE20_1_ORF	TFC3 Largest of six subunits of the RNA polymerase III transcription initiation factor complex (TFIIIC); part of the TauB domain of TFIIIC that binds DNA at the BoxB promoter sites of tRNA and similar genes; cooperates with Tfc6p in DNA binding	0.13	-0.3	NA	NA	NA	0.21	NA	NA	1.48	NA	NA	NA	NA	NA	NA	NA	NA	NA	NA	NA	NA	NA	NA	-0.275	-0.73	-0.13	NA	NA	NA	NA	NA	NA	NA	NA	NA	NA	0.27	-0.69	NA	NA	NA	-0.6	-0.64	NA	NA	0.47	-0.27	0.28
YAL001C_JXN_EI_1_ORF	TFC3 Largest of six subunits of the RNA polymerase III transcription initiation factor complex (TFIIIC); part of the TauB domain of TFIIIC that binds DNA at the BoxB promoter sites of tRNA and similar genes; cooperates with Tfc6p in DNA binding	-0.005	0.005	NA	NA	NA	-0.09	0.15	NA	0.265	NA	NA	NA	NA	NA	NA	NA	NA	NA	NA	NA	NA	NA	NA	NA	NA	0.525	NA	NA	NA	NA	NA	NA	NA	NA	NA	NA	-0.015	0.015	NA	NA	NA	NA	NA	NA	NA	NA	0.175	1.32
YAL001C_JXN_IE_1_ORF	TFC3 Largest of six subunits of the RNA polymerase III transcription initiation factor complex (TFIIIC); part of the TauB domain of TFIIIC that binds DNA at the BoxB promoter sites of tRNA and similar genes; cooperates with Tfc6p in DNA binding	-0.06	-0.21	NA	NA	NA	0.57	-0.16	0.51	0.49	NA	-0.33	0.065	0.125	NA	NA	NA	NA	0.29	NA	NA	0	-1.58	-0.35	-0.235	-0.43	0.79	0.36	0.54	-0.0375	0.357	NA	-0.31	0.6	0	1.02	0.78	-0.065	-0.085	0.05	NA	-0.925	-0.67	-0.61	-0.47	-0.11	0.185	0.065	1.22
YAL001C_ORF	TFC3 Largest of six subunits of the RNA polymerase III transcription initiation factor complex (TFIIIC); part of the TauB domain of TFIIIC that binds DNA at the BoxB promoter sites of tRNA and similar genes; cooperates with Tfc6p in DNA binding	-0.19	-0.73	-0.355	0.355	NA	0.81	-0.43	0.15	1.17	0.235	0.06	-0.32	NA	-0.11	NA	0.05	-0.99	-0.25	NA	NA	0.695	-0.23	0.33	-0.36	-0.135	0.21	0.85	NA	-0.0625	0.0625	0.085	0.055	-0.185	-0.32	0.035	-0.125	0.22	-0.59	0.855	NA	1.19	-0.915	-0.855	0.845	-0.385	-0.48	-0.22	-0.01
YAL002W_ORF	VPS8 Membrane-associated protein that interacts with Vps21p to facilitate soluble vacuolar protein localization; component of the CORVET complex; required for localization and trafficking of the CPY sorting receptor; contains RING finger motif	0.52	-0.32	-0.04	0.04	NA	0.59	-0.28	0.52	0.87	0.39	-0.115	-0.38	NA	-0.685	-0.155	-0.205	0.155	0.115	NA	NA	NA	-0.715	0.135	0.375	0.34	0	-0.265	-0.265	-0.445	-0.53	NA	0.01	NA	0.235	-0.11	-0.58	0.545	-0.295	NA	NA	0.53	-0.07	0	NA	NA	-0.325	-0.405	-0.085
YAL003W_INT_1	EFB1 Translation elongation factor 1 beta; stimulates nucleotide exchange to regenerate EF-1 alpha-GTP for the next elongation cycle; part of the EF-1 complex, which facilitates binding of aminoacyl-tRNA to the ribosomal A site	-0.67	0.2	0	0.51	-0.28	0.035	-0.065	-0.37	-0.13	0.12	-0.33	-0.205	-0.105	0.005	0.505	-0.005	-0.485	-0.12	-0.575	0.725	0.685	-4.51	-1.8	-0.5	-0.065	1.58	2.23	3.46	0.235	0	0.065	-0.205	0.035	0.12	1.7	1.7	-0.2	0.5	1.1	0.35	-1.62	1.05	0.845	0.745	-0.035	0.62	0.29	-1.71
YAL003W_ORF	EFB1 Translation elongation factor 1 beta; stimulates nucleotide exchange to regenerate EF-1 alpha-GTP for the next elongation cycle; part of the EF-1 complex, which facilitates binding of aminoacyl-tRNA to the ribosomal A site	-0.31	0.09	0	-0.14	0.52	-0.18	0.86	-0.03	-0.31	0.12	-0.01	0	0.38	-0.29	-0.61	0.05	-0.05	0.18	0.175	-0.035	-0.385	0.97	-0.35	1.17	0.89	0	0.24	0.32	0.675	0.25	-0.28	-0.57	-0.285	-0.46	-0.54	-0.3	0	0.36	0.035	-0.0675	0.09	0.13	-0.2	0.085	-0.185	-0.19	-0.13	0.42
YAL004W_ORF	Dubious open reading frame unlikely to encode a protein, based on available experimental and comparative sequence data; completely overlaps verified gene SSA1/YAL005C	NA	NA	NA	NA	NA	1.95	NA	NA	NA	NA	NA	NA	NA	NA	NA	NA	NA	NA	NA	NA	NA	NA	NA	NA	NA	NA	NA	NA	NA	NA	NA	NA	NA	NA	NA	NA	NA	NA	NA	NA	NA	NA	NA	NA	NA	NA	NA	NA
YAL005C_OCH__ORF	SSA1 ATPase involved in protein folding and nuclear localization signal (NLS)-directed nuclear transport; member of heat shock protein 70 (HSP70) family; forms a chaperone complex with Ydj1p; localized to the nucleus, cytoplasm, and cell wall	-0.09	0.95	-0.99	0.01	0	-0.52	0.52	0	0	0.415	-0.04	0.445	-0.175	0.28	0.36	-0.16	0.16	-0.07	-0.055	-0.135	-0.175	0.02	0.83	1.08	1.1	-0.21	0.08	-0.08	0.265	-0.22	0.005	-0.235	0.765	0.24	0.195	0.465	0.43	1.31	0.035	0.603	-0.525	-0.005	-0.385	0.005	0.485	0	0.19	-1.23
YAL005C_ORF	SSA1 ATPase involved in protein folding and nuclear localization signal (NLS)-directed nuclear transport; member of heat shock protein 70 (HSP70) family; forms a chaperone complex with Ydj1p; localized to the nucleus, cytoplasm, and cell wall	0.28	0.87	-0.53	0	0.48	-0.485	0.525	0	-0.03	1	-0.21	0.94	-0.21	0.16	0.08	-0.08	0.09	0.14	-0.01	-0.12	-0.05	1.1	1.11	1.38	1.34	-0.55	-0.45	0.1	0.015	-0.71	0.005	-0.025	0.56	-0.06	0.195	-0.005	0.24	0.88	0.01	0.743	-0.47	0.195	-0.065	-0.08	0.54	-0.32	0	-1.05
YAL007C_ORF	ERP2 Protein that forms a heterotrimeric complex with Erp1p, Emp24p, and Erv25p; member, along with Emp24p and Erv25p, of the p24 family involved in ER to Golgi transport and localized to COPII-coated vesicles	0.16	0.08	-0.02	0	0.59	0.045	0.115	-0.23	-0.32	-0.085	0.02	0.3	0.37	-0.045	-0.335	0.045	-0.445	0.25	0.02	0.07	-0.02	0.92	0.2	-0.3	-0.235	-0.17	0.39	-0.2	0.025	-0.2	-0.335	-0.145	-0.34	-0.17	-0.675	-0.805	-0.48	-0.2	-0.23	-0.207	-0.2	0.115	0.325	-0.18	0.09	0.11	-0.02	1.25
YAL008W_ORF	FUN14 Mitochondrial protein of unknown function	0.39	0.21	NA	NA	NA	-0.45	-0.17	-0.35	0.23	NA	0.195	0.155	0.065	-0.29	-0.32	0.29	-0.77	0.095	-0.48	0.01	0.03	1.04	0.645	-0.16	-0.485	-0.2	-0.315	0.425	-0.265	-0.27	-0.515	-0.475	0.13	-0.075	0.195	0.135	0.14	-0.12	-0.14	-0.142	-0.525	0.075	-0.075	-0.01	NA	-0.45	-0.1	-0.61
YAL009W_ORF	SPO7 Regulatory subunit of Nem1p-Spo7p phosphatase holoenzyme, which regulates nuclear growth by controlling recruitment of Pah1p onto promoters of phospholipid biosynthetic genes; required for normal nuclear envelope morphology and sporulation	0.25	-0.06	0	0.13	-0.25	0.79	-0.28	0	0.81	0.58	-0.01	-0.38	0.04	-0.3	-0.28	0.3	-0.31	0.21	NA	NA	0.375	-0.505	-0.45	0	-0.215	-0.06	NA	0.01	-0.0225	-0.188	NA	-0.285	0.405	0.02	1.35	1.21	-0.025	-0.335	0.105	NA	-0.04	0.145	0.235	0.025	-0.765	-0.295	-0.275	-0.415
YAL010C_AAA_28_NCR	MDM10 Subunit of both the Mdm10-Mdm12-Mmm1 complex and the mitochondrial sorting and assembly machinery (SAM complex); functions in both the general and Tom40p-specific pathways for import and assembly of outer membrane beta-barrel proteins	-0.17	0	NA	NA	NA	NA	NA	NA	0.9	NA	NA	NA	NA	NA	NA	NA	NA	NA	NA	NA	NA	NA	NA	NA	NA	-0.13	NA	NA	NA	NA	NA	NA	NA	NA	NA	NA	NA	NA	NA	NA	NA	NA	NA	NA	NA	NA	NA	NA
YAL010C_ORF	MDM10 Subunit of both the Mdm10-Mdm12-Mmm1 complex and the mitochondrial sorting and assembly machinery (SAM complex); functions in both the general and Tom40p-specific pathways for import and assembly of outer membrane beta-barrel proteins	0.49	-0.08	NA	NA	NA	0.13	-0.18	0.15	0.28	NA	0	0	NA	0.165	-0.545	0.235	1.02	0.01	NA	NA	NA	0.055	0.2	-0.195	-0.41	0	0.86	NA	0.102	0.198	NA	-0.07	NA	-0.02	NA	NA	0.035	-0.305	NA	NA	-0.48	1.12	0.8	NA	NA	NA	0.525	0.505
YAL011W_ORF	SWC3 Protein of unknown function, component of the SWR1 complex, which exchanges histone variant H2AZ (Htz1p) for chromatin-bound histone H2A; required for formation of nuclear-associated array of smooth endoplasmic reticulum known as karmellae	0	-0.54	NA	NA	NA	0.23	-0.35	0.34	0.38	0.31	-0.23	-0.225	0.005	-0.245	-0.015	0.375	1.03	0.41	0	NA	NA	-0.35	-0.59	-0.615	-0.68	0.05	0.26	0.17	-1.01	-0.71	0.17	0.09	0.42	0.06	1.72	1.59	0.42	-0.1	0.4	0.665	-0.215	-0.47	-0.7	0.16	NA	-0.1	-0.09	0.5
YAL012W_ORF	CYS3 Cystathionine gamma-lyase, catalyzes one of the two reactions involved in the transsulfuration pathway that yields cysteine from homocysteine with the intermediary formation of cystathionine	0.28	0.53	0.25	-0.28	0	-0.445	0.445	0.25	-0.05	-0.31	-0.08	1.14	0.345	0.2	1.11	-0.2	0.79	-0.01	-0.085	-0.005	0.395	0.49	0.49	0.375	0.84	-0.37	0.1	NA	-0.505	-0.74	-0.17	0.15	0.395	-0.31	-0.37	-0.37	0.34	0.42	-0.195	-0.585	-0.095	3.15	2.85	0.645	1.1	-0.11	0.07	-0.98
YAL013W_ORF	DEP1 Transcriptional modulator involved in regulation of structural phospholipid biosynthesis genes and metabolically unrelated genes, as well as maintenance of telomeres, mating efficiency, and sporulation	0.28	0.22	0.36	0	-0.07	0.29	-0.51	-0.01	-0.39	-0.04	-0.135	-1.16	-0.32	0.11	-0.11	0.44	0.87	0.155	0.225	-0.055	-0.075	-0.075	-0.375	-0.405	-0.38	0.31	-0.095	0.115	0.115	0.23	-0.14	0.15	2.48	0.885	3.06	2.73	0.045	0.375	0.695	0.212	0.4	-0.01	0.24	-0.245	0.055	-0.225	-0.045	-0.085
YAL014C_OCH__ORF	SYN8 Endosomal SNARE related to mammalian syntaxin 8	0	-0.35	0.38	0	-0.19	0.265	0.085	0.17	-0.07	-0.025	-0.1	-0.375	-0.165	-0.25	-0.05	0.31	0.05	0.14	-0.26	0.31	0.21	-0.66	-0.28	-0.065	-0.09	-0.22	0.13	-0.59	-0.205	0	-0.01	0.01	-0.4	0.18	0.61	0.53	0	-0.29	0.07	0	0.245	0.72	0.57	0	-0.6	0	-0.4	-0.25
YAL014C_ORF	SYN8 Endosomal SNARE related to mammalian syntaxin 8	-0.17	-0.16	-0.66	1.13	0	-0.02	-0.25	0.11	0	0.06	-0.1	-0.225	-0.205	-0.255	-0.515	0.465	-0.035	0.07	-0.12	0.46	0.44	-0.47	-0.41	-0.24	-0.285	-0.19	0.15	-0.08	-0.145	0	-0.055	0.055	-0.22	0.04	0.635	0.465	0	-0.31	0	0.133	0.265	0.155	0.075	0.13	-0.48	-0.13	-0.08	-0.47
YAL015C_ORF	NTG1 DNA N-glycosylase and apurinic/apyrimidinic (AP) lyase involved in base excision repair, localizes to the nucleus and mitochondrion	-0.04	0	-0.475	0.475	NA	0.265	-0.295	0.7	0.73	0.055	0.23	-0.385	-0.115	-0.085	-0.215	0.705	0.625	0.1	NA	NA	NA	0.405	-0.05	-0.235	-0.19	0.44	-0.11	-0.25	-0.325	-0.1	-0.27	-0.29	0.165	-0.04	0.48	-0.01	0.915	-0.025	0.365	0.17	0.065	-0.42	-0.47	-0.125	-0.005	-0.105	-0.035	0.475
YAL016W_ORF	TPD3 Regulatory subunit A of the heterotrimeric protein phosphatase 2A, which also contains regulatory subunit Cdc55p and either catalytic subunit Pph21p or Pph22p; required for cell morphogenesis and for transcription by RNA polymerase III	0.57	0.7	0	0.14	-0.01	-0.26	0.14	0.09	-0.19	0.21	0.185	0.37	-0.33	-0.015	0.445	0.085	-0.455	-0.325	-0.38	-0.21	0.03	1.21	1.5	0.735	0.58	-0.19	-0.435	-0.055	0.215	-0.03	-0.29	-0.45	0.89	0.095	0.37	0.29	-0.24	0.29	-0.42	0.345	-0.1	-0.09	-0.62	0.03	0.3	0.49	0.37	-0.01
YAL017W_ORF	PSK1 One of two (see also PSK2) PAS domain containing S/T protein kinases; coordinately regulates protein synthesis and carbohydrate metabolism and storage in response to a unknown metabolite that reflects nutritional status	0.16	-0.18	0.75	0	-0.05	-1.48	0.065	0.29	0.63	0.305	-0.135	0.09	-0.11	-0.54	0.13	0.02	-0.37	-0.265	-0.065	0.045	0.545	0.62	1.01	0.645	0.87	0	0.135	-0.105	-0.0025	0.312	-0.02	0.02	-0.045	-0.295	-0.13	-0.55	0.02	-0.48	0.115	NA	-0.04	-0.65	-0.71	0.335	-0.375	0.15	0.05	0.72
YAL019W_ORF	FUN30 Protein whose overexpression affects chromosome stability, potential Cdc28p substrate; homolog of Snf2p; the authentic, non-tagged protein is detected in highly purified mitochondria in high-throughput studies	0	-0.12	-1.54	0	0.12	0.5	-0.03	0.41	0.75	0.25	0.22	0.15	-0.32	-0.045	-0.025	0.135	0.765	0.03	-0.09	0.03	0.75	0.74	1.26	0.45	0.995	0.35	-0.1	-0.18	-0.285	-0.06	0.035	0.245	0.44	-0.24	-0.435	-0.695	0.59	-0.16	0.28	NA	-1.11	-0.705	-1.08	-0.01	0.6	0.37	-0.05	1.52
YAL020C_ORF	ATS1 Protein required, with Elongator complex, Kti11p, and Kti12p, for modification of wobble nucleosides in tRNA; has a potential role in regulatory interactions between microtubules and the cell cycle	0.66	-0.04	0	0.19	-0.23	0.51	NA	0.48	0.22	0	0	-0.515	-0.395	-0.185	-0.205	0.575	0.375	-0.22	-0.075	NA	NA	-0.54	-0.62	-0.745	-0.73	0	-0.02	NA	-0.185	-0.12	NA	0	0.075	0.08	0.7	0.68	0.58	0	0.345	NA	0.185	0.36	0.37	NA	0.665	-0.25	-0.01	-0.66
YAL021C_ORF	CCR4 Component of the CCR4-NOT transcriptional complex, which is involved in regulation of gene expression; component of the major cytoplasmic deadenylase, which is involved in mRNA poly(A) tail shortening	0.11	-0.18	0.73	0	-0.08	-0.37	-0.06	0.42	0	0.18	-0.135	0.075	-0.385	0.18	1.01	-0.18	0.2	0.425	0.38	-0.16	-0.37	0.35	1.24	0.0425	0.388	-0.15	-0.225	-0.125	0.585	0.44	-0.182	0.0675	0.13	0.035	-0.0425	-0.482	-0.08	0	0.25	0	-0.605	2.6	2.61	-0.09	-0.13	0	0.33	-0.91
YAL022C_ORF	FUN26 Nucleoside transporter with broad nucleoside selectivity; localized to intracellular membranes	0.06	0	-0.31	0.25	0	0.01	-0.54	-0.02	0.42	NA	-0.055	-0.34	-0.69	0.07	NA	0.06	0	0.235	NA	-0.625	-0.085	0.33	0.295	-0.175	-0.15	-0.18	0.925	0.005	0	-0.125	-0.15	0.13	-1.01	-0.165	-0.53	-0.46	-0.03	-0.09	0.255	0.415	0.24	1.51	1.77	0.085	NA	-0.54	-0.11	-0.74
YAL023C_ORF	PMT2 Protein O-mannosyltransferase, transfers mannose residues from dolichyl phosphate-D-mannose to protein serine/threonine residues; acts in a complex with Pmt1p, can instead interact with Pmt5p in some conditions; target for new antifungals	0.58	0.61	-0.6	0	0.08	-0.015	0.015	-0.05	0	0.25	-0.015	-0.11	-0.48	0.09	0.31	-0.45	0.39	-0.175	-0.2	-0.08	-0.12	0.32	1.49	0.675	0.84	-0.28	-0.635	0.165	0	-0.085	-0.17	0.05	-0.23	0.525	-1.02	-1	0.1	0	0.14	0.52	0.13	-0.05	-0.21	-0.2	-0.11	-0.12	-0.83	-0.65
YAL024C_ORF	LTE1 Putative GDP/GTP exchange factor required for mitotic exit at low temperatures; acts as a guanine nucleotide exchange factor (GEF) for Tem1p, which is a key regulator of mitotic exit; physically associates with Ras2p-GTP	0.01	-0.27	NA	NA	NA	0.275	-0.455	NA	1.54	NA	0.36	NA	NA	-0.47	-0.85	0.17	0.1	0	0.17	-0.48	0	-0.41	0.47	0.085	0.05	0.03	-0.36	NA	NA	NA	NA	0.26	-1.08	NA	-0.72	NA	0	-0.28	0.24	NA	NA	-0.02	-0.51	0.2	NA	-0.13	-0.16	0.2
YAL025C_ORF	MAK16 Essential nuclear protein, constituent of 66S pre-ribosomal particles; required for maturation of 25S and 5.8S rRNAs; required for maintenance of M1 satellite double-stranded RNA of the L-A virus	-0.11	-0.05	0	-0.57	0.12	0.13	0	-0.02	0.36	0.175	-0.15	-0.14	-0.05	-0.11	0.1	0.19	0.23	0.18	-0.315	0.155	0.175	1.06	0.14	-0.0425	-0.458	0	0.07	-0.37	-0.705	-0.42	-0.158	0.0425	2.56	1.22	3.03	3.03	0.16	-0.17	0.025	0	0.66	-0.0675	-0.258	-0.025	0.215	-0.08	0	0.1
YAL026C_ORF	DRS2 Aminophospholipid translocase (flippase) that maintains membrane lipid asymmetry in post-Golgi secretory vessicles; contributes to clathrin-coated vesicle formation and endocytosis; mutations in human homolog ATP8B1 result in liver disease	-0.17	-0.69	-1.01	0.48	0	0.295	-0.285	0.07	0.76	NA	0	-0.44	NA	0	NA	-0.81	0.11	-0.67	NA	-0.3	0.15	-0.21	0.58	0.0525	0.237	0.34	2.84	NA	0.28	0.105	-0.0925	0.168	0	0.53	0.398	0.0775	0.07	-0.35	0.28	NA	0	-1.44	-1.18	0.02	-0.73	NA	0.03	-0.32
YAL027W_ORF	Putative protein of unknown function; green fluorescent protein (GFP)-fusion protein localizes to the nucleus; YAL027W is a non-essential gene	0.18	-0.13	0.17	0	-0.23	0.665	-0.345	0.06	0.36	-0.61	-0.135	-0.43	-0.01	-0.225	-0.535	-0.035	0.155	-0.105	NA	NA	NA	-0.035	-0.795	-0.495	-0.36	-0.05	0.305	-0.295	0.28	-0.055	NA	-0.51	NA	-0.075	0.12	-0.25	0.095	-0.395	NA	NA	0.01	1.87	2.24	NA	NA	0.155	-0.205	1.51
YAL028W_ORF	FRT2 Tail-anchored endoplasmic reticulum membrane protein, interacts with homolog Frt1p but is not a substrate of calcineurin (unlike Frt1p), promotes growth in conditions of high Na+, alkaline pH, or cell wall stress; potential Cdc28p substrate	0.05	0	-0.73	0.4	0	0.44	NA	0.23	0.38	-0.125	0	-0.855	-0.005	-0.61	-0.52	0	0.04	0	NA	NA	NA	-0.97	-0.93	-0.975	-0.94	-0.46	NA	NA	-0.0925	0.0925	NA	-0.77	NA	-0.49	0.05	NA	0.36	-0.73	NA	NA	-0.245	0.37	0.34	NA	NA	-0.35	-0.46	-0.18
YAL029C_ORF	MYO4 One of two type V myosin motors (along with MYO2) involved in actin-based transport of cargos; required for mRNA transport, including ASH1 mRNA, and facilitating the growth and movement of ER tubules into the growing bud along with She3p	0.32	-0.06	0	0.72	0	0.185	-0.185	0	1.07	NA	-0.07	-0.06	0	-0.255	-0.315	-0.375	0.285	0.39	-0.12	0	0.09	-0.64	0.58	0.05	0.045	-0.26	NA	NA	0.253	0.258	-0.185	-0.035	0.12	-0.72	0.035	0.285	0.01	-0.6	0.2	NA	0.72	-0.715	-0.955	0.18	-0.61	-0.17	0.11	-0.22
YAL030W_INT_1	SNC1 Vesicle membrane receptor protein (v-SNARE) involved in the fusion between Golgi-derived secretory vesicles with the plasma membrane; proposed to be involved in endocytosis; member of the synaptobrevin/VAMP family of R-type v-SNARE proteins	NA	NA	NA	NA	NA	NA	NA	NA	NA	NA	NA	NA	NA	NA	NA	NA	NA	NA	NA	NA	NA	NA	NA	-0.425	-0.73	NA	NA	NA	NA	NA	NA	NA	NA	NA	NA	NA	NA	NA	NA	-0.615	NA	0.9	1.4	NA	NA	NA	NA	NA
YAL030W_JXN_EE20_1_ORF	SNC1 Vesicle membrane receptor protein (v-SNARE) involved in the fusion between Golgi-derived secretory vesicles with the plasma membrane; proposed to be involved in endocytosis; member of the synaptobrevin/VAMP family of R-type v-SNARE proteins	0	-0.1	-1.24	NA	1.24	-0.375	-0.005	-0.48	0.2	0	-0.275	0.03	0.99	-0.265	0.155	-0.045	-0.455	0.415	-0.425	0.305	0.115	-0.83	-0.605	-0.33	-0.265	-0.25	0.595	0.725	-0.025	0.07	0.105	0.105	0.775	0.095	1.32	1.29	-0.38	-0.26	-0.085	0	0.26	-0.215	-0.065	-0.265	-0.295	-0.05	-0.1	-0.36
YAL030W_JXN_EI_1_ORF	SNC1 Vesicle membrane receptor protein (v-SNARE) involved in the fusion between Golgi-derived secretory vesicles with the plasma membrane; proposed to be involved in endocytosis; member of the synaptobrevin/VAMP family of R-type v-SNARE proteins	NA	NA	NA	NA	NA	NA	NA	NA	NA	0	-0.86	NA	NA	NA	NA	NA	NA	0	NA	NA	NA	NA	-1.48	-1.31	-1.18	NA	0.96	0.63	NA	NA	NA	NA	NA	NA	2.8	NA	0	-0.01	NA	NA	NA	-0.38	0	NA	NA	0.05	0.38	0.04
YAL030W_ORF	SNC1 Vesicle membrane receptor protein (v-SNARE) involved in the fusion between Golgi-derived secretory vesicles with the plasma membrane; proposed to be involved in endocytosis; member of the synaptobrevin/VAMP family of R-type v-SNARE proteins	-0.13	-0.6	-0.87	0	0.23	0.305	-0.055	-0.5	0.06	0.08	-0.15	-0.15	0.76	-0.045	-0.405	0.045	-0.205	0.29	-0.73	0.13	0	-0.49	-0.66	-0.74	-0.685	0.03	1.05	0.43	0.175	-0.18	0.005	-0.005	0.44	0.01	1.75	1.52	-0.16	-0.16	0	0.0775	0.35	-0.285	-0.045	-0.36	-0.26	-0.07	0	-0.38
YAL031C_ORF	GIP4 Cytoplasmic Glc7-interacting protein whose overexpression relocalizes Glc7p from the nucleus and prevents chromosome segregation; potential Cdc28p substrate	0.42	0.08	-1.09	0.16	0	0.22	-0.41	0	0.49	0.32	-0.02	NA	-0.03	-0.48	-0.07	-0.73	0.07	0.02	NA	0.42	0.15	-0.995	-0.31	-0.36	0.095	-0.31	-0.43	0.15	0.425	0.15	0.345	0.305	-1.07	0.02	-0.285	-0.535	0.605	0.175	0.57	NA	0	1.24	1.5	0.15	NA	-0.155	-0.355	0.865
YAL032C_ORF	PRP45 Protein required for pre-mRNA splicing; associates with the spliceosome and interacts with splicing factors Prp22p and Prp46p; orthologous to human transcriptional coactivator SKIP and can activate transcription of a reporter gene	0.24	0	-0.21	1.33	0	0.57	-0.58	0.57	0.95	NA	0.21	0	-0.64	-0.285	-0.135	0.075	0.935	-0.07	NA	NA	NA	-0.155	-0.75	-0.415	-0.71	-0.06	-0.31	NA	NA	NA	NA	0.63	NA	0.18	0.74	NA	0.515	-0.325	NA	NA	-0.77	-0.03	-0.35	NA	NA	-0.215	0.465	0.835
YAL033W_ORF	POP5 Subunit of both RNase MRP, which cleaves pre-rRNA, and nuclear RNase P, which cleaves tRNA precursors to generate mature 5' ends	0.15	-0.1	-0.31	0.2	0	0.14	-0.02	-0.51	0.05	0.08	0	0.26	0.41	-0.535	-1.09	-0.055	0.085	0.52	NA	0.04	0.04	0.52	-0.17	-0.315	-0.88	0	0.64	0.11	NA	NA	NA	0.35	-0.61	-0.28	NA	NA	0	-0.03	-0.18	NA	-0.52	-0.36	0	-0.01	NA	-0.04	0.4	-0.97
YAL034C_ORF	FUN19 Non-essential protein of unknown function	0.85	0.89	-0.37	0.37	NA	-0.71	-0.05	0.15	0	0.485	-0.085	-0.62	-0.46	0.23	-0.23	0.53	0.87	0.705	0.215	0.035	0.235	-0.61	-0.265	-0.43	-0.055	-0.06	0.485	-0.205	0.075	0.09	0.145	0.215	-0.205	0.025	0.325	0.055	0.07	-0.07	0.345	0.627	0.19	1.82	1.8	-0.225	-0.395	0.69	1.31	0.86
YAL034W-A_ORF	MTW1 Essential component of the MIND kinetochore complex (Mtw1p Including Nnf1p-Nsl1p-Dsn1p) which joins kinetochore subunits contacting DNA to those contacting microtubules; critical to kinetochore assembly	-0.62	0	NA	NA	NA	0.26	0.12	0.57	0.48	NA	-0.03	NA	NA	0.165	-1.5	NA	0.785	0	NA	NA	NA	NA	0.44	-0.61	-0.985	0.46	NA	NA	NA	NA	NA	-0.295	NA	0.04	1.39	0.655	0.235	-0.235	NA	NA	NA	-0.365	-0.705	NA	NA	NA	0.685	0.235
YAL035W_ORF	FUN12 GTPase, required for general translation initiation by promoting Met-tRNAiMet binding to ribosomes and ribosomal subunit joining; homolog of bacterial IF2	0.14	0.1	0.67	0	-0.14	0.07	1	-0.12	0	0.18	-0.09	0.7	-0.17	0.335	0.905	-0.105	-0.145	0.26	-0.035	0.035	0.135	1.5	2.6	0.83	1.27	-0.21	0.01	-0.31	0.155	0	-0.075	0.005	2.71	0.55	3.48	3.44	0.26	0.5	0.275	0.0225	-0.77	-0.765	-0.835	-0.045	0.535	0.3	0.1	0.22
YAL036C_ORF	RBG1 Member of the DRG family of GTP-binding proteins; interacts with translating ribosomes and with Tma46p	0.12	0.5	-0.11	0	0.12	-0.115	0.415	-0.06	-0.41	0.015	-0.01	0.37	-0.08	-0.125	-0.415	0.185	0.035	0.01	0.075	0.035	-0.085	0.62	0.81	-0.0375	-0.302	-0.03	-0.14	-0.25	-0.165	-0.4	0.287	0.268	0.795	-0.09	0.0475	-0.0425	0	-0.26	-0.235	0.045	0.08	-0.163	-0.383	0.025	0.435	-0.24	0.11	-0.35
YAL037W_ORF	Putative protein of unknown function	NA	NA	NA	NA	NA	NA	NA	NA	NA	NA	NA	NA	NA	NA	NA	NA	NA	NA	NA	NA	NA	NA	NA	NA	NA	NA	NA	NA	NA	NA	NA	NA	NA	NA	NA	NA	NA	NA	NA	NA	NA	NA	NA	NA	NA	NA	NA	NA
YAL038W_AAA_12_NCR	CDC19 Pyruvate kinase, functions as a homotetramer in glycolysis to convert phosphoenolpyruvate to pyruvate, the input for aerobic (TCA cycle) or anaerobic (glucose fermentation) respiration	0.5	0.42	-0.14	0	1.67	-0.365	-0.315	-1.28	0.68	NA	0.02	NA	NA	0.26	-1.24	-0.26	0.51	0.1	NA	NA	NA	NA	-0.84	NA	NA	-0.83	-0.25	NA	0	0.085	NA	NA	NA	-0.03	NA	NA	0.825	1.7	NA	0	NA	NA	NA	NA	NA	0.505	0.185	0.065
YAL038W_ORF	CDC19 Pyruvate kinase, functions as a homotetramer in glycolysis to convert phosphoenolpyruvate to pyruvate, the input for aerobic (TCA cycle) or anaerobic (glucose fermentation) respiration	-0.38	0.4	0.63	0	-0.36	-0.35	0.46	0.4	-0.13	NA	-0.05	1.06	0	-0.09	0.51	0.09	0.15	0.22	-0.06	-0.01	0.29	0.5	0.51	1.19	0.71	-0.38	-0.78	0	-0.075	-0.67	-0.03	-0.12	0.16	NA	-0.5	-0.51	0.28	1.22	-0.09	0.463	NA	3.51	2.8	0.88	0.47	-0.22	NA	-1.72
YAL039C_ORF	CYC3 Cytochrome c heme lyase (holocytochrome c synthase), attaches heme to apo-cytochrome c (Cyc1p or Cyc7p) in the mitochondrial intermembrane space; human ortholog may have a role in microphthalmia with linear skin defects (MLS)	0	-0.05	0.54	0	-0.33	-0.3	-0.04	0.18	-0.18	0.04	-0.17	0.12	-0.09	-0.06	0.19	0.27	0.06	-0.17	-0.23	-0.26	-0.04	-0.48	-0.64	-0.7	-0.465	0.02	0.01	0.03	0.495	0.45	0.045	0.015	0.32	0.04	0.335	0.325	-0.04	0.07	0.05	0.297	-0.42	0.335	0.245	0.12	-0.01	-0.02	0.08	-0.3
YAL040C_ORF	CLN3 G1 cyclin involved in cell cycle progression; activates Cdc28p kinase to promote the G1 to S phase transition; plays a role in regulating transcription of the other G1 cyclins, CLN1 and CLN2; regulated by phosphorylation and proteolysis	0.69	0.73	-0.64	0	0.07	0.08	-0.08	-0.2	0	0.02	-0.13	-0.585	0.025	-0.065	0.015	0.275	0.715	0.31	0.185	-0.075	-0.395	-0.36	0.38	-0.555	0.08	-0.12	-0.67	-0.6	-0.055	-0.25	0.06	0.27	-0.535	0.03	-0.42	-0.29	-0.25	0.14	0.455	0.21	-0.025	2.82	2.83	-1.11	-0.855	0	0.43	0.12
YAL041W_ORF	CDC24 Guanine nucleotide exchange factor (GEF or GDP-release factor) for Cdc42p; required for polarity establishment and maintenance, and mutants have morphological defects in bud formation and shmooing	0.03	-0.21	-0.12	0.01	0	0.195	-0.405	0.27	0.39	0.485	0.075	0.095	-0.095	-0.33	-0.02	-0.16	1.2	-0.005	0.295	-0.175	-0.105	0.185	0.645	-0.0025	0.372	0	NA	NA	0.085	-0.19	0.182	0.0025	-0.175	-0.365	-0.527	-0.568	-0.095	-0.035	0.295	NA	-0.095	2.77	2.74	0.135	NA	0.205	-0.095	-0.135
YAL042W_ORF	ERV46 Protein localized to COPII-coated vesicles, forms a complex with Erv41p; involved in the membrane fusion stage of transport	0.13	0.25	0	0	-0.34	-0.23	0.15	-0.09	-0.51	-0.2	-0.055	-0.455	-0.135	-0.06	0.44	0.05	0.08	0.005	-0.125	-0.195	-0.195	-0.08	0.145	-0.175	-0.11	-0.24	-0.235	-0.005	0	-0.035	-0.18	-0.31	0.455	0.355	-0.08	0.1	-0.35	-0.01	-0.195	0.43	0.085	0.38	0.17	-0.335	0.045	-0.17	-0.32	0.06
YAL043C_ORF	PTA1 Subunit of holo-CPF, a multiprotein complex and functional homolog of mammalian CPSF, required for the cleavage and polyadenylation of mRNA and snoRNA 3' ends; involved in pre-tRNA processing; binds to the phosphorylated CTD of RNAPII	0.55	0	0.32	0	-0.68	0.885	-0.115	0.09	0.34	0.16	0.18	-0.435	-0.445	0.02	0.77	0.49	-0.02	0.04	0.24	-0.27	0.02	-0.165	0.16	-0.105	0.07	-0.33	-0.08	-0.04	0	-0.095	0.3	0.29	-0.49	-0.05	-0.27	-0.07	0.175	1.05	0.1	NA	0.435	1.74	2.01	-0.02	0	-0.455	-0.175	-0.805
YAL044C_ORF	GCV3 H subunit of the mitochondrial glycine decarboxylase complex, required for the catabolism of glycine to 5,10-methylene-THF; expression is regulated by levels of levels of 5,10-methylene-THF in the cytoplasm	0.19	0.18	0.09	-0.04	0	0.05	0.1	-0.1	-0.47	-0.295	-0.005	0.455	0.485	0.1	-0.03	0.01	-0.26	-0.015	-0.035	0.105	0.275	0.21	-0.365	-0.445	-0.2	0	0.025	-0.095	0.115	-0.03	0.32	0.58	0.725	0.005	0.69	0.57	0.06	0.05	0.035	-0.39	-0.675	-0.26	-0.2	0.055	0.155	0	-0.14	-1.04
YAL044W-A_ORF	Putative protein of unknown function; similar to S. pombe uvi31 which is a putative DNA repair protein	0	-0.47	0	0.14	-0.13	-0.505	0.025	-0.32	-0.55	-0.255	0.19	0.13	0.27	-0.115	0.115	-0.575	-0.575	0.1	-0.29	0.1	-0.03	-0.715	-0.9	-0.31	-0.255	0	0	NA	0.525	0.14	0.225	0.375	0	0	0.935	1.1	-0.075	-0.075	-0.27	0.095	-0.72	-0.125	0.095	-0.01	NA	-0.115	-0.255	-0.535
YAL046C_ORF	Putative protein of unknown function; null mutant displays increased frequency of mitochondrial genome loss (petite formation)	-0.06	-0.41	-0.1	0	0.13	0.395	-0.135	-0.03	0.48	-0.02	-0.44	0.05	0.76	-0.265	-0.325	-0.205	0.205	0.15	-0.26	0.15	0.3	-0.52	-0.93	-0.345	-0.48	0.06	0.56	0.13	-0.095	-0.39	0.22	0.05	-0.36	-0.36	0.11	-0.16	0.17	0	0.3	NA	-0.32	-0.06	-0.05	0.29	0.46	0.02	0	0.22
YAL047C_ORF	SPC72 Component of the cytoplasmic Tub4p (gamma-tubulin) complex, binds spindle pole bodies and links them to microtubules; has roles in astral microtubule formation and stabilization	-0.15	-0.48	-0.295	0.295	NA	0.145	-0.775	0.66	1.02	0.095	0.28	-0.36	NA	0	NA	0.14	0.61	-0.07	NA	NA	NA	1.02	0.49	-0.515	-0.53	0.16	-0.01	NA	-0.117	0.117	NA	-0.2	NA	0	NA	NA	0	-0.3	NA	NA	0.64	0.85	1.46	NA	NA	-0.87	-0.27	0.83
YAL048C_ORF	GEM1 Evolutionarily-conserved tail-anchored outer mitochondrial membrane GTPase which regulates mitochondrial morphology; cells lacking Gem1p contain collapsed, globular, or grape-like mitochondria; not required for pheromone-induced cell death	0.57	-0.03	0	1.32	-0.01	0.3	-0.73	0.34	0.64	0.185	0.135	-0.325	NA	-0.085	-0.875	-0.325	0.155	0.085	NA	NA	NA	-1.07	-0.005	0.235	0.35	0	-0.375	-0.025	0.305	0.17	1.33	1.31	NA	-0.105	-0.09	-0.22	0.025	-0.585	NA	0.873	0.125	1.11	0.72	NA	NA	0.265	-0.645	-0.515
YAL049C_ORF	Cytoplasmic protein of unknown function, potential Hsp82p interactor; null mutant displays decreased frequency of mitochondrial genome loss (petite formation)	-0.04	0.1	-0.1	0.46	0	0.045	-0.045	0.03	0.21	0	-0.1	0.345	0.005	-0.165	-0.195	0.325	-0.475	0.2	0	0.21	0.44	0.27	-0.18	0.095	0	-0.31	-0.24	-0.07	0.705	0.51	0.54	0.62	-0.27	-0.38	-0.44	-0.51	0.01	-0.07	0.24	0.1	-0.605	0.11	-0.01	0.73	-0.21	-0.06	-0.08	-0.17
YAL051W_ORF	OAF1 Oleate-activated transcription factor, acts alone and as a heterodimer with Pip2p; activates genes involved in beta-oxidation of fatty acids and peroxisome organization and biogenesis	0.22	0.11	-0.04	0.2	0	0.045	-0.405	0	1.07	NA	0	0	-0.15	-0.39	0	0.12	0.18	0.3	NA	-0.095	0.095	0.21	0.66	-0.0275	0.278	-0.02	NA	NA	0.0075	-0.0075	NA	0.0275	-0.795	-0.25	-0.823	NA	0.36	-0.12	0.205	NA	-0.16	0.287	0.158	0.485	-1.32	-0.07	0.02	-0.21
YAL053W_ORF	FLC2 Putative FAD transporter; required for uptake of FAD into endoplasmic reticulum; involved in cell wall maintenance	0.27	0.29	-0.37	0	0.29	0.39	-0.06	0	0.32	0.085	0.215	-0.73	-0.78	0.275	-0.025	-0.335	0.025	-0.035	NA	-0.225	-0.135	0.09	1.09	0.21	0.315	-0.37	0.035	0.045	-0.135	0.46	-0.065	0.065	-1.01	0.125	-0.995	-0.895	0.21	0.17	0.605	0	0.06	2.35	2.4	-0.255	NA	-1.21	-0.45	-0.54
YAL054C_ORF	ACS1 Acetyl-coA synthetase isoform which, along with Acs2p, is the nuclear source of acetyl-coA for histone acetlyation; expressed during growth on nonfermentable carbon sources and under aerobic conditions	-1.04	-1.3	-0.05	0.21	0	0.08	0.26	0.5	0.3	-0.03	0.005	-0.14	0.14	-0.345	-0.775	0.425	-0.155	0.305	-0.48	1.44	1.2	-2.46	-1.5	-0.485	-0.46	-0.31	-0.205	-0.005	-1.89	-1.72	NA	0.03	-0.06	0.275	0.68	0.2	0.78	0	1.11	0.68	-0.15	0.23	0	NA	0.56	-0.01	-0.48	-2.29
YAL055W_ORF	PEX22 Putative peroxisomal membrane protein required for import of peroxisomal proteins, functionally complements a Pichia pastoris pex22 mutation	-0.17	-0.68	-0.04	0.87	0	0.065	-0.635	0	0.42	0.095	-0.355	-1.07	-0.225	-0.255	0.155	-0.005	0.005	-0.605	NA	NA	NA	-0.67	-0.895	-0.665	-0.45	0.24	0.435	0.405	-1.15	-0.67	-0.03	-0.06	NA	0.925	2.37	2.28	0.67	-0.05	NA	NA	0.065	0.42	0.06	NA	NA	-0.23	0	-0.19
YAL056W_ORF	GPB2 Multistep regulator of cAMP-PKA signaling; inhibits PKA downstream of Gpa2p and Cyr1p, thereby increasing cAMP dependency; inhibits Ras activity through direct interactions with Ira1p/2p; regulated by G-alpha protein Gpa2p; homolog of Gpb1p	0.325	-0.355	-0.45	0.17	0	0.31	-0.35	NA	0.925	0	0.13	NA	-1.58	-0.31	-0.01	0.02	0.01	0	NA	0.03	0.2	-0.37	0.18	-0.25	-0.085	-0.015	NA	NA	-0.177	0.307	-0.175	0.085	0.28	-0.07	1.19	1.2	0.05	-0.23	0.18	NA	0	0.425	0.125	-0.02	-0.94	-0.09	-0.05	-0.12
YAL058W_ORF	CNE1 Calnexin; integral membrane ER chaperone involved in folding and quality control of glycoproteins; chaperone activity is inhibited by Mpd1p, with which Cne1p interacts; 24% identical to mammalian calnexin; Ca+ binding not yet shown in yeast	-0.12	-0.02	0	0.3	-0.14	0.345	-0.145	0.13	0.11	0.18	0.08	-0.21	-0.13	-0.635	-0.105	0.465	-0.085	-0.18	NA	-0.04	0.48	-0.295	-0.31	-0.035	-0.1	0.16	0.23	-0.08	0	-0.185	NA	0.11	-0.5	-0.12	-0.45	-0.57	0.125	-0.315	0.01	0.35	-0.32	-0.09	0	0.14	0.94	-0.345	-0.315	0.515
YAL059W_ORF	ECM1 Protein of unknown function, localized in the nucleoplasm and the nucleolus, genetically interacts with MTR2 in 60S ribosomal protein subunit export	0.12	-0.07	0.02	-0.2	0	-0.055	0.125	-0.18	-0.04	-0.37	0.05	0.015	0.295	-0.2	0.04	-0.01	0	-0.16	0.005	-0.005	0.125	0.27	-0.3	0.0425	-0.223	0.04	0.01	-0.03	-0.145	0.22	-0.273	-0.203	0.275	-0.01	0.767	0.797	0	-0.12	-0.035	0.025	-0.315	-0.0425	-0.362	-0.005	-0.275	0.17	0.13	0.68
YAL060W_ORF	BDH1 NAD-dependent (R,R)-butanediol dehydrogenase, catalyzes oxidation of (R,R)-2,3-butanediol to (3R)-acetoin, oxidation of meso-butanediol to (3S)-acetoin, and reduction of acetoin; enhances use of 2,3-butanediol as an aerobic carbon source	0.13	0.1	0.9	0	-0.1	0.075	0.025	-0.01	-0.63	0.185	0.08	-0.215	-0.145	-0.385	0.175	0.085	-0.395	-0.41	-0.37	0.03	-0.16	0.5	0.51	1.33	1.19	-0.09	-0.25	-0.27	0	-0.295	-0.095	-0.345	0.04	0.05	0.725	0.855	0	0.54	0.1	-0.175	-0.275	-0.055	-0.325	0.07	-0.5	-0.2	-0.18	-0.49
YAL061W_ORF	BDH2 Putative medium-chain alcohol dehydrogenase with similarity to BDH1; transcription induced by constitutively active PDR1 and PDR3; BDH2 is an essential gene	0.34	-0.25	-0.275	0.275	NA	-0.015	-0.755	-0.33	0.69	-0.09	0.17	-1.09	-0.15	0.155	-0.375	0.135	0.425	0.18	NA	NA	NA	-0.755	-0.43	0.085	1.04	0.04	0.81	-0.17	-0.085	-0.05	-0.34	-0.41	NA	NA	1.53	1.21	0.165	-0.165	NA	-0.6	-0.29	-0.06	-0.06	NA	NA	1.96	3.02	-0.655
YAL063C_ORF	FLO9 Lectin-like protein with similarity to Flo1p, thought to be expressed and involved in flocculation	0.38	-0.14	NA	NA	NA	0.75	-0.13	-0.29	0	NA	-0.43	-0.3	NA	-0.47	-0.97	NA	0	-0.78	NA	NA	NA	-1.65	-1.68	-0.245	-0.27	0.1	0	0.54	0.0225	-0.0225	NA	0.64	NA	0	2.22	1.23	-0.31	-0.1	NA	0.02	0	3.19	2.79	NA	NA	-0.18	0	-0.25
YAL064W-B_ORF	Fungal-specific protein of unknown function	0	-0.12	NA	NA	NA	0.555	0.105	0.32	-0.01	0.56	0.065	NA	0.21	-1.04	-0.73	-0.01	0.53	-0.095	NA	-0.28	-0.61	-3.03	-1	0.285	0	0.7	-0.055	-0.125	-0.005	0.25	NA	-0.04	2.53	1.49	4.6	4.41	0.36	0.94	0.43	NA	-0.99	0.98	0.8	-0.98	-1.11	-0.66	-0.3	-0.18
YAL068C_ORF	Hypothetical protein	0.22	0	-0.225	0.225	NA	NA	NA	NA	0.51	0	0.2	NA	0.005	0	-0.02	-0.07	NA	0.17	NA	NA	NA	-1.8	-0.74	-1.09	-1.25	NA	-0.73	-0.15	0	-0.195	0.29	0.61	NA	0.65	-0.37	NA	NA	0.755	NA	NA	-0.205	1.9	1.85	NA	NA	-0.445	-0.355	-0.395
YAL069W_ORF	Dubious open reading frame unlikely to encode a protein, based on available experimental and comparative sequence data	0	0.41	NA	NA	NA	NA	NA	0.24	0.21	NA	NA	NA	NA	0.485	NA	NA	0.335	NA	NA	NA	NA	NA	NA	-1.88	-1.71	-0.53	NA	NA	0	-0.735	NA	NA	NA	NA	2.24	0.73	NA	NA	NA	NA	NA	3.09	3.58	NA	NA	NA	NA	NA
YAR002C-A_ORF	ERP1 Protein that forms a heterotrimeric complex with Erp2p, Emp24p, and Erv25p; member, along with Emp24p and Erv25p, of the p24 family involved in ER to Golgi transport and localized to COPII-coated vesicles	0.05	0.15	0.86	-0.26	0	0.205	0.555	-0.01	-0.37	-0.07	-0.22	0.275	0.135	-0.075	0.005	-0.005	-0.835	0.07	-0.085	0.105	0.175	0.86	0	0.0725	-0.212	-0.04	0.06	0.08	0	-0.745	-0.0725	-0.273	-0.035	-0.43	0.448	0.357	0.03	0.11	-0.245	-0.357	0.205	-0.492	-0.273	0.465	0.035	-0.11	-0.29	-1
YAR002W_ORF	NUP60 Subunit of the nuclear pore complex (NPC), functions to anchor Nup2p to the NPC in a process controlled by the nucleoplasmic concentration of Gsp1p-GTP; potential Cdc28p substrate; involved in telomere maintenance	0.34	0.33	-1.13	0.05	0	0.295	-0.265	0	0.25	-0.17	0.14	0.555	-0.015	0.07	0.34	-0.07	0.75	0.31	0.44	-0.22	0.47	1.11	0.91	-0.095	-0.04	-0.22	-0.11	-0.48	0.045	0	-0.07	0.04	-0.22	-0.09	-0.66	-0.74	0	0.11	0	0.89	0.015	0.87	1.29	-0.15	-0.2	-0.32	0	0.6
YAR003W_ORF	SWD1 Subunit of the COMPASS (Set1C) complex, which methylates histone H3 on lysine 4 and is required in transcriptional silencing near telomeres; WD40 beta propeller superfamily member with similarity to mammalian Rbbp7	0.18	-0.07	-0.45	0	0.04	0.105	-0.255	0.11	0.23	NA	0.175	-0.475	-0.075	-0.42	-0.21	0.27	0.01	-0.125	-0.69	0.26	0.48	-0.47	NA	-0.385	-0.59	-0.12	-0.165	-0.435	-0.275	0	0.33	0.11	0	0.475	1.29	1.26	0.17	-0.17	0.16	-0.76	0.495	0.21	-0.19	0.11	NA	-0.39	-0.86	-1.33
YAR007C_ORF	RFA1 Subunit of heterotrimeric Replication Protein A (RPA), which is a highly conserved single-stranded DNA binding protein involved in DNA replication, repair, and recombination	0.08	0	-0.29	0.2	0	0.32	-0.47	0	0.92	0	-0.04	0.44	0	0.12	0.64	-0.69	0.22	0.04	0.36	-0.4	0.01	0.98	0.99	0.6	0.885	-0.26	-0.13	-0.04	0.415	0.11	-0.355	-0.375	0.17	-0.23	-0.765	-1.34	0.01	-0.1	0.21	0.04	-0.41	0.825	0.535	0.28	-0.49	-0.58	0.42	-1.13
YAR008W_ORF	SEN34 Subunit of the tRNA splicing endonuclease, which is composed of Sen2p, Sen15p, Sen34p, and Sen54p; Sen34p contains the active site for tRNA 3' splice site cleavage and has similarity to Sen2p and to Archaeal tRNA splicing endonuclease	0.05	0	0	0.33	-0.12	0.515	-0.115	-0.68	0.28	0.42	0.09	-0.7	-0.46	0.105	0.225	0.245	-0.635	0.26	NA	0.085	0.455	0.35	-0.01	0	-0.335	-0.69	-0.14	NA	0.075	-0.43	NA	0.165	1.08	0.21	1.23	0.895	0.34	0.01	0.105	NA	0.04	-0.185	-0.075	0.125	-0.085	-0.14	-0.2	-0.27
YAR009C_ORF	Retrotransposon TYA Gag and TYB Pol genes; in YARCTY1-1 TYB is mutant and probably non-functional	-0.21	0	-0.67	0.04	0	-0.005	0.095	0.18	-0.04	1.22	NA	0.01	-0.21	-0.095	0.035	-0.035	0.475	0.63	0.21	-0.48	-0.74	-1.38	0.63	-0.49	-0.155	-0.43	-0.47	-0.06	0.775	0.84	0.055	-0.055	-0.28	0	-0.515	-0.835	-0.62	-0.97	0.17	-0.0175	-0.61	3.1	2.5	-0.91	-0.14	0.3	NA	0.28
YAR010C_ORF	Retrotransposon TYA Gag gene co-transcribed with TYB Pol; in YARCTY1-1 TYB is mutant and probably non-functional	0.05	0	0	0.25	-0.17	-0.09	0.02	-0.27	-0.8	NA	NA	NA	NA	0.16	0.08	-0.08	1.27	NA	0.155	-0.795	-2.06	-1.26	NA	-0.495	0.01	-0.5	-0.535	-0.285	0.905	0.66	-0.01	0.07	NA	0.065	-0.4	-0.91	-1.05	-1.16	0.035	0	NA	5.25	4.15	-1.68	NA	NA	NA	0.095
YAR014C_ORF	BUD14 Protein involved in bud-site selection, Bud14p-Glc7p complex functions as a cortical regulator of dynein; diploid mutants display a random budding pattern instead of the wild-type bipolar pattern	0.55	0.04	-0.11	0.33	0	0.21	0.02	-0.27	0.85	0.19	0.31	0.035	-0.455	-0.255	0.225	-0.105	-0.055	-0.38	NA	0.195	0.405	-0.285	0.4	-0.37	-0.495	-0.22	-0.56	NA	0	0.135	-0.065	-0.055	-0.055	-0.03	0.515	0.565	0.265	-0.115	0.415	NA	-0.125	1.16	0.845	0.685	-0.485	-0.145	-0.245	-0.475
YAR015W_ORF	ADE1 N-succinyl-5-aminoimidazole-4-carboxamide ribotide (SAICAR) synthetase, required for 'de novo' purine nucleotide biosynthesis; red pigment accumulates in mutant cells deprived of adenine	-0.04	0	0.53	0	-0.06	-0.225	0.455	0.34	-0.44	0.065	-0.02	0.29	-0.07	0.475	0.485	-0.075	-0.745	-0.04	0.045	-0.265	-0.315	0.71	0.2	1.3	1.09	-0.25	0.14	-0.18	0.465	-0.04	-0.025	-0.125	0.175	-0.19	0.025	-0.145	0	0.11	-0.495	0.015	0.34	-0.085	-0.215	-0.215	0.455	-0.1	0.36	-0.76
YAR018C_ORF	KIN3 Nonessential protein kinase with unknown cellular role	0.43	-0.09	-0.065	0.065	NA	-0.125	-0.425	0	0.75	0.01	0.12	-0.2	0.02	-0.735	-0.525	0.285	0.575	-0.18	NA	NA	NA	0.25	-0.05	-0.26	-0.535	0.12	0.58	0.51	-0.505	-0.7	-0.005	0.105	NA	0	0.335	-0.405	0.54	0	NA	NA	1.1	-0.245	-0.475	NA	NA	-0.03	0.07	-0.68
YAR019C_ORF	CDC15 Protein kinase of the Mitotic Exit Network that is localized to the spindle pole bodies at late anaphase; promotes mitotic exit by directly switching on the kinase activity of Dbf2p	0.76	0.11	-0.31	0.31	NA	0.01	-0.33	NA	0.39	0.93	-0.27	NA	NA	-0.295	-0.055	0.055	0.485	NA	NA	NA	NA	0.19	0.54	-0.105	0	-0.11	1.03	NA	-0.0075	0.0075	0.07	0.12	NA	0.27	-0.25	NA	0.17	-0.18	NA	NA	NA	1.94	2.07	NA	NA	-0.63	-0.05	-0.43
YAR020C_ORF	PAU7 Part of 23-member seripauperin multigene family, active during alcoholic fermentation, regulated by anaerobiosis, inhibited by oxygen, repressed by heme	0.84	0	0.32	NA	-0.32	NA	NA	0.74	0.13	NA	0	-0.94	0	0	NA	1.12	0.71	0.26	NA	NA	NA	NA	-0.89	0.565	0	-0.16	NA	-0.62	-0.165	0	-0.01	0.19	NA	NA	NA	NA	0.49	0	NA	NA	0.02	0.85	1.18	NA	NA	-0.19	0.35	-0.77
YAR023C_ORF	Putative integral membrane protein, member of DUP240 gene family	NA	-0.35	NA	NA	NA	NA	NA	NA	0	NA	0	-0.71	0.12	NA	NA	NA	NA	0.02	NA	NA	NA	NA	-1.09	-0.805	-0.77	0.57	NA	0.13	0.595	0.38	NA	NA	NA	-0.04	NA	NA	0	-0.01	NA	NA	-0.94	0.78	0.99	NA	NA	0.14	0.34	-0.01
YAR027W_ORF	UIP3 Putative integral membrane protein of unknown function; interacts with Ulp1p at the nuclear periphery; member of DUP240 gene family	-0.21	0	0	0.4	-0.08	0	-0.14	-0.32	-0.41	0.07	-0.025	0.435	-0.095	-0.42	-0.49	0.19	0.03	0.025	-0.23	0.08	0.25	0.29	0.125	0.185	0.02	0.15	-0.045	0.205	1	0.72	-0.37	-0.65	-0.63	-0.045	-0.8	-0.93	-0.22	0.25	0	-0.17	-0.105	0.7	0.83	-0.04	-0.64	-0.17	0.11	0.14
YAR028W_ORF	Putative integral membrane protein, member of DUP240 gene family; GFP-fusion protein is induced in response to the DNA-damaging agent MMS	-0.04	-0.25	0	-0.07	0.78	0.255	-0.085	0.08	-0.04	-0.055	-0.22	0.1	0.12	-0.1	-0.15	0.18	-0.28	0.07	0	-0.12	0.18	-0.335	-0.82	0.0025	0.0275	0.1	0.16	-0.07	0.255	0.37	0.667	0.427	-0.54	0.08	0.307	-0.0025	0.175	-0.025	-0.23	-0.0025	-0.02	-0.0725	-0.193	-0.24	0.02	-0.175	0.025	-0.025
YAR029W_ORF	Member of DUP240 gene family but contains no transmembrane domains; green fluorescent protein (GFP)-fusion protein localizes to the cytoplasm in a punctate pattern	0.89	-0.11	-0.26	0.11	0	0.68	-0.78	0.58	0.9	NA	0.21	NA	NA	-0.07	NA	0.07	0.08	-0.21	NA	NA	NA	-1.26	-1.17	-0.725	-0.82	0	NA	NA	0	0.095	0.64	1.27	NA	0.21	0.33	0.51	NA	-0.05	NA	NA	NA	0	0.14	NA	NA	-0.21	0	0.13
YAR030C_ORF	Dubious open reading frame unlikely to encode a protein, based on available experimental and comparative sequence data; partially overlaps the uncharacterized ORF YAR029W and the verified gene PRM9	NA	NA	0.88	NA	-0.88	NA	NA	NA	NA	NA	NA	NA	NA	-0.745	-1.12	NA	2.06	NA	NA	NA	NA	NA	NA	NA	NA	NA	NA	NA	-0.69	-0.445	NA	NA	NA	NA	NA	NA	NA	NA	NA	NA	NA	NA	NA	NA	NA	NA	NA	NA
YAR031W_ORF	PRM9 Pheromone-regulated protein with 3 predicted transmembrane segments and an FF sequence, a motif involved in COPII binding; member of DUP240 gene family	-0.075	-0.415	NA	NA	NA	0.485	-0.685	NA	0.245	-0.06	0.1	0.12	-0.28	-0.785	-0.935	0.195	-0.075	0.17	NA	NA	NA	-0.56	-0.45	0.0675	-0.347	0.145	NA	-0.02	0.37	0.115	NA	-0.417	NA	0.02	-0.537	NA	0.32	0	NA	NA	0.06	0.142	0.0825	NA	NA	-0.53	0.03	-0.02
YAR033W_ORF	MST28 Putative integral membrane protein, involved in vesicle formation; forms complex with Mst27p; member of DUP240 gene family; binds COPI and COPII vesicles	0.22	-0.28	0.41	-0.41	NA	0.56	NA	0.17	0.62	0.255	-0.1	-0.3	-0.55	-0.155	-0.345	0.215	0.445	0	NA	NA	NA	-1	-0.99	-0.465	-0.54	0	0.87	0	0.2	-0.005	0	-0.26	NA	0.28	-0.5	NA	0.455	-0.035	NA	NA	0	0.17	0.09	NA	NA	-0.535	0.035	0.345
YAR035W_ORF	YAT1 Outer mitochondrial carnitine acetyltransferase, minor ethanol-inducible enzyme involved in transport of activated acyl groups from the cytoplasm into the mitochondrial matrix; phosphorylated	0.19	NA	NA	NA	NA	NA	NA	0.13	0	NA	NA	NA	NA	NA	NA	NA	NA	NA	NA	NA	NA	NA	NA	-0.185	-0.38	NA	NA	NA	NA	NA	NA	NA	NA	NA	NA	NA	NA	-0.37	NA	NA	NA	2.01	2.15	NA	NA	NA	0	-0.15
YAR042W_ORF	SWH1 Protein similar to mammalian oxysterol-binding protein; contains ankyrin repeats; localizes to the Golgi and the nucleus-vacuole junction	0.14	-0.37	-0.14	0.59	0	0.165	-0.075	-0.23	0.13	0.285	-0.28	-0.57	-0.41	-0.065	0.245	-0.235	0.695	0.25	-0.355	-0.455	-0.585	-0.91	0.27	-0.46	-0.035	0	-0.47	-0.03	0.435	0.88	0.025	0.215	0.055	0.2	0.405	0.245	0.02	0.41	0.305	0.4	0.52	0.195	0.455	-0.515	-0.055	-0.22	-0.02	1.23
YAR047C_ORF	Dubious open reading frame unlikely to encode a protein, based on available experimental and comparative sequence data	NA	NA	NA	NA	NA	0	-1.25	NA	NA	NA	0.19	NA	NA	-0.735	-0.645	NA	1.32	NA	NA	NA	NA	-2.18	NA	-0.775	-0.46	NA	NA	NA	-0.325	0	NA	0	NA	-0.14	1.13	0.48	NA	0	NA	NA	NA	3.53	2.94	NA	NA	-0.56	-0.7	-2.24
YAR050W_OCH__ORF	FLO1 Lectin-like protein involved in flocculation, cell wall protein that binds to mannose chains on the surface of other cells, confers floc-forming ability that is chymotrypsin sensitive and heat resistant; similar to Flo5p	-1.51	-0.89	NA	NA	NA	0.66	-0.06	0.6	1.22	NA	NA	NA	NA	NA	NA	NA	NA	NA	NA	NA	NA	NA	NA	NA	NA	0.33	NA	NA	NA	NA	NA	NA	NA	NA	NA	NA	NA	NA	NA	NA	NA	NA	NA	NA	NA	NA	NA	NA
YAR050W_ORF	FLO1 Lectin-like protein involved in flocculation, cell wall protein that binds to mannose chains on the surface of other cells, confers floc-forming ability that is chymotrypsin sensitive and heat resistant; similar to Flo5p	0.24	-0.3	0	0.02	-0.73	0.535	-0.855	0.03	0.87	-0.025	0.07	-0.575	-0.145	-0.775	-0.695	0.085	-0.085	-0.16	NA	NA	NA	-2.14	-0.9	-0.275	-0.41	0	-0.14	0	-0.0475	0.0475	NA	0.35	NA	0.3	1.36	0.84	0.19	-0.39	NA	NA	0.025	3.08	2.77	NA	NA	-1.07	-0.91	-0.94
YAR053W_ORF	Dubious open reading frame unlikely to encode a protein, based on available experimental and comparative sequence data	NA	NA	NA	NA	NA	0.65	-1.51	NA	NA	NA	NA	NA	NA	NA	NA	NA	NA	NA	NA	NA	NA	NA	NA	NA	NA	NA	NA	NA	NA	NA	NA	NA	NA	NA	NA	NA	NA	NA	NA	NA	NA	NA	NA	NA	NA	NA	NA	NA
YAR060C_ORF	Dubious open reading frame unlikely to encode a protein, based on available experimental and comparative sequence data	0.39	-0.39	NA	-0.025	0.025	1.39	-0.67	NA	1.76	0	0.35	NA	NA	NA	-1.08	0	0.48	-0.09	NA	NA	NA	-3.23	-0.43	-1.18	-1.06	NA	-0.6	0	0.015	0.23	0.29	0.06	NA	0.44	0.7	0.51	NA	0.065	NA	NA	NA	0.03	-0.03	NA	NA	-1.36	-1.23	-0.785
YAR062W_ORF	Hypothetical protein	NA	NA	NA	NA	NA	0.47	-0.75	NA	NA	NA	NA	NA	NA	NA	NA	NA	NA	NA	NA	NA	NA	NA	NA	NA	NA	NA	NA	NA	NA	NA	NA	NA	NA	NA	NA	NA	NA	NA	NA	NA	NA	NA	NA	NA	NA	NA	NA	NA
YAR064W_OCH_DS100_ORF	Putative protein of unknown function	0.165	-0.165	NA	NA	NA	1.45	-0.37	NA	0.575	NA	NA	NA	NA	NA	NA	NA	NA	NA	NA	NA	NA	NA	NA	NA	NA	-0.195	NA	NA	NA	NA	NA	NA	NA	NA	NA	NA	NA	NA	NA	NA	NA	NA	NA	NA	NA	NA	NA	NA
YAR066W_ORF	Putative GPI protein	0	-0.4	0	0.98	-0.42	-0.67	-1.02	0.77	0.84	0	-0.16	-0.77	-0.32	-0.385	-0.365	0.085	1.14	-0.17	NA	NA	NA	-2.21	-0.65	-0.785	-0.92	0.31	-0.3	0	0	-0.035	0.08	-0.08	NA	0.52	1.01	0.57	0.04	0	NA	NA	0	2.76	3	NA	NA	-0.68	-0.68	-1.55
YAR068W_ORF	Fungal-specific protein of unknown function; induced in respiratory-deficient cells	0.21	0	-0.27	0.48	0	0.54	-0.5	-0.32	-0.28	0.22	0.21	NA	0	-0.02	0.42	-0.34	0.57	0	-0.58	0.32	-0.87	-1.35	0.01	-0.595	-0.58	0.11	-0.3	NA	-0.165	0.08	-0.53	-0.18	1.5	1.04	1.88	1.18	-0.62	0.9	1.1	NA	-0.95	3.86	4.02	-0.84	NA	-0.18	0	-1.03
YAR071W_ORF	PHO11 One of three repressible acid phosphatases, a glycoprotein that is transported to the cell surface by the secretory pathway; induced by phosphate starvation and coordinately regulated by PHO4 and PHO2	-0.35	0.27	0	-0.33	0.32	-0.875	-0.085	0	-0.55	0.18	-0.01	0.345	-0.585	-0.145	-0.345	0.415	-0.065	0.36	-0.075	-0.105	0.065	1.06	0.93	0.81	0.525	-0.46	-0.2	-0.01	-0.045	0	-0.055	0.245	0.045	-0.04	-0.755	-0.865	0	-0.15	-0.495	-0.065	0.095	0.065	0.045	-0.045	1.02	-0.2	-0.11	-0.82
YAR073W_ORF	IMD1 Nonfunctional protein with homology to IMP dehydrogenase; probable pseudogene, located close to the telomere; is not expressed at detectable levels; YAR073W and YAR075W comprise a continuous reading frame in some strains of S. cerevisiae	0.37	0.37	-0.07	0	0.1	0.27	0.16	0	-0.24	0.115	-0.34	0.05	-0.16	-0.125	0.145	-0.265	-0.615	0	-0.39	-0.14	0.1	0.32	0.27	1.11	0.93	0.22	0.46	0.44	-0.345	-0.47	0.03	-0.21	0.21	-0.14	0.5	0.47	0.15	0.48	0.14	0.237	1.57	-0.17	-0.51	0	0.29	0	-0.07	-0.8
YAR075W_ORF	Non-functional protein with homology IMP dehydrogenase; YAR073W/IMD1 and YAR075W comprise a continuous reading frame in some strains of S. cerevisiae.	0	0.51	0.37	0	-0.37	-0.195	0.415	-0.02	-0.58	0.09	-0.06	0.475	0.055	0.22	0.28	0.47	-0.5	0.09	-0.115	-0.005	0.035	1.02	1.09	0.48	0.225	-0.35	-0.16	-0.16	-0.255	-0.12	0.115	0.395	0.315	-0.06	-0.235	-0.075	0.29	0.34	-0.115	-0.152	-0.445	-1.02	-0.975	0.185	0.255	0	-0.03	-0.41
YARCTY1-1_RET	Long Terminal Repeat (LTR) retrotransposon of the Copia (Pseudoviridae) group; contains genes TYA Gag and TYB Pol, encoding proteins involved in structure and function of virus-like particles, flanked by two direct repeats; mutated in S288C	NA	0.05	-1.22	0.31	0	0.06	0.07	-0.05	-0.45	1.23	-0.23	-0.625	0.125	-0.185	-0.715	-0.165	0.475	0.46	0.08	-0.74	-1.52	-2.45	0.72	-1.85	-1.56	-0.54	-0.35	-0.06	0.075	0.44	0.39	0.32	-0.13	0.4	-0.2	-0.88	-0.49	-0.62	0	0.835	-0.125	3.02	2.78	-1.18	0.96	0.59	0.49	0.12
YBL001C_ORF	ECM15 Non-essential protein of unknown function, likely exists as tetramer, may be regulated by the binding of small-molecule ligands (possibly sulfate ions), may have a role in yeast cell-wall biogenesis	-0.51	-0.42	0.79	0	-1.09	1.42	0.37	0	-0.11	-0.01	-0.07	0.23	0.16	-0.36	0.14	0.11	-0.38	0.11	-0.1	0.04	0.4	0.27	-0.66	-0.335	-0.34	0.37	0.16	0.07	0.545	0.48	0.01	0.12	-0.51	-0.17	-0.25	-0.58	-0.14	0	-0.16	0.0175	-0.93	-0.01	0.34	0	0.28	0.32	-0.07	1.15
YBL002W_OCH__ORF	HTB2 One of two nearly identical (see HTB1) histone H2B subtypes required for chromatin assembly and chromosome function; Rad6p-Bre1p-Lge1p mediated ubiquitination regulates transcriptional activation, meiotic DSB formation and H3 methylation	-0.08	0.37	0	-0.55	0.05	-0.56	0.77	-0.39	-0.64	-0.365	-0.065	0.18	0.06	-0.03	-0.49	0.18	-0.1	0.385	0.12	0.44	-0.26	0.41	-0.215	0.11	0.305	0	0.495	-0.425	-0.095	0	-0.075	0.075	-0.18	-0.395	-0.555	-0.465	-0.03	0.19	0.2	-0.38	-0.47	2.06	1.95	-0.15	-0.4	-0.18	0.19	0.6
YBL002W_ORF	HTB2 One of two nearly identical (see HTB1) histone H2B subtypes required for chromatin assembly and chromosome function; Rad6p-Bre1p-Lge1p mediated ubiquitination regulates transcriptional activation, meiotic DSB formation and H3 methylation	0	0.06	0	-0.43	0.11	-0.645	0.935	-0.35	-0.43	0.195	-0.02	0.68	0.21	-0.515	-0.475	0.415	-0.025	0.41	-0.285	0.145	0.185	0.13	0.02	-0.0225	0.113	-0.16	0.56	-0.07	-0.295	0	-0.168	0.0525	-0.115	-0.16	-0.398	-0.458	-0.05	0.34	0.005	-0.34	-0.57	1.28	1.62	-0.005	0.505	0	0	0.44
YBL003C_OCH_DS100_ORF	HTA2 One of two nearly identical (see also HTA1) histone H2A subtypes; core histone required for chromatin assembly and chromosome function; DNA damage-dependent phosphorylation by Mec1p facilitates DNA repair; acetylated by Nat4p	-0.28	-0.23	0	-0.38	0.01	-0.42	0.77	0	-0.01	0.255	-0.14	0.45	0.29	0.095	-0.095	-0.425	-0.715	0.19	0.305	0.475	0.485	-0.24	-0.74	-0.125	-0.15	0.08	0.67	0.3	-0.515	-0.43	0.37	0.44	0.005	-0.31	-0.18	-0.11	-0.19	0.23	0.485	-0.532	-0.87	0.11	-0.12	0.265	-0.005	0.45	0.52	0.31
YBL003C_ORF	HTA2 One of two nearly identical (see also HTA1) histone H2A subtypes; core histone required for chromatin assembly and chromosome function; DNA damage-dependent phosphorylation by Mec1p facilitates DNA repair; acetylated by Nat4p	-0.28	-0.26	0	-0.42	0.09	-0.56	0.56	0	0	0.24	-0.13	0.51	0.7	-0.195	-0.355	0.195	-0.345	0.02	0.08	0.01	-0.01	-0.35	-0.61	-0.26	-0.555	0.15	0.56	0.09	-0.375	-0.36	0.075	-0.075	-0.04	-0.03	0.335	0.275	-0.21	0.45	0.17	0.09	-0.83	-0.205	-0.355	0.25	-0.49	0.89	0.67	0.14
YBL004W_ORF	UTP20 Component of the small-subunit (SSU) processome, which is involved in the biogenesis of the 18S rRNA	0.59	0	0.38	0	-0.16	0.61	-0.18	0.08	0.28	-0.06	-0.055	0.02	-0.46	-0.04	0.3	-0.41	0.69	0.005	0.12	-0.46	0.21	0.17	1.28	0.665	0.89	-0.41	-0.005	-0.335	-0.175	0.21	0.3	0.59	0.26	-0.115	0	-0.23	-0.19	-0.58	-0.12	-0.175	1.05	-0.05	-0.14	0	0	-0.05	-0.46	-0.03
YBL005W-A_ORF	Retrotransposon TYA Gag gene co-transcribed with TYB Pol; translated as TYA or TYA-TYB polyprotein; Gag is a nucleocapsid protein that is the structural constituent of virus-like particles (VLPs); similar to retroviral Gag	NA	0.125	0	0.37	-0.22	0.075	0.625	-0.125	-0.405	1.11	NA	0.03	-0.03	-0.21	-0.41	0.21	0.7	0.34	-0.18	-0.26	-1.26	-1.64	0.16	-0.81	-0.675	-0.165	-0.33	0.14	0.407	0.882	0.225	0.315	NA	0	0.045	-0.755	NA	-0.33	0.22	0.29	-0.82	3.83	3.5	-0.91	0.25	0	0.09	-0.06
YBL005W-B_ORF	Retrotransposon TYA Gag and TYB Pol genes; transcribed/translated as one unit; polyprotein is processed to make a nucleocapsid-like protein (Gag), reverse transcriptase (RT), protease (PR), and integrase (IN); similar to retroviral genes	-0.23	-0.15	0	0.55	-0.1	-0.08	0.08	0	0.02	1.08	-0.095	-0.28	-0.25	-0.155	-0.115	0.275	0.055	0.325	-0.015	-0.535	-0.715	-2.01	0.445	-0.275	-0.16	-0.27	-0.215	-0.305	0.485	0.69	0.13	0.05	-0.155	0.125	-0.35	-0.73	-0.8	-1.15	0.015	0.193	-0.63	3.41	2.55	-1.14	0.315	0.22	0	-0.08
YBL005W_AAA_22_NCR	PDR3 Transcriptional activator of the pleiotropic drug resistance network, regulates expression of ATP-binding cassette (ABC) transporters through binding to cis-acting sites known as PDREs (PDR responsive elements)	0	-0.39	NA	NA	NA	0.09	-0.64	0	0.45	NA	-0.17	NA	NA	NA	NA	-0.325	0.575	-1.15	NA	NA	NA	-0.375	0.2	0	-0.135	0.31	NA	NA	NA	NA	0.925	1.08	NA	0.24	-0.625	NA	-0.395	0.415	NA	NA	NA	0.675	0.125	NA	NA	-0.305	0.045	-0.315
YBL005W_ORF	PDR3 Transcriptional activator of the pleiotropic drug resistance network, regulates expression of ATP-binding cassette (ABC) transporters through binding to cis-acting sites known as PDREs (PDR responsive elements)	0.02	-0.41	0.25	0	-1.36	NA	0	0	0.78	-0.045	0.005	-0.23	-0.13	-0.14	-0.31	0.06	0.17	-0.095	0	NA	NA	0.165	0.825	0.11	0.435	0.14	0.135	-0.105	0.608	0.843	0.805	0.745	-0.6	0.075	-0.525	-0.335	-0.045	0.525	-0.04	0.08	-1.11	-0.125	0.195	0.26	-0.21	-0.385	-0.175	0.255
YBL006C_ORF	LDB7 Component of the RSC chromatin remodeling complex; interacts with Rsc3p, Rsc30p, Npl6p, and Htl1p to form a module important for a broad range of RSC functions	-0.1	-0.24	0.71	0	-0.07	0.005	0.265	0	-0.34	-0.115	-0.195	0.02	0.06	-0.07	0.09	-0.06	NA	0.095	-0.01	0	-0.52	-0.09	-0.755	-0.315	-0.22	0.41	0.135	0.215	0.885	1.01	0.07	0.11	1.72	0.555	2.39	2.66	0	0.23	0.01	-0.01	-0.51	-0.46	-0.3	-0.37	-0.43	-0.02	-0.01	0.79
YBL007C_ORF	SLA1 Cytoskeletal protein binding protein required for assembly of the cortical actin cytoskeleton; interacts with proteins regulating actin dynamics and proteins required for endocytosis; found in the nucleus and cell cortex; has 3 SH3 domains	0.19	0.05	0.51	0	-0.88	1.15	-0.045	0.04	0	0.075	0.07	0.42	-0.32	0.075	0.595	-0.795	0.135	0.17	1.17	-0.475	-0.345	1.25	1.36	1.29	1.68	-0.3	-0.2	-0.48	0.485	0.57	-0.275	-0.065	0.015	-0.24	-0.765	-0.955	0.485	0.685	0.305	-0.233	-0.89	1.64	2.21	-0.025	-0.015	-0.105	-0.025	0.515
YBL008W-A_ONO_ORF	Putative protein of unknown function; identified by fungal homology and RT-PCR	0.34	0.07	NA	NA	NA	0.795	NA	NA	0.22	NA	NA	NA	NA	NA	NA	NA	NA	NA	NA	NA	NA	NA	NA	NA	NA	-0.28	NA	NA	NA	NA	NA	NA	NA	NA	NA	NA	0.53	-0.27	NA	NA	NA	NA	NA	NA	NA	NA	-0.09	-0.35
YBL008W_ORF	HIR1 Subunit of the HIR complex, a nucleosome assembly complex involved in regulation of histone gene transcription; contributes to nucleosome formation, heterochromatic gene silencing, and formation of functional kinetochores	0.3	-0.24	-0.42	0.24	0	0.19	-0.96	0.15	0.86	0.13	-0.275	-0.165	0.085	-0.605	-0.415	-0.145	0.735	-0.495	NA	NA	NA	-0.17	-0.345	-0.245	-0.33	0	0.275	-0.485	-1.39	-1.53	0.33	-0.1	NA	-0.295	0.72	0.1	0.78	0.25	NA	NA	1.06	-0.55	-0.66	NA	NA	-0.27	-0.68	-0.79
YBL009W_ORF	ALK2 Protein kinase; accumulation and phosphorylation are periodic during the cell cycle; phosphorylated in response to DNA damage; contains characteristic motifs for degradation via the APC pathway; similar to Alk1p and to mammalian haspins	0	-0.18	0	0.82	-0.31	0.625	-0.205	0.29	0.79	0.385	0	0.26	-0.01	-0.04	0.33	0.18	0	-0.22	0.07	-0.23	0.19	0.13	0.59	-0.125	-0.04	0.12	0.26	NA	0.0075	-0.0075	NA	-0.22	-0.38	-0.52	-0.87	-1.75	-0.07	-0.21	0.02	NA	0.01	2.16	2.12	0.21	NA	-0.24	0.16	0.24
YBL010C_ORF	Putative protein of unknown function; green fluorescent protein (GFP)-fusion protein colocalizes with clathrin-coated vesicles	0.03	-0.16	-0.49	0	0.49	0.43	-0.3	0	0.7	0.165	-0.175	-0.35	0.13	-0.27	-0.07	0.24	0.2	0.345	NA	NA	0.46	0.89	-0.065	-0.27	0.095	0.07	-0.125	-0.225	0.242	0.427	0.115	0.325	1.26	0.125	1.65	1.22	0.65	-0.07	0.81	NA	0.48	-0.095	-0.095	0.35	-0.18	-0.44	-0.04	1.02
YBL011W_ORF	SCT1 Glycerol 3-phosphate/dihydroxyacetone phosphate dual substrate-specific sn-1 acyltransferase of the glycerolipid biosynthesis pathway, prefers 16-carbon fatty acids, similar to Gpt2p, gene is constitutively transcribed	0.47	0.43	0.19	0	-0.12	-0.04	0.37	-0.38	-0.01	0.485	-0.215	-0.25	-0.01	0.465	0.075	0.245	-0.475	0.215	NA	-0.045	-0.145	-0.71	-0.025	-0.175	-0.26	-0.4	-0.275	-0.025	0	-0.035	0.03	0.16	0.665	0.345	1.08	0.91	0.12	-0.34	0.045	0.215	0.47	0.32	0.13	-0.445	-0.585	-0.32	-0.43	0.73
YBL013W_ORF	FMT1 Methionyl-tRNA formyltransferase, catalyzes the formylation of initiator Met-tRNA in mitochondria; potential Cdc28p substrate	0.13	-0.18	NA	NA	NA	0.56	-0.6	0.57	0.91	NA	NA	NA	NA	NA	NA	NA	NA	NA	NA	NA	NA	-1.96	NA	-0.66	-0.835	NA	NA	NA	NA	NA	NA	0.045	NA	NA	0.165	NA	NA	-0.16	NA	NA	NA	0.655	0.325	NA	NA	-0.71	-0.35	0.05
YBL014C_ORF	RRN6 Protein involved in the transcription of 35S rRNA genes by RNA polymerase I; component of the core factor (CF) complex also composed of Rrn11p, Rrn7p and TATA-binding protein	0.68	0.63	-0.77	0	0.01	0.37	0.23	-0.18	0.4	0.02	0.17	-0.665	-0.215	-0.13	0.13	-1	0.9	0.79	0.22	0.06	0.06	-0.23	0.22	-0.085	0.07	-0.05	-0.4	-0.22	0.035	0.11	0.36	0.17	-0.28	-0.46	-0.69	-0.84	0.05	-0.39	0.38	0	-0.545	1.68	1.8	-0.24	-0.32	-0.15	-0.03	0.36
YBL015W_ORF	ACH1 Acetyl-coA hydrolase, primarily localized to mitochondria; phosphorylated; required for acetate utilization and for diploid pseudohyphal growth	0.26	0.28	0	0.2	-0.47	0.25	-0.11	0	0.16	0.51	-0.035	-0.71	-0.91	0.54	0.77	0.07	-0.41	0.135	-0.515	-0.105	0.065	-0.85	-0.455	0.685	0.77	-0.12	-0.215	0.425	0.115	-0.1	0.36	0.36	0.025	-0.165	-0.34	-0.39	0.5	0.62	0.555	0.51	0	-0.15	-0.52	-0.045	-0.145	-0.06	0.06	0.13
YBL016W_ORF	FUS3 Mitogen-activated serine/threonine protein kinase involved in mating; phosphoactivated by Ste7p; substrates include Ste12p, Far1p, Bni1p, Sst2p; inhibits invasive growth during mating by phosphorylating Tec1p, promoting its degradation	0.02	0.06	-0.05	0.28	0	0.335	-0.245	-0.17	0.27	-0.06	-0.11	0	-0.15	0.155	0.105	-0.435	0.575	0.53	0.46	-0.32	-0.45	0.26	-0.18	-0.47	-0.105	-0.15	NA	0.16	0.895	0.57	0.065	0.305	-0.05	-0.12	-0.125	-0.005	0	0.41	0.27	1	0.19	1.31	1.7	0	-0.28	-0.51	0.13	-0.27
YBL017C_ORF	PEP1 Type I transmembrane sorting receptor for multiple vacuolar hydrolases; cycles between the late-Golgi and prevacuolar endosome-like compartments	0	-0.25	-0.44	1.28	0	0.63	-0.31	0.5	1.03	0	0.19	-0.37	-0.24	0.09	-0.09	-0.58	-0.16	0.14	NA	-0.215	0.155	-0.285	1.01	0.38	0.705	-0.01	-0.14	0.33	-0.185	0.32	-0.515	-0.415	-0.155	-0.14	-0.535	-1	0.245	-0.665	0.495	NA	NA	0.965	0.915	0.565	NA	-0.205	-0.275	-0.305
YBL018C_ORF	POP8 Subunit of both RNase MRP, which cleaves pre-rRNA, and nuclear RNase P, which cleaves tRNA precursors to generate mature 5' ends	0	-0.47	-0.63	0.21	0	0.235	-0.145	-0.43	0.33	-0.025	-0.525	0.29	0.46	-0.315	-0.435	0.155	-0.095	-0.075	-0.28	0.01	0.21	-1.13	-1.01	-0.77	-1	2.02	2.65	2.4	-0.395	-0.73	-0.015	0.015	1.37	0.085	2.69	2.58	-0.21	-0.23	0.23	0.015	-0.69	0.305	0.215	0.08	-0.57	0.62	0.71	-1
YBL019W_ORF	APN2 Class II abasic (AP) endonuclease involved in repair of DNA damage; homolog of human HAP1 and E. coli exoIII	0.335	-0.005	NA	NA	NA	0.29	NA	NA	0.715	NA	NA	-1.62	NA	NA	NA	NA	NA	NA	NA	NA	NA	-1.48	NA	-0.115	-0.04	0.005	NA	NA	NA	NA	NA	NA	NA	NA	NA	NA	0.19	-0.5	NA	NA	0.035	0.04	-0.29	NA	NA	NA	0	0.7
YBL020W_ORF	RFT1 Flippase, essential integral membrane protein that is required for translocation of Man5GlcNac2-PP-Dol from the cytoplasmic side to the lumenal side of the ER membrane; mutation is suppressed by expression human p53 protein	0.19	0.2	-0.27	0.27	NA	0.33	-0.09	-0.04	0.21	-0.55	0.28	-0.33	-0.47	-0.22	-0.13	0.65	0.04	-0.1	NA	0.01	-0.05	0.345	0.4	0.255	0.01	-0.26	NA	-0.3	-0.675	-0.65	-0.01	0.24	-0.5	0	-0.83	-0.93	-0.305	-0.845	-0.01	-0.38	0.57	-0.44	-0.5	0.13	-0.44	0.825	1.24	-0.285
YBL021C_ORF	HAP3 Subunit of the heme-activated, glucose-repressed Hap2p/3p/4p/5p CCAAT-binding complex, a transcriptional activator and global regulator of respiratory gene expression; contains sequences contributing to both complex assembly and DNA binding	0.38	-0.3	-0.09	0	0.12	0.175	-0.005	0	0.43	NA	-0.67	-0.49	-0.19	-0.55	-0.47	0.25	0.33	NA	-0.3	0.5	0.98	-0.095	-1.43	-0.58	-0.665	0	0.23	NA	-0.755	-0.59	0.025	0.115	0.5	-0.42	0.855	0.845	0.515	0.005	0.51	-0.04	-0.53	0.075	-0.035	0.04	NA	-0.025	-0.185	-1.01
YBL022C_ORF	PIM1 ATP-dependent Lon protease, involved in degradation of misfolded proteins in mitochondria; required for biogenesis and maintenance of mitochondria	0.3	-0.06	0.3	0	-0.13	0.085	-0.165	0.18	0.4	0.28	-0.12	0.235	-0.195	-0.3	0.52	0.05	0.06	-0.46	-0.03	0	0.36	0.13	1.39	0.465	0.58	-0.56	-0.07	-0.02	-0.265	0.29	-0.19	-0.19	0.75	0.15	1.09	1.14	0.14	0.21	0.29	-0.172	-0.815	-0.99	-1.05	0.4	-0.36	-0.15	-0.44	-0.01
YBL023C_ORF	MCM2 Protein involved in DNA replication; component of the Mcm2-7 hexameric complex that binds chromatin as a part of the pre-replicative complex	0.66	0	0.43	0	-0.85	NA	-0.33	0.1	0.45	0.17	-0.05	-0.03	-0.2	-0.355	-0.075	-0.115	0.765	0.03	0.27	-0.17	-0.09	0.58	0.96	0.68	0.585	-0.07	-0.02	-0.24	-0.135	-0.39	-0.095	0.095	0.56	0.22	1.04	0.885	0	0.02	0.36	0	1.14	-0.625	-0.555	0.64	-0.08	-0.29	-0.35	-0.37
YBL024W_ORF	NCL1 S-adenosyl-L-methionine-dependent tRNA: m5C-methyltransferase, methylates cytosine to m5C at several positions in tRNAs and intron-containing pre-tRNAs; similar to Nop2p and human proliferation associated nucleolar protein p120	0.34	0.26	-0.5	0.05	0	-0.17	0.36	0	-0.03	-0.015	-0.05	0.905	-0.155	0.015	0.195	-0.015	0.105	0.42	0.005	-0.025	0.155	1.93	1.77	0.52	0.765	-0.31	-0.38	-0.13	-0.035	0.01	-0.145	0.005	0.325	-0.31	-0.035	-0.005	0.67	0.23	-0.485	-0.24	0.105	-1.14	-1.36	-0.005	0.135	-0.03	0	0.51
YBL025W_ORF	RRN10 Protein involved in promoting high level transcription of rDNA, subunit of UAF (upstream activation factor) for RNA polymerase I	0.11	-0.05	-0.09	0	0.34	0.155	-0.445	-0.15	0.41	-0.23	-0.3	-0.33	0.18	-0.135	-0.365	0.455	0.135	-0.38	NA	NA	NA	-0.095	-0.88	-0.28	-0.425	0.38	0.89	0	0.015	0.02	NA	0.045	0.73	0.2	1.88	1.61	0.045	-0.095	0.2	0.23	0.16	-0.105	-0.365	-0.05	-0.65	-0.385	-0.005	-0.335
YBL026W_JXN_EE20_1_ORF	LSM2 Lsm (Like Sm) protein; part of heteroheptameric complexes (Lsm2p-7p and either Lsm1p or 8p): cytoplasmic Lsm1p complex involved in mRNA decay; nuclear Lsm8p complex part of U6 snRNP and possibly involved in processing tRNA, snoRNA, and rRNA	-0.52	-0.46	0	NA	0	0.205	-0.225	-0.31	0.05	0.22	-0.08	0.1	0.27	0	-0.78	NA	-0.73	0.7	NA	0	0.24	-1.23	-0.89	-1.18	-1.3	0	1.54	1.02	0.117	0.593	NA	-0.095	-0.72	-0.05	-0.435	NA	-0.735	-0.495	-0.16	0.31	-1.29	-1.21	-0.835	-0.04	NA	0.145	0.065	-0.135
YBL026W_JXN_EI_1_ORF	LSM2 Lsm (Like Sm) protein; part of heteroheptameric complexes (Lsm2p-7p and either Lsm1p or 8p): cytoplasmic Lsm1p complex involved in mRNA decay; nuclear Lsm8p complex part of U6 snRNP and possibly involved in processing tRNA, snoRNA, and rRNA	-0.37	-0.46	-0.585	0.585	NA	0.02	-0.21	0	0	0	-0.115	0.065	0.305	0.08	-0.69	NA	NA	0.665	NA	-0.195	0.175	-1.01	-0.845	-1.05	-1.35	1.11	2.15	2.92	-0.135	0.56	NA	0	-0.565	-0.065	0.13	-0.11	-0.17	0.05	-0.175	0.15	-0.995	-1.01	-0.72	-0.365	0.375	0.77	1.16	0.92
YBL026W_JXN_IE_1_ORF	LSM2 Lsm (Like Sm) protein; part of heteroheptameric complexes (Lsm2p-7p and either Lsm1p or 8p): cytoplasmic Lsm1p complex involved in mRNA decay; nuclear Lsm8p complex part of U6 snRNP and possibly involved in processing tRNA, snoRNA, and rRNA	-1.21	-0.52	NA	NA	NA	-0.14	-0.34	-0.11	0	0	-0.39	0	0.62	NA	NA	NA	NA	0.36	NA	NA	NA	NA	-1.51	NA	NA	1.89	3.15	2.81	0.56	0.205	NA	NA	NA	0	NA	NA	-0.43	0.43	NA	NA	NA	NA	NA	NA	NA	1.71	2.1	1.51
YBL026W_ORF	LSM2 Lsm (Like Sm) protein; part of heteroheptameric complexes (Lsm2p-7p and either Lsm1p or 8p): cytoplasmic Lsm1p complex involved in mRNA decay; nuclear Lsm8p complex part of U6 snRNP and possibly involved in processing tRNA, snoRNA, and rRNA	-0.21	-0.74	0.25	0	-0.11	0.15	0.13	-0.22	0	-0.08	-0.035	0.06	0.2	-0.345	-0.035	0.225	-0.245	0.555	-0.18	-0.1	0.13	-0.605	-0.635	-0.675	-0.67	0.64	1.97	0.935	0.125	0.81	0.02	0.12	-0.84	-0.385	-0.02	-0.2	-0.405	-0.225	-0.19	-0.015	-1.07	-0.64	-0.51	0	0.11	0.465	0.305	0.115
YBL027W_INT_1	RPL19B Protein component of the large (60S) ribosomal subunit, nearly identical to Rpl19Ap and has similarity to rat L19 ribosomal protein; rpl19a and rpl19b single null mutations result in slow growth, while the double null mutation is lethal	0	0.17	0.39	0	-0.12	1.2	-0.14	-0.4	-0.67	-0.02	-0.04	0.32	0.58	0.09	NA	-0.03	-0.12	-0.07	-0.53	0.19	0.04	-3.25	-1.35	-0.515	-0.93	2.76	4	3.8	-1.18	-1.93	NA	-0.16	0.04	-0.02	2.06	1.86	-0.27	0.94	-0.04	0.02	-1.32	0	0.31	-0.3	0.23	1.41	1.58	-0.49
YBL027W_OCH_DS100_ORF	RPL19B Protein component of the large (60S) ribosomal subunit, nearly identical to Rpl19Ap and has similarity to rat L19 ribosomal protein; rpl19a and rpl19b single null mutations result in slow growth, while the double null mutation is lethal	-0.22	0	0	-0.18	0.06	-0.13	0.74	-0.24	-0.16	-0.09	-0.21	0.575	0.525	-0.355	-0.975	0.475	-0.325	0.45	-0.235	0.245	0.305	0.55	-0.43	-0.22	-0.515	0.09	0.3	0.23	-0.305	0.07	-0.005	0.045	-0.025	-0.23	0.245	0.095	0.08	0	0.025	-0.147	-0.665	-0.955	-0.905	0.335	0.795	0.08	-0.09	-0.33
YBL027W_ORF	RPL19B Protein component of the large (60S) ribosomal subunit, nearly identical to Rpl19Ap and has similarity to rat L19 ribosomal protein; rpl19a and rpl19b single null mutations result in slow growth, while the double null mutation is lethal	-0.45	-0.72	0.97	0	-0.38	-0.27	1.03	-0.05	0	NA	0.04	0.555	0.635	-0.2	-0.49	0.2	-0.11	0.36	0.05	0.06	0.09	1.16	0	0.0275	-0.177	0.18	0.5	-0.23	1.11	0.73	0.0725	0.0625	-0.38	-0.21	0.302	0.223	-0.49	0.2	-0.16	0.0125	-0.255	-0.147	-0.117	0.11	0.41	0	-0.03	0.5
YBL028C_ORF	Protein of unknown function that may interact with ribosomes; green fluorescent protein (GFP)-fusion protein localizes to the nucleolus; predicted to be involved in ribosome biogenesis	-0.36	-0.42	-0.44	0	0.5	0.085	0.205	-0.13	0.1	-0.205	-0.04	0.045	0.245	-0.385	-0.765	0.165	0.045	0.31	-0.175	0.245	0.425	0.44	-0.26	-0.6	-0.675	0	0.56	-0.33	0	0.365	0.035	0.355	0.245	-0.05	0.705	0.565	0	0.07	-0.095	0.18	-0.375	-0.435	-0.525	-0.165	0.095	0.58	0.29	1.8
YBL029C-A_ORF	Protein of unknown function; green fluorescent protein (GFP)-fusion protein localizes to the cell periphery; has potential orthologs in Saccharomyces species and in Yarrowia lipolytica	0.19	0.01	-0.44	0	0.49	-0.425	0.375	0	-0.17	-0.22	-0.07	0.375	-0.005	0.015	-0.155	-0.015	-0.325	0.03	0.32	0.02	-0.13	0.25	-0.73	-0.52	-0.545	0	-0.03	0.73	0	-0.275	-0.255	-0.275	-0.34	-0.44	0.075	0.015	-0.27	0	-0.01	-0.228	-0.635	1.42	1.6	0	-0.04	-0.36	0.22	-0.18
YBL029W_ORF	Non-essential protein of unknown function	0.12	-0.06	NA	NA	NA	0.315	NA	NA	0.53	-0.055	0	NA	NA	NA	NA	NA	NA	-0.07	NA	NA	NA	0.15	-0.3	-0.445	-0.06	0.06	NA	0.57	NA	NA	NA	0.01	NA	NA	NA	NA	0.05	-0.8	NA	NA	NA	1.61	1.63	NA	NA	NA	0.39	0.59
YBL030C_ORF	PET9 Major ADP/ATP carrier of the mitochondrial inner membrane, exchanges cytosolic ADP for mitochondrially synthesized ATP; phosphorylated; required for viability in many common lab strains carrying a mutation in the polymorphic SAL1 gene	0.13	0.54	0.75	0	-0.1	-0.18	0.48	0	-0.41	0.37	0	-0.14	-0.58	-0.37	0.63	0.05	-0.28	-0.48	-0.24	0.45	0.33	1.02	0.86	0.31	0.035	-0.54	-0.29	-0.27	-0.725	-0.58	-0.295	-0.165	0.18	0	0.465	0.705	0.34	0.83	-0.02	0.0325	0.18	0.075	-0.205	0.55	-0.34	-0.23	-0.46	-1.3
YBL031W_ORF	SHE1 Cytoskeletal protein of unknown function; overexpression causes growth arrest	0.28	-0.11	0.77	NA	-0.77	NA	-0.8	-0.21	0.08	0.21	0.09	-0.715	-0.005	0.125	-0.465	0.015	0.465	0.28	NA	NA	NA	0.535	0.24	-0.595	-0.45	0	0.58	NA	0.212	0.268	NA	0.14	NA	-0.19	0.65	0	-0.295	-0.265	NA	0.08	0.065	0.9	1.58	NA	NA	0.225	0.835	1.25
YBL032W_ORF	HEK2 RNA binding protein with similarity to hnRNP-K that localizes to the cytoplasm and to subtelomeric DNA; required for the proper localization of ASH1 mRNA; involved in the regulation of telomere position effect and telomere length	-0.18	0	-0.08	0	0.34	0.035	0.415	0.13	-0.07	-0.02	-0.02	0.225	-0.095	0.405	-0.115	0.385	-0.165	0.48	0.06	0	0.23	1.59	0.82	-0.0425	0.0525	-0.22	-0.07	-0.33	0.255	0	-0.848	-0.657	-0.02	-0.22	-0.398	-0.507	0.05	0.06	-0.09	-0.207	0.095	1.79	2.16	-0.05	0.4	-0.22	-0.29	0.46
YBL033C_ORF	RIB1 GTP cyclohydrolase II; catalyzes the first step of the riboflavin biosynthesis pathway	0	0.08	-0.26	0	0.2	0.59	-0.25	0.13	0.24	0.015	-0.165	0.065	-0.135	0.035	-0.035	-0.105	0.835	0.195	0.27	-0.31	0	-0.2	-0.495	-0.0025	0.102	-0.11	0.225	0.105	-0.095	0.52	-0.398	-0.367	0.45	-0.175	0.212	0.182	-0.37	-0.6	0.37	0.12	-0.065	0.133	0.0025	0.42	-0.44	0.91	1.82	-0.59
YBL034C_ORF	STU1 Component of the mitotic spindle that binds to interpolar microtubules via its association with beta-tubulin (Tub2p); required for interpolar microtubules to provide an outward force on the spindle poles	0.18	-0.3	0	1.46	-0.1	0.42	-0.54	0	0.95	NA	0.53	NA	NA	-0.955	-0.715	0.245	0.885	0	NA	0	0.32	0.14	1.24	0.395	0.55	0.16	NA	NA	NA	NA	-0.03	0.03	-0.35	NA	-1.28	-1.31	0.11	-0.23	0.56	NA	NA	1.05	0.67	0.11	-0.93	-0.11	0.33	-0.1
YBL035C_ORF	POL12 B subunit of DNA polymerase alpha-primase complex, required for initiation of DNA replication during mitotic and premeiotic DNA synthesis; also functions in telomere capping and length regulation	0.34	-0.12	0	0.05	-0.44	0.455	-0.425	0.47	1.09	0.26	0.15	-0.515	NA	-0.17	0.17	-0.37	0.17	0.16	-0.165	NA	0.335	0.14	0.44	-0.18	-0.255	-0.05	NA	-0.07	NA	NA	NA	0.015	0.095	-0.11	-0.535	NA	0.07	-0.32	0.185	0.34	0.565	0.485	0.345	0.485	-0.425	-0.61	0.2	-0.1
YBL036C_ORF	Single-domain racemase, possibly non-specific due to the lack of the second domain, which presumably determines specificity; GFP-fusion protein expression is induced in response to the DNA-damaging agent MMS	0.03	-0.08	0	-0.33	0.12	0.225	0.125	-0.07	0.41	-0.005	-0.03	0.2	0.02	0	-0.32	-0.5	0.15	0.02	-0.34	0	0.4	1.39	0.81	0.3	0.155	0	0.18	-0.08	-0.005	0	0.045	0.375	0.24	-0.23	0.025	-0.035	0.47	0.08	-0.01	-0.383	0.48	-0.775	-0.605	0.13	0.01	-0.1	-0.61	0.05
YBL037W_ORF	APL3 Alpha-adaptin, large subunit of the clathrin associated protein complex (AP-2); involved in vesicle mediated transport	0	-0.04	0	0.62	-0.56	0.55	-0.34	0.18	0.87	NA	-0.06	NA	NA	-0.21	0.27	-0.29	-0.05	0	0.27	-0.39	0	-0.265	0.55	-0.12	0.155	0.04	0.16	NA	-0.31	0.085	0.035	0.045	-0.55	-0.01	-0.875	-1.06	0.065	-0.455	0.2	NA	NA	0.875	0.595	0.32	NA	-0.275	0.145	-0.255
YBL038W_ORF	MRPL16 Mitochondrial ribosomal protein of the large subunit	0	-0.18	-0.16	0.44	0	0.415	-0.085	0.24	0.49	-0.005	-0.115	0.05	-0.02	-0.21	-0.16	0.03	0.32	0.015	-0.26	-0.06	0.05	0.605	-0.195	-0.0275	0.0275	0.05	-0.015	-0.275	-0.105	0	-0.282	-0.362	1.44	0.395	3.11	3.15	0.185	-0.145	0.2	-0.245	-0.22	-0.662	-0.882	0.32	-0.61	-0.055	-0.295	-0.255
YBL039C_ORF	URA7 Major CTP synthase isozyme (see also URA8), catalyzes the ATP-dependent transfer of the amide nitrogen from glutamine to UTP, forming CTP, the final step in de novo biosynthesis of pyrimidines; involved in phospholipid biosynthesis	0.32	0.47	0	-0.12	0.21	-0.58	-0.32	0	-0.11	0.11	-0.195	1.03	0.015	0.375	0.115	-0.015	-0.625	0.075	0.02	0.01	-0.01	1.15	1.02	0.68	0.415	-0.49	-0.075	0.455	-0.605	-1.08	-0.475	-0.395	0.53	-0.405	-0.525	-0.355	0	0.28	0.42	0.18	-0.015	0.655	0.465	0.79	-0.39	-0.14	-0.11	-0.18
YBL039W-A_ONO_ORF	YBOX_ONO1000006:YBL039W-A_YBL039W-A_SGDID:S0028517_Chr_II_143396-143575_Unc_ORF_97	-0.37	-0.87	0.145	NA	-0.145	0.275	0.165	0	0.1	-0.145	0.03	-0.1	0.35	-0.24	NA	0.13	0	0.32	NA	NA	NA	-1.69	-1.41	-0.925	-0.66	0.01	0.66	0.31	-0.0225	0.0225	NA	-0.63	NA	-0.37	NA	NA	0.355	-0.525	NA	NA	-0.54	0.14	0	NA	NA	-0.035	-0.315	-0.005
YBL040C_INT_1	ERD2 HDEL receptor, an integral membrane protein that binds to the HDEL motif in proteins destined for retention in the endoplasmic reticulum; has a role in maintenance of normal levels of ER-resident proteins	0.07	-0.2	NA	NA	NA	NA	NA	NA	-0.09	NA	NA	NA	NA	NA	NA	NA	NA	NA	NA	NA	NA	NA	NA	NA	NA	2.46	NA	NA	NA	NA	NA	NA	NA	NA	NA	NA	NA	0	NA	NA	NA	NA	NA	NA	NA	0.05	0.83	-1.49
YBL040C_ORF	ERD2 HDEL receptor, an integral membrane protein that binds to the HDEL motif in proteins destined for retention in the endoplasmic reticulum; has a role in maintenance of normal levels of ER-resident proteins	-0.13	-0.02	-0.01	0	0.23	0.01	0.1	0.2	-0.05	-0.3	0.02	0.385	-0.045	0.16	-0.25	-0.16	-0.34	0.25	-0.22	0.1	0.27	0.53	-0.41	-0.15	-0.225	0.55	1.33	1.12	0	-0.325	-0.155	-0.075	-0.39	-0.42	-0.225	-0.405	0.39	-0.09	-0.1	-0.48	-0.295	0.005	-0.005	0.27	0.46	0.02	-0.08	-0.03
YBL041W_ORF	PRE7 Beta 6 subunit of the 20S proteasome	0.06	0.21	0	-0.04	0.06	-0.03	0.54	-0.05	-0.3	0.175	-0.115	0.495	0.395	0.075	-0.185	-0.075	-0.315	-0.005	0.24	0.05	-0.18	0.66	0.105	-0.0625	-0.388	-0.13	0.175	-0.095	0.625	0.72	-0.507	-0.557	0.09	-0.165	-0.507	-0.588	-0.21	0.04	-0.04	-0.273	-0.405	0.282	0.0625	0.47	-0.18	0.17	0.03	0.31
YBL042C_ORF	FUI1 High affinity uridine permease, localized to the plasma membrane; not involved in uracil transport	0.07	-0.07	0	0.61	-1.04	0.05	-0.34	-0.44	0.21	0.47	0.145	-0.34	-0.42	-0.185	-0.025	0.095	-0.165	0.155	-0.25	-0.01	0	0.165	0.875	0.3	0.255	-0.26	-0.155	-0.205	0.0675	0.163	-0.105	0.105	-0.75	0.035	-1.08	-1.19	0.025	-0.315	0	0	-0.12	-0.505	-0.455	0.28	NA	-0.605	-0.565	-0.855
YBL045C_ORF	COR1 Core subunit of the ubiquinol-cytochrome c reductase complex (bc1 complex), which is a component of the mitochondrial inner membrane electron transport chain	0.31	0.69	0	0.15	-0.1	0.175	0.055	-0.07	0	0.175	0.125	0.285	-0.165	0.165	1.31	-0.185	0.665	-0.415	0.185	-0.195	-0.165	1.16	0.875	0.0175	0.403	-0.08	0.125	-0.205	0.825	0.72	0.0625	-0.0175	0.335	-0.165	-0.407	-0.507	0.43	0.98	0.225	0.575	0.035	0.593	0.532	-0.375	0.405	0	-0.09	0.94
YBL046W_ORF	PSY4 Putative regulatory subunit of an evolutionarily conserved protein phosphatase complex containing the catalytic subunit Pph3p and a third subunit Psy2p; required for cisplatin resistance; GFP-fusion protein localizes to the nucleus	0.73	0	0.4	-0.26	0	0	-0.47	0.29	0.18	0.5	0.07	0	-0.1	-0.36	NA	0.22	NA	0.04	-0.08	NA	NA	-0.145	0.14	0.555	0.31	-0.58	-0.04	-0.15	-0.915	-0.49	-0.22	-0.31	2.04	0.52	2.36	2.17	0.375	0.115	0.69	NA	0.15	-0.04	-0.57	0.92	0.74	-0.305	-0.105	-0.415
YBL047C_ORF	EDE1 Key endocytic protein involved in a network of interactions with other endocytic proteins, binds membranes in a ubiquitin-dependent manner, may also bind ubiquitinated membrane-associated proteins	-0.1	-0.18	0.44	0	-0.78	0.655	0.065	0.01	0.02	0.085	0.41	0	-0.3	-0.03	0.27	0.13	0.03	0.05	0.25	-0.42	-0.61	1.17	1.86	0.445	0.95	-0.3	-0.35	-0.32	0.545	0.37	-0.07	0.06	0.33	0.11	-0.06	-0.37	0	-0.08	0.21	-0.0875	NA	1.24	1.38	-0.54	0.33	0.23	0.35	-0.12
YBL050W_INT_1	SEC17 Peripheral membrane protein required for vesicular transport between ER and Golgi and for the 'priming' step in homotypic vacuole fusion, part of the cis-SNARE complex; has similarity to alpha-SNAP	NA	NA	NA	NA	NA	0.23	-0.44	NA	NA	NA	NA	NA	NA	NA	NA	NA	NA	NA	NA	NA	NA	NA	NA	NA	NA	NA	NA	NA	NA	NA	NA	NA	NA	NA	NA	NA	NA	NA	NA	NA	NA	NA	NA	NA	NA	NA	NA	NA
YBL050W_ORF	SEC17 Peripheral membrane protein required for vesicular transport between ER and Golgi and for the 'priming' step in homotypic vacuole fusion, part of the cis-SNARE complex; has similarity to alpha-SNAP	-0.09	0.06	0.25	-0.41	0	0.01	0.49	0.01	-0.23	-0.05	0.02	0.015	0.005	-0.245	-0.015	0.605	-0.295	0.1	-0.475	-0.005	0.215	0.505	0	-0.185	-0.43	-0.14	1.09	0.28	-0.625	0	-0.22	0.36	0.265	-0.26	0.86	0.8	0.155	-0.005	-0.225	-0.08	-0.585	-0.64	-0.81	0.275	0.415	-0.385	-0.205	-0.575
YBL051C_ORF	PIN4 Protein involved in G2/M phase progression and response to DNA damage, interacts with Rad53p; contains an RNA recognition motif, a nuclear localization signal, and several SQ/TQ cluster domains; hyperphosphorylated in response to DNA damage	0.5	0.59	1.07	0	-0.33	-0.205	0.025	-0.22	-0.89	-0.3	0.05	0.02	-0.08	0.53	0.76	-0.79	1.02	0.29	0.39	-0.82	-1.25	1.93	1.98	0.0175	0.782	-0.33	-0.05	-0.42	-0.125	-0.48	-0.158	-0.0975	0.13	-0.27	-0.268	-0.407	0	0.16	0.24	-0.0075	-0.67	4.64	5.06	-1.21	-0.78	0.47	0.88	0.84
YBL052C_ORF	SAS3 Histone acetyltransferase catalytic subunit of NuA3 complex that acetylates histone H3, involved in transcriptional silencing; homolog of the mammalian MOZ proto-oncogene; sas3 gcn5 double mutation confers lethality	0.14	0	-0.225	0.225	NA	0.305	-0.145	0.48	0.55	0.7	0	NA	-0.77	-0.33	-0.44	0.54	1.09	0.21	NA	-0.22	0.32	-0.845	-0.14	-0.375	-0.05	-0.22	-1.29	-0.67	0	0.145	-0.02	0.17	1.01	0.19	1.19	0.96	0.225	-0.835	0.3	0.11	0	-0.04	0.02	-1.04	-0.58	-0.005	0.005	1.34
YBL053W_ORF	Dubious open reading frame unlikely to encode a protein, based on available experimental and comparative sequence data	NA	NA	NA	NA	NA	NA	NA	NA	NA	NA	NA	NA	NA	NA	NA	NA	NA	NA	NA	NA	NA	NA	NA	0	-1.09	NA	NA	NA	NA	NA	NA	-0.175	NA	NA	1.5	1.53	NA	NA	NA	NA	NA	2	0.965	NA	NA	NA	NA	NA
YBL054W_ORF	Protein of unknown function involved in rRNA and ribosome biosynthesis	0.6	0.49	0	-0.47	0.24	0.13	-0.36	-0.07	0	0.11	-0.02	-0.11	-0.31	0.155	0.245	-0.155	0.645	0.02	0	-0.09	-0.27	0.86	0.55	-0.14	0.065	-0.54	0.06	-0.42	0	0.525	-0.265	-0.005	-0.05	-0.65	-0.235	-0.535	-0.21	0.03	0.03	0.765	0.43	2.48	2.77	-0.63	0.2	-0.54	0.04	0.13
YBL055C_ORF	3'-->5' exonuclease and endonuclease with a possible role in apoptosis; has similarity to mammalian and C. elegans apoptotic nucleases	0.4	0.06	0.69	0	-0.47	NA	-0.06	0	0.01	0.07	0.14	-0.035	-0.065	0.33	-0.03	0	NA	0.05	-0.31	-0.12	0.4	0.64	0.33	0.225	-0.14	-0.19	-0.04	-0.29	0.255	0.29	-0.13	-0.05	-0.33	0.01	0.61	0.09	-0.26	-0.17	-0.28	0	0.035	-0.09	0.19	0.04	0.26	-0.39	0	-0.24
YBL056W_ORF	PTC3 Type 2C protein phosphatase; dephosphorylates Hog1p (see also Ptc2p) to limit maximal kinase activity induced by osmotic stress; dephosphorylates T169 phosphorylated Cdc28p (see also Ptc2p); role in DNA checkpoint inactivation	0.71	0.66	-0.97	0	0.29	0.185	-0.095	0.13	0	0.19	-0.15	-0.105	-0.115	0.005	0.015	0.045	-0.065	-0.15	-0.445	0.095	0.345	0.9	0.87	0.205	0.11	-0.06	-0.17	0.18	-0.095	-0.34	0.09	-0.09	-0.025	0.65	0.4	0.26	0.07	0.13	0.075	0.1	0.015	-1.1	-1.1	0.135	0.145	-0.18	-0.4	-0.51
YBL057C_ORF	PTH2 One of two (see also PTH1) mitochondrially-localized peptidyl-tRNA hydrolases; negatively regulates the ubiquitin-proteasome pathway via interactions with ubiquitin-like ubiquitin-associated proteins; dispensable for cell growth	0.13	-0.22	0.16	-0.09	0	0.34	0.01	-0.09	-0.04	-0.325	-0.02	0.145	0.445	0.05	-0.05	-0.19	-0.24	-0.15	0	-0.02	0.21	-0.425	-0.49	-0.235	-0.27	0.05	0.02	-0.03	0.545	0.2	-0.03	0.33	0.99	0.2	1.81	1.8	0.225	0.265	0.23	0	-0.035	0.03	0.23	0.15	-0.14	-0.065	-0.395	-0.745
YBL058W_ORF	SHP1 UBX (ubiquitin regulatory X) domain-containing protein that regulates Glc7p phosphatase activity and interacts with Cdc48p; interacts with ubiquitylated proteins in vivo and is required for degradation of a ubiquitylated model substrate	0.28	0.32	0.02	-0.43	0	0.215	0.145	0	-0.15	0.35	-0.185	-0.365	-0.065	0.1	0.54	-0.24	0.27	-0.185	0.05	-0.09	0.1	0.79	0.565	0.485	0.57	-0.2	-0.275	0.025	0.085	0.02	-0.02	0.02	0.7	0.395	0.57	0.36	0.28	0.27	0.16	0.307	0.325	-0.19	-0.27	-0.05	0.05	-0.1	-0.13	-0.22
YBL059C-A_AAA_26_NCR	Putative protein of unknown function; contains twin Cx9C motifs that can form coiled coil-helix-coiled-coil helix fold; green fluorescent protein (GFP)-fusion protein localizes to the cytoplasm and nucleus	-0.34	-0.35	NA	NA	NA	NA	NA	NA	0.18	NA	NA	NA	NA	NA	NA	NA	NA	NA	NA	NA	NA	NA	NA	NA	NA	0.87	NA	NA	NA	NA	NA	NA	NA	NA	NA	NA	NA	NA	NA	NA	NA	NA	NA	NA	NA	NA	NA	NA
YBL059C-A_INT_1	Putative protein of unknown function; contains twin Cx9C motifs that can form coiled coil-helix-coiled-coil helix fold; green fluorescent protein (GFP)-fusion protein localizes to the cytoplasm and nucleus	-0.855	NA	NA	NA	NA	NA	NA	NA	-0.365	0.09	-3.15	0.72	NA	NA	NA	NA	NA	-2.89	NA	NA	NA	NA	-4.61	NA	NA	2.17	0.12	0.29	NA	NA	NA	NA	NA	NA	NA	NA	NA	NA	NA	NA	NA	NA	NA	NA	NA	NA	NA	NA
YBL059C-A_ORF	Putative protein of unknown function; contains twin Cx9C motifs that can form coiled coil-helix-coiled-coil helix fold; green fluorescent protein (GFP)-fusion protein localizes to the cytoplasm and nucleus	-0.41	-0.73	0.5	0	-0.66	1.03	-0.065	-0.18	0.03	0.055	-0.375	0.09	0.12	-0.03	0.41	0.02	-0.15	0.195	-0.265	0.155	0.155	-0.17	-0.595	-1.46	-1.41	0.86	1.67	1.03	-0.225	-0.09	-0.255	-0.225	0.535	-0.395	2.04	1.82	-0.01	-0.29	0.055	-0.552	-0.67	0.275	0.625	-0.055	-0.715	0.34	0.46	-0.76
YBL059W_ORF	Putative protein of unknown function; the authentic, non-tagged protein is detected in highly purified mitochondria in high-throughput studies	-0.28	-0.5	NA	NA	NA	0.145	-0.625	0.12	0.32	0.09	-0.3	-0.19	0.1	NA	-0.265	-0.005	NA	0	NA	NA	NA	-0.49	-0.8	-0.725	-0.52	0	0.55	0.07	0.425	-0.02	NA	-0.05	NA	-0.62	0.28	NA	-0.05	-0.33	NA	-0.642	-0.7	0.43	0.78	NA	NA	0.18	0.26	-1.13
YBL060W_ORF	YEL1 Guanine nucleotide exchange factor specific for Arf3p; localized to the bud neck and tip; required for localization of Arf3p to the bud neck and tip	NA	NA	NA	NA	NA	0.78	-1.06	NA	NA	NA	0	NA	NA	0	-0.36	0.66	1.18	-0.6	NA	NA	NA	-0.48	NA	0	-0.095	NA	NA	NA	NA	NA	NA	-0.275	NA	-0.11	-0.355	NA	1.38	0.32	NA	NA	NA	0.105	-0.065	NA	NA	-0.24	-0.14	0.3
YBL061C_ORF	SKT5 Activator of Chs3p (chitin synthase III), recruits Chs3p to the bud neck via interaction with Bni4p; has similarity to Shc1p, which activates Chs3p during sporulation	0.31	0	-0.51	0.15	0	0.62	0.02	0.31	0.22	0.13	-0.18	-0.395	0.085	0	0.41	-0.48	0.31	0.05	NA	0	0.17	0.32	0.59	-0.17	0.015	-0.24	0.03	NA	0	0.225	-0.245	-0.125	0.89	0.24	0.445	0.155	0.36	-0.17	0.47	-0.02	-0.085	-0.625	-0.755	-0.07	-0.21	-0.24	0.01	0.56
YBL062W_ORF	Dubious open reading frame unlikely to encode a protein, based on available experimental and comparative sequence data	NA	0.305	NA	NA	NA	NA	-0.1	0.665	0.335	NA	0.1	NA	NA	NA	NA	NA	NA	NA	NA	NA	NA	NA	-0.76	NA	NA	-0.575	NA	NA	NA	NA	NA	NA	NA	0	NA	NA	NA	NA	NA	NA	NA	NA	NA	NA	NA	NA	NA	NA
YBL063W_ORF	KIP1 Kinesin-related motor protein required for mitotic spindle assembly and chromosome segregation; functionally redundant with Cin8p	0.26	-0.54	-0.95	0.95	NA	0.04	-0.81	0.9	0.83	0.005	0.055	-1.77	NA	-0.49	0.02	-0.02	1.15	-0.055	NA	NA	0.175	0.485	1.26	-0.11	-0.085	0	0.125	NA	NA	NA	0.035	-0.035	-1.18	-0.065	-1.24	-0.605	0.215	-0.255	0.575	-0.6	-0.24	1.29	2.06	0.015	-0.765	-0.405	0.645	0.875
YBL064C_ORF	PRX1 Mitochondrial peroxiredoxin (1-Cys Prx) with thioredoxin peroxidase activity, has a role in reduction of hydroperoxides; induced during respiratory growth and under conditions of oxidative stress; phosphorylated	0.17	-0.05	-0.03	0.26	0	0.59	-0.04	0	-0.52	-0.04	0	0.635	0.475	-0.06	0.23	0.06	-0.3	-0.12	-0.22	0.03	0.06	0.49	-0.03	0.55	0.355	0.05	0.07	-0.64	0.275	-0.27	-0.025	0.095	-0.83	-0.46	-0.435	-0.515	-0.06	0.24	-0.14	0.055	-0.155	-0.095	-0.135	-0.03	-0.27	0.06	-0.15	-0.42
YBL066C_ORF	SEF1 Putative transcription factor, has homolog in Kluyveromyces lactis	0.47	-0.31	0	0.29	-0.57	1.25	-0.21	0.57	0.33	-0.02	NA	NA	NA	0.015	-0.015	0.055	1.44	NA	NA	-0.66	-0.2	-0.455	NA	-0.285	0.11	-0.05	NA	NA	NA	NA	NA	0.64	-1.18	NA	-0.46	NA	-0.255	-0.235	0	NA	-0.49	1.46	1.76	-0.52	NA	-0.145	0.435	0.355
YBL067C_OCH__ORF	UBP13 Putative ubiquitin carboxyl-terminal hydrolase, ubiquitin-specific protease that cleaves ubiquitin-protein fusions	0.37	0	-0.04	0	0.38	0.1	-0.09	-0.09	0.09	0.115	0.015	-0.585	-0.335	-0.25	-0.47	0.25	0.6	-0.105	-0.325	0.295	0.645	-0.36	0.435	0.0275	0.0725	0.4	-0.005	-0.165	-0.105	0	-0.0375	-0.0575	-0.095	0.005	-0.228	-0.438	-0.04	-0.15	-0.135	0.285	0.455	-0.0575	-0.0375	0.125	0.435	0.26	-0.17	0.31
YBL067C_ORF	UBP13 Putative ubiquitin carboxyl-terminal hydrolase, ubiquitin-specific protease that cleaves ubiquitin-protein fusions	-0.01	0.02	0.08	-0.45	0	0.09	0.29	0.34	0	0.79	-0.08	-0.67	-0.22	0.01	-0.08	-0.24	0.02	0.18	-0.17	0.16	0.3	0.01	0.36	-0.295	-0.14	0.05	0.29	-0.05	0.125	0	0.03	0.12	-0.5	-0.1	-0.67	-0.79	0.1	-0.33	0.07	0.902	NA	0.18	-0.32	0	-0.36	-0.11	0.23	0.37
YBL068W_ORF	PRS4 5-phospho-ribosyl-1(alpha)-pyrophosphate synthetase, involved in nucleotide, histidine, and tryptophan biosynthesis; one of five related enzymes, which are active as heteromultimeric complexes	-0.27	-0.2	0	-0.23	0.25	-0.38	0.23	0.06	-0.28	-0.09	-0.085	0.925	0.385	0.03	0.11	-0.03	-0.16	-0.065	-0.07	0.17	0.34	1.14	0.205	-0.23	-0.395	0	0.075	-0.315	0.585	0	-0.145	-0.265	0.11	-0.295	-0.125	-0.065	-0.18	0.1	-0.36	0.07	-0.125	0.835	0.295	0.6	0.48	0.14	0.29	-0.59
YBL069W_OCH__ORF	AST1 Peripheral membrane protein that interacts with the plasma membrane ATPase Pma1p and has a role in its targeting to the plasma membrane, possibly by influencing its incorporation into lipid rafts	0.06	-0.11	-0.47	0	0.4	0.275	0.165	0.27	0.36	0.03	-0.04	0.51	-0.11	-0.225	-0.135	0.205	0.165	-0.07	-0.02	-0.17	0.22	0.55	0.32	0.125	0.17	0	-0.31	-0.22	0.185	-0.26	0.08	0.19	0.47	0.04	-0.05	0.05	0.42	-0.11	-0.27	0.015	0.06	-0.76	-0.85	0.22	0.02	0.17	0	-0.3
YBL069W_ORF	AST1 Peripheral membrane protein that interacts with the plasma membrane ATPase Pma1p and has a role in its targeting to the plasma membrane, possibly by influencing its incorporation into lipid rafts	0.37	-0.1	0.46	-0.28	0	0.035	-0.035	0.35	-0.05	0.055	-0.395	0.305	0.025	0.1	-0.09	0.08	-0.08	-0.015	-0.115	0.095	0.325	0.36	-0.105	0.275	-0.01	0.28	0.015	0.205	0.465	-0.06	0.09	0.24	0.535	0.055	0.07	0.01	0.18	0	-0.195	0.0675	0.075	-0.52	-0.84	0.435	-0.085	0.06	-0.1	0.12
YBL071W-A_ORF	KTI11 Zn-ribbon electron carrier protein, required with Dph1p, Dph2p, Jjj3p, and Dph5p for synthesis of diphthamide, a modified histidine residue on Eft1p or Eft2p; required, with Elongator complex, for modification of wobble nucleosides in tRNA	0	0	-0.39	0	0.38	0	0.27	-0.55	-0.31	-0.445	-0.01	-0.245	0.655	0.145	0.005	-0.095	-0.225	0.08	0	0.55	0.29	-0.425	-0.89	0.035	0.08	0.12	0.28	0.01	-0.145	-0.58	-0.12	0.03	-0.42	-0.4	0.08	-0.03	0.075	-0.075	-0.03	-0.0525	0.535	-0.48	-0.1	-0.18	NA	-0.355	-0.195	-0.095
YBL072C_OCH_DS100_ORF	RPS8A Protein component of the small (40S) ribosomal subunit; identical to Rps8Bp and has similarity to rat S8 ribosomal protein	0	0.6	0.07	NA	-0.07	-0.175	1.03	-0.35	-0.46	0.205	-0.415	0.22	0.71	-0.22	-1.56	0.35	-0.91	0.685	-0.375	0.115	-0.275	-0.955	-0.375	-1.05	-1.71	-0.01	0.605	-0.245	0	0.035	0.835	0.565	0.095	0.295	1.08	1.03	-0.015	0.045	-0.095	-0.13	-1.09	-1.15	-0.915	0.235	0.635	0.365	0.095	-0.235
YBL072C_ORF	RPS8A Protein component of the small (40S) ribosomal subunit; identical to Rps8Bp and has similarity to rat S8 ribosomal protein	-0.03	0.02	0.33	-0.13	0	-0.69	0.7	-0.08	-0.1	0.235	-0.085	0.47	0.52	-0.085	-0.195	0.245	-0.145	0.355	-0.48	0.17	0.09	0.33	-0.115	-0.25	-0.595	0	0.345	-0.035	0.525	0.03	-0.155	-0.195	-0.53	-0.075	0.355	0.445	-0.59	0	-0.32	0.318	-0.89	-0.105	-0.695	0.34	0.02	0.13	-0.29	-0.48
YBL074C_ORF	AAR2 Component of the U5 snRNP, required for splicing of U3 precursors; originally described as a splicing factor specifically required for splicing pre-mRNA of the MATa1 cistron	-0.1	-0.99	0.76	-0.31	0	0.495	-0.765	0.01	0.08	0.18	-0.015	NA	NA	0	5.17	0.05	NA	-0.005	1.41	NA	NA	-1.57	-0.575	-0.195	-0.35	0.01	NA	0.305	1.25	0.905	NA	0.14	-0.17	0.045	1.47	1.23	0.23	0.08	-0.47	NA	NA	0	-0.07	-0.26	NA	-0.5	-0.08	0.15
YBL075C_ORF	SSA3 ATPase involved in protein folding and the response to stress; plays a role in SRP-dependent cotranslational protein-membrane targeting and translocation; member of the heat shock protein 70 (HSP70) family; localized to the cytoplasm	0	-0.81	-0.145	0.145	NA	0.065	-0.455	0.13	0.65	NA	0.085	NA	NA	-1.09	-0.44	0.27	0.36	-0.085	NA	NA	NA	-1.7	-0.885	-0.485	-0.58	0.2	NA	NA	-0.33	-0.095	0.39	0.69	NA	-0.105	1.69	1.3	0.88	-0.19	NA	NA	NA	0.11	0	NA	NA	-0.69	-0.04	-0.4
YBL076C_ORF	ILS1 Cytoplasmic isoleucine-tRNA synthetase, target of the G1-specific inhibitor reveromycin A	-0.6	-0.72	-0.07	0	0.14	-0.07	0.06	0.31	0	0.38	0.005	0.785	0.035	0.11	0.73	-0.4	0.33	0.115	0.3	-0.29	-0.01	1.3	1.71	0.645	0.86	-0.07	-0.555	-0.225	0.205	0	-0.46	-0.32	0.85	-0.005	0.09	0.01	-0.21	0	-0.35	-0.195	-0.545	-0.97	-1.88	0.07	0.16	0.14	-0.32	-0.02
YBL077W_ORF	Dubious open reading frame unlikely to encode a protein, based on available experimental and comparative sequence data; partially overlaps the verified gene ILS1/YBL076C	1.36	-0.12	NA	NA	NA	1.77	-1.11	0.28	0	NA	0.04	NA	NA	NA	NA	NA	NA	-0.66	NA	NA	NA	NA	-0.02	-0.065	-0.62	0.02	NA	NA	NA	NA	0.02	-0.47	NA	0.52	0.28	-0.17	NA	NA	NA	NA	NA	1	NA	NA	NA	NA	NA	NA
YBL078C_AAA_26_NCR	ATG8 Protein required for autophagy; modified by the serial action of Atg4p, Atg7p, and Atg3p, and conjugated at the C terminus with phosphatidylethanolamine, to become the form essential for generation of autophagosomes	0.01	-0.34	0.21	0	-0.03	0.115	0.215	-0.25	0.03	0.16	-0.06	0.26	0.22	0.05	-0.04	0.04	-0.38	0.01	NA	NA	NA	-0.26	-0.49	-0.215	0.01	0	0.39	0.28	-1.09	-1.24	0.75	1.06	NA	NA	-0.44	NA	0.33	-0.18	NA	-0.205	-0.22	-0.8	-0.42	NA	NA	0.04	-0.04	1.13
YBL078C_ORF	ATG8 Protein required for autophagy; modified by the serial action of Atg4p, Atg7p, and Atg3p, and conjugated at the C terminus with phosphatidylethanolamine, to become the form essential for generation of autophagosomes	0.35	-0.23	0.56	-0.49	0	0.565	0.515	0	-0.05	0.005	-0.06	-0.105	0.365	0	NA	0.32	-0.27	0.13	-0.02	3.34	3.12	0.215	-0.55	-0.2	0.115	0.07	0.86	0.13	-0.995	-0.67	0.625	0.715	-0.33	-0.21	-0.015	-0.445	0.145	-0.395	-0.28	-0.49	-0.155	-0.195	0.015	-0.14	0.02	0.045	0.195	1.1
YBL079W_ORF	NUP170 Abundant subunit of the nuclear pore complex (NPC), required for proper localization of specific nucleoporins within the NPC, involved in nuclear envelope permeability and in chromosome segregation, has similarity to Nup157p	0.46	-0.38	-1.17	0.02	0	0.145	-0.085	0.39	0.52	0	0.17	-0.5	-0.5	-0.185	0.095	-0.195	0.485	0.48	0.75	-0.14	0.18	0.595	1.94	0.685	0.76	-0.3	-0.39	NA	0.405	0.31	-0.05	0.05	0	-0.22	-1.03	-1.24	-0.205	-0.565	0.11	NA	0.22	0.33	0.75	0	-0.22	-0.025	0.185	0.125
YBL080C_ORF	PET112 Protein required for mitochondrial translation; mutation is functionally complemented by a Bacillus subtilis ortholog	0.455	-0.055	NA	NA	NA	0.97	NA	NA	0.385	0.46	0	-0.465	-0.205	0.035	-0.035	-0.065	1.07	-0.13	NA	NA	NA	-0.49	0.22	-0.215	-0.23	0.055	NA	-0.18	0.0825	-0.0825	NA	0.38	NA	0.77	0.6	0.3	0.4	0	NA	0.15	-0.225	0.09	-0.12	NA	NA	0	-0.11	-0.56
YBL081W_ORF	Non-essential protein of unknown function	0.54	0	-0.1	0	0.32	0.415	-0.015	0.25	0.24	0.435	0.175	0.21	-0.32	0.065	0.715	-0.435	0.705	0.085	0.045	-0.005	0.165	0.22	0.605	-0.265	0.01	-0.58	-0.075	-0.085	-0.755	-0.79	-0.06	0.32	-0.835	-0.625	0.11	-0.01	-0.05	-0.26	0.535	0.562	NA	4.43	4.37	0.615	-0.305	-0.02	0.27	-0.9
YBL082C_OCH__ORF	ALG3 Dolichol-P-Man dependent alpha(1-3) mannosyltransferase, involved in the synthesis of dolichol-linked oligosaccharide donor for N-linked glycosylation of proteins	0.23	0.43	0	0.44	-0.11	0.445	0.065	-0.1	0	0.415	-0.03	-0.42	-0.19	-0.105	-0.295	0.105	-0.405	0.03	0.34	-0.01	0.14	-0.06	0.41	-0.0625	-0.0875	-0.3	-0.54	-0.58	-0.665	-0.5	0.102	0.133	-0.34	0.12	0.0725	0.152	0.07	-0.07	0.13	0.203	-0.08	-0.237	-0.417	-0.28	-0.14	-0.25	-0.65	-1.24
YBL082C_ORF	ALG3 Dolichol-P-Man dependent alpha(1-3) mannosyltransferase, involved in the synthesis of dolichol-linked oligosaccharide donor for N-linked glycosylation of proteins	0.69	0.71	0.08	-0.05	0	0.645	0.055	0	-0.32	0.07	0.035	-0.66	-0.37	0.03	0.11	-0.05	-0.17	0.155	NA	-0.04	0	0.6	0.715	0.065	-0.13	-0.43	-0.465	-0.565	-0.875	-0.89	-0.15	0.01	-0.5	-0.035	-0.03	-0.02	-0.05	0.05	0.29	-0.0475	0.18	-0.01	0.1	0.04	-0.76	-0.3	-0.24	-0.78
YBL083C_ORF	Dubious open reading frame unlikely to encode a protein, based on available experimental and comparative sequence data; overlaps verified ORF ALG3	0.54	0.27	-0.125	NA	0.125	0.05	-0.31	0.18	0	-0.28	-0.035	-0.825	-0.185	-0.415	-0.045	0.045	-0.145	0.085	NA	0.175	0.865	-1.02	0.155	-0.015	0	-0.52	-0.355	-0.055	-0.645	-0.93	NA	0.22	-0.485	0.035	-0.06	0.03	0	-0.47	0.925	0.432	-0.415	-0.07	-0.15	0.905	-0.175	-0.88	-1	-1.49
YBL084C_ORF	CDC27 Subunit of the Anaphase-Promoting Complex/Cyclosome (APC/C), which is a ubiquitin-protein ligase required for degradation of anaphase inhibitors, including mitotic cyclins, during the metaphase/anaphase transition	0.49	0	-0.41	0.35	0	0.025	-0.475	0.05	0.12	0.81	0.22	NA	NA	-0.19	0.01	-0.11	-0.01	-0.14	0	NA	0.35	0.09	0.77	-0.0225	-0.258	-0.32	0.14	NA	0.285	0	0.463	0.752	-0.11	NA	-0.667	-1.01	0.14	-0.17	0.58	0.838	NA	1.31	1.44	0.33	-0.07	-0.51	0.2	0.8
YBL085W_ORF	BOI1 Protein implicated in polar growth, functionally redundant with Boi2p; interacts with bud-emergence protein Bem1p; contains an SH3 (src homology 3) domain and a PH (pleckstrin homology) domain	0.74	0	-0.49	0	0.09	0.305	-0.725	0.63	0.68	-0.065	-0.13	0.05	-0.03	-0.26	0.26	-0.83	0.49	0	0.3	NA	0.15	-0.74	0.34	-0.82	-0.495	-0.27	-0.38	NA	-0.145	0.04	0.555	0.525	0.4	0.08	-0.045	-0.325	0.36	0	0.27	0.3	-0.25	1.25	1.08	0.31	0.08	0.43	-0.07	-0.17
YBL086C_ORF	Protein of unknown function; green fluorescent protein (GFP)-fusion protein localizes to the cell periphery	0.76	0	0.22	-0.17	0	1.01	-0.75	0.18	0.52	0.62	0	-0.215	0.235	-0.08	0.08	-0.08	0.58	0.34	-0.075	NA	NA	0.35	0.14	-0.02	-0.015	-0.16	0.19	-0.18	-0.655	0	-0.565	-0.655	0.145	-0.12	0.725	0.185	0.35	-0.54	0.655	0.165	1.15	0.445	0.805	NA	-0.245	0	-0.01	0.35
YBL087C_INT_1	RPL23A Protein component of the large (60S) ribosomal subunit, identical to Rpl23Bp and has similarity to E. coli L14 and rat L23 ribosomal proteins	0.14	-0.09	-0.115	0.115	NA	0.07	-0.39	-0.09	-0.3	-0.705	-0.285	-0.05	0.19	0.36	0.19	-0.27	-0.19	0.155	0.51	0.02	-0.08	-2.64	-1.43	-1.35	-1.55	3.5	4.79	4.64	-0.075	-0.6	NA	-0.17	0	-0.155	0.78	0.66	0.02	0.64	0.57	0.133	-0.52	0.22	0.7	-0.37	-0.04	2.33	3.06	-0.42
YBL087C_OCH_DS100_ORF	RPL23A Protein component of the large (60S) ribosomal subunit, identical to Rpl23Bp and has similarity to E. coli L14 and rat L23 ribosomal proteins	-0.7	0	NA	NA	NA	-0.02	0.54	-0.65	-0.5	0.565	-0.905	0.225	1.06	-0.49	-2.15	NA	0	0.875	NA	-0.71	-0.71	-1.24	-1.08	-2.31	-3.3	0.4	1.16	0.155	0	0.565	NA	1.14	0	0.405	1.4	0.97	0.27	0	-0.68	-0.352	-1.34	-0.88	-0.66	-0.69	1.06	1.56	1.22	NA
YBL087C_ORF	RPL23A Protein component of the large (60S) ribosomal subunit, identical to Rpl23Bp and has similarity to E. coli L14 and rat L23 ribosomal proteins	0.28	-0.39	0	-0.05	0.1	-0.22	0.9	-0.6	-0.37	-0.01	-0.155	0.64	0.51	-0.235	-0.175	0.175	-0.295	0.275	-0.075	0.035	0.195	-0.02	-0.485	-0.205	-0.42	0.07	0.515	0.305	0.405	0.11	0.06	0.09	-0.615	-0.405	0.25	0.45	-0.27	0	-0.325	-0.255	-0.92	-0.09	0.07	0.085	0.145	0.17	-0.11	-0.43
YBL088C_ORF	TEL1 Protein kinase primarily involved in telomere length regulation; contributes to cell cycle checkpoint control in response to DNA damage; functionally redundant with Mec1p; homolog of human ataxia telangiectasia (ATM) gene	0.56	-0.22	-0.94	0	0.1	0.085	-0.485	0.44	0.79	0	-0.59	-0.41	-0.11	-0.105	-0.095	-0.315	0.375	-0.27	NA	NA	NA	-1.53	NA	-0.385	-0.34	0	NA	NA	0.305	0	NA	0.14	-0.685	0.27	0.26	0.09	0.675	-0.645	0.845	NA	0.05	0	-0.37	0.555	-1.02	-0.255	-0.675	0.005
YBL089W_ORF	AVT5 Putative transporter, member of a family of seven S. cerevisiae genes (AVT1-7) related to vesicular GABA-glycine transporters	0.29	0	-0.15	0	0.2	0.61	-0.46	0.12	-0.15	-0.26	0.2	-0.43	-0.1	0.27	0.08	-0.04	-0.14	-0.2	NA	NA	NA	0.1	0.33	-0.505	-0.43	-0.38	0.06	0.4	-0.085	0	0.05	0.08	NA	-0.69	-0.58	-0.61	0.09	-0.14	NA	NA	0.03	1.8	1.85	NA	NA	-0.21	-0.01	0.3
YBL090W_ORF	MRP21 Mitochondrial ribosomal protein of the large subunit; MRP21 exhibits genetic interactions with mutations in the COX2 and COX3 mRNA 5'-untranslated leader sequences	0.07	0	0.29	-0.05	0	0.885	-0.105	-0.25	-0.19	0.145	-0.07	0.015	0.225	0.14	-0.04	-0.12	-0.24	0.38	0.92	0.09	-0.1	-0.065	-0.45	-0.755	-1.01	-0.05	0.72	NA	-0.0275	0.107	NA	-0.04	-0.07	-0.34	0.27	0	-0.035	-0.055	0.07	NA	-1.22	0.04	0.23	-0.23	-0.36	0.095	0.305	-0.275
YBL091C-A_INT_1	SCS22 Protein involved in regulation of phospholipid metabolism; homolog of Scs2p; similar to D. melanogaster inturned protein	NA	NA	NA	NA	NA	NA	NA	NA	NA	NA	0.075	NA	NA	NA	NA	NA	NA	-0.595	NA	NA	NA	NA	-1.78	NA	-0.99	NA	4.01	4.38	0.0375	-0.128	NA	NA	NA	-0.075	NA	NA	NA	0	NA	NA	NA	0	0.39	NA	NA	0.03	0.49	-0.57
YBL091C-A_ORF	SCS22 Protein involved in regulation of phospholipid metabolism; homolog of Scs2p; similar to D. melanogaster inturned protein	-0.2	-0.59	-0.08	0	0.17	0.45	-0.02	0.31	NA	0.46	-0.06	0.08	0.43	-0.35	0.1	0.01	0.24	0.06	0.05	NA	NA	-0.15	-0.89	-0.445	-0.41	1.93	2.61	1.53	0	-0.165	-0.23	0.1	-0.49	-0.22	-0.15	-0.14	0	0.08	0.05	0.07	-0.13	0.83	0.55	0	-0.22	0.22	0.46	0.68
YBL091C_ORF	MAP2 Methionine aminopeptidase, catalyzes the cotranslational removal of N-terminal methionine from nascent polypeptides; function is partially redundant with that of Map1p	-0.14	0.38	0.38	-0.01	0	-0.665	0.595	0	-0.31	0.255	-0.205	0.75	-0.05	-0.2	0.41	0.14	0.25	-0.025	-0.13	0.34	0.45	0.93	0.095	0.185	0.42	-0.08	-0.795	0.175	0.835	0.57	-0.21	-0.29	1.74	0.555	1.55	1.56	0.3	0.33	-0.21	0.228	-0.03	-0.81	-1.2	0.34	0.75	0.19	-0.1	0.29
YBL092W_ORF	RPL32 Protein component of the large (60S) ribosomal subunit, has similarity to rat L32 ribosomal protein; overexpression disrupts telomeric silencing	0	-0.35	0.65	0	-0.17	-0.02	1.13	-0.14	-0.1	-0.105	-0.105	0.345	0.435	0	-0.58	0.25	-0.11	0.485	0.17	0.13	0	-0.34	-0.925	-0.445	-0.49	0.3	0.695	0.185	0.125	-0.48	0.01	0.02	-0.3	-0.375	0.08	-0.04	-0.23	0.65	0.03	-0.25	-0.785	0.35	0.28	0.01	0.35	0.3	0.38	-0.16
YBL093C_ORF	ROX3 Subunit of the RNA polymerase II mediator complex; associates with core polymerase subunits to form the RNA polymerase II holoenzyme	0.42	-0.4	0.61	-0.46	0	0.205	0.125	0.08	-0.02	-0.175	-0.185	0.03	-0.03	-0.09	-0.35	0.44	0.09	0.135	-0.36	0.02	0.32	0.56	-0.295	-0.445	-0.4	-0.11	0.445	-0.095	0.475	0.21	-0.01	-0.11	-0.21	-0.205	0.15	-0.04	-0.01	-0.16	-0.22	-0.33	-0.08	-0.05	-0.01	0.05	0.19	0.09	0	0.01
YBL094C_ORF	Dubious open reading frame unlikely to encode a protein, based on available experimental and comparative sequence data; partially overlaps uncharacterized ORF YBL095W	NA	-0.405	NA	NA	NA	NA	NA	NA	1	NA	NA	NA	NA	NA	NA	NA	NA	NA	NA	NA	NA	NA	NA	NA	NA	NA	NA	NA	NA	NA	NA	NA	NA	NA	NA	NA	NA	NA	NA	NA	NA	NA	NA	NA	NA	NA	NA	NA
YBL095W_ORF	Putative protein of unknown function; the authentic, non-tagged protein is detected in highly purified mitochondria in high-throughput studies	-0.22	-0.48	-0.24	0.02	0	0.475	-0.135	0.42	0.58	0.19	0	-0.005	0.015	-0.485	-0.095	0.095	0.345	-0.02	-0.365	0.325	0.925	-0.5	-0.11	0.26	-0.065	0.34	-0.05	-0.16	0.075	0	1.8	1.66	0.005	0	0.855	0.775	0.05	0	0.325	0.273	0.235	-0.455	-0.795	0.775	-0.215	-0.37	-0.22	-0.21
YBL096C_ORF	Non-essential protein of unknown function	0.055	-0.475	NA	NA	NA	NA	NA	0.275	0.165	NA	NA	NA	NA	NA	NA	NA	NA	NA	NA	NA	NA	NA	NA	NA	NA	NA	NA	NA	NA	NA	NA	NA	NA	NA	NA	NA	NA	NA	NA	NA	NA	NA	NA	NA	NA	NA	NA	NA
YBL097W_ORF	BRN1 Essential protein required for chromosome condensation, likely to function as an intrinsic component of the condensation machinery, may influence multiple aspects of chromosome transmission and dynamics	0.46	-0.9	NA	0.045	-0.045	0.48	-0.55	0.31	0.13	NA	-0.12	NA	NA	0.64	NA	0	1.32	-0.06	NA	NA	NA	-0.205	0.49	0.205	-0.07	0	-0.04	NA	NA	NA	1.09	0.89	NA	0.64	1.75	1.56	-0.205	0.065	NA	NA	NA	-0.37	-0.29	NA	NA	0.525	0.955	0.105
YBL098W_ORF	BNA4 Kynurenine 3-mono oxygenase, required for the de novo biosynthesis of NAD from tryptophan via kynurenine; expression regulated by Hst1p; putative therapeutic target for Huntington disease	-0.33	-0.15	-0.08	0.08	NA	0.43	-0.48	0.02	0.39	NA	0.16	0.515	-0.385	-0.43	-0.06	0.23	-0.37	-0.1	0	NA	NA	0.47	0.04	0.26	-0.255	0.49	NA	1.08	0.0475	-0.188	NA	NA	-0.53	-0.48	NA	NA	0.03	-0.03	-0.26	NA	-0.335	0.905	0.365	0.11	0.16	-0.41	0.07	-0.99
YBL099W_ORF	ATP1 Alpha subunit of the F1 sector of mitochondrial F1F0 ATP synthase, which is a large, evolutionarily conserved enzyme complex required for ATP synthesis; phosphorylated	0.15	0.7	-0.27	0.05	0	-0.375	0.375	0.35	-0.54	0.24	0.12	0.66	-0.36	-0.115	0.865	0.045	0.475	-0.2	-0.45	0.07	0.17	0.78	0.64	0.44	0.265	-0.18	-0.49	-0.55	-0.815	-0.85	-0.255	-0.445	0.46	-0.05	0.415	0.625	0.49	1.22	0.21	0.215	-0.19	0.265	-0.015	0.38	0.05	0.08	0	0.08
YBL100C_ORF	Dubious open reading frame unlikely to encode a protein, based on available experimental and comparative sequence data; almost completely overlaps the 5' end of ATP1	NA	NA	NA	NA	NA	0.95	NA	NA	NA	NA	NA	NA	NA	NA	NA	NA	NA	NA	NA	NA	NA	NA	NA	NA	NA	NA	NA	NA	NA	NA	NA	NA	NA	NA	NA	NA	NA	NA	NA	NA	NA	NA	NA	NA	NA	NA	NA	NA
YBL101C_ORF	ECM21 Non-essential protein of unknown function; promoter contains several Gcn4p binding elements	1.18	-0.25	0	0.71	-0.1	0.385	-0.325	0.41	0.43	0.515	-0.38	NA	-0.72	0.08	NA	-0.53	0.05	0.51	1.54	0.06	0.18	0.09	0.16	-0.09	0.085	0	NA	NA	NA	NA	NA	-0.085	-0.15	-0.13	-0.345	NA	-0.21	-0.5	-0.07	NA	-0.83	1.04	1.25	-0.06	-0.24	0.07	0.53	0.93
YBL101W-A_ORF	TyA Gag protein; the main structural constituent of virus-like particles (VLPs)	0.37	0	-0.9	0	0.19	0.02	-0.73	-0.37	-0.3	0.225	-0.245	-1.18	-0.355	0.095	-0.095	-0.095	0.745	0.665	0.34	-0.17	-0.84	-1.38	-0.115	-0.545	-0.22	-0.25	0.345	-0.355	0.505	0.8	-0.28	-0.29	-0.13	0.135	-0.44	-0.95	0	-0.13	0.56	0.14	0.045	3.32	3.55	-0.87	-1.32	0.7	0.97	1.93
YBL101W-B_ORF	TyB Gag-Pol protein; proteolytically processed to make the Gag, RT, PR, and IN proteins that are required for retrotransposition	-0.14	0.08	-0.17	0.1	0	0.215	0.005	0	-0.19	NA	NA	-0.35	0.05	0.05	0.15	-0.37	0.74	0.07	0.56	-0.48	-0.95	-1.3	-0.02	-0.2	-0.015	-0.4	-0.49	-0.29	0.985	0.53	0.015	-0.175	-0.3	0	-0.815	-1.36	-0.71	-1	0.41	0.512	-0.31	3.42	2.52	-0.78	-0.37	0.49	0	0.45
YBL101W-C_ONO_ORF	YBOX_ONO1000008:YBL101W-C_YBL101W-C_SGDID:S0028598_Chr_II_28427-28546_Unc_ORF_44	NA	NA	NA	NA	NA	NA	NA	NA	NA	NA	NA	NA	0.51	NA	NA	NA	NA	NA	NA	NA	NA	NA	NA	NA	NA	NA	NA	NA	NA	NA	NA	NA	NA	NA	NA	NA	NA	NA	NA	NA	0	NA	NA	NA	NA	NA	NA	NA
YBL102W_ORF	SFT2 Non-essential tetra-spanning membrane protein found mostly in the late Golgi, can suppress some sed5 alleles; may be part of the transport machinery, but precise function is unknown; similar to mammalian syntaxin 5	0.33	0.18	0.02	-0.36	0	0.155	0.295	0	-0.14	0.095	0.16	0.105	-0.175	-0.205	-0.025	0.025	-1.08	-0.06	-0.335	0.105	0.065	-0.47	0.04	-0.3	-0.315	-0.36	-0.56	-0.13	0.145	0.25	0.075	-0.015	-0.845	0.08	0.015	0.305	0	-0.01	0.055	0.07	-0.515	0.335	0.335	0.105	-0.345	-0.04	-0.39	-0.26
YBL103C_ORF	RTG3 Basic helix-loop-helix-leucine zipper (bHLH/Zip) transcription factor that forms a complex with another bHLH/Zip protein, Rtg1p, to activate the retrograde (RTG) and TOR pathways	0.57	0	0.12	0	-0.14	1.03	-0.2	0.17	0.26	0.26	-0.035	0.07	-0.1	-0.21	0	0	0.3	0.405	0	-0.02	0.39	0.315	0.005	-0.415	-0.35	-0.05	0.425	-0.065	-0.155	0.34	0.32	0.35	0.07	0.035	0.57	0.28	0.165	-0.395	0.05	0.035	-0.02	-0.23	0.23	0.22	0.15	-0.085	0.085	0.815
YBL104C_ORF	Putative protein of unknown function, promoter contains multiple GCN4 binding sites	0.42	-0.32	-0.74	0.38	0	0.105	-1.04	0.49	0.08	-0.03	-0.075	NA	NA	-0.065	0.265	-0.225	1.23	0.275	NA	-0.555	-0.135	0.04	0.865	0.29	0.375	-0.3	NA	NA	NA	NA	-0.055	-0.105	-0.525	0.035	0.005	-0.075	-0.2	-0.17	0.165	NA	NA	0.215	0.405	-0.035	NA	-0.09	0.09	-0.63
YBL105C_ORF	PKC1 Protein serine/threonine kinase essential for cell wall remodeling during growth; localized to sites of polarized growth and the mother-daughter bud neck; homolog of the alpha, beta, and gamma isoforms of mammalian protein kinase C (PKC)	0.75	0.3	-0.27	0.2	0	0	0.22	0	0.36	-0.165	-0.105	-0.035	-0.045	-0.12	0.13	0.04	0.21	0.115	0.285	-0.065	0.075	-0.21	0.915	0.285	0.49	-0.01	NA	-0.505	0.765	0.27	0.11	0.41	0.035	NA	-0.24	-0.46	0.06	-0.06	0.385	-0.085	0.315	-0.04	0.04	-0.135	-0.035	-0.14	0.07	0.64
YBL106C_ORF	SRO77 Protein with roles in exocytosis and cation homeostasis; functions in docking and fusion of post-Golgi vesicles with plasma membrane; homolog of Sro7p and Drosophila lethal giant larvae tumor suppressor; interacts with SNARE protein Sec9p	1.16	0.11	0.21	-0.28	0	0.58	-0.63	0	0.32	0.035	-0.24	-0.235	-0.255	-0.145	0.335	-0.185	0.145	0.23	NA	NA	0.705	-0.26	0.22	-0.72	-0.365	-0.45	0.24	NA	-0.195	0.23	-0.145	0.115	0.495	0	0.485	0.255	0.61	0	0.955	NA	0.625	0.335	0.095	0.935	0.125	-0.25	-0.32	-0.53
YBL107C_ORF	Putative protein of unknown function; green fluorescent protein (GFP)-fusion protein localizes to the cytoplasm; YBL107C is not an essential gene	0	-0.4	0.25	-0.26	0	0.865	0.035	0.07	-0.12	0.065	-0.32	-0.54	0.14	0.015	0.055	-0.015	0.105	0.42	NA	0.02	-0.02	0.475	-0.27	-0.385	-0.31	-0.05	0.28	-0.17	-0.615	-0.14	0.01	-0.01	0.32	-0.16	0.9	0.61	-0.065	-0.415	0.1	-0.225	0.39	-0.54	-0.03	-0.2	-0.11	-0.135	0.155	0.895
YBL107W-A_ORF	Similar to TyA and TyB proteins	-0.56	-0.25	-0.11	0.42	0	-0.34	-0.01	0.01	0	0.505	-0.385	-0.245	-0.105	-0.34	-0.22	-0.06	0.06	0.115	-0.29	-0.25	-0.22	-1.92	-0.285	-0.795	-0.72	-0.04	0.465	0.215	-0.475	0.08	0.06	-0.17	-0.42	-0.115	-0.7	-1.04	-0.49	-0.96	0.04	0.35	-0.315	1.96	1.98	-0.11	0.85	0.38	0	0.31
YBL108C-A_ORF	Hypothetical protein identified by homology. See FEBS Letters [2000] 487:31-36.	-1.03	-1.53	0	0.1	-0.02	-0.34	NA	0.17	0.03	NA	0.4	-0.01	0.01	-0.05	0.05	-0.27	-0.2	-0.17	-0.42	0.79	0.68	-1.83	-1.24	-0.155	-0.27	-0.22	-0.35	-0.11	-0.295	-0.59	NA	0.01	-1.05	0.26	0.45	0.33	0.57	-0.03	0.14	0.49	-0.16	-0.07	0.07	0.24	NA	0.03	-0.39	-1.69
YBL109W_ORF	Dubious open reading frame unlikely to encode a protein, based on experimental and comparative sequence data	-0.19	0.38	NA	NA	NA	0.61	NA	NA	1.04	NA	0.58	-1.85	-0.82	0.15	NA	NA	0.53	-0.27	NA	NA	NA	-2.77	NA	-1.27	-1.07	-0.03	NA	NA	-0.0675	0.417	0.06	0.23	NA	-0.46	1.2	-0.06	0.35	0.29	NA	NA	0	2.84	3.12	NA	NA	0	-0.14	-1.21
YBL111C_INT_1	Helicase-like protein encoded within the telomeric Y' element	-0.22	0	0.28	0	-0.76	-0.34	0.31	-0.37	-0.34	0.345	-0.555	-0.505	-0.115	0.105	-1.98	-0.125	-0.095	-0.305	0	-0.25	-0.63	-3.14	-0.755	-0.67	-0.795	1.37	1.26	0.715	0.905	1.24	0.135	0.035	1.12	0.765	0.925	0.805	-0.94	0	0.17	0.68	-0.135	-0.035	0.085	-0.96	NA	1.23	1.19	-0.37
YBL111C_ORF	Helicase-like protein encoded within the telomeric Y' element	0.24	0	0	0.04	-0.96	0.435	0.105	-0.34	-0.38	0.865	-0.86	-0.785	-0.035	-0.025	0.145	-0.605	-0.235	-0.05	-0.085	0.085	-0.245	-2.32	-0.31	-0.325	-0.34	0.79	0.44	0.28	0.465	0.89	0.11	0.14	1.38	0.64	0.94	0.9	-0.35	-0.1	0.555	0.56	0.205	0.12	0	-0.455	-0.105	0.57	0.76	-0.42
YBL112C_ORF	Putative protein of unknown function; YBL112C is contained within TEL02L	-0.07	0	-0.98	0.12	0	-0.22	0.5	-0.18	-0.18	0.46	-0.92	-1.06	-0.19	-0.45	0.07	-0.83	0.14	-0.16	-0.175	0.075	-0.065	-2.36	-0.56	-0.055	-0.01	1.15	0.23	0.52	0.505	1.02	0.24	0.12	1.29	0.56	0.89	0.84	-0.23	0	0.455	0.88	0.61	0.55	-0.06	-0.655	-0.295	0.23	0.16	-0.24
YBL113C_OCH__ORF	Helicase-like protein encoded within the telomeric Y' element	0	0.16	-0.69	0.76	0	-0.11	0.7	-0.82	-0.97	0.35	-0.855	-0.87	0.03	-0.13	-0.05	0.05	0.34	0.175	0.06	-0.07	-0.58	-2.35	-0.365	0.04	0.155	0.56	0.415	0.255	0.785	1.19	-0.135	0.385	1.1	0.345	0.865	0.735	-0.35	0.18	0.38	0.375	0.73	-0.005	-0.185	-0.78	0.32	0.19	0	-0.14
YBL113C_ORF	Helicase-like protein encoded within the telomeric Y' element	0	-0.29	-0.58	0.16	0	0.015	-0.415	0.58	0.58	0.23	-0.395	-0.61	-0.16	-0.76	-0.04	0.04	0.44	-0.005	-0.785	0.015	0.575	-1.85	-0.285	-0.115	0	0.42	0.005	0.175	-0.225	0.43	-0.1	0.15	0.375	0.295	0.5	0.5	-0.18	-0.67	0.215	0.655	0.2	0.33	0	0.645	-0.605	0	-0.58	-0.66
YBLCSIGMA1_LTR	YBOX_LTR1000002:YBLCSIGMA1:SGDID:S000006797:Chr:II:197717-198057_257	-0.61	-0.38	-0.57	0	0.07	-0.075	0.135	0	0.15	-0.005	-0.11	-0.485	0.195	-0.09	-0.36	0.6	-0.25	-0.01	-0.07	0	-0.06	-2.04	-0.87	-1.12	-0.985	-0.06	0.13	0.01	0.245	0.37	-0.245	0.105	-0.19	0.04	-0.145	-0.105	-0.51	-0.34	0.09	NA	-0.115	0.255	0.235	-0.52	-0.42	0.07	0	0.43
YBR001C_ORF	NTH2 Putative neutral trehalase, required for thermotolerance and may mediate resistance to other cellular stresses	0.44	-0.25	0.18	0	-0.74	0.055	0.025	0	0.1	0.19	-0.225	-0.14	0.48	0.205	0.045	-0.085	-0.045	0.025	-0.21	0	0.36	0.225	0.745	0.715	0.79	0.54	-0.545	-0.235	0.885	1.02	-0.08	0.05	0.37	0.445	0.38	0.27	0.205	0.135	-0.05	0	0	-0.14	-0.62	0.12	NA	-0.045	-0.075	-0.345
YBR002C_ORF	RER2 Cis-prenyltransferase involved in dolichol synthesis; participates in endoplasmic reticulum (ER) protein sorting	0.07	-0.44	0.7	-0.13	0	0.85	0.05	0	0.16	0	-0.325	-0.445	-0.085	0.01	-0.01	0.15	-0.56	0.085	-0.17	-0.05	0.14	0.7	-0.165	0.35	0.215	-0.01	0.005	0.165	0.165	0.25	0.185	0.425	0.61	0.175	0.605	0.565	0	-0.29	-0.39	-0.383	0.475	-0.245	-0.005	0.09	0.11	0.07	0	0.04
YBR003W_ORF	COQ1 Hexaprenyl pyrophosphate synthetase, catalyzes the first step in ubiquinone (coenzyme Q) biosynthesis	0	0.06	-0.275	0.275	NA	0.295	-0.055	-0.21	0.11	1.21	-0.095	0.15	-0.26	-0.225	-0.005	0.185	0.005	-0.355	-0.6	0.03	0.76	-0.22	-0.495	0.515	0.48	0.01	0.185	0.135	0.565	0.51	-0.14	-0.21	-0.25	-0.345	0.04	-0.43	0.17	0.21	0.05	0	-0.15	0.29	-0.04	0.31	-0.5	-0.16	0.36	-0.72
YBR004C_ORF	GPI18 Functional ortholog of human PIG-V, which is a mannosyltransferase that transfers the second mannose in glycosylphosphatidylinositol biosynthesis; the authentic, non-tagged protein was localized to mitochondria	-0.45	-0.35	-0.2	0	0.69	-0.19	0.24	0.39	0.07	-0.09	0.045	-0.61	-0.23	0.085	-0.085	0.505	0.255	0.425	-0.74	0.18	0.37	-0.7	-0.645	-0.215	0.07	-0.5	-0.325	0.035	-0.475	0	-0.11	-0.07	-1.3	-0.075	-0.42	-0.5	0.13	-0.32	0	-0.01	0.01	2.11	2.23	0.24	-0.44	-0.25	0.13	-0.44
YBR005W_ORF	RCR1 Protein of the ER membrane involved in cell wall chitin deposition; may function in the endosomal-vacuolar trafficking pathway, helping determine whether plasma membrane proteins are degraded or routed to the plasma membrane	-0.3	-0.48	0.31	-0.19	0	-0.56	-0.04	0.1	-0.41	-0.365	-0.235	0.145	0.065	0.32	-0.89	0.03	-0.31	-0.055	-0.01	-0.14	-0.17	-0.22	-0.805	-0.225	0.01	0	0.755	0.775	0.185	0.1	0.03	-0.01	-0.1	0.075	0.23	0.08	0.21	-0.01	0	-0.435	-0.065	0.09	-0.21	-0.22	NA	0.13	0	-0.08
YBR006W_ORF	UGA2 Succinate semialdehyde dehydrogenase involved in the utilization of gamma-aminobutyrate (GABA) as a nitrogen source; part of the 4-aminobutyrate and glutamate degradation pathways; localized to the cytoplasm	0.94	-0.35	0.39	0	-0.03	0.37	-0.87	0	0.25	-0.8	0.06	-0.11	-0.14	0	NA	0.25	-0.2	-0.33	NA	NA	NA	-0.19	0.23	0.115	0.02	0.05	0.56	0.59	0.185	0	-0.12	-0.39	NA	0	0.86	0.86	0.09	0.49	NA	NA	0	-0.02	0.09	NA	NA	-0.32	-0.17	-0.3
YBR007C_ORF	DSF2 Deletion suppressor of mpt5 mutation	0	-0.55	-0.51	0.51	NA	0.065	-0.285	0.07	0.05	1.1	0.025	-1.17	0.09	-0.035	0.035	-0.385	0.575	-1.03	0.54	NA	NA	0.265	-0.075	-0.025	0	0.07	NA	NA	0	0.045	0.17	0	0.35	-0.025	-0.42	-0.68	-0.025	0.025	-0.04	0.792	-0.87	2.1	1.75	0.5	-0.06	0.245	0.615	1.26
YBR008C_ORF	FLR1 Plasma membrane multidrug transporter of the major facilitator superfamily, involved in efflux of fluconazole, diazaborine, benomyl, methotrexate, and other drugs	0.49	0.15	-0.22	0.37	0	0.605	-0.085	-0.02	0.28	0	0.2	-0.45	NA	-0.065	-1.1	0.065	-0.475	-0.2	-0.05	0.87	NA	-2.69	-1.12	0.37	0.005	-0.09	-0.41	0	-0.395	0	0.035	-0.005	-0.27	0.16	0.795	0.975	0.035	0.345	0.7	NA	-0.02	-0.165	-0.175	0.91	-0.14	-0.195	0.105	-0.595
YBR009C_OCH_DS100_ORF	HHF1 One of two identical histone H4 proteins (see also HHF2); core histone required for chromatin assembly and chromosome function; contributes to telomeric silencing; N-terminal domain involved in maintaining genomic integrity	0.19	0.03	-0.06	0	0.49	-0.22	1.06	-0.33	-0.32	-0.18	-0.065	0.595	0.345	-0.1	-0.09	0.09	-0.09	0.025	-0.26	0.12	0.02	0.54	-0.045	0.0025	0.138	-0.01	0.435	-0.025	-0.635	-0.59	-0.152	0.237	0.68	0.155	0.198	0.367	0	0.04	-0.02	-0.583	-0.555	-0.453	-0.292	0.12	0.09	0.19	-0.12	-0.45
YBR009C_ORF	HHF1 One of two identical histone H4 proteins (see also HHF2); core histone required for chromatin assembly and chromosome function; contributes to telomeric silencing; N-terminal domain involved in maintaining genomic integrity	-0.18	-0.63	0.75	-0.29	0	-0.52	0.79	0	-0.02	0.005	-0.06	0.26	0.37	0.01	-0.2	0.1	-0.38	-0.16	-0.185	0.295	0.335	0.55	-0.33	-0.055	-0.1	0.07	0.14	0.17	0	-0.035	-0.24	-0.01	0.835	0.06	1.21	1.33	-0.28	0	-0.215	-0.417	-0.64	0.22	-0.02	0.375	0.185	0.2	0.09	0.47
YBR010W_OCH__ORF	HHT1 One of two identical histone H3 proteins (see also HHT2); core histone required for chromatin assembly, involved in heterochromatin-mediated telomeric and HM silencing; regulated by acetylation, methylation, and mitotic phosphorylation	-0.13	-0.33	1.24	0	-0.08	-0.375	0.555	0	-0.14	-0.18	0.01	0.72	0.43	-0.06	-0.12	0.06	-0.24	0.04	0.075	0.105	-0.175	0.78	-0.15	-0.39	-0.225	0.19	-0.06	0.22	0	-0.085	0.485	0.485	0.235	-0.42	-0.605	-0.515	0	0.4	-0.085	-0.738	-0.72	-0.355	-0.575	0.445	0.225	0.89	1.01	0.75
YBR010W_ORF	HHT1 One of two identical histone H3 proteins (see also HHT2); core histone required for chromatin assembly, involved in heterochromatin-mediated telomeric and HM silencing; regulated by acetylation, methylation, and mitotic phosphorylation	-0.3	-0.04	0.94	-0.31	0	0.085	1.07	0	-0.29	0	-0.01	0.62	0.4	0.025	-0.215	-0.025	-1.18	0.33	0.155	-0.005	-0.305	0.79	-0.03	-0.545	-0.62	0.21	0.29	0.01	0.145	-0.01	0.68	0.84	0.515	-0.24	-0.22	-0.12	0.12	0.43	-0.205	-1.04	-0.75	-0.63	-0.32	0.065	0.935	0.79	0.96	0.69
YBR011C_ORF	IPP1 Cytoplasmic inorganic pyrophosphatase (PPase), catalyzes the rapid exchange of oxygens from Pi with water, highly expressed and essential for viability, active-site residues show identity to those from E. coli PPase	0.03	0.57	0	-0.11	0.21	-0.095	0.945	-0.04	-0.79	0.28	-0.165	0.395	0.155	-0.03	0.17	-0.77	0.07	0.165	0.235	0.105	-0.225	1.32	1.05	0.365	0.38	-0.1	0.175	-0.305	0.675	0	-0.11	-0.39	-0.165	-0.445	-0.41	-0.55	-0.04	0.3	-0.105	-0.04	-0.435	1.36	1.6	0.245	0.235	0.02	0	-1.31
YBR012C_ORF	Dubious open reading frame, unlikely to encode a functional protein; expression induced by iron-regulated transcriptional activator Aft2p	0.11	-0.49	-0.46	0	0.03	0.565	-0.895	0.15	0.58	-0.14	-0.1	-0.025	-0.055	-0.835	-0.015	0.115	0.015	-0.38	NA	NA	NA	-1.78	-0.79	-0.485	-0.37	-0.27	0.2	0	-0.335	0	NA	-0.05	-1.03	0.38	0.05	NA	0.35	-0.88	0.57	0.32	0.595	1.09	1.12	0.37	-0.38	-0.57	-0.96	-0.63
YBR012W-A_ORF	Retrotransposon TYA Gag gene co-transcribed with TYB Pol; translated as TYA or TYA-TYB polyprotein; Gag is a nucleocapsid protein that is the structural constituent of virus-like particles (VLPs); similar to retroviral Gag	0.04	0	0.4	0	-0.28	0.03	0.26	-0.31	-0.87	NA	NA	NA	NA	0.22	0.21	-0.21	0.83	NA	0.09	-0.81	-1.91	-0.12	NA	-0.7	-0.035	-0.69	-0.78	NA	0.8	0.645	-0.065	0.035	NA	-0.07	-0.385	-1.05	-0.03	-0.12	0.01	NA	NA	5	3.92	-1.7	NA	NA	NA	1.34
YBR012W-B_ORF	Retrotransposon TYA Gag and TYB Pol genes; transcribed/translated as one unit; polyprotein is processed to make a nucleocapsid-like protein (Gag), reverse transcriptase (RT), protease (PR), and integrase (IN); similar to retroviral genes	-0.23	0	0.23	0	-0.39	-0.005	0.125	0.14	-0.13	1.33	0	-0.08	-0.25	-0.065	0.025	0.085	0.105	0.75	0.08	-0.46	-0.82	-1.77	0.58	-0.535	-0.16	-0.5	-0.32	-0.03	0.505	0.78	0.12	0.14	-0.25	0	-0.45	-0.79	-0.65	-0.99	0.09	0.417	-0.67	2.86	2.48	-1	0.26	0.13	0	0.22
YBR013C_ORF	Putative protein of unknown function, haploid deletion mutant exhibits synthetic phenotype with alpha-synuclein	0.16	-0.74	-0.73	0.07	0	0.09	-0.94	0	-0.22	0	-0.15	-0.055	0.235	-0.66	-0.35	-0.19	0.19	0.05	0.095	NA	0.085	-1.08	-0.58	-0.35	-0.465	0.06	0.14	0.28	-0.315	0	0.125	0.005	-0.835	-0.34	0.045	-0.005	-0.155	-0.665	0.425	-0.065	-0.205	1.2	1.55	-0.085	-0.145	-0.055	-0.255	-0.555
YBR014C_ORF	GRX7 Monothiol glutaredoxin; more similar in activity to dithiol than other monothiol glutaredoxins; membrane localized; forms homodimers; does not bind metal ions	-0.05	-0.24	0.31	0	-0.03	0.215	0.045	-0.21	0.04	-0.095	0	0.59	0.39	-0.205	0.155	-0.015	-0.525	0.03	0.005	-0.235	0.005	0.025	-0.32	-0.21	-0.205	0.12	0.16	-0.28	-0.055	-0.06	-0.075	0.165	0.375	NA	0.005	-0.235	0.245	-0.125	-0.285	-0.0925	-0.09	0.035	-0.455	-0.085	0.005	0.195	-0.245	1.38
YBR015C_ORF	MNN2 Alpha-1,2-mannosyltransferase, responsible for addition of the first alpha-1,2-linked mannose to form the branches on the mannan backbone of oligosaccharides, localizes to an early Golgi compartment	0.28	0.38	0	0.02	-0.33	0.175	-0.115	0.11	-0.05	0.42	0.11	-0.28	-0.04	0.085	0.535	0.135	-0.135	0.08	-0.585	-0.015	0.215	0.03	0.76	-0.0825	-0.0975	-0.53	-0.61	-0.08	-0.315	0.1	0.0825	0.212	-0.185	0.19	-0.787	-1.03	0.05	0	0.015	0.22	0.04	0.102	-0.258	0.195	-0.255	-0.27	-0.41	0.69
YBR016W_ORF	Plasma membrane protein of unknown function; has similarity to hydrophilins, which are hydrophilic, glycine-rich proteins involved in the adaptive response to hyperosmotic conditions	0.26	0	0.83	-0.31	0	0.35	0.17	0.16	-0.03	-0.03	-0.005	0.29	0.14	-0.005	0.025	0.005	0.385	0.355	-0.225	0.005	-0.005	0.01	-0.525	-0.275	0.1	-0.22	-0.025	0.015	0	0.325	-0.27	-0.13	-0.075	-0.215	-0.07	-0.14	0	-0.37	0.085	-0.09	-0.1	2.7	2.93	0.265	0.355	-0.04	-0.13	0.58
YBR017C_ORF	KAP104 Transportin, cytosolic karyopherin beta 2 involved in delivery of heterogeneous nuclear ribonucleoproteins to the nucleoplasm, binds rg-nuclear localization signals on Nab2p and Hrp1p, plays a role in cell-cycle progression	0.22	-0.29	-0.64	0.06	0	0.14	-0.25	0.09	0.32	0.2	0.075	0.345	-0.485	-0.13	0.5	-0.07	0.25	0.375	0.14	-0.39	-0.04	1.27	2.06	1.3	1.57	-0.45	-0.225	-0.135	-0.055	0.21	-0.005	0.045	0.13	0.005	0.065	0.005	0.15	-0.14	-0.06	-0.235	-0.155	-0.845	-0.595	0	0	-0.43	-0.41	-0.97
YBR021W_ORF	FUR4 Uracil permease, localized to the plasma membrane; expression is tightly regulated by uracil levels and environmental cues	0.155	-0.155	-0.605	0.605	NA	0.11	-0.24	0.725	0.545	NA	-0.27	-0.48	-0.27	-0.64	-0.23	-0.31	0.83	0.33	NA	NA	NA	-0.71	-0.48	-0.365	-0.43	NA	NA	0.35	-0.522	-0.708	NA	0.05	NA	0	0.64	NA	0.27	-0.15	NA	NA	0.68	0.72	0.41	NA	NA	-0.41	0.27	-1.2
YBR022W_ORF	POA1 Phosphatase that is highly specific for ADP-ribose 1''-phosphate, a tRNA splicing metabolite; may have a role in regulation of tRNA splicing	0	-0.59	-0.12	0	0.22	0.335	-0.445	-0.12	0	-0.67	-0.195	0.205	0.305	-0.55	-0.12	-0.1	0.1	0.105	0.015	NA	NA	0.63	-0.625	0.42	-0.015	0.37	1.12	0.615	0	-0.005	-0.525	-0.225	-0.485	-0.605	-0.245	-0.495	0	-0.36	0.045	-0.595	-0.365	0.035	0.065	0.485	-0.075	-0.11	0.36	0.55
YBR023C_ORF	CHS3 Chitin synthase III, catalyzes the transfer of N-acetylglucosamine (GlcNAc) to chitin; required for synthesis of the majority of cell wall chitin, the chitin ring during bud emergence, and spore wall chitosan	0.22	0.01	0	0	-0.17	-0.1	0.54	-0.35	-0.27	0	-0.02	0.24	-0.45	0.045	-0.465	-0.045	-0.385	-0.3	-0.96	0.12	0.15	0.25	1.19	0.625	0.76	0.05	-0.35	0.13	0	0.135	0.23	0.33	0.47	0.22	-0.01	0.01	0.1	0.02	-0.25	NA	-0.57	-0.72	-0.82	0	0.32	-0.02	-0.39	-0.11
YBR024W_ORF	SCO2 Protein anchored to the mitochondrial inner membrane, similar to Sco1p and may have a redundant function with Sco1p in delivery of copper to cytochrome c oxidase; interacts with Cox2p	-0.11	-0.13	0.4	0	-0.27	0.4	0.36	0.51	0.21	-0.34	0.11	0.185	-0.005	0	NA	0.12	-0.32	0.13	1.28	0.12	0.19	0.74	0.04	-0.335	-0.35	0.2	-0.1	-0.28	-0.175	-0.31	-0.17	-0.16	-0.33	-0.39	0.21	0.12	0.56	0.02	-0.35	-0.955	-0.045	-0.09	0.06	-0.2	NA	0	0	0.48
YBR025C_ORF	OLA1 P-loop ATPase with similarity to human OLA1 and bacterial YchF; identified as specifically interacting with the proteasome; protein levels are induced by hydrogen peroxide	-0.37	0.44	0	-0.27	0.48	-0.38	0.47	-0.06	-0.63	0.275	-0.125	0.61	0.05	0.015	-0.115	0.045	-0.675	-0.225	-0.15	0.37	0.48	1.41	0.885	0.22	0.035	0	0.055	0.775	0.125	-0.03	-0.045	-0.035	1.05	-0.145	0.845	0.815	0.01	0.43	0.01	-0.155	-0.07	-0.955	-1.31	0.37	0.62	-0.12	0	-0.62
YBR026C_ORF	ETR1 2-enoyl thioester reductase, member of the medium chain dehydrogenase/reductase family; localized to in mitochondria, where it has a probable role in fatty acid synthesis	-0.39	-0.1	0	0.48	-0.2	0.015	-0.075	0.04	0.17	-0.155	0.02	0.405	0.015	-0.045	0.045	0.585	-0.085	0.16	-0.27	0.01	0.5	-0.09	0.37	-0.32	-0.435	0	-0.02	0.03	0.225	0.55	-0.025	0.025	0.52	-0.13	-0.065	-0.315	0.07	-0.07	-0.02	NA	-0.355	-0.095	0.125	0.08	0.91	0.29	0.55	0.61
YBR027C_ORF	Dubious open reading frame unlikely to encode a protein, based on available experimental and comparative sequence data	0.15	0.12	0	0.42	-0.44	-0.465	-0.325	0	-0.05	0	0.025	0.26	0	-0.055	-0.785	0.765	0.075	-0.315	-0.18	0.63	0.94	0.555	0.465	0.935	0.62	0.06	-0.445	-0.095	0.025	0.13	-0.19	0.03	0	-0.025	-0.21	-0.16	0.155	-0.055	0.08	NA	-0.23	-0.41	-0.46	1.04	NA	0.035	-0.215	0.315
YBR028C_ORF	Putative protein kinase, possible substrate of cAMP-dependent protein kinase (PKA)	0.2	-0.21	0.41	0	-0.2	0.475	-0.455	0.09	0.21	-0.03	0.07	-0.035	-0.185	0.15	0.09	0.03	-0.32	0.19	-0.045	0.425	0.715	0.89	0.87	0.95	0.665	0	-0.46	-0.31	0.255	0.7	-0.195	0.015	0.145	-0.11	-0.125	-0.015	0.16	0.07	0.045	-0.125	0.035	-0.815	-0.455	0.725	NA	-0.07	-0.3	0.36
YBR029C_ORF	CDS1 Phosphatidate cytidylyltransferase (CDP-diglyceride synthetase); an enzyme that catalyzes that conversion of CTP + phosphate into diphosphate + CDP-diaclglyerol, a critical step in the synthesis of all major yeast phospholipids	0	0.64	0	-0.08	0.28	0.025	0.115	-0.18	-0.73	0.375	-0.025	-0.71	-0.63	0.215	0.125	-0.065	-0.185	0.035	NA	-0.275	-0.735	0.24	0.575	0.605	0.53	-0.14	0.595	-0.395	0	0.005	-0.01	0.01	-0.885	-0.205	-0.49	-0.52	-0.6	-0.25	-0.545	0	-0.39	3.29	3.54	-1.2	0.275	0.06	0	-0.2
YBR030W_ORF	Putative protein of unknown function; predicted protein contains a SET domain (S-adenosyl-L-methionine-binding fold)	0.11	-0.03	0.035	-0.035	NA	0	-1	0	0.4	0	0.29	0.04	0	0.11	-0.61	0.31	0.61	0	NA	NA	NA	-0.43	-0.45	-0.345	-0.6	0.08	-0.06	NA	-0.265	0.33	NA	-0.39	-0.155	-0.11	1.05	0.66	0	-0.44	0.025	NA	-0.16	-0.59	-0.88	0.055	0.455	NA	0.05	-0.09
YBR031W_OCH_DS100_ORF	RPL4A N-terminally acetylated protein component of the large (60S) ribosomal subunit, nearly identical to Rpl4Bp and has similarity to E. coli L4 and rat L4 ribosomal proteins	-0.54	0.09	0	0.36	-0.24	-0.245	0.735	0.17	-0.27	0.265	-0.19	0.95	0.34	-0.15	-0.85	1.62	-0.59	0.23	-0.61	-0.03	0.04	-0.97	-0.01	-0.895	-1.23	-0.42	0.15	-0.45	-1.12	-1.67	0.41	0.26	0.04	0.17	1.04	0.7	0.03	0.1	-0.34	-0.287	-0.93	-0.21	-0.03	0.27	2.05	0	-0.37	-1.6
YBR031W_ORF	RPL4A N-terminally acetylated protein component of the large (60S) ribosomal subunit, nearly identical to Rpl4Bp and has similarity to E. coli L4 and rat L4 ribosomal proteins	-0.25	0	0.81	-0.24	0	-0.49	1.03	0.42	-0.23	0.425	0.105	0.68	0.08	0.005	0.135	0.155	-0.005	-0.035	-0.12	0.26	0.16	0.86	0.015	-0.055	-0.13	-0.22	-0.335	0.035	-0.355	-0.64	-0.35	-0.45	0.06	-0.245	0.04	0.08	-0.08	0.48	-0.06	-0.193	-0.45	0.73	0.46	0.59	1.18	-0.13	0.01	-1.41
YBR032W_ORF	Dubious open reading frame unlikely to encode a protein, based on experimental and comparative sequence data	0.855	-0.295	-0.19	NA	0.19	NA	NA	NA	0.565	NA	NA	NA	NA	NA	NA	NA	NA	NA	NA	NA	NA	NA	NA	NA	NA	-0.395	NA	NA	-0.45	0.145	NA	NA	NA	NA	NA	NA	NA	NA	NA	NA	NA	NA	NA	NA	NA	NA	NA	NA
YBR034C_ORF	HMT1 Nuclear SAM-dependent mono- and asymmetric arginine dimethylating methyltransferase that modifies hnRNPs, including Npl3p and Hrp1p, thus facilitating nuclear export of these proteins; required for viability of npl3 mutants	0.03	0.16	-0.53	0	0.56	-0.045	0.175	0	-0.6	-0.13	-0.045	0.16	-0.42	-0.01	0.01	-0.14	0.41	0.365	0.355	-0.155	-0.075	0.79	0.105	0.685	0.8	-0.41	-0.145	-0.215	0.075	-0.39	0.23	-0.01	-0.145	-0.305	-0.08	-0.22	-0.06	0.38	-0.135	0.0725	0.07	-0.27	-0.35	-0.055	0.265	-0.11	0.05	0.17
YBR035C_ORF	PDX3 Pyridoxine (pyridoxamine) phosphate oxidase, has homologs in E. coli and Myxococcus xanthus; transcription is under the general control of nitrogen metabolism	0.08	-0.1	0	-0.08	0.18	0.11	0.02	0.04	0.01	-0.255	-0.2	0.75	0.27	-0.375	0.135	0.065	-0.265	-0.06	0.075	-0.025	0.215	0.69	-0.06	-0.06	0.165	-0.16	0	-0.35	0.455	0.12	0.215	0.015	-0.095	NA	-0.685	-0.765	-0.05	0.22	0.015	-0.55	-0.39	-0.635	-0.485	0.345	0.405	0.15	0.05	-0.98
YBR036C_ORF	CSG2 Endoplasmic reticulum membrane protein, required for mannosylation of inositolphosphorylceramide and for growth at high calcium concentrations	0	0.35	0.55	0	-0.03	0.265	0.355	-0.02	-0.5	0.22	0.23	-0.095	-0.755	-0.1	0	-0.34	NA	-0.11	-0.475	0.015	0.125	0.53	0.92	0.36	0.125	-0.49	-0.24	0.02	-0.275	0	-0.045	0.085	-0.395	0.44	-0.435	-0.355	0.08	0.11	-0.205	-0.025	-0.115	-0.005	-0.165	-0.015	0.265	-0.16	-0.31	-0.45
YBR037C_ORF	SCO1 Copper-binding protein of the mitochondrial inner membrane, required for cytochrome c oxidase activity and respiration; may function to deliver copper to cytochrome c oxidase; has similarity to thioredoxins	-0.1	-0.12	-0.305	0.305	NA	-0.025	0.075	0	0.3	0.415	-0.145	-0.035	0.015	-0.5	-0.05	NA	NA	-0.165	0.06	0.16	0	-0.29	-0.445	0.11	0.025	0.05	0.145	-0.345	0.125	0.06	-0.015	-0.095	-0.1	0.165	0.215	0.165	-0.33	-0.22	-0.1	-0.335	-0.295	-0.135	-0.255	0.23	-0.22	-0.46	0	-1.48
YBR038W_ORF	CHS2 Chitin synthase II, requires activation from zymogenic form in order to catalyze the transfer of N-acetylglucosamine (GlcNAc) to chitin; required for the synthesis of chitin in the primary septum during cytokinesis	0.56	-0.08	-1.32	0	0.03	0.505	-0.665	0.49	0.85	-0.5	-0.22	0.21	-0.95	-0.63	0.09	-0.23	0.06	-0.46	0.56	-0.02	0.26	0.645	1.22	0.48	0.455	-0.36	0.06	NA	NA	NA	0.045	-0.055	-0.64	0	-0.245	-0.785	-0.005	-0.005	0.56	NA	1.01	1.49	1.25	0.81	-0.89	-0.485	0.115	-1.26
YBR039W_ORF	ATP3 Gamma subunit of the F1 sector of mitochondrial F1F0 ATP synthase, which is a large, evolutionarily conserved enzyme complex required for ATP synthesis	0.15	0.3	-0.24	0.22	0	0.08	0.66	0.07	-0.69	-0.07	0.01	0.205	-0.005	-0.115	0.785	0.195	0.015	0.18	0.295	-0.035	-0.145	1.61	0.45	0.76	0.785	-0.24	-0.09	-0.62	0.745	0.55	-0.025	0.025	-0.155	NA	-0.645	-0.605	0.08	0.42	-0.235	-0.703	-0.095	-0.505	-0.245	-0.045	0.155	0.09	0	1.67
YBR040W_ORF	FIG1 Integral membrane protein required for efficient mating; may participate in or regulate the low affinity Ca2+ influx system, which affects intracellular signaling and cell-cell fusion during mating	NA	NA	NA	NA	NA	NA	NA	NA	NA	NA	NA	NA	NA	NA	NA	NA	NA	NA	NA	NA	NA	NA	NA	0.355	NA	NA	NA	NA	NA	NA	NA	-0.51	NA	NA	NA	NA	NA	NA	NA	NA	NA	1.53	1	NA	NA	NA	NA	NA
YBR041W_ORF	FAT1 Fatty acid transporter and very long-chain fatty acyl-CoA synthetase, may form a complex with Faa1p or Faa4p that imports and activates exogenous fatty acids	0.18	-0.04	-0.83	0	0.46	0.615	-0.025	0.34	0.44	0.055	0.11	-0.35	-0.32	-0.125	0.135	NA	NA	-0.11	0.58	-0.21	0.29	0.11	1	0.875	0.63	0	-0.37	0.2	-0.135	-0.05	0	0.23	-0.27	0.54	-0.39	-0.54	0.25	0.15	0	0.505	0.69	-0.49	-0.7	-0.17	-0.02	-0.18	0.01	-0.32
YBR042C_ORF	CST26 Protein of unknown function, affects chromosome stability when overexpressed	0	-0.14	-0.23	0	0.28	0.42	-0.57	0.01	0.05	0.06	0.14	-0.53	-0.15	-0.095	0.095	-0.165	-0.275	0.11	1.03	-0.34	0.2	-0.25	0.29	0.625	0.44	-0.37	-0.17	-0.11	0.165	0	-0.14	-0.23	-0.62	-0.12	-0.1	-0.52	-0.05	-0.09	0.13	0.16	0.02	-0.16	-0.15	0	-0.61	-0.49	-0.14	0.54
YBR043C_ORF	QDR3 Multidrug transporter of the major facilitator superfamily, required for resistance to quinidine, barban, cisplatin, and bleomycin	0.83	0	-1.01	0	0.01	0.825	-0.105	0.01	0.25	0	-0.04	-1.04	-0.805	-0.52	-0.06	0.36	0.06	0.06	NA	NA	NA	-0.67	-0.35	-0.065	-0.07	-0.22	NA	0.04	-0.005	0	0.33	-0.07	-1.01	NA	0	-0.11	0.22	-0.1	-0.115	0.265	0.155	0.75	0.87	0.085	-0.085	-0.44	-0.35	-0.32
YBR044C_ORF	TCM62 Protein involved in the assembly of the mitochondrial succinate dehydrogenase complex; putative chaperone	0.21	-0.36	0	-0.02	0.22	0.64	NA	0	0.41	0.41	0	-0.92	-0.07	0.23	0.71	-0.38	0.9	-0.9	NA	NA	NA	-0.6	-0.95	-0.19	-0.305	0.07	NA	NA	-0.133	0.133	-0.135	0.615	NA	NA	0.295	NA	0.02	-0.45	NA	NA	-0.27	-0.165	-0.165	NA	NA	-0.12	0	0.44
YBR046C_ORF	ZTA1 Zeta-crystallin homolog, found in the cytoplasm and nucleus; has similarity to E. coli quinone oxidoreductase and to human zeta-crystallin, which has quinone oxidoreductase activity	-0.37	0	-0.14	0	0.43	-0.425	0.285	0.13	-0.38	-0.52	0.005	0.12	0	-0.22	0.1	0.35	0.03	-0.345	-0.26	0.02	-0.02	0.32	-0.335	-0.02	-0.265	0.24	-0.005	0.935	1.32	0.83	0.005	-0.175	0.12	-0.105	0.105	0.175	-0.2	0.32	-0.13	0.41	-0.29	0.505	0.205	0.05	-0.21	0	0.46	0.84
YBR047W_ORF	Putative protein of unknown function; the authentic, non-tagged protein is detected in highly purified mitochondria in high-throughput studies	NA	NA	NA	NA	NA	0	NA	NA	NA	NA	NA	NA	NA	NA	NA	NA	NA	NA	NA	NA	NA	0.395	NA	NA	NA	NA	NA	NA	NA	NA	NA	NA	NA	NA	NA	NA	NA	0.375	NA	NA	NA	NA	NA	NA	NA	0.085	0.195	0.545
YBR048W_INT_1	RPS11B Protein component of the small (40S) ribosomal subunit; identical to Rps11Ap and has similarity to E. coli S17 and rat S11 ribosomal proteins	-0.19	0.13	-0.36	0	0.18	0.035	0.175	0	-0.49	-0.055	-0.135	-0.04	-0.06	0.18	0.35	-0.04	0.04	0.255	NA	0	-0.17	-3.15	-1.69	-0.78	-0.565	1.49	2.56	1.94	0	-0.395	NA	-0.465	-0.13	-0.345	0.305	-0.065	0.155	1.54	1.14	0	0.44	0.395	0.385	-0.33	NA	2.31	3.29	0.435
YBR048W_OCH_DS100_ORF	RPS11B Protein component of the small (40S) ribosomal subunit; identical to Rps11Ap and has similarity to E. coli S17 and rat S11 ribosomal proteins	1.26	0.87	0	-0.23	0.3	-1.1	-0.26	-0.48	-0.28	-0.17	-0.125	0.595	0.405	-0.3	-0.59	0.3	-0.77	0.295	-0.29	0.14	0.13	0.48	-0.205	0.105	-0.26	-0.22	0.355	0.045	0.435	0	-0.14	0.02	-0.63	-0.455	-0.51	-0.61	-0.27	0.37	0.44	-0.223	-0.365	2.18	2.05	0.86	-0.16	-0.06	0.06	0.53
YBR048W_ORF	RPS11B Protein component of the small (40S) ribosomal subunit; identical to Rps11Ap and has similarity to E. coli S17 and rat S11 ribosomal proteins	0.2	0	0.17	-0.56	0	-0.125	0.765	-0.69	-0.91	0	-0.115	-0.01	0.59	-0.19	-0.3	0.19	-0.64	0.305	0.495	0.165	-0.555	0.31	-0.345	0.055	-0.27	-0.31	0.665	0.025	0.695	0.03	-0.1	-0.31	-0.245	-0.375	-0.19	-0.31	-0.52	0.31	0.365	-0.258	-0.41	3.14	3.03	-0.275	0.035	0.18	0.28	-0.28
YBR049C_ORF	REB1 RNA polymerase I enhancer binding protein; DNA binding protein which binds to genes transcribed by both RNA polymerase I and RNA polymerase II; required for termination of RNA polymerase I transcription	0	-0.17	-0.64	0	0.95	0.52	-0.47	0.12	0.25	1.92	-0.045	0	-0.13	-0.17	0.17	-0.34	0.43	-0.025	-0.12	0.09	0.84	0.76	1.09	0.745	0.86	0.21	-0.135	0.085	0	-0.535	-0.07	0.11	-0.04	0.195	-0.35	-0.03	-0.03	0.01	0.08	NA	0.15	0.33	-0.09	0.38	-0.21	-0.32	0.14	-0.13
YBR050C_ORF	REG2 Regulatory subunit of the Glc7p type-1 protein phosphatase; involved with Reg1p, Glc7p, and Snf1p in regulation of glucose-repressible genes, also involved in glucose-induced proteolysis of maltose permease	NA	NA	NA	NA	NA	NA	NA	NA	NA	NA	NA	NA	NA	NA	NA	NA	NA	NA	NA	NA	NA	NA	NA	-0.22	-0.385	NA	NA	NA	NA	NA	NA	0.225	NA	NA	NA	NA	NA	NA	NA	NA	NA	0.755	0.165	NA	NA	NA	NA	NA
YBR052C_ORF	RFS1 Protein of unknown function; member of a flavodoxin-like fold protein family that includes Pst2p and Ycp4p; green fluorescent protein (GFP)-fusion protein localizes to the cytoplasm in a punctate pattern	-0.2	-0.46	0.33	0	-0.15	-0.09	0.64	0.36	-0.03	-0.105	-0.09	0.425	0.275	-0.17	-0.08	0.19	-0.82	-0.19	0.155	0.145	0.225	0.28	-0.77	-0.59	-0.735	0.15	0.44	-0.12	0.525	0.07	0.015	-0.325	-0.225	-0.17	0.005	0.045	0	0.23	-0.165	-0.152	-0.405	-0.415	-0.235	0.495	0.235	0.71	0.84	-0.11
YBR053C_ORF	Putative protein of unknown function; induced by cell wall perturbation	-0.03	0	-0.76	0	0.64	0.255	-0.335	0.03	0.02	1.02	-0.035	0.135	-0.235	-0.33	0	0.44	NA	-0.405	-0.25	0.43	0.71	0.84	0.745	0.445	0.33	0.3	0.065	0.275	0	-0.665	-0.13	-0.33	-0.55	-0.045	-0.49	-0.6	-0.02	0.08	-0.02	0.752	-0.395	0.13	-0.51	0.67	-0.07	-0.01	0.01	-1.34
YBR054W_ORF	YRO2 Putative protein of unknown function; the authentic, non-tagged protein is detected in a phosphorylated state in highly purified mitochondria in high-throughput studies; transcriptionally regulated by Haa1p	0	0.17	-0.52	0	0.51	-0.38	-0.09	-0.07	-0.07	0.17	-0.09	0.045	-0.395	-0.13	0.11	0.37	-0.16	0.04	-0.68	0.99	0.36	-0.81	0.3	0.575	0.24	0.09	-0.4	0.04	-0.385	0.09	-0.08	-0.18	-0.12	0.15	-0.72	-0.6	0.22	-0.28	0.34	0.573	-0.165	1.91	1.39	0.12	-0.22	0	0.1	-1.45
YBR055C_ORF	PRP6 Splicing factor, component of the U4/U6-U5 snRNP complex	1.06	0.1	0.51	0	-0.24	0.21	-0.89	-0.17	0.05	0.26	0.05	0.16	-0.49	-0.845	0.175	-0.775	-0.175	-0.07	NA	NA	NA	0.95	0.62	0.49	0.215	0	0.48	0.37	0	0.195	-0.075	-0.165	-0.095	0	-0.295	-0.455	0.39	0.04	0.055	NA	-0.08	-0.605	-0.895	0.175	-0.175	0.11	0.07	1.62
YBR056W-A_ONO_ORF	Dubious open reading frame unlikely to encode a protein, based on available experimental and comparative sequence data; partially overlaps the dubious ORF YBR056C-B	0	0.01	-0.15	0.15	NA	-0.34	-0.27	-0.41	-0.68	0.05	-0.07	0.185	-0.185	-0.26	-1.39	0.26	-0.32	-0.1	-0.075	0.455	0.465	-0.165	-0.88	-0.11	-0.525	-0.2	0.45	1.09	1.23	1.73	0.185	0.005	NA	-0.24	NA	NA	0.665	-0.185	-0.015	-0.07	-0.275	1.02	1.25	NA	-0.975	NA	-0.145	0.015
YBR056W_ORF	Putative cytoplasmic protein of unknown function	0.7	-0.1	0.4	0	-0.43	0.175	0.215	0.09	0.19	-0.055	-0.08	0.225	0.015	-0.04	0.55	-0.06	-0.12	-0.53	-0.2	-0.06	0.42	0.64	0.06	0.82	0.965	0	0.2	-0.32	0	-0.355	-0.285	-0.325	1.06	0.26	2.31	2.37	0.46	-0.18	-0.47	-0.08	0.365	-0.755	-0.585	0.08	NA	0.29	0.09	0.1
YBR057C_ORF	MUM2 Cytoplasmic protein essential for meiotic DNA replication and sporulation; interacts with Orc2p, which is a component of the origin recognition complex	-0.45	-0.13	-0.87	0	0.74	0.275	-0.015	0.35	0.17	-0.125	-0.12	-0.345	-0.145	-0.145	0.125	0.665	0.985	0.08	NA	0.235	0.325	0.48	-0.26	0.455	0.59	0	0.24	0.14	0.125	0.24	-0.51	-0.5	-0.295	-0.18	-0.54	-0.77	0.41	-0.13	0.245	0.372	0.495	0.55	0.73	-0.155	-0.165	-0.04	0.23	1.77
YBR058C_ORF	UBP14 Ubiquitin-specific protease that specifically disassembles unanchored ubiquitin chains; involved in fructose-1,6-bisphosphatase (Fbp1p) degradation; similar to human isopeptidase T	0.29	0	-0.5	0	0.06	0.335	-0.185	0.24	0.42	0.17	0.04	-0.03	-0.08	0.07	0.49	-0.04	0.01	0.22	0.14	-0.2	0.25	0.94	1.5	0.87	0.855	-0.28	-0.04	-0.33	0.145	-0.03	0.025	-0.175	-0.35	-0.22	-0.115	-0.445	0.3	-0.2	0.21	NA	0.46	1.27	1.31	0.06	-0.29	-0.19	-0.01	-0.23
YBR059C_ORF	AKL1 Ser-Thr protein kinase, member (with Ark1p and Prk1p) of the Ark kinase family; involved in endocytosis and actin cytoskeleton organization	0.74	0.17	-0.74	0.08	0	0.605	-0.135	-0.13	0.44	0.155	-0.31	-0.04	-0.33	-0.79	0.16	-0.02	0.37	0	-0.04	-0.17	0.3	0.345	0.85	-0.375	0.03	0	0.25	-0.51	0.725	0.79	0.15	0.43	0.04	NA	-0.47	-0.79	0.335	-0.395	0.44	-0.015	0.64	0.45	0.59	0.08	-0.14	-0.065	-0.255	0.365
YBR060C_ORF	ORC2 Subunit of the origin recognition complex, which directs DNA replication by binding to replication origins and is also involved in transcriptional silencing; phosphorylated by Cdc28p	0.27	0.11	0.18	-0.36	0	0.71	0.06	0.22	-0.22	0.045	0.07	0	0.16	0.095	0.565	-0.295	0.185	0.03	-0.63	-0.11	-0.06	0.8	0.44	-0.0525	0.0525	0	-0.21	0.06	0.0025	-0.113	NA	-0.217	-0.53	-0.8	-0.357	-0.627	-0.02	0.01	0	0.682	-0.01	1.27	0.882	0.29	-0.33	-0.03	0.21	0.71
YBR061C_ORF	TRM7 2'-O-ribose methyltransferase, methylates the 2'-O-ribose of nucleotides at positions 32 and 34 of the tRNA anticodon loop	0.17	0	-0.525	0.525	NA	0.12	-0.26	0.01	0.07	-0.13	0.02	0.395	0.025	-0.39	-0.12	0.41	NA	-0.16	0.35	0.03	0.23	0.97	0.43	0.01	-0.275	0	0.21	-0.23	0.41	0.115	0.255	0.035	-0.68	-0.19	-0.835	-0.745	0	0.13	-0.03	0.2	0.325	0.085	0.315	0.32	-0.12	-0.27	0	-0.2
YBR062C_INT_1	Hypothetical protein	0	-0.09	NA	NA	NA	NA	-0.835	0.73	-0.22	NA	NA	NA	NA	NA	NA	NA	NA	NA	NA	NA	NA	NA	NA	NA	NA	1.65	NA	NA	NA	NA	NA	NA	NA	NA	NA	NA	NA	NA	NA	NA	NA	NA	NA	NA	NA	NA	NA	NA
YBR062C_ORF	Hypothetical protein	0.08	-0.35	-0.6	0	0.28	0.26	-0.28	0	0.17	-0.295	-0.11	0.17	0.15	-0.24	0.07	-0.27	0.07	-0.01	-0.07	-0.29	0.07	0.77	0.23	-0.425	-0.28	0.81	2.18	1.18	0.005	-0.01	NA	-0.12	0.21	-0.34	1.09	0.77	0.16	-0.02	0.18	-0.26	-0.54	1.35	1.53	0.2	-0.15	-0.08	0.02	-0.55
YBR063C_ORF	Putative protein of unknown function; YBR063C is not an essential gene	0.69	0.02	-1.03	0.57	0	0.045	-0.385	NA	0.5	0.24	0.02	NA	NA	-0.87	-0.07	0.18	0.07	-0.02	NA	NA	0.59	-0.36	0.11	0.075	-0.17	-0.02	NA	0.19	0.16	0.025	1.3	1.57	-0.41	NA	-0.33	NA	0.11	-0.45	0.69	NA	NA	-0.12	-0.1	0.55	0	-0.11	-0.12	1.03
YBR065C_ORF	ECM2 Pre-mRNA splicing factor, facilitates the cooperative formation of U2/U6 helix II in association with stem II in the spliceosome, function may be regulated by Slu7p	0.22	-0.19	-0.535	0.535	NA	0.3	-0.53	0	0.47	-0.1	-0.235	-0.23	-0.13	0.025	0.055	-0.285	-0.065	0.045	-0.02	0.07	0.13	0.12	-0.065	-0.0025	-0.258	0.09	-0.085	-0.005	0.415	0.47	0.562	0.762	0.15	0.005	0.312	0.113	0.35	-0.02	0.26	0.43	0.47	-0.708	-0.398	0.02	-0.06	-0.24	-0.06	1.84
YBR066C_ORF	NRG2 Transcriptional repressor that mediates glucose repression and negatively regulates filamentous growth; has similarity to Nrg1p	0	-0.15	-0.47	0	0.22	0.46	0.06	0	-0.1	-0.03	-0.02	-0.035	0.125	-0.205	0.045	-0.765	0.655	0.37	0.485	-0.245	-0.385	0.19	-0.18	-0.305	-0.25	0.21	0.26	-0.49	0.185	0.18	0.01	0.26	0.315	-0.3	-0.01	-0.3	0.01	-0.39	0.055	0.04	0.035	-0.13	0.22	-0.475	-0.055	0.09	0.63	0.92
YBR067C_ORF	TIP1 Major cell wall mannoprotein with possible lipase activity; transcription is induced by heat- and cold-shock; member of the Srp1p/Tip1p family of serine-alanine-rich proteins	0.69	0.94	-0.74	0	0.25	-0.155	0.805	-0.33	0	-0.035	-0.37	0.315	-0.085	-0.565	-0.045	0.085	-0.065	-0.09	0.16	-0.08	-0.43	1.1	1.29	-0.13	0.325	-0.21	0.37	-0.18	-0.235	-0.42	-0.125	0.025	-0.28	NA	-0.175	-0.165	0.78	0.81	0.92	-0.13	-0.745	0.675	0.935	-0.09	-0.41	-0.09	-0.02	-1.17
YBR068C_ORF	BAP2 High-affinity leucine permease, functions as a branched-chain amino acid permease involved in the uptake of leucine, isoleucine and valine; contains 12 predicted transmembrane domains	0.76	0.87	0.3	-0.4	0	0.045	0.005	-0.02	-0.29	0.39	0	-0.55	-0.46	0.04	0.49	-0.61	-0.38	0.06	-0.345	0.075	-0.425	0.4	0.94	0.295	0.21	-0.65	-0.49	-0.14	0.085	0.06	-0.01	0.2	-0.075	0.37	-0.46	-0.28	0.08	0.17	0.515	0.37	-0.06	0.07	-0.29	-0.355	0.555	0	-0.12	-0.44
YBR069C_ORF	TAT1 Amino acid transport protein for valine, leucine, isoleucine, and tyrosine, low-affinity tryptophan and histidine transporter; overexpression confers FK506 and FTY720 resistance	-0.22	0	-0.73	0	0.36	0.02	-0.57	0.07	-0.19	0.765	0.06	-0.04	-0.39	0	-0.11	-0.23	NA	-0.06	-0.56	-0.09	-0.07	0.2	1.09	0.425	0.02	-0.13	-0.22	0.31	-0.005	-0.34	0.3	0.41	-0.58	0.31	-1.25	-0.91	0.32	0.37	0.07	0.6	0.04	-0.04	-0.71	0.25	-0.53	-0.11	0.06	-0.2
YBR070C_ORF	ALG14 Component of UDP-GlcNAc transferase required for the second step of dolichyl-linked oligosaccharide synthesis; anchors the catalytic subunit Alg13p to the ER membrane; similar to bacterial and human glycosyltransferases	-0.23	-0.57	0	-0.41	0.27	0.505	-0.155	-0.11	0.2	0	0.015	0.15	0.14	-0.33	0	0.41	0	-0.055	-0.39	0.85	NA	-0.56	-1.04	-0.48	-0.475	0.28	-0.095	0.185	-0.44	0.155	-0.155	-0.275	-1.06	-0.255	-0.385	-0.715	0.22	0.06	0.14	0.425	-0.3	0.175	-0.425	0.5	-0.4	-0.61	-0.33	0.23
YBR071W_ORF	Putative protein of unknown function; (GFP)-fusion and epitope-tagged proteins localize to the cytoplasm; mRNA expression may be regulated by the cell cycle and/or cell wall stress	0.37	0	0.98	0	-0.07	-0.025	-0.155	-0.2	-0.11	-0.09	0.17	0.15	-0.09	-0.2	0.42	-0.23	0.34	0.01	-0.23	-0.05	0.18	0.82	0.13	-0.102	0.102	-0.3	0.31	-0.07	-0.385	-0.08	-0.297	-0.147	-0.32	-0.29	-0.198	-0.188	-0.12	-0.25	0.05	-0.635	-0.47	2.22	2.28	0.2	-0.44	0.2	0.63	-0.25
YBR072W_ORF	HSP26 Small heat shock protein (sHSP) with chaperone activity; forms hollow, sphere-shaped oligomers that suppress unfolded proteins aggregation; oligomer activation requires a heat-induced conformational change; not expressed in unstressed cells	0.03	-0.39	0.33	0	-1.54	0.015	0.065	0.01	0	0.19	0.12	0.44	0.24	-0.04	1.35	0.02	0.15	-0.39	-0.03	0.14	0.58	-0.245	-0.66	-0.115	-0.05	0.32	0.41	-0.17	0.315	0	-0.2	-0.33	-0.03	-0.22	0.25	0.53	0.175	0.135	0	NA	-0.41	0.17	0.16	0.67	NA	-0.075	0.085	-0.135
YBR073W_ORF	RDH54 DNA-dependent ATPase, stimulates strand exchange by modifying the topology of double-stranded DNA; involved in recombinational repair of DNA double-strand breaks during mitosis and meiosis; proposed to be involved in crossover interference	0	-0.02	-0.87	0	0.97	0.04	-0.7	0.18	0.47	0.64	0.01	0.05	-0.9	0	0.02	-0.33	NA	0.53	0.16	-0.12	0.3	0.88	1.13	-0.02	0.005	0.25	-0.22	0.14	-0.525	-0.4	-0.255	0.105	0.11	0	-0.295	0.005	0.11	-0.45	0	1.16	0.08	0.275	-0.515	0.54	0	-0.43	0.16	0.14
YBR074W_ORF	Putative metalloprotease	0.33	0.01	0.11	0	-0.32	0.18	-0.33	-0.31	0.11	0.61	0.06	-0.6	-0.79	0.025	0.555	0.205	-0.025	-0.06	0.24	-0.03	0.18	0.53	0.94	0.81	0.545	0	-0.26	0.92	-0.295	0	-0.055	-0.235	-0.42	0.1	-0.765	-0.495	-0.16	-0.08	0	NA	0.06	0.555	0.285	-0.21	-0.01	0.08	0	-0.39
YBR077C_ORF	SLM4 Component of the EGO complex, which is involved in the regulation of microautophagy, and of the GSE complex, which is required for proper sorting of amino acid permease Gap1p; gene exhibits synthetic genetic interaction with MSS4	-0.64	-0.57	0	-0.06	0.61	0.005	0.155	0	-0.08	0.545	0.065	0.225	0.075	0	-0.19	-0.7	NA	0.115	-0.08	0.12	0.34	0.61	-0.375	-0.435	-0.55	0.12	0.355	-0.455	1.65	1.76	-0.12	-0.01	-0.6	-0.065	0.01	-0.16	-0.04	0	-0.54	0.0275	-0.065	0.2	-0.3	-0.27	-0.14	-0.09	0.46	1.73
YBR078W_INT_1	ECM33 GPI-anchored protein of unknown function, has a possible role in apical bud growth; GPI-anchoring on the plasma membrane crucial to function; phosphorylated in mitochondria; similar to Sps2p and Pst1p	0.1	-0.04	0.51	0	-1.03	0.845	0.935	-0.03	-0.44	-0.495	-0.17	0.56	-0.09	0.105	-0.015	0.055	-1.6	-0.03	-0.51	0.12	-0.01	-3.85	-1.6	-0.935	-0.61	2.01	3.08	3.54	-2.06	-1.9	0.06	-0.06	-0.78	-0.25	1.28	1.41	-0.37	0	0.01	-0.045	-1.1	1.38	1.44	-0.1	-0.08	0.45	1.04	-2.46
YBR078W_JXN_EE20_1_ORF	ECM33 GPI-anchored protein of unknown function, has a possible role in apical bud growth; GPI-anchoring on the plasma membrane crucial to function; phosphorylated in mitochondria; similar to Sps2p and Pst1p	0.45	1.05	0.36	-0.15	0	-0.87	0.55	-0.73	-0.71	0.285	-0.12	0.39	-0.79	0.105	0.275	-0.905	-1.04	-0.01	-0.07	0.09	-0.53	0.08	1.3	0.122	-0.122	-0.59	-0.09	0.46	-0.175	-0.25	-0.223	-0.273	-0.4	-0.31	-0.743	-0.412	-0.35	0	0.31	-0.015	-0.88	3.19	3.33	-0.2	-0.54	-0.35	-0.12	-1.41
YBR078W_JXN_EI_1_ORF	ECM33 GPI-anchored protein of unknown function, has a possible role in apical bud growth; GPI-anchoring on the plasma membrane crucial to function; phosphorylated in mitochondria; similar to Sps2p and Pst1p	0	0.43	-0.39	0.31	0	-0.41	0.69	-0.9	-0.99	-0.175	-0.2	0.585	-0.615	0.015	0.245	-0.465	-0.335	-0.11	-0.245	0.025	-0.535	-0.04	0.73	0.0775	-0.0775	0.55	1.25	1.34	-0.005	-0.23	-0.237	-0.207	-0.345	-0.33	-0.677	-0.378	-0.5	-0.05	0.175	0.025	-0.885	2.88	3.06	-0.455	0.005	0	0.46	-1.29
YBR078W_JXN_IE_1_ORF	ECM33 GPI-anchored protein of unknown function, has a possible role in apical bud growth; GPI-anchoring on the plasma membrane crucial to function; phosphorylated in mitochondria; similar to Sps2p and Pst1p	-0.61	0.3	0.41	NA	-0.41	-0.445	0.635	-0.85	-1.14	0.225	-0.68	0.1	-0.24	-0.015	-0.585	0.015	-1.18	-0.14	-0.04	-0.47	-0.82	-2.09	0.62	-1.12	-1.79	0.32	0.97	1.27	-0.445	-0.56	0.905	-0.115	-0.21	0.14	-0.175	-0.425	-1.41	-0.86	-0.03	0.045	-1.24	1.5	2.13	-0.64	0.56	0	0.33	-2
YBR078W_ORF	ECM33 GPI-anchored protein of unknown function, has a possible role in apical bud growth; GPI-anchoring on the plasma membrane crucial to function; phosphorylated in mitochondria; similar to Sps2p and Pst1p	0.08	0.57	0.07	-0.37	0	-1.05	0.4	-0.14	-0.44	-0.035	-0.055	0.48	-0.93	-0.36	-0.01	0.05	0.01	-0.405	-0.51	0.29	0.17	0.85	1.01	-0.0625	-0.338	-0.41	-0.595	0.055	-0.935	-0.41	-0.357	0.0625	-0.33	-0.235	-1.24	-1.05	-0.22	0.13	-0.24	-0.115	-1.08	2.88	2.32	0.28	0.38	-0.03	0	-0.7
YBR079C_ORF	RPG1 Subunit of the core complex of translation initiation factor 3(eIF3), essential for translation; part of a subcomplex (Prt1p-Rpg1p-Nip1p) that stimulates binding of mRNA and tRNA(i)Met to ribosomes	0.14	-0.29	0.44	0	-0.28	-0.01	0.01	0.15	-0.04	0.155	-0.03	-0.085	-0.105	0.415	0.755	-0.465	0.735	0.23	0.42	-0.4	-0.57	0.73	1.08	0.0975	0.203	-0.21	-0.02	-0.55	-0.565	-0.31	-0.748	-0.448	0.92	0.25	0.223	0.323	1.05	1.16	0.25	-0.46	0.085	-0.998	-1.35	-0.26	0.18	0	0.23	0.61
YBR080C_ORF	SEC18 ATPase required for the release of Sec17p during the 'priming' step in homotypic vacuole fusion and for ER to Golgi transport; homolog of the mammalian NSF	0.79	0.15	0	0.24	-0.24	-1.26	-0.025	0	0.08	0.07	-0.01	0.63	-0.32	0.07	0.44	-0.2	-0.1	-0.06	0	-0.35	-0.07	1.69	1.48	0.895	0.87	-0.15	0.01	0.16	0	-0.295	-0.24	-0.39	0.41	0.07	0.46	0.19	-0.19	0.17	-0.4	NA	-0.25	-0.17	-0.5	0.12	0.78	-0.05	0.46	-1.12
YBR081C_ORF	SPT7 Subunit of the SAGA transcriptional regulatory complex, involved in proper assembly of the complex; also present as a C-terminally truncated form in the SLIK/SALSA transcriptional regulatory complex	-0.01	-0.61	-0.56	0.56	NA	-0.14	-0.07	0.63	0.77	-0.12	0.095	0.11	-0.61	-0.085	0.455	-0.475	0.075	-0.295	0.24	-0.16	0.48	0.485	0.605	-0.0275	0.128	0.07	NA	NA	0.0125	0.198	0.0275	0.378	-0.06	-0.075	-0.273	-0.263	0.235	-0.235	0.02	NA	0.44	-0.833	-0.723	0.45	0	-0.075	0.015	0.845
YBR082C_INT_1	UBC4 Ubiquitin-conjugating enzyme (E2), mediates degradation of short-lived and abnormal proteins; interacts with E3-CaM in ubiquitinating calmodulin; interacts with many SCF ubiquitin protein ligases; component of the cellular stress response	-0.14	0.07	-0.51	0.51	NA	-0.075	0.325	-0.51	-0.88	-0.64	-0.325	0	0.03	0.2	NA	-0.63	0.24	-0.165	NA	NA	NA	-3.53	-1.61	NA	NA	2.96	4.03	4.01	-0.015	-0.18	NA	NA	NA	0.105	NA	NA	0	0.29	NA	NA	-1.24	NA	NA	NA	NA	2.26	3	-1.9
YBR082C_ORF	UBC4 Ubiquitin-conjugating enzyme (E2), mediates degradation of short-lived and abnormal proteins; interacts with E3-CaM in ubiquitinating calmodulin; interacts with many SCF ubiquitin protein ligases; component of the cellular stress response	-0.02	0.3	-0.02	0	0.6	-0.035	0.555	-0.43	-0.76	-0.125	-0.2	0.67	0.34	-0.185	-0.115	-0.595	0.415	0.21	0.115	-0.035	0.015	0.79	0.29	-0.5	0.055	0.84	1.72	1.01	0.095	0	-0.015	0.015	0.375	-0.56	-0.375	-0.635	-0.38	-0.05	-0.125	-0.343	-0.78	1.84	2.33	-0.015	1	0.56	0.72	-0.55
YBR083W_ORF	TEC1 Transcription factor required for full Ty1 epxression, Ty1-mediated gene activation, and haploid invasive and diploid pseudohyphal growth; TEA/ATTS DNA-binding domain family member	0.85	0.47	-0.36	0.46	0	0.365	-0.205	-0.45	0.27	-0.32	-0.25	-0.74	-0.66	-0.335	0.955	0.335	1.24	-0.05	0	-0.12	0.06	0.385	0.24	-0.08	0.525	0	0.21	NA	0.0225	-0.0225	-0.195	0.005	-0.19	NA	-0.355	-0.715	-0.105	-0.175	0.59	NA	0.48	1.67	2.08	-0.04	-0.57	-0.385	0.105	1.16
YBR084C-A_INT_1	RPL19A Protein component of the large (60S) ribosomal subunit, nearly identical to Rpl19Bp and has similarity to rat L19 ribosomal protein; rpl19a and rpl19b single null mutations result in slow growth, while the double null mutation is lethal	-0.05	-0.17	0	-0.09	0.06	-0.005	0.645	0	-0.39	0.03	-0.07	0.055	0.185	0.345	0.545	-0.435	-0.425	0.32	-0.23	0.13	0.23	-2.96	-1.41	0.015	-0.1	1.29	2.62	1.96	1.11	1.29	NA	-0.43	-0.19	-0.1	0.33	0.18	-0.085	0.585	0.06	-0.025	-0.255	-0.91	-0.44	-0.25	0.23	0.085	0.365	-0.055
YBR084C-A_OCH_DS100_ORF	RPL19A Protein component of the large (60S) ribosomal subunit, nearly identical to Rpl19Bp and has similarity to rat L19 ribosomal protein; rpl19a and rpl19b single null mutations result in slow growth, while the double null mutation is lethal	0	0.25	0.25	-0.15	0	0.22	0.92	-0.2	-0.08	0.13	-0.13	0.315	0.625	-0.05	-0.66	0.05	-0.9	0.72	-0.195	0.155	-0.025	0.11	-0.18	-0.675	-0.98	-0.06	0.8	-0.3	0.055	0	0.22	0.22	0.005	0.03	-0.37	-0.47	0.02	0.03	0.065	-0.398	-0.735	-0.08	0.08	-0.005	0.355	0.17	-0.06	0.37
YBR084C-A_ORF	RPL19A Protein component of the large (60S) ribosomal subunit, nearly identical to Rpl19Bp and has similarity to rat L19 ribosomal protein; rpl19a and rpl19b single null mutations result in slow growth, while the double null mutation is lethal	0	-0.16	0.52	-0.37	0	0.11	1.1	-0.12	0	0.08	0.02	0.655	0.745	-0.135	-0.245	0.145	-0.485	0.43	0.12	0.02	0.23	1.21	-0.12	-0.145	-0.26	-0.13	0.45	-0.02	0.605	0.37	0	0.24	-0.05	-0.39	0.19	0.26	-0.15	0.18	-0.16	0.0275	-0.425	-0.14	-0.19	-0.02	0.85	0.2	0	0.55
YBR084W_ORF	MIS1 Mitochondrial C1-tetrahydrofolate synthase, involved in interconversion between different oxidation states of tetrahydrofolate (THF); provides activities of formyl-THF synthetase, methenyl-THF cyclohydrolase, and methylene-THF dehydrogenase	0.21	-0.1	-1.09	0	0.63	0.14	0.01	0.14	0	0.23	0.02	0.79	0.18	-0.29	0.25	-0.64	0.17	0.04	0.04	-0.11	0.01	0.5	0.84	0.45	0.675	-0.25	-0.46	-0.56	0.275	0	0.015	0.015	0.12	-0.14	-0.445	-0.365	0	-0.06	-0.03	0.355	-0.21	-0.845	-0.755	-0.06	0.14	0.09	-0.16	-0.41
YBR085W_ORF	AAC3 Mitochondrial inner membrane ADP/ATP translocator, exchanges cytosolic ADP for mitochondrially synthesized ATP; expressed under anaerobic conditions; similar to Pet9p and Aac1p; has roles in maintenance of viability and in respiration	0.23	-0.13	-0.44	0	0.09	0.74	-0.28	0.27	0.34	NA	-0.415	-0.05	-0.26	-0.39	-0.3	0.09	-0.09	-0.795	NA	NA	NA	0.265	-0.205	0.145	-0.54	-0.11	NA	NA	-0.205	-0.64	NA	-0.09	NA	0.455	1.5	1.44	0.735	0.185	NA	NA	0.41	-0.32	-0.42	NA	NA	-0.805	-0.655	-1.44
YBR086C_ORF	IST2 Plasma membrane protein that may be involved in osmotolerance, localizes to the mother cell in small-budded cells and to the bud in medium- and large-budded cells; mRNA is transported to the bud tip by an actomyosin-driven process	0.43	0.3	-0.55	0	0.08	0.66	0.02	-0.28	0	0.14	0.5	-0.475	0.205	0.07	0.82	-0.07	1.37	0	NA	0	-0.08	0.68	1.85	-0.0325	0.292	-0.28	-0.4	-0.6	-0.685	-0.85	-0.0975	-0.228	-0.61	NA	-0.787	-1.16	0.38	0.19	0	0.158	0.025	2.65	2.41	-0.45	-0.43	-0.26	0.22	0.39
YBR087W_ORF	RFC5 Subunit of heteropentameric Replication factor C (RF-C), which is a DNA binding protein and ATPase that acts as a clamp loader of the proliferating cell nuclear antigen (PCNA) processivity factor for DNA polymerases delta and epsilon	0.05	0.09	0.58	-0.28	0	0.185	0.125	0	-0.38	-0.485	0.095	0.375	0.235	0.035	0.055	0.355	-0.795	-0.005	0.01	-0.04	0.11	2.11	1.18	0.102	-0.102	-0.6	-0.045	-0.505	0.025	-0.26	-0.152	0.158	-0.4	-0.575	-1.42	-1.68	-0.04	0	-0.07	-0.025	-0.285	-0.393	-0.223	0.48	0.51	0.03	0.14	-0.15
YBR088C_ORF	POL30 Proliferating cell nuclear antigen (PCNA), functions as the sliding clamp for DNA polymerase delta; may function as a docking site for other proteins required for mitotic and meiotic chromosomal DNA replication and for DNA repair	-0.09	0.28	-0.38	0	0.74	-0.09	0.45	0	-0.05	-0.59	-0.145	0.675	0.025	-0.18	0.18	-1.14	-0.36	0.145	0.06	0.33	0.48	0.7	-0.145	-0.005	0.09	-0.13	-0.035	-0.325	0	-0.065	0	0	-0.04	-0.465	-0.64	-0.55	0.08	-0.03	-0.28	-0.287	-0.025	-0.68	-0.54	0.44	0.75	-0.13	0.06	0.95
YBR089C-A_ORF	NHP6B High-mobility group non-histone chromatin protein, functionally redundant with Nhp6Ap; homologous to mammalian high mobility group proteins 1 and 2; acts to recruit transcription factor Rcs1p to certain promoters	0.02	-0.35	-0.64	0	0.54	-0.175	0.005	0.08	-0.03	-0.64	-0.285	0.32	0.47	-0.415	-0.415	-0.155	0.155	0.045	-0.13	0.2	0.25	0.44	0.355	-0.275	0.04	0.26	1.24	0.255	0.295	0.09	-0.22	-0.21	0.71	0.105	1.09	0.94	-0.02	0	0.41	0.03	-0.07	0.57	0.89	0.53	0.13	0.18	0.22	-0.64
YBR090C_INT_1	Putative protein of unknown function; green fluorescent protein (GFP)-fusion protein localizes to the cytoplasm and nucleus	-0.54	-0.57	-1.09	0	0.28	-0.26	0.29	0	-0.33	-0.11	-0.155	0	0.1	0.16	-0.45	-0.05	0.15	0.035	-0.37	0.11	-0.08	-2.66	-1.77	-0.715	-0.66	1.26	2.58	1.81	0	0.185	NA	-0.72	1.48	0.775	3.21	3.2	0	0.32	0.38	0.235	-0.29	0.15	0.24	-0.33	-0.49	1.24	1.51	0.24
YBR090C_OCH__ORF	Putative protein of unknown function; green fluorescent protein (GFP)-fusion protein localizes to the cytoplasm and nucleus	-0.12	-0.28	NA	NA	NA	0.64	-0.93	0	0.31	-0.99	0.065	0.09	1.05	NA	NA	0.02	0.5	-0.115	NA	NA	NA	-0.58	0.335	-0.945	-1.02	0.64	0.885	0.835	NA	NA	NA	-0.27	NA	0.345	1.8	1.24	-0.01	0.01	NA	NA	-0.09	0.92	0.75	NA	NA	0.06	0.47	-0.9
YBR090C_ORF	Putative protein of unknown function; green fluorescent protein (GFP)-fusion protein localizes to the cytoplasm and nucleus	0.06	0.1	-0.29	0	0.2	-1.03	-0.02	-0.4	-0.74	0.01	-0.04	0.3	0.75	-0.03	-0.25	0.03	-0.4	0.08	-0.41	0	-0.47	0.57	0.68	-0.42	-0.345	0.23	1.18	0.08	-0.195	-0.63	-0.355	-0.235	0.76	-0.06	0.995	0.575	-0.17	0.1	0.34	-0.175	-0.46	0.815	0.755	-0.19	-0.65	0.38	0.66	-0.68
YBR091C_ORF	MRS5 Essential protein of the inner mitochondrial membrane, peripherally localized; component of the TIM22 complex, which is a twin-pore translocase that mediates insertion of numerous multispanning inner membrane proteins	-0.17	-0.64	-0.31	0.31	NA	0.225	-0.645	-0.18	0.09	0.805	-0.07	0.26	0.33	0	-0.08	-0.5	NA	-0.26	NA	NA	NA	-0.94	-1.07	-1.34	-1.49	0.52	0.03	1.12	0	-0.065	0.06	-0.05	-0.155	0.25	0.49	0.33	0	-0.12	0.155	0.685	-0.55	0.45	0.05	0.675	-0.255	0.12	0.81	-0.31
YBR092C_ORF	PHO3 Constitutively expressed acid phosphatase similar to Pho5p; brought to the cell surface by transport vesicles; hydrolyzes thiamin phosphates in the periplasmic space, increasing cellular thiamin uptake; expression is repressed by thiamin	0	0.24	0.35	-0.05	0	0.04	0.21	-0.05	-0.47	0.185	-0.015	0.165	-0.115	-0.045	0.595	0.045	0.655	-0.085	-0.015	-0.125	-0.275	1.03	0.875	0.365	0.21	-0.03	-0.315	0.265	-0.005	0.21	-0.01	0.14	-0.185	0.015	-0.85	-0.77	-0.01	0.21	-0.265	0.69	-0.015	0.26	-0.33	-0.055	0.065	-0.14	0	-0.56
YBR093C_OCH__ORF	PHO5 Repressible acid phosphatase (1 of 3) that also mediates extracellular nucleotide-derived phosphate hydrolysis; secretory pathway derived cell surface glycoprotein; induced by phosphate starvation and coordinately regulated by PHO4 and PHO2	0	0.27	0	0.1	-0.21	-0.34	-0.13	-0.39	-0.69	0.025	-0.17	0.14	-0.2	0.53	0.97	-0.32	0.06	0	NA	-0.04	-0.33	0.03	0.71	0.295	0.01	-0.54	-0.38	NA	-0.085	0	-0.14	-0.35	-0.17	-0.08	-0.58	-0.63	-0.28	0.18	-0.23	0.16	0.63	3.03	3.28	-0.2	0.08	-0.33	-0.18	-1.48
YBR093C_ORF	PHO5 Repressible acid phosphatase (1 of 3) that also mediates extracellular nucleotide-derived phosphate hydrolysis; secretory pathway derived cell surface glycoprotein; induced by phosphate starvation and coordinately regulated by PHO4 and PHO2	0	0.16	0.58	0	-1.01	-0.59	0.22	-0.06	-0.41	0.24	-0.115	0.015	-0.265	0.255	1.19	-0.255	0.455	0.175	-0.025	-0.165	-0.375	0.78	0.875	0.205	0.19	-0.33	0.005	-0.085	-0.035	0	-0.24	-0.3	0.045	0.045	-0.9	-1	-0.16	0.18	-0.245	-0.01	0.305	1.93	1.56	-0.265	0.145	0	0.02	-0.86
YBR094W_ORF	PBY1 Putative tubulin tyrosine ligase associated with P-bodies	0.34	-0.04	0.41	-0.12	0	0.305	-0.255	0	0.45	-0.3	-0.065	0.42	-0.17	-0.18	0.18	0.3	0.22	0.235	NA	-0.205	0.735	1.1	1.01	0.795	0.99	0.08	-0.245	-0.415	-0.247	-0.412	-0.2	-0.04	-0.265	-0.485	-0.72	NA	0.375	0.135	0.175	-1.18	0	-0.32	-0.42	0.225	NA	-0.225	-0.235	-0.575
YBR095C_ORF	RXT2 Subunit of the histone deacetylase Rpd3L complex; possibly involved in cell fusion and invasive growth	-0.21	0.29	-0.255	0.255	NA	-0.185	-0.615	0.06	0.17	0.58	0.035	0	-0.4	0	-0.04	-0.06	NA	0.045	0.12	NA	NA	0.33	-0.165	-0.455	-0.51	0	-0.035	0.165	-0.955	-0.58	-0.66	-0.49	0.27	-0.045	0.23	-0.01	0.36	-0.16	0	0.905	0.37	0.41	-0.06	0.23	-0.17	-0.02	0.45	0.03
YBR096W_ORF	Putative protein of unknown function; green fluorescent protein (GFP)-fusion protein localizes to the ER	-0.33	-0.34	0	-0.34	0.14	-0.135	0.485	0	-0.42	-0.545	0.175	0.52	0.12	-0.06	-0.05	0.5	-0.05	-0.135	-0.54	-0.12	0.28	-0.22	-0.435	0.205	0.02	0.28	-0.095	0.775	-0.055	0.21	0.19	0.3	-0.6	-0.325	-0.7	-0.83	0.14	-0.01	-0.62	-0.435	-0.41	-0.02	-0.39	0.15	0.11	-0.44	-0.78	-0.23
YBR097W_ORF	VPS15 Myristoylated serine/threonine protein kinase involved in vacuolar protein sorting; functions as a membrane-associated complex with Vps34p; active form recruits Vps34p to the Golgi membrane; interacts with the GDP-bound form of Gpa1p	0.64	-0.15	0.85	NA	-0.85	0.44	-0.8	0.24	0.42	NA	NA	NA	NA	-0.43	NA	0.2	0.07	NA	NA	NA	NA	0.25	NA	1.03	0.83	0	NA	NA	-0.365	-0.06	0.21	0.53	NA	NA	-1.01	NA	0.05	-0.29	NA	NA	NA	-0.11	-0.53	NA	NA	0.01	0.54	-0.42
YBR098W_ORF	MMS4 Subunit of the structure-specific Mms4p-Mus81p endonuclease that cleaves branched DNA; involved in recombination and DNA repair	0	-0.64	NA	NA	NA	0.35	-1	0.03	0.03	0.41	0.29	0	-0.4	-0.2	NA	0.38	1.39	0	NA	NA	NA	-0.18	-0.39	-0.265	-0.58	0.38	-0.01	1.07	0	0.225	0.3	0.37	NA	0.24	-0.19	-0.74	0.12	-0.12	NA	NA	0.06	0.15	-0.18	NA	NA	-0.18	0.34	0.94
YBR099C_ORF	Dubious open reading frame unlikely to encode a protein, based on available experimental and comparative sequence data; completely overlaps the verified gene MMS4	0	-0.09	NA	NA	NA	0	NA	-0.21	0.65	NA	0.035	NA	NA	NA	NA	NA	NA	-0.225	NA	NA	NA	-0.31	-0.905	-0.305	-0.1	0.24	1.41	1.55	-0.14	-0.125	1.38	1.11	NA	-0.035	NA	NA	0.07	0.15	NA	NA	NA	2.56	2.37	NA	NA	-0.18	0.3	-0.92
YBR101C_ORF	FES1 Hsp70 (Ssa1p) nucleotide exchange factor, cytosolic homolog of Sil1p, which is the nucleotide exchange factor for BiP (Kar2p) in the endoplasmic reticulum	-0.44	-0.76	0.55	-0.02	0	-0.135	-0.005	-0.44	0	-0.12	-0.125	0.475	0.115	-0.035	-0.235	0.325	-0.615	0.025	-0.21	-0.08	0.14	1.09	0.055	0.07	0.525	0.48	1.74	1.25	0	0.385	-0.215	-0.195	0	-0.435	-1	-1.3	-0.29	0.1	-0.54	-0.593	-0.115	0.185	-0.035	0.11	0.24	0.19	0.4	0.43
YBR102C_ORF	EXO84 Essential protein with dual roles in spliceosome assembly and exocytosis; the exocyst complex (Sec3p, Sec5p, Sec6p, Sec8p, Sec10p, Sec15p, Exo70p, and Exo84p) mediates polarized targeting of secretory vesicles to active sites of exocytosis	0.8	0	0.26	NA	-0.26	1.25	0.025	0.23	0.18	NA	0.025	0.24	-0.04	0.25	NA	1	0	NA	0.05	-0.11	0.16	0.185	NA	-0.08	-0.285	-0.02	-0.105	NA	-0.185	0	NA	0.095	-0.03	-0.025	0.155	NA	-0.025	0.025	-0.45	NA	-0.02	-0.685	-0.875	-0.7	NA	0.455	0.655	0.705
YBR103C-A_ORF	Dubious open reading frame unlikely to encode a protein, based on experimental and comparative sequence data; identified by homology to related yeast	0.23	0	-0.22	0	0.5	-0.905	0.315	-0.71	-0.36	-0.59	0.175	0.31	0.37	-0.03	-0.38	0.03	-0.97	0.095	-0.24	0.02	0.03	0.67	-0.745	0.21	0.075	-0.26	0.025	-0.025	-0.225	-0.7	-0.025	-0.055	-0.99	-0.355	-0.135	0.025	0	-0.06	-0.17	-0.188	-0.22	-0.615	-0.215	0.21	0.06	-0.55	-0.36	0.02
YBR103W_ORF	SIF2 WD40 repeat-containing subunit of the Set3C histone deacetylase complex, which represses early/middle sporulation genes; antagonizes telomeric silencing; binds specifically to the Sir4p N-terminus	0.07	-0.33	-0.765	0.765	NA	0.245	-0.755	0.28	0.62	0.3	0	-0.51	NA	NA	-0.035	NA	0.265	-0.17	0	NA	-0.29	0.82	0.94	0.165	-0.11	0	0.66	NA	-0.23	0.015	NA	0	0.79	0.52	1.77	1.72	-0.02	-0.06	0	NA	-0.82	-0.18	-0.12	0.03	-0.29	-0.23	0.51	-0.21
YBR104W_ORF	YMC2 Mitochondrial protein, putative inner membrane transporter with a role in oleate metabolism and glutamate biosynthesis; member of the mitochondrial carrier (MCF) family; has similarity with Ymc1p	0.13	0.01	-0.4	0	0.56	0.335	-0.495	0.21	0	-0.065	-0.005	0	-0.16	-0.125	-0.125	0.125	-0.155	-0.635	-0.04	-0.05	0.11	-0.175	-0.415	-0.1	-0.265	-0.09	0.145	-0.175	0	-0.345	-0.245	0.035	0.91	0.745	1.4	1.47	-0.005	0.025	0.01	0.085	0.96	-0.015	0.015	0	0.32	-0.085	-0.325	-0.435
YBR105C_ORF	VID24 Peripheral membrane protein located at Vid (vacuole import and degradation) vesicles; regulates fructose-1,6-bisphosphatase (FBPase) targeting to the vacuole; involved in proteasome-dependent catabolite degradation of FBPase	0.62	0.15	-0.65	0	0.12	0.04	-0.21	0.05	0	-0.41	0	0.03	-0.15	-0.485	-0.065	0.375	0.635	0.01	-0.48	0	0	0.25	0.1	0.0275	0.403	-0.5	-0.37	-0.02	0.145	0	-0.217	-0.177	-0.65	NA	-0.0275	-0.177	-0.34	-0.44	0.03	-0.08	0.06	0.943	1.01	0.64	-0.04	-0.16	0	-0.27
YBR106W_ORF	PHO88 Probable membrane protein, involved in phosphate transport; pho88 pho86 double null mutant exhibits enhanced synthesis of repressible acid phosphatase at high inorganic phosphate concentrations	-0.12	0	0.18	-0.3	0	-0.035	0.305	0.15	-0.13	0	-0.045	0.525	0.395	-0.17	-0.13	0.13	-0.65	0.195	0.205	0.025	-0.025	-0.66	-0.805	-0.33	-0.355	-0.04	0.105	-0.155	0.515	0	0.455	0.525	-0.415	-0.225	-0.075	0.075	0.01	0	-0.075	-0.09	-0.275	0.635	0.575	0.535	-0.035	0.01	-0.22	-0.12
YBR107C_ORF	IML3 Protein with a role in kinetochore function, localizes to the outer kinetochore in a Ctf19p-dependent manner, interacts with Chl4p and Ctf19p	0.25	0	-0.74	0.74	NA	0.27	-0.98	0.24	0.73	0.39	0.035	-0.99	-0.34	NA	-0.23	-0.14	1.02	-0.005	NA	NA	NA	-0.74	-0.775	-0.185	0.07	0	0.095	-0.345	0.425	0.24	NA	NA	NA	0.005	NA	NA	0.4	-0.05	NA	0.7	-0.34	1.86	2.24	NA	NA	-0.4	0	0.45
YBR108W_OCH__ORF	Protein interacting with Rsv167p; null mutant displays decreased frequency of mitochondrial genome loss (petite formation) and severe growth defect in minimal glycerol media	1.02	-0.85	0.29	-0.09	0	NA	NA	0.05	0.41	NA	0	-0.18	NA	-0.38	NA	0.56	1.51	-0.6	NA	NA	NA	-0.01	-0.19	-0.245	0.17	0	NA	NA	-0.275	0.64	0	0.19	NA	0	0.07	NA	NA	0.09	NA	NA	0	-0.11	0.21	NA	NA	0.03	-0.06	0.4
YBR108W_ORF	Protein interacting with Rsv167p; null mutant displays decreased frequency of mitochondrial genome loss (petite formation) and severe growth defect in minimal glycerol media	0.4	-1.21	-0.7	0	0.14	0.68	NA	0.67	0.7	0.055	-0.055	-0.345	NA	-0.945	-0.295	-0.055	0.685	-0.375	NA	NA	NA	-0.33	-0.155	-0.26	-0.005	0	0.055	-0.075	-0.465	0.11	0.135	0.285	NA	0.875	0.025	-0.035	0.57	0	NA	NA	0.345	-0.025	0.275	NA	NA	-0.69	-0.24	0.23
YBR109C_ORF	CMD1 Calmodulin; Ca++ binding protein that regulates Ca++ independent processes (mitosis, bud growth, actin organization, endocytosis, etc.) and Ca++ dependent processes (stress-activated pathways), targets include Nuf1p, Myo2p and calcineurin	0.14	0.07	-0.32	0	0.33	0.09	0.84	-0.68	-0.67	-0.025	0	0.48	0.55	-0.23	-0.3	0.74	-1.2	0.44	-0.285	0.015	0.005	0.23	-0.47	0.255	0.17	-0.33	0.42	-0.1	-0.095	-0.38	-0.06	0.01	-0.535	NA	0.54	0.63	-0.28	0.09	-0.455	-0.735	-0.68	-0.62	-0.71	-0.005	0.225	0.11	0.01	-0.78
YBR110W_ORF	ALG1 Mannosyltransferase, involved in asparagine-linked glycosylation in the endoplasmic reticulum (ER); essential for viability, mutation is functionally complemented by human ortholog	0.29	0.13	0	-0.12	0.09	0.485	-0.005	0	0.35	0.335	0.4	-0.48	-0.07	0.04	0.43	-0.04	-0.77	0.36	-0.49	0.18	0.63	0.36	0.86	0.205	0.01	-0.49	-0.21	-0.02	0	-0.235	0.05	-0.11	-0.75	-0.06	-0.23	-0.53	0.11	-0.12	0.25	0.28	0.35	0.07	0.01	0.51	-0.29	-0.43	-0.46	-0.16
YBR111C_ORF	YSA1 Nudix hydrolase family member with ADP-ribose pyrophosphatase activity	-0.17	-0.06	-0.11	0	0.73	-0.51	0.01	0.15	-0.28	0.175	-0.07	0.515	0.535	-0.295	0.055	-0.055	-0.435	-0.06	0	0.27	0.34	0.3	-0.11	-0.61	-0.455	0	0.3	0.04	0.055	-0.38	-0.075	-0.285	-0.02	-0.07	0.575	0.675	-0.14	0.49	0.27	-0.02	-0.135	-0.435	-0.305	0.46	-0.13	0.11	0.04	-0.5
YBR111W-A_INT_1	SUS1 Protein involved in mRNA export coupled transcription activation; component of the SAGA histone acetylase complex	NA	NA	NA	NA	NA	-0.035	NA	NA	NA	NA	NA	NA	NA	NA	NA	NA	NA	NA	NA	NA	NA	NA	NA	NA	NA	NA	NA	NA	NA	NA	NA	NA	NA	NA	NA	NA	NA	NA	NA	NA	NA	NA	NA	NA	NA	NA	NA	NA
YBR111W-A_JXN_EE20_2_ORF	SUS1 Protein involved in mRNA export coupled transcription activation; component of the SAGA histone acetylase complex	NA	NA	NA	NA	NA	NA	NA	NA	NA	NA	NA	NA	NA	NA	NA	NA	NA	NA	NA	NA	NA	NA	NA	NA	NA	NA	NA	NA	NA	NA	NA	NA	NA	NA	NA	NA	NA	NA	NA	NA	NA	NA	NA	NA	NA	NA	NA	NA
YBR111W-A_JXN_EI_1_ORF	SUS1 Protein involved in mRNA export coupled transcription activation; component of the SAGA histone acetylase complex	-1.05	-0.64	NA	NA	NA	-0.22	0.21	0.16	0	NA	-0.1	NA	NA	NA	NA	NA	NA	0	NA	NA	NA	NA	-1.19	NA	NA	1.31	2.08	2.93	NA	NA	NA	NA	NA	NA	NA	NA	0	0.21	NA	NA	NA	NA	NA	NA	NA	0.3	0.8	1.13
YBR111W-A_JXN_EI_2_ORF	SUS1 Protein involved in mRNA export coupled transcription activation; component of the SAGA histone acetylase complex	-0.93	NA	NA	NA	NA	-0.06	NA	NA	0	NA	-0.555	-0.35	0.58	NA	NA	NA	NA	0.555	NA	NA	NA	-2.57	-0.995	NA	NA	0.55	2	1.5	NA	NA	NA	NA	NA	NA	NA	NA	-0.1	0	NA	NA	NA	NA	NA	NA	NA	0.59	0.5	0.97
YBR111W-A_JXN_IE_1_ORF	SUS1 Protein involved in mRNA export coupled transcription activation; component of the SAGA histone acetylase complex	-0.92	-1.21	NA	NA	NA	-0.555	0.015	0.02	-0.09	0.01	-0.2	-0.12	0.53	0.61	-0.76	0	0.27	0.3	NA	0.3	0.05	-1.43	-0.88	-0.885	-1.06	0.89	2.27	1.8	-0.26	0.255	NA	-0.54	-0.68	0.06	0.39	NA	-0.275	-0.085	-0.37	NA	-0.89	0.53	0.67	-0.51	0	0.625	0.515	1.73
YBR111W-A_JXN_IE_2_ORF	SUS1 Protein involved in mRNA export coupled transcription activation; component of the SAGA histone acetylase complex	-0.8	-1.1	NA	NA	NA	-0.02	-0.45	0	0.07	NA	-0.595	NA	NA	NA	NA	NA	NA	0.535	NA	NA	NA	NA	-1.31	NA	NA	1.17	2.25	2.08	-0.117	-0.253	NA	NA	NA	NA	NA	NA	-0.07	0.07	NA	NA	NA	NA	NA	NA	NA	1.2	1.03	1.54
YBR111W-A_ONO_ORF	SUS1 Protein involved in mRNA export coupled transcription activation; component of the SAGA histone acetylase complex	-0.66	-0.93	-0.51	0	0.33	0.095	-0.065	0	-0.1	0	-0.115	0.015	0.205	-0.2	-0.58	0.2	-0.64	0.425	NA	0.28	0.02	-0.705	-0.605	-0.46	-0.465	0.63	1.95	1.31	-0.365	0.32	-0.085	-0.145	-0.8	-0.295	0.105	-0.255	-0.395	-0.115	-0.02	-0.168	-0.945	0.815	1.49	-0.37	0.16	0.415	0.265	1.04
YBR112C_ORF	CYC8 General transcriptional co-repressor, acts together with Tup1p; also acts as part of a transcriptional co-activator complex that recruits the SWI/SNF and SAGA complexes to promoters	0.33	-0.22	-1.01	0	0.02	0.52	-0.25	0.23	0.51	0.405	0	-0.245	-0.155	-0.11	0.6	-0.13	1.39	-0.1	0.23	-0.27	0.09	-0.08	0.79	-0.0425	0.422	0	-0.17	-0.47	0.365	0.28	0.0425	0.393	-0.09	NA	-0.497	-0.708	0.24	-0.26	0.4	0.23	0.885	2.98	2.9	-0.15	0.43	-0.14	0.04	1.04
YBR114W_ORF	RAD16 Protein that recognizes and binds damaged DNA in an ATP-dependent manner (with Rad7p) during nucleotide excision repair; subunit of Nucleotide Excision Repair Factor 4 (NEF4) and the Elongin-Cullin-Socs (ECS) ligase complex	0.7	0	-0.37	0	0	0.15	NA	0.43	0.08	0.19	0.14	-1.25	0.275	-0.14	0.29	-1.09	0.14	-0.12	NA	NA	NA	-0.96	-0.23	-0.005	-0.01	-0.48	NA	NA	-0.0975	0.0975	NA	0.13	NA	0.2	1.01	1.03	0.33	-0.13	NA	NA	-0.405	-0.47	-0.52	NA	NA	NA	0	0.31
YBR115C_ORF	LYS2 Alpha aminoadipate reductase, catalyzes the reduction of alpha-aminoadipate to alpha-aminoadipate 6-semialdehyde, which is the fifth step in biosynthesis of lysine; activation requires posttranslational phosphopantetheinylation by Lys5p	-0.06	0	-1.21	0	0.14	-0.62	-0.4	0.19	0.16	0.14	-0.09	1.48	0.025	-0.2	0.13	-0.22	-0.07	-0.64	0.295	-0.205	-0.175	1.36	1.57	1.12	1.27	-0.24	0.09	-0.12	-0.255	-0.15	-0.12	-0.03	0.705	-0.29	0.03	0.06	-0.205	0.055	-0.045	0.195	-0.365	-0.5	-0.91	0.325	-0.075	0.095	0.055	-0.555
YBR118W_OCH_DS100_ORF	TEF2 Translational elongation factor EF-1 alpha; also encoded by TEF1; functions in the binding reaction of aminoacyl-tRNA (AA-tRNA) to ribosomes	-1.12	0.34	0.22	0	-0.46	-0.865	-0.055	0.37	-0.43	0.905	-0.625	1.27	0.34	-0.025	-1.06	0.025	-0.435	-0.055	-0.57	0.16	0.11	-0.47	-0.375	-1.05	-1.61	-0.14	0.045	0.385	-1.64	-1.58	0.87	0.65	0.9	0.055	0.87	0.9	0.91	0.89	0.42	-0.102	-0.5	-1.14	-1.46	0.98	1.94	0	-0.08	-1.45
YBR118W_ORF	TEF2 Translational elongation factor EF-1 alpha; also encoded by TEF1; functions in the binding reaction of aminoacyl-tRNA (AA-tRNA) to ribosomes	-0.68	0	1	0	-0.12	-0.09	0.88	NA	NA	NA	NA	NA	NA	NA	NA	NA	NA	NA	-0.465	0.395	0.225	NA	NA	0.155	-0.29	-0.04	-0.24	NA	NA	NA	-0.06	NA	NA	0.06	0.41	NA	NA	NA	-0.075	NA	NA	-0.09	-0.93	0.885	NA	NA	NA	NA
YBR119W_INT_1	MUD1 U1 snRNP A protein, homolog of human U1-A; involved in nuclear mRNA splicing	-0.6	NA	NA	NA	NA	NA	NA	NA	0.06	NA	NA	NA	NA	NA	NA	NA	NA	NA	NA	NA	NA	NA	NA	NA	NA	2.03	NA	NA	NA	NA	NA	NA	NA	NA	NA	NA	NA	NA	NA	NA	NA	NA	NA	NA	NA	NA	NA	NA
YBR119W_ORF	MUD1 U1 snRNP A protein, homolog of human U1-A; involved in nuclear mRNA splicing	-0.13	0	-0.43	0.43	NA	0.095	-0.305	-0.07	0.27	0.39	0.08	0.315	0.055	0.18	-0.26	0.45	0.09	0.03	NA	NA	NA	0.035	-0.76	-0.31	-0.345	1.21	1.24	1.65	-0.295	0.41	-0.095	-0.055	0.015	-0.28	-0.255	-0.235	0.015	-0.015	-0.085	NA	0.315	1.22	0.985	-0.075	0.015	0.175	0.855	1.14
YBR120C_ORF	CBP6 Mitochondrial translational activator of the COB mRNA; phosphorylated	-0.53	-0.6	0	0.6	-0.28	0.035	-0.525	0.01	0	0.065	-0.04	0.015	0.255	-0.82	-0.52	0.23	0.44	-0.22	-0.12	NA	NA	-0.275	-1.16	-0.555	-0.56	0.59	0.59	0.19	-0.355	-0.1	0.59	0.49	-0.45	-0.45	-0.27	-0.5	-0.385	-0.485	0.16	NA	-0.305	-0.22	-0.03	0.12	-0.51	-0.005	0.475	2.27
YBR121C_ORF	GRS1 Cytoplasmic and mitochondrial glycyl-tRNA synthase that ligates glycine to the cognate anticodon bearing tRNA; transcription termination factor that may interact with the 3'-end of pre-mRNA to promote 3'-end formation	0.1	0.27	0	0.17	-0.02	-0.63	0.65	-0.19	-0.79	0.105	0.085	0.83	-0.2	0.275	0.585	0.005	-0.005	0.085	0.12	0.07	-0.27	1.24	1.69	1.05	0.93	-0.48	-0.935	-0.115	0	0.045	-0.02	0.01	0.54	-0.185	-0.16	0.11	-0.01	0.28	-0.18	-0.44	-0.45	-0.53	-1.12	0	-0.03	0.22	0.24	-0.23
YBR122C_ORF	MRPL36 Mitochondrial ribosomal protein of the large subunit; overproduction suppresses mutations in the COX2 leader peptide-encoding region	0	-0.28	0.17	0	-0.51	-0.195	0.355	0.05	-0.01	NA	0.1	0.31	0.38	-0.055	0.045	0.315	-0.045	0.17	-0.08	-0.11	0.1	0.33	-0.26	-1.04	-1.08	0	0	-0.3	-0.215	0	0.025	-0.025	0.13	-0.31	0.305	0.215	-0.24	-0.15	-0.29	-0.53	-0.41	-1.09	-0.935	0.08	NA	0.27	0.21	0.42
YBR123C_ORF	TFC1 One of six subunits of the RNA polymerase III transcription initiation factor complex (TFIIIC); part of the TauA globular domain of TFIIIC that binds DNA at the BoxA promoter sites of tRNA and similar genes; human homolog is TFIIIC-63	-0.19	0	-0.685	0.685	NA	0.565	-0.095	0.03	0.57	-0.095	-0.14	NA	NA	0.915	-0.075	-0.035	0.255	-0.34	NA	NA	NA	0.735	0.09	-0.27	-0.215	0.24	0.59	NA	-1.1	-0.48	0.065	-0.065	NA	0.04	1.04	0.565	0.165	-0.355	NA	NA	-0.27	-0.345	-0.835	NA	NA	-0.015	0.015	0.395
YBR125C_ORF	PTC4 Cytoplasmic type 2C protein phosphatase; identified as a high-copy number suppressor of the synthetic lethality of a cnb1 mpk1 double deletion; overexpression decreases high-osmolarity induced Hog1p phosphorylation and kinase activity	0.55	-0.19	0	0.06	-0.15	-0.045	0.045	0.06	0	-0.44	0.31	0.025	0.035	-0.155	-0.055	0.145	0.055	0.08	0	NA	0.32	0.86	0.1	0.34	0.095	0.08	-0.57	-0.56	0	0.345	-0.225	-0.065	-0.38	-0.43	-0.785	-1.12	-0.05	-0.11	0.07	NA	-0.025	0.445	0.085	0.31	-0.33	0.05	0.41	0.27
YBR126C_ORF	TPS1 Synthase subunit of trehalose-6-phosphate synthase/phosphatase complex, which synthesizes the storage carbohydrate trehalose; also found in a monomeric form; expression is induced by the stress response and repressed by the Ras-cAMP pathway	0.27	0.14	0	0.2	-0.08	-1.01	0.25	0.03	-0.39	0.545	0.125	0.345	-0.135	0.015	0.765	-0.135	0.485	-0.025	-0.11	0.04	-0.02	-0.07	0.285	0.145	0.26	-0.07	-0.655	-0.045	-0.355	0.01	0.07	0.02	0.88	0.695	1.07	1.21	0	0.05	0.07	0.095	-0.085	-0.11	-0.08	0.03	NA	0.41	0.18	-0.06
YBR127C_ORF	VMA2 Subunit B of the eight-subunit V1 peripheral membrane domain of the vacuolar H+-ATPase (V-ATPase), an electrogenic proton pump found throughout the endomembrane system; contains nucleotide binding sites; also detected in the cytoplasm	-0.21	0.12	-0.18	0	0.19	-0.345	0.535	0.18	-0.28	0.03	-0.03	1.02	0.065	0.145	0.265	0.145	-0.595	0.05	-0.025	0.025	0.105	0.81	0.82	0.455	0.4	-0.07	-0.07	-0.18	-0.655	-0.05	-0.45	-0.18	0.995	0.03	1.58	1.57	0.31	0.42	0.085	0.318	0.155	-0.62	-0.9	0.395	0.745	-0.34	-0.66	-1.68
YBR128C_ORF	ATG14 Subunit of an autophagy-specific phosphatidylinositol 3-kinase complex (with Vps34p, Vps15p, and Vps30p) required for organization of a pre-autophagosomal structure; ATG14 transcription is activated by Gln3p during nitrogen starvation	NA	NA	NA	NA	NA	0.285	-1.75	NA	NA	NA	NA	NA	NA	NA	NA	NA	NA	NA	NA	NA	NA	NA	NA	NA	NA	NA	NA	NA	NA	NA	NA	NA	NA	NA	NA	NA	NA	NA	NA	NA	NA	NA	NA	NA	NA	NA	NA	NA
YBR129C_ORF	OPY1 Protein of unknown function, overproduction blocks cell cycle arrest in the presence of mating pheromone; the authentic, non-tagged protein is detected in highly purified mitochondria in high-throughput studies	-0.4	-0.01	0	0.17	-0.31	0.25	-0.04	0.2	0.21	0.055	0.01	-0.005	0.065	0.13	-0.04	0.02	-0.39	0.14	-0.02	0.56	0.49	0.68	-0.08	0.22	-0.005	-0.06	0.12	-0.18	-0.165	0.29	0.285	0.195	-0.18	-0.4	0.265	-0.025	0.24	0.14	0.45	0	-0.155	-0.575	-0.795	0.27	0.02	-0.19	-0.09	-0.84
YBR130C_ORF	SHE3 Protein that acts as an adaptor between Myo4p and the She2p-mRNA complex; part of the mRNA localization machinery that restricts accumulation of certain proteins to the bud; also required for cortical ER inheritance	0.03	0.25	0	-0.2	0.03	0	0.17	-0.16	0	-0.05	0.01	-0.62	0.06	-0.055	0.015	0.215	0.435	0	0	-0.01	-0.23	1.85	0.66	-0.0275	-0.102	-0.39	-0.02	-0.23	-0.315	-0.18	0.0275	-0.0325	-0.23	-0.32	0.0975	0.0575	0.05	0	-0.04	0.125	0.59	-0.733	-0.733	-0.18	-0.44	-0.03	0.25	1.8
YBR131W_ORF	CCZ1 Protein involved in vacuolar assembly, essential for autophagy and the cytoplasm-to-vacuole pathway	0.255	-0.375	-0.73	0	0.7	0.27	-0.53	1.3	1.52	0.19	0.085	-0.47	NA	-0.06	0.06	-0.16	0.07	-0.005	NA	NA	NA	0.45	-0.135	0.075	0.1	NA	0.115	-0.445	-0.565	0.03	NA	-0.35	NA	-0.155	-0.12	NA	0.85	0.14	NA	NA	0	-0.33	-0.45	NA	NA	-0.32	0	0.03
YBR132C_ORF	AGP2 High affinity polyamine permease, preferentially uses spermidine over putrescine; expression is down-regulated by osmotic stress; plasma membrane carnitine transporter, also functions as a low-affinity amino acid permease	0	0	NA	NA	NA	-0.12	-0.63	0.04	0.23	0.36	0.315	-0.695	NA	-0.355	0.065	-0.055	-0.235	0.015	NA	NA	-0.015	-0.71	0.455	0.595	0.56	-0.07	-0.425	0.175	0	-0.105	0.33	0.17	-1	0.605	-0.36	-0.49	0	0.42	0.965	NA	-0.105	1.22	1.28	0.015	NA	0.14	-0.45	-1.05
YBR133C_ORF	HSL7 Protein arginine N-methyltransferase that exhibits septin and Hsl1p-dependent bud neck localization and periodic Hsl1p-dependent phosphorylation; required along with Hsl1p for bud neck recruitment, phosphorylation, and degradation of Swe1p	0.24	0.17	-0.42	1.2	0	0.365	0.105	0	0.29	0.375	0.12	-0.17	-0.16	0.19	-0.08	0.08	0.49	0.8	0.69	0.07	-0.12	0.125	0.89	-0.27	0.045	-0.15	-0.06	NA	0.517	0.882	0.215	-0.025	0	0	-0.665	-0.985	-0.045	-0.045	0.32	-0.0875	-0.36	1.48	1.42	-0.14	-0.47	0.085	-0.025	-0.415
YBR135W_ORF	CKS1 Cyclin-dependent protein kinase regulatory subunit and adaptor; modulates proteolysis of M-phase targets through interactions with the proteasome; role in transcriptional regulation, recruiting proteasomal subunits to target gene promoters	0.09	0	-0.73	0	0.19	0.26	-0.04	-0.17	-0.38	-0.33	0.03	0.185	0.005	0	0.27	NA	-0.08	0.17	0.335	-0.155	-0.085	-0.21	-0.43	-0.21	-0.185	0.16	0.11	-0.39	0.405	1.45	0.065	0.295	-0.515	-0.4	-0.345	-0.215	-0.43	-0.69	0.085	-0.205	-0.355	1.09	1.5	-0.235	NA	-0.57	0	0.69
YBR136W_ORF	MEC1 Genome integrity checkpoint protein and PI kinase superfamily member; signal transducer required for cell cycle arrest and transcriptional responses prompted by damaged or unreplicated DNA; monitors and participates in meiotic recombination	0.3	-0.58	-1.03	1.03	NA	0.995	-0.975	0.64	1.08	NA	NA	NA	NA	-0.11	0.24	-0.56	0.33	NA	NA	NA	NA	-0.78	NA	0.135	0	0	NA	NA	NA	NA	NA	0.75	NA	NA	0	NA	0.39	-0.6	NA	NA	NA	-0.17	-0.8	NA	NA	1.53	-0.19	0.01
YBR137W_ORF	Protein of unknown function; localized to the cytoplasm; binds to Replication Protein A (RPA); YBR137W is not an essential gene	0.29	0	0.05	0	-0.21	0.075	0.035	-0.06	-0.09	0.16	-0.045	0.62	0.54	-0.055	-0.155	0.055	-0.535	-0.135	-0.16	0.46	0.57	-0.06	-0.405	-0.08	-0.425	0.28	0.235	0.065	0.0925	0.278	0.015	-0.125	-0.14	-0.335	0.315	0.165	-0.04	0.05	-0.1	-0.347	-0.17	-0.085	-0.445	0.45	0.02	0.01	-0.05	-0.72
YBR138C_ORF	Cytoplasmic protein of unknown function, potentially phosphorylated by Cdc28p; YBR138C is not an essential gene	0	-0.13	NA	NA	NA	0.74	-0.03	0.47	1.29	NA	NA	NA	NA	0	NA	0.55	0.82	NA	NA	NA	NA	0.195	NA	NA	-0.67	0.19	NA	NA	NA	NA	NA	-0.39	NA	NA	NA	NA	0.275	-0.395	NA	NA	NA	0	0.12	NA	NA	-0.325	0.185	0.255
YBR139W_ORF	Putative serine type carboxypeptidase with a role in phytochelatin synthesis; green fluorescent protein (GFP)-fusion protein localizes to the vacuole; expression induced by nitrogen limitation in a GLN3, GAT1-independent manner	0.23	0.09	-0.55	0	0.16	0.045	-0.285	-0.07	0.37	0.275	0.02	-0.215	-0.075	0.225	0.715	0.155	-0.155	0	-0.08	-0.07	0.24	1.53	1.48	1.14	1.2	0	-0.45	0.39	-0.105	0	-0.145	-0.035	-0.1	0.18	-0.385	-0.355	1.47	1.96	0.46	0.195	0.105	0.375	0.035	-0.16	-0.44	-0.34	-0.07	-0.02
YBR140C_ORF	IRA1 GTPase-activating protein that negatively regulates RAS by converting it from the GTP- to the GDP-bound inactive form, required for reducing cAMP levels under nutrient limiting conditions, mediates membrane association of adenylate cyclase	-0.05	0	-0.2	0.2	0	0.21	-0.09	0.72	0.68	0.16	0.03	-0.425	NA	-0.195	0.035	0.005	0.145	0	NA	0.1	0.7	-0.28	1.03	0.83	1.06	0.47	NA	-0.35	0	0.295	0.275	0.235	-0.5	-0.14	-0.525	-0.795	-0.04	-0.22	0.03	NA	NA	0.085	-0.085	0.09	-0.47	0.04	0.66	-0.79
YBR141C_ORF	Putative protein of unknown function; green fluorescent protein (GFP)-fusion protein localizes to the nucleolus; YBR141C is not an essential gene	0.535	-0.015	0.3	NA	-0.3	0.08	NA	NA	0.065	0	0.06	0.075	-0.025	-0.115	-0.255	0.425	0.845	-0.19	-0.38	NA	NA	0.1	0.22	-0.21	-0.225	0.015	-0.29	0	-0.015	0.35	NA	0.035	0	NA	0.385	0.315	0.11	-0.2	0	NA	0.025	-0.035	-0.185	-0.15	0.67	0.07	0	-0.6
YBR142W_ORF	MAK5 Essential nucleolar protein, putative DEAD-box RNA helicase required for maintenance of M1 dsRNA virus; involved in biogenesis of large (60S) ribosomal subunits	0.04	0.01	0	-0.21	0.07	-0.12	0.04	0.24	-0.26	-0.24	0.1	-0.255	-0.445	0.075	0.045	-0.045	0.505	0.14	0.02	-0.31	-0.26	1.4	1.72	0.08	0.255	-0.22	-0.16	NA	0.355	0.14	-0.035	0.035	0.12	-0.16	-0.385	-0.485	0.275	-0.015	-0.32	-0.075	0.195	-0.555	-0.225	-0.34	0.32	0.145	0.015	1.45
YBR143C_ORF	SUP45 Polypeptide release factor involved in translation termination; mutant form acts as a recessive omnipotent suppressor	-0.5	0.23	-0.51	0	0.41	-0.325	0.625	0	-0.55	0.165	0.005	0.49	0.06	-0.08	-0.32	0.32	-0.66	-0.175	-0.095	0.305	0.265	1.98	1.4	0.665	0.28	-0.14	-0.005	0.205	0.025	-0.31	0.03	-0.03	0.075	-0.275	-0.89	-1	-0.02	0.28	-0.445	-0.117	0.04	-0.68	-1.29	0.225	0.455	0.09	-0.03	0.97
YBR145W_ORF	ADH5 Alcohol dehydrogenase isoenzyme V; involved in ethanol production	0.41	-0.14	0	-0.01	0.22	-0.015	-0.575	0.78	0.22	-0.525	0.05	0.165	-0.005	-0.255	0.225	0.335	-0.255	-0.19	-0.48	NA	0.92	-0.255	-0.03	0.47	0.175	-0.52	-0.32	-0.36	-0.825	-0.71	-0.015	-0.165	0.14	NA	0.495	0.645	0.455	0.065	0.66	-0.095	-0.015	-0.155	-0.605	NA	-0.03	-0.055	-0.785	-0.845
YBR146W_ORF	MRPS9 Mitochondrial ribosomal protein of the small subunit	-0.69	-0.33	0.07	0	-0.7	-0.25	0.16	0.1	-0.33	0.385	0.01	-0.135	0.395	0.11	0.06	0.11	-0.1	0.29	0.33	-0.06	-0.01	0.285	0.12	-0.135	-0.32	0	0.25	-0.54	0.625	0.26	0.23	0.03	0.01	-0.23	0.01	-0.47	-0.075	-0.005	0	-0.0675	-0.435	-0.06	0.62	-0.23	-0.02	0.355	0.205	0.675
YBR147W_ORF	Putative protein of unknown function; the authentic, non-tagged protein is detected in highly purified mitochondria in high-throughput studies; null mutant displays fluconazole resistance	NA	NA	NA	NA	NA	NA	NA	NA	0.305	NA	NA	-0.22	-0.26	NA	NA	NA	NA	NA	NA	NA	NA	NA	NA	0	-0.315	0.065	NA	NA	0.275	0	NA	NA	NA	NA	NA	NA	NA	NA	NA	NA	0.33	1.02	1.15	NA	NA	NA	NA	NA
YBR149W_ORF	ARA1 NADP+ dependent arabinose dehydrogenase, involved in carbohydrate metabolism; purified as homodimer; naturally occurs with a N-terminus degradation product	0	0.27	0	-0.05	0.22	-0.475	0.185	-0.11	-0.67	0.185	0.12	0.175	0.055	-0.205	0.365	-0.005	0.105	0	0.07	-0.15	-0.39	0.67	0.44	0.105	-0.1	-0.13	-0.06	-0.47	0.215	0.18	-0.09	-0.34	0.05	NA	-0.31	-0.42	-0.5	0.05	-0.37	-0.228	-0.205	1.46	1.35	-0.07	0.01	0.14	0	-0.43
YBR150C_ORF	TBS1 Putative protein of unknown function; the authentic, non-tagged protein is detected in highly purified mitochondria in high-throughput studies	0.57	-0.44	0	0.53	-0.33	0.78	-0.92	0.09	0.18	0	-0.035	-0.63	NA	-0.05	NA	0.18	0	0.275	0.095	NA	1.19	-0.72	0.485	-0.18	0.105	0	NA	NA	0	-0.155	0.845	0.345	0.385	-0.275	0.615	0.305	-0.29	0.68	1.52	0.015	-0.46	-0.485	-0.425	NA	NA	-0.09	0.42	-0.23
YBR151W_ORF	APD1 Protein of unknown function, required for normal localization of actin patches and for normal tolerance of sodium ions and hydrogen peroxide; localizes to both cytoplasm and nucleus	0.01	0.28	-0.28	0	0.52	0.23	0.58	0	-0.12	0.345	0.125	0.005	0.055	-0.035	0.185	0.035	-0.695	0.175	-0.28	0.03	0.11	0.36	-0.145	-0.0225	-0.138	-0.09	-0.255	-0.085	-0.565	0.42	-0.318	-0.237	0	0.005	0.833	0.632	0.11	-0.01	-0.07	-0.175	-0.165	-0.117	0.172	-0.02	0.33	0	-0.06	0.51
YBR152W_ORF	SPP381 mRNA splicing factor, component of U4/U6.U5 tri-snRNP; interacts genetically and physically with Prp38p	0.06	-0.07	-0.435	NA	0.435	0.645	-0.855	0.65	1.04	0.105	0.09	NA	-0.245	NA	0	-0.12	1.31	0.24	NA	NA	NA	-0.94	-0.32	-0.925	-0.88	0	-0.3	-0.25	-0.225	0	NA	0.01	NA	0.38	0.88	0.74	0.27	-0.3	NA	0.715	0.355	-0.25	-0.46	NA	NA	0.06	-0.19	0.87
YBR153W_ORF	RIB7 Diaminohydroxyphoshoribosylaminopyrimidine deaminase; catalyzes the second step of the riboflavin biosynthesis pathway	0.1	-0.08	0	-0.07	0.11	0.265	-0.115	-0.14	0.01	-0.05	-0.075	-0.515	0.235	0.005	-0.035	0.285	-0.115	0.355	-0.04	0.14	-0.17	0.37	-0.405	-0.13	-0.285	0	0.155	-0.145	0.115	0.63	1.21	0.985	0	-0.065	0.455	0.455	-0.21	-0.17	0.1	-0.352	0.655	-0.245	-0.465	-0.17	-0.53	-0.27	0.12	0.64
YBR154C_ORF	RPB5 RNA polymerase subunit ABC27, common to RNA polymerases I, II, and III; contacts DNA and affects transactivation	-0.27	0.33	0	-0.08	0.31	-0.355	0.145	-0.06	-0.12	-0.165	-0.165	0.63	0.33	-0.065	0.005	0.265	-0.155	0.045	-0.17	0.23	0	0.67	-0.105	-0.32	-0.205	0	0.305	0.475	0	0.125	-0.085	0.125	0.26	-0.355	-0.335	-0.385	0.07	-0.05	-0.07	-0.335	-0.14	-0.095	-0.125	0.08	0.11	0.23	0.09	1.08
YBR155W_ORF	CNS1 TPR-containing co-chaperone; binds both Hsp82p (Hsp90) and Ssa1p (Hsp70) and stimulates the ATPase activity of SSA1, ts mutants reduce Hsp82p function while over expression suppresses the phenotypes of an HSP82 ts allele and a cpr7 deletion	-0.23	0.02	-0.15	0	0.99	0.275	0.165	-0.02	0.16	0.055	-0.01	-0.44	0	0.095	0.015	0.115	-0.015	-0.2	-0.34	0.19	0.31	1.1	0.97	-0.0625	-0.417	0.04	-0.29	0.01	-0.445	0.4	-0.158	0.0625	1.97	0.64	2.07	2.17	0.6	0.11	0.1	0.065	0.55	-1.44	-1.23	0.08	0.33	-0.16	-0.03	1.08
YBR156C_ORF	SLI15 Subunit of the Ipl1p-Sli15p-Bir1p complex that regulates kinetochore-microtubule attachments, activation of the spindle tension checkpoint, and mitotic spindle disassembly; regulates the activity and localization of the Ipl1p aurora kinase	0.07	-0.01	-0.505	0.505	NA	0.5	0.03	0.36	0.86	-0.05	0.43	-0.04	NA	-0.275	0.625	0.205	0.505	0.04	NA	NA	NA	0.13	0.2	-0.61	-0.225	-0.21	-0.69	NA	-0.0725	0.0725	NA	0.195	NA	-0.18	-0.325	NA	0	-0.24	NA	NA	0.24	1.5	1.45	NA	NA	0	-0.2	1.5
YBR157C_OCH__ORF	ICS2 Protein of unknown function; null mutation does not confer any obvious defects in growth, spore germination, viability, or carbohydrate utilization	-0.16	-0.19	0	0.21	-1.06	-0.36	0	0.15	-0.07	0.1	-0.025	-0.04	0.1	0.26	NA	0.53	0	0.575	0.15	0.48	0.43	-0.39	-0.785	-1.01	-1	0.46	0.185	-0.215	-1.22	-0.16	-0.315	0.115	-0.1	0.085	-0.115	-0.575	0.03	-0.03	0.25	NA	-0.29	0.785	1.45	-0.02	0.65	0.72	0.45	-0.23
YBR157C_ORF	ICS2 Protein of unknown function; null mutation does not confer any obvious defects in growth, spore germination, viability, or carbohydrate utilization	0.33	-0.04	0.05	0	-0.63	0.13	-0.2	0	0.1	0.09	0.09	-0.275	0.145	0.16	0.95	-0.14	0.03	0.35	0.28	0.25	0.04	-0.64	-0.69	-0.635	-0.67	0.31	0.23	-0.42	-0.375	0	0.08	-0.08	-0.67	-0.26	-0.04	-0.16	0.13	-0.05	0.46	0.255	0.045	1.58	1.59	-0.03	-0.7	-0.22	0.05	-0.34
YBR158W_ORF	AMN1 Protein required for daughter cell separation, multiple mitotic checkpoints, and chromosome stability; contains 12 degenerate leucine-rich repeat motifs; expression is induced by the Mitotic Exit Network (MEN)	0.27	0.47	-0.21	0	0.2	-0.36	0.03	0	-0.09	0.155	-0.02	-0.43	-0.06	-0.115	0.095	0.205	-0.115	0.58	-0.475	0.315	0.265	-0.03	-0.19	0.075	0.16	-0.48	-0.06	0.24	-0.545	-0.2	-0.04	0.04	-0.415	-0.15	-0.77	-1.14	-0.21	-0.49	-0.005	0.05	0.27	-0.12	-0.3	0.275	0.255	-0.07	-0.4	1.02
YBR158W_TIL_10_64__ORF	AMN1 Protein required for daughter cell separation, multiple mitotic checkpoints, and chromosome stability; contains 12 degenerate leucine-rich repeat motifs; expression is induced by the Mitotic Exit Network (MEN)	-0.41	0	NA	NA	NA	-0.715	-0.235	0.56	1.26	NA	NA	NA	NA	NA	NA	NA	NA	NA	NA	NA	NA	-0.64	NA	NA	NA	0.07	NA	NA	NA	NA	NA	0	NA	NA	NA	NA	0	-0.5	NA	NA	NA	-0.32	-0.24	NA	NA	NA	0.13	0.1
YBR158W_TIL_1_82__ORF	AMN1 Protein required for daughter cell separation, multiple mitotic checkpoints, and chromosome stability; contains 12 degenerate leucine-rich repeat motifs; expression is induced by the Mitotic Exit Network (MEN)	-0.41	-0.52	0.635	NA	-0.635	NA	NA	-0.03	0.08	0	0.15	-0.345	-0.515	-0.03	NA	0.14	0	-0.1	NA	0.83	NA	-1.73	-1.1	-0.135	-0.32	0.31	-0.33	0.22	0	-0.285	NA	0.12	-0.16	0	1.11	1.01	-0.215	-0.235	0	-0.11	0.245	0	0.42	-0.37	NA	-0.275	-0.415	-0.295
YBR158W_TIL_2_203__ORF	AMN1 Protein required for daughter cell separation, multiple mitotic checkpoints, and chromosome stability; contains 12 degenerate leucine-rich repeat motifs; expression is induced by the Mitotic Exit Network (MEN)	-0.42	-0.59	NA	NA	NA	0.625	-0.165	0	0.56	0.13	0.195	-0.13	-0.27	NA	NA	-0.325	-0.175	-0.445	NA	NA	NA	-2.05	-1.3	-0.265	-0.56	0.28	NA	-0.275	-0.225	-0.29	NA	0.04	NA	-0.045	0.9	NA	0	-0.04	NA	0	0.26	0.28	0.15	NA	NA	-0.26	-0.37	-1.15
YBR158W_TIL_3_176__ORF	AMN1 Protein required for daughter cell separation, multiple mitotic checkpoints, and chromosome stability; contains 12 degenerate leucine-rich repeat motifs; expression is induced by the Mitotic Exit Network (MEN)	0.1	0.38	-1.47	1.58	0	-0.375	0.815	-0.93	-1.33	0.04	-0.12	-0.49	0.29	0.33	-0.77	0.42	-0.82	0.12	0.07	0.13	-1.04	-2.56	-0.98	-0.59	-1.22	-0.61	0.35	-0.25	-0.095	-0.02	0.065	-0.065	-0.03	0.24	-0.045	-0.015	-0.68	-0.3	-0.04	0.01	-0.37	-0.065	0.585	-1.05	0	0.35	-0.02	0.93
YBR158W_TIL_4_134__ORF	AMN1 Protein required for daughter cell separation, multiple mitotic checkpoints, and chromosome stability; contains 12 degenerate leucine-rich repeat motifs; expression is induced by the Mitotic Exit Network (MEN)	0	0.18	-1.15	0	0.04	0.155	0.795	-0.56	-0.85	-0.425	0.01	-0.56	-0.25	0.39	0.28	-0.25	-0.5	0.2	-0.09	0.27	-0.45	-1.11	-0.65	-0.0475	0.0475	-0.49	-0.29	-0.19	0.075	-0.17	-0.0625	-0.0625	-0.39	-0.02	-0.352	-0.422	-0.045	-0.105	0.17	0.21	0.07	0.177	0.598	-0.73	-0.49	0.045	-0.175	0.995
YBR158W_TIL_5_90__ORF	AMN1 Protein required for daughter cell separation, multiple mitotic checkpoints, and chromosome stability; contains 12 degenerate leucine-rich repeat motifs; expression is induced by the Mitotic Exit Network (MEN)	0	0.36	-0.29	0.37	0	0.035	1.3	-0.39	-0.75	-0.025	0.025	-0.58	-0.14	0.28	0.32	-0.2	-0.45	0.205	-0.16	0.12	-0.52	-1.25	-0.775	-0.0325	0.102	-0.3	-0.355	-0.315	0.215	0	0.0325	-0.0875	-0.44	0.105	-0.477	-0.448	-0.11	-0.32	0	0.185	0.11	-0.0475	0.223	-0.79	NA	0	-0.06	1.45
YBR158W_TIL_6_70__ORF	AMN1 Protein required for daughter cell separation, multiple mitotic checkpoints, and chromosome stability; contains 12 degenerate leucine-rich repeat motifs; expression is induced by the Mitotic Exit Network (MEN)	0.07	0.3	-0.65	0	0.06	-0.07	0.68	-0.65	-0.96	-0.225	-0.015	-0.745	-0.095	0.25	0.19	-0.81	-0.26	0.415	-0.05	0.09	-0.63	-0.91	-0.525	0.065	0.1	-0.56	-0.355	-0.675	-0.005	0.37	-0.19	0.05	-0.27	0.015	-0.61	-0.55	-0.28	-0.52	0.04	0.23	0.315	-0.05	-0.08	-0.61	-0.04	0	-0.3	1.14
YBR158W_TIL_7_1__ORF	AMN1 Protein required for daughter cell separation, multiple mitotic checkpoints, and chromosome stability; contains 12 degenerate leucine-rich repeat motifs; expression is induced by the Mitotic Exit Network (MEN)	0.04	0.3	-0.53	0	0.12	0.09	0.83	-0.52	-0.82	0.195	-0.04	-0.75	-0.04	0.215	0.075	-0.355	-0.445	0.4	-0.12	0.15	-0.37	-0.98	-0.69	0.05	0.195	-0.63	-0.26	0.27	-0.335	0.27	0.005	-0.005	-0.16	0.04	-0.515	-0.425	-0.1	-0.33	0.05	0.507	0.42	-0.285	-0.185	-0.59	NA	0.01	-0.07	0.85
YBR158W_TIL_8_76__ORF	AMN1 Protein required for daughter cell separation, multiple mitotic checkpoints, and chromosome stability; contains 12 degenerate leucine-rich repeat motifs; expression is induced by the Mitotic Exit Network (MEN)	0.52	0.7	0.11	-0.12	0	-0.48	0.49	-0.19	-0.24	0.225	0.015	-0.105	-0.045	0.475	0.205	-0.095	-0.255	0.355	-0.685	0.215	0.105	-0.41	-0.565	0.13	0.145	-0.5	-0.245	0.035	-0.045	-0.05	0.055	-0.205	-0.595	-0.075	-0.805	-0.535	-0.03	-0.18	-0.305	0.438	0.265	-0.255	-0.215	0.105	0.155	0.02	-0.25	1.27
YBR158W_TIL_9_187__ORF	AMN1 Protein required for daughter cell separation, multiple mitotic checkpoints, and chromosome stability; contains 12 degenerate leucine-rich repeat motifs; expression is induced by the Mitotic Exit Network (MEN)	0.41	0.55	0	-0.35	0.01	-0.24	0.05	-0.1	-0.07	0.265	0.005	-0.25	-0.09	0.315	0.145	-0.205	-0.245	0.335	-0.625	0.175	0.155	-0.18	-0.305	0.17	0.115	-0.49	-0.255	-0.005	-0.095	0	-0.155	0.025	-0.375	-0.025	-0.915	-1.12	-0.14	-0.48	-0.085	0.425	0.32	-0.165	-0.465	0.295	0.245	0.03	-0.28	0.91
YBR159W_ORF	Microsomal beta-keto-reductase; contains oleate response element (ORE) sequence in the promoter region; mutants exhibit reduced VLCFA synthesis, accumulate high levels of dihydrosphingosine, phytosphingosine and medium-chain ceramides	-0.1	0.21	-0.26	0	0.29	-0.065	0.125	0	-0.52	0.05	0.305	0.185	-0.115	0.08	-0.08	-0.12	-0.94	-0.085	-0.01	-0.07	-0.21	0.98	0.985	0.05	-0.355	-0.05	-0.215	-0.085	-0.165	0.81	0.035	-0.025	0.06	0.055	-0.955	-0.815	-0.27	0	-0.34	0.0025	-0.155	1.26	1.64	0.01	0.44	-0.39	-0.44	0.4
YBR160W_ORF	CDC28 Catalytic subunit of the main cell cycle cyclin-dependent kinase (CDK); alternately associates with G1 cyclins (CLNs) and G2/M cyclins (CLBs) which direct the CDK to specific substrates	0	0.21	-0.43	0.37	0	0.285	-0.365	-0.08	0.38	-0.12	0.19	0.26	-0.28	-0.055	0.235	0.035	0.135	0.32	0.19	-0.08	0	0.62	0.25	0.065	0.01	-0.01	-0.22	-0.08	0.435	0.36	0.1	0.27	1.44	0.46	2.44	2.43	0.15	0	0	0.06	-0.11	-0.38	-0.35	0.28	-0.08	0	0.24	-0.83
YBR161W_ORF	CSH1 Probable catalytic subunit of a mannosylinositol phosphorylceramide (MIPC) synthase, forms a complex with probable regulatory subunit Csg2p; function in sphingolipid biosynthesis is overlapping with that of Sur1p	0.14	-0.51	-0.23	1.05	0	0.82	-0.2	-0.39	0.23	-0.095	0.14	-0.29	-0.22	0.045	0.225	-0.075	-0.115	0.16	NA	NA	NA	-0.31	0.27	0.67	0.245	0	0.54	-0.31	-0.005	0.57	-0.175	0.015	NA	-0.14	-0.465	-0.675	0.34	-0.34	NA	0.53	0.61	0.905	0.895	NA	NA	-0.78	-0.47	0.09
YBR162C_ORF	TOS1 Covalently-bound cell wall protein of unknown function; identified as a cell cycle regulated SBF target gene; deletion mutants are highly resistant to treatment with beta-1,3-glucanase; has sequence similarity to YJL171C	0.26	0.5	0	-0.02	0.34	-0.3	0.77	0	-0.5	0.065	-0.24	-0.34	-0.43	-0.03	0.3	-0.31	0.03	0.01	-0.46	0.38	-0.02	-0.9	0.29	0.13	-0.015	-0.64	-0.39	0.11	-0.775	-0.75	0.015	-0.025	-0.34	0.17	-0.405	-0.395	-0.05	0.17	0.73	0.455	-0.25	1.79	1.45	-0.18	0.02	-0.06	0	-1.22
YBR162C_TIL_1_87__ORF	TOS1 Covalently-bound cell wall protein of unknown function; identified as a cell cycle regulated SBF target gene; deletion mutants are highly resistant to treatment with beta-1,3-glucanase; has sequence similarity to YJL171C	NA	NA	NA	NA	NA	NA	-0.85	0	-0.14	NA	NA	NA	NA	NA	NA	NA	NA	NA	NA	NA	NA	NA	NA	NA	NA	0.1	NA	NA	NA	NA	NA	NA	NA	NA	NA	NA	NA	NA	NA	NA	NA	NA	NA	NA	NA	NA	NA	NA
YBR162C_TIL_3_230__ORF	TOS1 Covalently-bound cell wall protein of unknown function; identified as a cell cycle regulated SBF target gene; deletion mutants are highly resistant to treatment with beta-1,3-glucanase; has sequence similarity to YJL171C	-0.26	0.38	0	0.17	-0.11	-0.205	1.72	-0.3	-0.5	-0.23	0.165	-0.15	0	0.255	0.395	-0.555	-0.165	0.075	0.07	-0.27	-1.25	-1.22	0.195	-0.06	0.075	0	-0.195	-0.325	-0.925	-0.95	0.075	-0.065	-0.13	0.325	-0.025	-0.075	-0.34	-0.3	0.29	0	-0.86	1.32	2.08	-1.97	-0.55	0.26	0	-1.65
YBR162C_TIL_4_170__ORF	TOS1 Covalently-bound cell wall protein of unknown function; identified as a cell cycle regulated SBF target gene; deletion mutants are highly resistant to treatment with beta-1,3-glucanase; has sequence similarity to YJL171C	0.03	0.41	0.68	-0.1	0	-0.365	0.435	-0.52	-0.91	-0.195	-0.065	-0.07	-0.32	0.185	0.515	-0.565	0.165	-0.135	0.075	-0.055	-0.595	-1.35	0.465	0.23	0.275	-0.63	-0.425	-0.495	-0.095	-0.76	-0.115	-0.255	-0.435	0.215	-0.315	-0.115	-0.4	0.11	0.575	0.8	-0.83	1.78	2.33	-0.695	-0.625	0	-0.28	-1.26
YBR162C_TIL_5_6__ORF	TOS1 Covalently-bound cell wall protein of unknown function; identified as a cell cycle regulated SBF target gene; deletion mutants are highly resistant to treatment with beta-1,3-glucanase; has sequence similarity to YJL171C	0.11	0.42	0.33	0	-0.68	0.175	0.205	-0.29	-0.79	-0.015	0.015	-0.095	-0.395	0.665	0.505	-0.885	0.185	-0.025	-0.09	0.09	-0.65	-0.97	0.595	0.135	0.18	-0.57	-0.315	-0.565	-0.545	-0.55	-0.35	-0.16	-0.43	0.225	-0.6	-0.42	-0.24	0.26	0.83	0.79	-0.515	1.53	1.98	-0.58	-0.52	-0.09	0	-1.6
YBR162C_TIL_6_13__ORF	TOS1 Covalently-bound cell wall protein of unknown function; identified as a cell cycle regulated SBF target gene; deletion mutants are highly resistant to treatment with beta-1,3-glucanase; has sequence similarity to YJL171C	0	0.42	0	-0.38	0.28	-0.665	0.665	-0.27	-0.71	0.19	-0.035	-0.105	-0.275	0.195	0.445	-0.245	-0.095	-0.825	-0.26	0.16	-0.4	-0.81	0.365	0.195	0.06	-0.48	-0.465	-0.315	-0.845	-0.79	-0.15	-0.06	-0.32	0.265	-0.43	-0.17	-0.18	0.25	0.39	0.955	-0.375	1.86	2.12	-0.63	-0.05	-0.03	0	-1.27
YBR162C_TIL_7_105__ORF	TOS1 Covalently-bound cell wall protein of unknown function; identified as a cell cycle regulated SBF target gene; deletion mutants are highly resistant to treatment with beta-1,3-glucanase; has sequence similarity to YJL171C	-0.02	0.24	0	-0.06	0.59	-0.455	0.685	0.12	-0.48	-0.01	-0.03	-0.295	-0.405	0.04	0.19	-0.46	-0.03	-0.11	-0.325	0.285	-0.065	-1.07	0.39	0.135	-0.01	-0.51	-0.53	-0.38	-1.08	-1.06	0.01	-0.14	-0.385	0.37	-0.43	-0.22	-0.03	0.27	0.535	0.7	-0.115	1.51	1.45	-0.115	-0.245	0	-0.08	-1.54
YBR162C_TIL_8_173__ORF	TOS1 Covalently-bound cell wall protein of unknown function; identified as a cell cycle regulated SBF target gene; deletion mutants are highly resistant to treatment with beta-1,3-glucanase; has sequence similarity to YJL171C	-0.12	0.12	0	-0.49	0	-0.38	1.22	0.04	-0.33	-0.35	-0.025	0.03	-0.22	0.05	0.1	-0.43	-0.33	-0.175	-0.365	0.545	-0.155	-1.07	0.215	-0.0275	-0.0725	-0.59	-0.655	-1.27	-1.3	-1.37	0.0975	0.0275	-0.165	0.065	-0.443	-0.383	0.18	0.03	0.555	0.05	-0.35	1.06	1.04	-0.135	-0.125	-0.14	-0.47	-1.46
YBR162C_TIL_9_174__ORF	TOS1 Covalently-bound cell wall protein of unknown function; identified as a cell cycle regulated SBF target gene; deletion mutants are highly resistant to treatment with beta-1,3-glucanase; has sequence similarity to YJL171C	-0.27	0.06	-0.2	0	0.04	-0.99	0.42	0.16	-0.18	-0.06	-0.115	0.475	0.105	0.3	-0.1	0.06	-0.34	0.025	-0.615	0.195	-0.235	-1.39	0.125	-0.177	-0.312	-0.72	-0.385	-0.465	-1.62	-1.78	0.188	0.278	-0.425	0.385	-0.613	-0.542	0	0	0.225	0.06	-0.635	0.897	0.777	0.075	0.485	0.11	-0.19	-0.77
YBR162W-A_ORF	YSY6 Protein whose expression suppresses a secretory pathway mutation in E. coli; has similarity to the mammalian RAMP4 protein involved in secretion	-1.42	-0.76	-0.93	0	0.3	0.08	0.67	0.26	-0.15	-0.175	-0.19	0.06	0.17	-0.265	-0.185	-0.015	0.025	-0.16	0.05	0.17	0.86	-0.59	-1.09	-1.65	-1.67	0	0.05	0.23	-1.21	-0.98	-1.04	-0.84	0.96	0.36	0.52	0.75	-0.14	-0.31	-0.05	0.338	0.02	0.11	0.23	-0.26	-0.06	0.88	0.76	0
YBR163W_ORF	DEM1 Protein of unknown function, shows similarity to RNA-processing protein Pta1p	0.18	0.04	-0.22	0.22	NA	-0.005	-0.205	0	-0.14	0.42	0.07	-0.635	-0.305	0.025	-0.025	0.285	0.125	0.2	NA	NA	0.42	-1.4	-0.56	-0.365	-0.29	0.32	0.05	-0.7	0.035	-0.01	NA	0	-0.65	-0.14	-0.02	-0.65	-0.22	0.37	0.38	0.16	-0.395	0.64	0.68	-0.2	-0.22	1.07	1.71	0.69
YBR164C_ORF	ARL1 Soluble GTPase with a role in regulation of membrane traffic; regulates potassium influx; G protein of the Ras superfamily, similar to ADP-ribosylation factor	0	-0.19	0	-0.07	0.5	-0.02	0.46	-0.26	-0.23	-0.315	-0.1	0.35	0.29	-0.47	-0.14	0.19	-0.48	0.08	-0.06	0	0.09	1.35	0.33	0.52	0.205	0.27	1.1	0.36	0	0.165	-0.635	-0.495	1.91	NA	1.95	2.04	-0.15	-0.01	-0.31	-0.477	-0.22	-0.475	-0.555	0	-0.04	0.33	0.11	-0.03
YBR165W_ORF	UBS1 Ubiquitin-conjugating enzyme suppressor that functions as a general positive regulator of Cdc34p activity; nuclear protein that may represent a link between nucleocytoplasmic transport and ubiquitin ligase activity	0	-0.49	0.56	0	-0.53	1.35	-0.39	0.14	0.37	-0.16	0.09	0.14	0.01	0.02	-0.37	0.29	-0.02	-0.01	NA	NA	NA	1.04	0.12	-0.295	-0.43	0.35	0.66	0.54	0	-0.165	NA	0.2	NA	-0.49	-0.61	-1.08	-0.13	-0.23	NA	-0.38	-0.61	2.41	2.9	NA	NA	0.79	1.3	-0.78
YBR166C_ORF	TYR1 Prephenate dehydrogenase involved in tyrosine biosynthesis, expression is dependent on phenylalanine levels	0	0.1	-0.415	0.415	NA	0.18	-0.18	0.19	0.21	-0.02	-0.09	0.9	-0.01	-0.015	-0.195	0.585	0.085	0.05	0.19	0.15	0.6	0.95	0.57	0.16	0.015	-0.26	0.15	-0.04	-0.645	-0.74	0.065	0.155	-0.35	-0.26	-0.465	-0.335	0.29	-0.22	0.1	-0.245	-0.05	-0.085	-0.155	0.56	0	-0.38	0.11	-0.64
YBR167C_ORF	POP7 Subunit of both RNase MRP, which cleaves pre-rRNA, and nuclear RNase P, which cleaves tRNA precursors to generate mature 5' ends	-0.41	-0.73	-0.12	NA	0.12	0.09	-0.2	0	0.29	-0.09	0.005	0.085	0.015	-0.43	-0.44	0.01	0.28	0.325	NA	NA	NA	0.17	-0.635	-1.11	-0.83	0.28	0.555	-0.305	0.255	0.15	NA	-0.51	-0.435	-0.185	0.62	NA	-0.03	-0.22	-0.035	-0.0125	-0.015	-0.07	0.14	0.155	0.035	-0.05	0.2	0.11
YBR168W_ORF	PEX32 Peroxisomal integral membrane protein, involved in negative regulation of peroxisome size; partially functionally redundant with Pex31p; genetic interactions suggest action at a step downstream of steps mediated by Pex28p and Pex29p	0.11	0.16	-0.29	0.47	0	1.11	-0.71	-0.26	0.1	-0.075	0.05	-0.95	0	-0.225	0.065	0.705	0.085	0.15	NA	NA	NA	-0.815	-0.43	-0.465	-0.58	0	-0.39	NA	0.515	0.45	NA	NA	NA	NA	-0.66	NA	0.025	-0.445	NA	NA	0.11	0.41	0.54	NA	NA	-0.625	-0.445	0.905
YBR169C_ORF	SSE2 Member of the heat shock protein 70 (HSP70) family; may be involved in protein folding; localized to the cytoplasm; highly homologous to the heat shock protein Sse1p	0	0	0	0.54	-0.32	0.785	-0.205	0.07	0.49	0.62	-0.035	-1.14	-0.35	-0.03	0.51	0.03	0.4	0.035	-0.29	0.08	0.61	0.26	0.565	0.21	0.695	0.56	-0.095	-0.045	0.535	0.33	-0.155	-0.405	0.2	0.305	0.185	-0.075	0.62	0.22	0.39	0.295	0	-0.295	-0.175	0.08	-0.52	-0.03	-0.05	0.44
YBR170C_ORF	NPL4 Endoplasmic reticulum and nuclear membrane protein, forms a complex with Cdc48p and Ufd1p that recognizes ubiquitinated proteins in the endoplasmic reticulum and delivers them to the proteasome for degradation	0.27	0	-0.365	0.365	NA	0.19	-0.07	0	0.4	0.165	-0.07	-0.085	-0.985	0.08	-0.1	0.17	0.07	0.01	0.17	-0.04	0.4	0.99	0.87	0.725	0.46	0.39	0.43	NA	0.015	0.27	-0.08	0.05	0.24	0	0.07	0.11	0.08	0.01	-0.13	NA	0.085	-0.81	-0.8	-0.04	0	-0.19	0.2	-0.57
YBR171W_ORF	SEC66 Non-essential subunit of Sec63 complex (Sec63p, Sec62p, Sec66p and Sec72p); with Sec61 complex, Kar2p/BiP and Lhs1p forms a channel competent for SRP-dependent and post-translational SRP-independent protein targeting and import into the ER	-0.11	-0.2	0	-0.29	0.51	-0.18	0.05	0.01	0	-0.145	-0.04	0.195	0.525	-0.365	-0.205	0.225	-0.015	-0.07	-0.59	0.24	0.41	0.53	0.4	-0.0175	-0.203	0.05	-0.11	-0.04	0	0.045	-0.172	-0.0725	0.04	0.04	0.0175	-0.163	0.02	0	-0.26	0.08	0.325	-0.833	-0.743	0.32	0.5	0.22	-0.46	0.49
YBR172C_ORF	SMY2 Protein of unknown function that interacts with Myo2p; has similarity to S. pombe Mpd2	0.61	0.42	-0.29	0	0.36	0.175	-0.125	-0.04	0.48	0.24	0.03	0.02	-0.02	-0.18	0.1	0.25	0.61	-0.03	0	-0.03	0.11	0.605	0.35	-0.2	0.135	-0.02	-0.13	-0.23	0.015	0.16	-0.335	-0.135	0.47	NA	-0.135	-0.265	-0.005	-0.545	-0.2	0.31	-0.06	1.12	1.12	0.25	0.16	0.555	0.735	1.04
YBR173C_ORF	UMP1 Short-lived chaperone required for correct maturation of the 20S proteasome; may inhibit premature dimerization of proteasome half-mers; degraded by proteasome upon completion of its assembly	-0.02	0.03	0.63	-0.41	0	0.21	0.02	-0.4	-0.58	-0.285	0	0.5	0.14	0.055	-0.055	0.075	0.515	0.37	0.19	-0.26	-0.38	0.67	-0.13	-0.0475	0.318	0	0.47	-0.58	0.425	0	0.0475	0.228	0.04	-0.49	0.188	-0.333	-0.35	0.01	0.02	-0.11	-0.6	1.75	2.08	-0.44	-0.07	0	0.3	-0.59
YBR175W_ORF	SWD3 Essential subunit of the COMPASS (Set1C) complex, which methylates histone H3 on lysine 4 and is required in transcriptional silencing near telomeres; WD40 beta propeller superfamily member and ortholog of mammalian WDR5	-0.15	-0.13	-0.42	0.29	0	0.37	-0.57	0.12	0.78	0.03	0.485	0.18	-0.04	-0.48	-0.11	0.11	-0.52	-0.135	0.46	0.57	1.01	0.585	0.275	0.26	-0.155	0	-0.385	-0.075	0.075	-0.04	0.095	0.055	0.46	0.175	0.925	0.435	0.165	-0.075	1.04	0.395	-0.41	-0.345	-0.385	NA	-0.17	-0.325	-0.375	-1.05
YBR176W_ORF	ECM31 Ketopantoate hydroxymethyltransferase, required for pantothenic acid biosynthesis, converts 2-oxoisovalerate into 2-dehydropantoate	-0.02	0	0	1.27	-0.16	-0.07	-0.4	-0.1	0.11	0	0.12	-0.46	0	-0.055	0.155	-0.055	-0.065	-0.11	0.18	NA	-0.28	0.065	0.34	0.745	0.48	0.2	0	NA	0.27	0.215	0.19	0.03	0.02	-0.6	-0.3	-0.43	0.115	-0.165	0.17	NA	-0.13	-0.62	-0.8	0.02	-0.92	-0.215	-0.005	0.415
YBR177C_ORF	EHT1 Acyl-coenzymeA:ethanol O-acyltransferase that plays a minor role in medium-chain fatty acid ethyl ester biosynthesis; possesses short-chain esterase activity; localizes to lipid particles and the mitochondrial outer membrane	0.4	0.49	0.05	0	-0.46	0.095	0.155	-0.16	0.32	0.01	-0.16	0.18	-0.22	0.15	0.61	0	0	0.19	0.07	-0.22	-0.54	0.525	0.31	0.645	0.55	-0.25	-0.28	0.15	0.215	-0.01	0.09	-0.08	-0.26	-0.4	-0.53	-0.41	0.155	0.545	0.15	0.07	-0.17	-0.16	-0.37	0	NA	-0.225	0.085	-0.515
YBR179C_ORF	FZO1 Mitochondrial integral membrane protein involved in mitochondrial fusion and maintenance of the mitochondrial genome; contains N-terminal GTPase domain	0	-0.19	-0.63	1.11	0	0.23	-0.41	0.39	1.03	-0.1	0.035	-0.19	-0.22	-0.355	0.265	-0.375	0.445	0.025	0.05	-0.35	0.04	0.035	0.455	0.045	0.36	0.08	NA	NA	0.005	0	0.03	-0.06	-0.88	-0.445	-0.71	-1	0.185	0.155	0.46	NA	0.55	0.01	-0.09	0	-1.67	-0.245	-0.325	-0.005
YBR181C_INT_1	RPS6B Protein component of the small (40S) ribosomal subunit; identical to Rps6Ap and has similarity to rat S6 ribosomal protein	0.17	0	0.6	0	-0.68	NA	-0.01	0	-0.11	0.34	-0.215	0.23	0.28	-0.15	NA	0	0.35	-0.075	NA	0.1	NA	-2.57	-1.53	-1.3	-1.38	2.7	3.69	3.08	-1.06	-1.42	NA	-0.36	0.32	0.015	1.58	1.36	-0.05	1.01	0.32	0.32	-0.5	-0.33	0	-0.24	0.02	1.96	2.33	0.11
YBR181C_OCH_DS100_ORF	RPS6B Protein component of the small (40S) ribosomal subunit; identical to Rps6Ap and has similarity to rat S6 ribosomal protein	-0.69	-0.14	-0.13	0	0.05	-0.17	1.08	-0.19	0.07	-0.015	-0.18	0.485	0.475	-0.215	-0.805	0.215	-1.01	0.17	-0.32	0.18	0.2	-0.51	-0.94	-1	-1.69	0	0.12	0.1	-1.25	-1.13	0.425	0.445	0.59	0.13	1.05	1.19	0.31	-0.29	-0.31	0.025	-0.725	-1.4	-1.27	0.11	1.2	0.51	0.43	0.12
YBR181C_ORF	RPS6B Protein component of the small (40S) ribosomal subunit; identical to Rps6Ap and has similarity to rat S6 ribosomal protein	-0.17	-0.08	0.04	-0.55	0	0.14	1.1	-0.05	0	0.38	-0.26	0.36	0.43	-0.125	-0.605	0.125	-0.355	0.29	-0.235	0.225	0.085	0.23	-0.63	-0.34	-0.645	0	0.26	0.32	0.215	-0.17	0.105	0.105	0.575	0	1.27	1.51	0.15	0.1	0.025	-0.095	-0.5	-0.415	-0.855	0.205	-0.025	0.26	0.03	0.5
YBR182C_ORF	SMP1 Putative transcription factor involved in regulating the response to osmotic stress; member of the MADS-box family of transcription factors	-0.095	-0.545	-0.645	0.645	NA	0.69	-1.11	0.315	0.745	0	0.46	NA	NA	NA	NA	NA	NA	-0.09	NA	NA	NA	-0.36	-0.85	-0.0725	-0.378	0.095	0	NA	-0.0375	0.0375	NA	0.163	NA	-0.63	NA	NA	NA	-0.19	NA	NA	NA	0.652	0.642	NA	NA	NA	0.07	0.01
YBR183W_ORF	YPC1 Alkaline ceramidase that also has reverse (CoA-independent) ceramide synthase activity, catalyzes both breakdown and synthesis of phytoceramide; overexpression confers fumonisin B1 resistance	-0.07	-0.05	-0.57	0.45	0	0.025	-0.585	0.68	0.7	-0.105	0.16	0.095	-0.285	-0.115	-0.205	0.115	-0.545	0.27	-0.31	NA	0.57	-0.01	-0.33	0.375	0.28	0.24	0.05	-0.07	-0.465	-0.61	-0.24	-0.39	0.2	0.14	0.49	0.48	0.6	0.39	1.45	0.645	-0.095	-0.7	-0.85	0.94	-0.91	0.14	-0.17	-1.35
YBR184W_ORF	Putative protein of unknown function; YBR184W is not an essential gene	NA	NA	NA	NA	NA	NA	NA	NA	NA	NA	NA	NA	NA	NA	NA	NA	NA	NA	NA	NA	NA	NA	NA	0.085	-0.11	NA	NA	NA	NA	NA	NA	NA	NA	NA	-0.82	NA	NA	NA	NA	NA	NA	-0.25	-0.3	NA	NA	NA	NA	NA
YBR185C_ORF	MBA1 Protein involved in assembly of mitochondrial respiratory complexes; may act as a receptor for proteins destined for export from the mitochondrial matrix to the inner membrane	0.26	0.31	0.34	0	-0.1	0.015	-0.015	-0.31	0.31	NA	0	-0.06	0	-0.06	0.11	-0.11	-0.69	-0.07	-0.26	0.06	-0.04	0.21	-0.26	0.0175	-0.398	-0.2	NA	0.4	0.117	-0.378	0.352	0.133	-0.26	-0.99	-0.347	-0.318	-0.27	0.01	0.23	-0.085	0.05	0.0925	-0.158	0.06	NA	0.15	0.3	-0.62
YBR187W_ORF	GDT1 Putative protein of unknown function; expression is reduced in a gcr1 null mutant; GFP-fusion protein localizes to the vacuole; expression pattern and physical interactions suggest a possible role in ribosome biogenesis	-0.1	0.07	-0.07	0	0.32	-0.075	0.185	0	-0.05	0.055	-0.015	-0.175	-0.105	-0.3	-0.14	0.14	-0.71	0.015	-0.145	0.135	-0.105	0.29	0.235	0.0275	-0.258	-0.13	-0.115	-0.295	0.065	-0.17	-0.158	-0.207	1.85	0.405	3.14	3.19	-0.18	0	-0.075	-0.095	-0.255	-0.338	-0.328	0.075	-0.445	-0.06	-0.28	-0.44
YBR188C_ORF	NTC20 Member of a complex, including Prp19p, that binds to the spliceosome; required for pre-mRNA splicing	-0.28	-0.51	-0.35	0	0.34	0.03	-0.1	-0.18	0.03	0	-0.07	-0.07	0.48	-0.4	0.08	0.18	0.58	0.13	NA	NA	0.34	1.31	-0.15	-0.28	-0.115	0	0.28	-0.46	0.495	0.43	-0.265	-0.015	0	NA	0.675	0.015	0.115	-0.115	0.25	0.045	0	0.285	0.395	-0.08	NA	0.495	-0.125	2.04
YBR189W_INT_1	RPS9B Protein component of the small (40S) ribosomal subunit; nearly identical to Rps9Ap and has similarity to E. coli S4 and rat S9 ribosomal proteins	-0.03	0	-0.35	0	0.36	-0.38	0.39	0	-0.17	-0.145	-0.11	0.1	0.03	0.1	-0.09	0.09	-0.6	-0.07	-0.61	-0.03	0.03	-2.64	-1.48	0.0625	-0.0625	1.86	3.21	3.01	-0.825	-1.55	0.278	0.138	1.22	0.38	2.54	2.57	0.74	1.08	1.11	0.497	-0.31	-0.193	-0.0925	-0.3	0.52	0	0.42	-1.2
YBR189W_OCH__ORF	RPS9B Protein component of the small (40S) ribosomal subunit; nearly identical to Rps9Ap and has similarity to E. coli S4 and rat S9 ribosomal proteins	0.26	0	-0.46	0	0.53	-0.22	0.55	-0.31	-0.2	-0.015	-0.18	0.685	0.845	0.06	-0.65	-0.06	-0.92	-0.08	0.295	-0.075	0.025	0.62	-0.84	0.445	0.12	-0.07	0.15	0.08	-0.035	-0.63	0.14	-0.08	1.81	1.27	2.73	3.06	0.12	0.71	0.385	0.253	-0.105	-0.54	-0.65	0.425	-0.445	-0.2	-0.12	-2.35
YBR189W_ORF	RPS9B Protein component of the small (40S) ribosomal subunit; nearly identical to Rps9Ap and has similarity to E. coli S4 and rat S9 ribosomal proteins	0	-0.06	0.41	-0.17	0	-0.215	0.715	-0.1	-0.02	0.07	-0.205	0.68	0.93	0.005	-0.175	-0.005	-0.615	-0.035	0.145	-0.045	-0.015	0.68	-0.565	0.19	-0.045	0.13	0.215	0.035	0	-0.485	0.125	0.045	1.86	1.06	2.56	2.77	-0.03	0.59	0.235	-0.152	-0.25	-0.655	-0.665	0.335	0.015	0.09	0	-1.93
YBR190W_ORF	Dubious open reading frame unlikely to encode a protein, based on experimental and comparative sequence data; partially overlaps the verified ribosomal protein gene RPL21A/YBR191W	-0.085	-0.425	NA	NA	NA	-0.13	NA	0.085	0.825	NA	NA	NA	NA	NA	NA	NA	NA	NA	NA	NA	NA	NA	NA	NA	NA	0.375	NA	NA	NA	NA	NA	NA	NA	NA	NA	NA	NA	NA	NA	NA	NA	NA	NA	NA	NA	NA	NA	NA
YBR191W_INT_1	RPL21A Protein component of the large (60S) ribosomal subunit, nearly identical to Rpl21Bp and has similarity to rat L21 ribosomal protein	0	-0.01	NA	NA	NA	0.12	-0.67	-0.09	-0.44	-0.47	-0.14	0.045	0.355	0.06	-0.53	-0.06	0.5	0.36	NA	NA	NA	NA	-1.48	NA	NA	3.03	4.31	3.26	-0.345	-0.65	NA	NA	NA	-0.43	NA	NA	-0.24	0.49	NA	NA	-0.455	NA	NA	NA	NA	1.65	1.94	0.44
YBR191W_ORF	RPL21A Protein component of the large (60S) ribosomal subunit, nearly identical to Rpl21Bp and has similarity to rat L21 ribosomal protein	0	-0.44	0	0.11	-0.16	-0.365	0.715	-0.38	-0.08	-0.235	0.125	0.375	0.205	-0.275	-0.395	0.275	-0.465	0.565	0.355	-0.065	-0.125	0.73	-0.245	-0.23	-0.285	0.01	0.435	-0.155	0.615	0	-0.195	-0.245	-0.675	-0.245	-0.245	-0.275	-0.6	0	-0.235	-0.0575	-0.835	-0.075	0.075	-0.095	0.095	-0.04	0.17	0.74
YBR192W_ORF	RIM2 Mitochondrial pyrimidine nucleotide transporter; imports pyrimidine nucleoside triphosphates and exports pyrimidine nucleoside monophosphates; member of the mitochondrial carrier family	0.4	0.17	-0.14	0	0.5	0.345	-0.125	-0.09	0.31	-0.27	0.21	-0.425	-0.255	-0.545	0.145	0.005	0.205	0.25	-0.275	NA	NA	1.19	1.13	0.22	0.085	0	0	-0.4	0.325	0.33	-0.095	-0.085	0.155	NA	0.135	-0.135	0.2	0	0.085	-0.085	0.495	-0.835	-0.685	-0.085	-0.465	-0.22	-0.1	-0.08
YBR193C_ORF	MED8 Subunit of the RNA polymerase II mediator complex; associates with core polymerase subunits to form the RNA polymerase II holoenzyme; essential for transcriptional regulation	-0.01	-0.14	0.87	-0.03	0	0.815	-0.525	0.01	-0.18	0.105	-0.005	0.07	0.48	0.02	NA	0.06	0	0.175	-0.575	NA	NA	0.52	-0.075	-0.175	-0.38	0.2	0.105	-0.175	0.605	0.33	NA	0.05	-0.425	-0.535	0.42	NA	0.03	0.55	0.285	-0.16	-0.14	0.36	0.59	-0.045	-0.345	-0.4	-0.07	-0.38
YBR194W_ORF	Protein proposed to be associated with the nuclear pore complex; null mutant displays decreased frequency of mitochondrial genome loss (petite formation) and a severe growth defect in minimal glycerol media	-0.09	-0.54	-0.13	0.13	NA	-0.04	-0.86	0.24	-0.31	-0.07	0	0	0.43	-0.16	-0.31	0.16	0.23	0.42	NA	NA	NA	-0.34	-0.93	-0.675	-0.31	0.26	0.58	-0.1	-0.455	-0.56	NA	-0.11	NA	-0.37	NA	NA	0.16	-0.1	NA	-0.055	-0.22	0	0.27	NA	NA	-0.53	0	0.1
YBR195C_ORF	MSI1 Subunit of chromatin assembly factor I (CAF-1), negative regulator of the RAS/cAMP pathway via sequestration of Npr1p kinase; localizes to the nucleus and cytoplasm; homologous to human retinoblastoma binding proteins RbAp48 and RbAp46	0	-0.42	-0.38	0.38	NA	-0.37	-0.41	-0.18	0.31	-0.035	0.025	0.275	0.185	0	0.48	0	0.95	-0.005	-0.125	-0.015	0.125	0.11	-0.165	-0.455	-0.3	0.13	0.005	-0.105	0.172	-0.172	NA	0.42	0.005	-0.535	-0.46	-0.59	-0.03	-0.12	-0.295	0.113	-0.265	0.17	0.29	0.295	-0.005	0.03	0.37	0.55
YBR196C-A_ONO_ORF	Putative protein of unknown function; identified by fungal homology and RT-PCR	0.35	-0.14	NA	NA	NA	0.225	NA	0	0.23	NA	NA	NA	NA	NA	NA	NA	NA	NA	NA	NA	NA	NA	NA	NA	-0.47	0.05	NA	NA	NA	NA	NA	NA	NA	NA	NA	0.78	NA	0.32	NA	NA	NA	1.42	1.36	NA	NA	NA	-0.23	-0.63
YBR196C-B_ONO_ORF	Putative protein of unknown function; identified by expression profiling and mass spectrometry	-0.18	-0.63	NA	NA	NA	NA	NA	NA	0.61	0	-0.05	NA	NA	NA	NA	NA	NA	0	NA	NA	NA	NA	-1.11	NA	-0.08	0.95	2.24	2.04	0.585	0.66	NA	NA	NA	NA	1.65	NA	NA	NA	NA	NA	NA	1.22	1.19	NA	NA	NA	NA	NA
YBR196C_ORF	PGI1 Glycolytic enzyme phosphoglucose isomerase, catalyzes the interconversion of glucose-6-phosphate and fructose-6-phosphate; required for cell cycle progression and completion of the gluconeogenic events of sporulation	-0.07	0.28	0	-0.01	0.05	-0.53	0.39	0.17	-0.55	0.035	0.04	0.5	-0.36	0.185	1	-0.185	0.565	-0.08	0.26	-0.21	-0.09	0.47	0.91	0.485	0.57	-0.48	-0.36	0	0	-0.705	-0.06	0.06	0.33	NA	-0.65	-0.58	-0.24	0.43	-0.09	0.44	-0.58	2.16	1.92	0.04	0.17	0.17	0	-1.23
YBR197C_ORF	Putative protein of unknown function; green fluorescent protein (GFP)-fusion protein localizes to the cytoplasm and nucleus; YBR197C is not an essential gene	-0.3	-0.18	0.67	0	-0.24	0.865	-0.415	0	-0.02	-0.005	0.01	-1.06	-0.32	0.01	-0.01	0.1	0.32	0.57	NA	NA	-0.13	-0.49	-0.3	-0.645	-0.48	0.31	0.41	-0.08	1.75	1.85	NA	0.3	0.13	-0.01	1.32	0.82	-0.14	0.1	0	0.305	-0.01	-0.22	-0.01	-0.71	-0.58	-0.28	-0.1	1.02
YBR198C_ORF	TAF5 Subunit (90 kDa) of TFIID and SAGA complexes, involved in RNA polymerase II transcription initiation and in chromatin modification	0.2	0	-1.15	0	0.05	0.13	-0.47	-0.15	0.39	0.305	-0.16	-0.295	-0.285	0.105	-0.185	-0.525	-0.105	0.04	-0.175	-0.075	0.085	0.63	0.98	0.0275	0.113	-0.14	-0.18	-0.01	0	0.245	-0.0375	-0.0275	0.605	0.22	0.242	0.253	0	-0.12	0.305	0	0.645	-0.718	-0.728	0.145	-0.365	0.01	-0.17	0.65
YBR199W_ORF	KTR4 Putative mannosyltransferase involved in protein glycosylation; member of the KRE2/MNT1 mannosyltransferase family	0	0.48	-1.14	0	0.35	0.36	-0.18	-0.06	0.24	0.05	0.105	-0.075	-0.045	0.175	0.085	-0.165	-0.505	-0.025	-0.125	0.035	-0.005	0.76	0.985	0.735	0.58	-0.02	-0.235	-0.345	0.825	0.59	-0.38	-0.2	0.905	0.435	-0.01	0.01	0.06	-0.08	0.135	0.217	0.225	-0.34	-0.93	0.005	-0.655	-0.1	-0.43	0.53
YBR200W_ORF	BEM1 Protein containing SH3-domains, involved in establishing cell polarity and morphogenesis; functions as a scaffold protein for complexes that include Cdc24p, Ste5p, Ste20p, and Rsr1p	0.22	0.39	-0.14	0.45	0	0.18	-0.18	-0.11	0	0	0.025	-0.235	0.015	-0.06	0.1	-0.06	0.25	0.335	0.91	0.09	-0.24	1.03	0.925	0.113	0.188	-0.13	0.165	-0.305	0.525	0.42	-0.652	-1	0.14	-0.455	-1.56	-1.68	0.115	0.415	0.63	-0.03	0.395	0.198	0.207	-0.09	-0.52	-0.155	0.205	0.535
YBR201W_ORF	DER1 Endoplasmic reticulum membrane protein, required for ER-associated protein degradation of misfolded or unassembled proteins; N- and C- termini protrude into the cytoplasm, has similarity to Dfm1p	-0.03	0.01	0.19	0	0	0.36	-0.08	0	0.27	0.39	0.07	0.1	0.37	-0.025	0.155	0.025	-0.545	0.3	-0.485	0.075	0.085	-0.455	-0.51	0.015	0.02	0.11	NA	0.67	0	-0.325	-0.47	-0.35	-0.805	-0.09	-0.39	NA	0.045	-0.045	-0.005	0.37	-0.35	0.55	0.36	0.015	NA	0.065	0.035	0.385
YBR202W_ORF	MCM7 Component of the hexameric MCM complex, which is important for priming origins of DNA replication in G1 and becomes an active ATP-dependent helicase that promotes DNA melting and elongation when activated by Cdc7p-Dbf4p in S-phase	-0.06	-0.14	-0.27	0.45	0	0.15	-0.47	0.21	0.73	0.605	0.225	0.085	-0.045	0.18	-0.29	-0.11	0.11	0.195	NA	-0.1	0.22	0.19	0.805	0.025	0.08	0	-0.215	-0.375	-0.215	0.48	NA	0.04	0.4	0.115	-0.16	-0.41	0.11	0.16	0.47	1.14	-0.645	0	0.27	0.08	-0.08	-0.47	0	-0.69
YBR203W_ORF	COS111 Protein required for resistance to the antifungal drug ciclopirox olamine; not related to the subtelomerically-encoded COS family; the authentic, non-tagged protein is detected in highly purified mitochondria in high-throughput studies	0.225	-0.105	-1.41	0.35	0	0.31	-1.51	NA	0.835	0.23	0.27	-0.42	NA	-0.84	NA	0.03	-0.03	0.17	NA	NA	NA	-1.98	-0.57	-0.255	-0.47	-0.025	-0.31	-0.19	-1.36	-0.91	NA	-0.31	NA	-0.06	0.93	0.11	0.6	-0.49	NA	0.815	0	0.25	-0.12	NA	NA	0.09	0	-1.27
YBR204C_ORF	Serine hydrolase; YBR204C is not an essential gene	0.09	-0.01	0.11	0	-0.13	0.33	-0.33	0.03	0.24	-0.32	0	-0.25	0.04	-0.145	-0.165	0.005	-0.005	0.3	0	NA	NA	0.835	0.7	0.06	-0.195	0	0.52	0	-0.125	0.17	-0.355	-0.555	-0.4	-0.17	-0.205	-0.405	0.355	-0.055	0.5	NA	0.38	0.095	-0.105	0.32	-0.11	-0.275	-0.285	1.17
YBR205W_ORF	KTR3 Putative alpha-1,2-mannosyltransferase involved in O- and N-linked protein glycosylation; member of the KRE2/MNT1 mannosyltransferase family	0.09	0.33	0.21	-0.33	0	0.23	-0.05	-0.22	-0.24	0.245	-0.035	-0.28	-0.15	0.115	0.045	-0.325	-0.375	0.255	-0.525	0.035	-0.325	0.86	1.02	0.0725	-0.0725	-0.34	-0.035	-0.025	0.535	-0.24	-0.583	-0.522	0.045	0.015	-0.492	-0.472	-0.02	-0.01	-0.035	0.195	0.12	0.667	0.588	-0.225	-0.475	-0.33	-0.39	0.57
YBR206W_ORF	Dubious open reading frame unlikely to encode a protein, based on available experimental and comparative sequence data; partially overlaps the verified gene KTR3	0	0.32	-0.57	0	0.32	-0.075	-0.375	-0.24	0.01	-0.255	-0.005	-0.16	-0.35	0.35	-0.12	0.08	-0.08	0.235	NA	-0.59	-0.46	0.935	0.755	0.0725	-0.0725	-0.48	-0.255	-0.445	0.525	0	-0.542	-0.312	-0.32	-0.035	-0.662	-0.772	-0.035	-0.205	0.12	0.19	0.17	0.637	0.818	-0.12	NA	-0.695	-0.385	0.805
YBR207W_ORF	FTH1 Putative high affinity iron transporter involved in transport of intravacuolar stores of iron; forms complex with Fet5p; expression is regulated by iron; proposed to play indirect role in endocytosis	-0.09	0.08	-1.17	0	0.27	0.18	-0.75	0.4	0.77	-0.05	0.015	-0.52	-0.48	0.135	-0.005	-0.035	-0.255	0.065	-0.025	-0.055	0.395	0.005	0.405	0.06	0.235	-0.22	-0.465	-0.505	0	-0.425	0.325	0.205	-0.355	0.015	-0.005	-0.235	0.275	0.215	1.17	0.188	0.18	-0.145	-0.255	0.925	NA	-0.395	-0.595	-0.135
YBR208C_ORF	DUR1,2 Urea amidolyase, contains both urea carboxylase and allophanate hydrolase activities, degrades urea to CO2 and NH3; expression sensitive to nitrogen catabolite repression and induced by allophanate, an intermediate in allantoin degradation	0	-0.92	0	1.68	-0.3	0.35	-0.23	0.24	0.77	-0.22	0.08	-0.115	0.145	-0.225	-0.475	-0.105	0.105	0.2	0.77	-0.35	0	0.13	0.87	0.825	0.73	-0.34	-0.11	0	0	-0.155	-0.12	-0.11	-0.57	NA	0.21	0.29	0.45	-0.24	0.15	NA	0.115	-0.25	-0.93	0.34	NA	-0.15	-0.3	-1.06
YBR210W_ORF	ERV15 Protein involved in export of proteins from the endoplasmic reticulum, has similarity to Erv14p	-0.25	-0.3	-0.1	0.1	NA	0.16	-0.03	0	-0.48	-0.165	-0.13	0.035	0.135	-0.2	-0.22	0.17	-0.17	0.1	-0.03	0.84	0.33	0.12	-0.64	-0.575	-0.87	0.26	0.44	0.35	-0.065	-0.12	NA	-0.39	-0.1	-0.26	0.43	0.31	-0.2	-0.17	-0.49	-0.347	-0.035	0.09	0.4	-0.2	-0.26	-0.14	0	0.57
YBR211C_ORF	AME1 Essential kinetochore protein associated with microtubules and spindle pole bodies; component of the kinetochore sub-complex COMA (Ctf19p, Okp1p, Mcm21p, Ame1p); involved in spindle checkpoint maintenance	0	-0.05	NA	NA	NA	0.225	-0.565	-0.08	0.03	-0.1	0	-0.055	-0.315	0.235	-0.065	0.415	0.065	0	NA	NA	NA	0.4	-0.15	-0.22	-0.265	0.26	0.39	-0.17	0.163	0.188	NA	-0.125	NA	-0.55	-0.645	NA	-0.36	-0.36	NA	-0.28	-0.145	-0.465	-0.005	NA	NA	0	0.22	0.15
YBR212W_ORF	NGR1 RNA binding protein that negatively regulates growth rate; interacts with the 3' UTR of the mitochondrial porin (POR1) mRNA and enhances its degradation; overexpression impairs mitochondrial function; expressed in stationary phase	0.19	0.13	-0.17	0	0.19	-0.215	0.375	0	-0.15	-0.13	-0.01	0.12	-0.19	-0.01	0.53	0.01	1.2	0	0.08	-0.56	-0.6	0.72	1.5	0.0425	0.568	-0.23	-0.54	-0.41	0.175	0	-0.0425	0.117	-0.04	NA	-0.652	-1.03	-0.35	-0.42	0.08	NA	-0.41	2.46	2.74	-0.6	-0.5	0	0.27	0.3
YBR213W_ORF	MET8 Bifunctional dehydrogenase and ferrochelatase, involved in the biosynthesis of siroheme, a prosthetic group used by sulfite reductase; required for sulfate assimilation and methionine biosynthesis	0.76	-0.2	0.91	0	-0.17	0.82	-0.86	NA	0.55	0.28	0.1	-0.07	0	0	NA	-0.02	0.35	-0.21	-0.13	NA	NA	-0.55	-0.48	-0.065	-0.46	0.2	NA	NA	0.635	0.52	NA	0.27	-0.6	-0.1	0.56	-0.06	0.15	-0.05	0.64	0.185	0.35	1.13	1.44	NA	0	-0.67	-0.32	-0.54
YBR214W_ORF	SDS24 One of two S. cerevisiae homologs (Sds23p and Sds24p) of the Schizosaccharomyces pombe Sds23 protein, which genetic studies have implicated in APC/cyclosome regulation; may play an indirect role in fluid-phase endocytosis	0.35	0.24	-0.44	0	0.7	0.12	-0.44	0.3	0	-0.21	-0.065	-0.455	-0.195	-0.185	-0.045	-0.585	0.615	0.535	0.27	0	0	0.24	0.475	0.133	0.728	-0.52	-0.585	-0.225	0.055	-0.02	-0.372	-0.422	-0.35	-0.065	-0.133	-0.182	0.5	-0.13	0.85	0	0.315	2.84	3.16	0.47	-0.97	-0.02	0.16	0.19
YBR215W_ORF	HPC2 Subunit of the HIR complex, a nucleosome assembly complex involved in regulation of histone gene transcription; mutants display synthetic defects with subunits of FACT, a complex that allows passage of RNA Pol II through nucleosomes	0	0.02	-0.42	0.43	0	0.02	0.04	-0.03	0.25	0.28	-0.11	0.095	0.215	-0.33	0.41	-0.05	0.94	-0.32	-0.52	0.22	0.36	0.14	0.67	-0.0925	0.0925	0.76	0.73	0.55	-0.185	0	-0.207	-0.188	-0.22	-0.29	0.352	0.163	0.05	-0.47	0	0.188	-0.095	0.122	0.403	0.29	-0.26	1.17	1.71	0.9
YBR216C_ORF	YBP1 Protein required for oxidation of specific cysteine residues of the transcription factor Yap1p, resulting in the nuclear localization of Yap1p in response to stress	0.365	-0.075	-0.1	0.06	0	0.585	-0.125	NA	0.175	0.4	0	-0.215	-0.525	-0.26	0.47	0.2	0.09	0.12	-0.405	NA	NA	0.445	1.08	0.88	0.775	0.075	-0.19	0.1	0.435	0.17	0.445	0.405	-0.375	NA	-0.015	0.015	-0.245	0.135	0.005	NA	0.215	-0.105	-0.235	-0.005	-1.19	-0.325	0.215	-0.285
YBR217W_ORF	ATG12 Ubiquitin-like modifier, conjugated via an isopeptide bond to a lysine residue of Atg5p by the E1 enzyme, Atg7p, and the E2 enzyme, Atg10p, a step that is essential for autophagy	-0.31	-0.5	1.02	-0.01	0	1.28	NA	0.01	0.07	0.09	0.095	-0.43	-0.05	0	NA	-0.22	0.12	0.465	NA	NA	NA	-0.615	-0.765	0.105	0.2	0.07	0.265	-0.335	0.385	0.74	NA	-0.48	-0.985	-0.425	0.04	NA	0.025	-0.435	0.085	0.005	0.29	-0.86	-0.54	NA	-0.475	-0.275	-0.255	0.925
YBR218C_ORF	PYC2 Pyruvate carboxylase isoform, cytoplasmic enzyme that converts pyruvate to oxaloacetate; highly similar to isoform Pyc1p but differentially regulated; mutations in the human homolog are associated with lactic acidosis	0.49	0.22	-0.12	0	0.66	0.145	0.025	0.22	0	0.68	-0.155	0.01	-0.47	-0.25	0.34	-0.23	0.41	-0.055	-0.115	0.145	0.365	0.67	1.39	1.31	1.53	-0.32	-0.465	-0.435	-0.095	0.12	-0.265	-0.355	0.055	0.055	0.025	0.025	0.18	-0.34	-0.225	0.723	0.84	-0.425	-0.705	0.305	-0.005	-0.31	-0.46	-1.07
YBR219C_INT_1	Putative protein of unknown function; YBR219C is not an essential gene	0.18	NA	NA	NA	NA	NA	NA	0.23	NA	NA	NA	NA	NA	NA	NA	NA	NA	NA	NA	NA	NA	NA	NA	NA	NA	NA	NA	NA	NA	NA	NA	NA	NA	NA	NA	NA	NA	NA	NA	NA	NA	NA	NA	NA	NA	NA	NA	NA
YBR220C_ORF	Putative protein of unknown function; YBR220C is not an essential gene	0.35	0.32	0.43	0	-0.18	0.725	0.035	-0.13	0.25	0.195	0	-0.46	-0.33	-0.4	0.28	-0.02	0.02	-0.15	-0.12	-0.17	0.13	-0.09	0.74	0.0475	-0.117	0	-0.54	0	0.645	0.76	0.122	-0.0775	0.84	0.56	1.61	1.76	0	-0.03	0.32	0.76	0.45	1.57	1.52	0.09	-0.41	0	-0.23	0.11
YBR221C_ORF	PDB1 E1 beta subunit of the pyruvate dehydrogenase (PDH) complex, which is an evolutionarily-conserved multi-protein complex found in mitochondria	-0.13	0.42	0.99	0	0	-0.135	0.755	0	-0.8	0.295	0.105	0.405	-0.015	0.455	0.795	0.115	-0.115	0.005	0.1	0.26	0.22	0.98	0.985	0.44	0.355	-0.23	-0.035	-0.185	-0.035	0	0.215	0.055	0.06	-0.175	-0.025	0.095	-0.03	0.26	-0.1	0.138	-0.515	-0.365	-0.245	0.24	0.13	0	-0.16	-1.4
YBR222C_ORF	PCS60 Peroxisomal AMP-binding protein, localizes to both the peroxisomal peripheral membrane and matrix, expression is highly inducible by oleic acid, similar to E. coli long chain acyl-CoA synthetase	0.07	0.35	0	0.31	-0.18	0.15	-0.11	-0.27	0.09	0.14	0.22	0.255	-0.075	0.18	0.09	-0.09	0.15	0.14	0.21	-0.08	-0.12	0	-0.09	-0.115	-0.11	-0.34	-0.36	-0.39	0.195	-0.26	0	-0.01	0.17	-0.05	-0.15	-0.28	0.28	0.41	0.29	NA	-0.125	0.13	0.02	-0.17	NA	0.04	-0.05	0.13
YBR223C_ORF	TDP1 Tyrosyl-DNA Phosphodiesterase I, hydrolyzes 3'-phosphotyrosyl bonds to generate 3'-phosphate DNA and tyrosine, involved in the repair of DNA lesions created by topoisomerase I	0.02	0.03	-0.27	0.92	0	0.46	-1.02	0	0.6	NA	0.015	NA	NA	-0.41	0.07	-0.07	0.28	-0.105	NA	NA	NA	-1.16	-0.565	-0.0225	-0.188	-0.2	NA	NA	0.168	0.573	NA	-0.258	NA	-0.015	0.993	0.983	0.46	0	NA	NA	NA	0.512	-0.0475	NA	NA	-1.02	-0.5	-0.3
YBR225W_ORF	Putative protein of unknown function; non-essential gene identified in a screen for mutants affected in mannosylphophorylation of cell wall components	0.51	-0.03	0	0	-0.1	0.485	-0.355	0.26	1.2	0.335	0.015	-0.39	-0.53	0.24	0	0	-0.04	0.735	NA	NA	NA	-0.065	0.585	0.13	0.185	-0.2	-0.095	-0.015	-0.0025	0.122	-0.475	-0.235	NA	-0.135	-0.965	-1.08	0.445	-0.005	NA	NA	0.27	1.78	1.65	NA	NA	-0.875	-0.635	0.435
YBR227C_ORF	MCX1 Mitochondrial ATP-binding protein, possibly a mitochondrial chaperone with non-proteolytic function; similar to bacterial ClpX proteins	-0.02	0.14	-0.07	0	0.99	0.515	-0.575	0.07	0.59	0.305	0.04	NA	-0.22	-0.01	0.01	-0.32	0.24	0.08	NA	0	0.37	0.11	0.25	0.025	0.02	0	-0.15	-0.37	-0.235	0	-0.54	-0.37	0.38	0.2	0.77	0.87	0.78	0.39	0.61	NA	0.01	-0.35	-0.45	0.19	-0.85	-0.41	-0.28	0.8
YBR228W_ORF	SLX1 Subunit of a complex, with Slx4p, that hydrolyzes 5' branches from duplex DNA in response to stalled or converging replication forks; function overlaps with that of Sgs1p-Top3p	-0.18	-0.2	0	-0.03	0.2	0.515	-0.735	0.36	0.5	0.12	-0.16	-0.045	-0.055	-0.275	-0.245	0.245	0.315	0	NA	NA	NA	-0.415	-0.49	-0.125	-0.27	0	NA	0.08	0.395	0.91	-0.36	-0.27	NA	0.31	1.46	1.4	0.695	-0.055	NA	NA	0.195	0.48	0.49	NA	NA	-0.595	-0.635	-0.325
YBR229C_ORF	ROT2 Glucosidase II catalytic subunit required for normal cell wall synthesis; mutations in rot2 suppress tor2 mutations, and are synthetically lethal with rot1 mutations	0	-0.09	0.2	0	-0.35	0.675	-0.305	0.23	0.68	0.49	0.135	0	-0.59	0.075	0.415	-0.025	-0.225	-0.085	NA	-0.03	0.59	0.01	1.38	0.245	0.28	-0.38	-0.585	NA	-0.525	0	-0.3	-0.06	-0.84	0.135	-1.46	-1.16	-0.03	-0.74	0.29	NA	0.58	1.47	1.2	0	-1.04	-1.07	-0.77	0.11
YBR230C_INT_1	OM14 Integral mitochondrial outer membrane protein; abundance is decreased in cells grown in glucose relative to other carbon sources; appears to contain 3 alpha-helical transmembrane segments; ORF encodes a 97-basepair intron	NA	-0.16	NA	NA	NA	NA	NA	0.16	-0.73	-0.27	-0.2	NA	NA	NA	NA	NA	NA	0	NA	NA	NA	NA	-1.82	NA	NA	3.68	4.04	3.58	NA	NA	NA	NA	NA	NA	NA	NA	-0.375	0.375	NA	NA	NA	NA	NA	NA	NA	-0.605	0.535	-0.395
YBR230C_ORF	OM14 Integral mitochondrial outer membrane protein; abundance is decreased in cells grown in glucose relative to other carbon sources; appears to contain 3 alpha-helical transmembrane segments; ORF encodes a 97-basepair intron	0.07	0	-0.26	0.14	0	0.25	-0.16	0.04	0	-0.01	-0.065	0.455	0.085	-0.19	0.18	-0.01	0.23	0.225	-0.11	0	0.1	-0.35	-0.625	-0.245	0.06	1.75	2.44	1.62	-0.615	-1.18	0.48	0.37	-0.85	-0.525	0.21	0.28	-0.1	-0.16	0.09	-0.155	-0.515	2.81	3.02	0.01	-0.35	-0.15	0	-0.59
YBR230W-A_ONO_ORF	Putative protein of unknown function	0	-0.49	0.75	0	-1.37	1.74	-0.25	0.25	0.14	-0.035	0	0.31	0.22	-0.35	0.53	-0.12	0.12	-0.42	NA	NA	NA	-1.42	-1.13	-0.955	-0.63	0.55	0.34	0.14	-0.253	-0.357	NA	-0.3	NA	0.09	0.14	0	0.44	-0.24	NA	0.06	-0.74	0.83	1.12	NA	NA	-0.01	0	-0.82
YBR231C_ORF	SWC5 Protein of unknown function, component of the SWR1 complex, which exchanges histone variant H2AZ (Htz1p) for chromatin-bound histone H2A	0	-0.67	-0.11	0.23	0	0.595	-0.455	0.15	0.7	-0.015	-0.1	NA	0.04	0.02	-0.02	-0.17	0.67	0.02	0.045	NA	NA	-0.5	-0.59	-0.355	-0.61	0.27	NA	0.11	-0.445	-0.21	-0.23	0.04	3.38	1.93	3.72	3.81	0.38	0.07	1	NA	-0.04	0.1	-0.01	NA	0.035	-0.38	0.06	-0.54
YBR232C_ORF	Dubious open reading frame unlikely to encode a protein, based on available experimental and comparative sequence data	NA	NA	-0.045	NA	0.045	-0.19	-3.67	NA	NA	NA	NA	NA	0.565	NA	NA	-0.02	0.02	NA	NA	NA	NA	NA	NA	NA	NA	NA	NA	NA	-2.12	NA	NA	NA	NA	NA	NA	NA	NA	NA	NA	NA	0.545	NA	NA	NA	NA	NA	NA	NA
YBR233W-A_ORF	DAD3 Essential subunit of the Dam1 complex (aka DASH complex), couples kinetochores to the force produced by MT depolymerization thereby aiding in chromosome segregation; is transferred to the kinetochore prior to mitosis	0	-0.34	0.44	0	-0.14	-0.65	0.41	2.39	-0.01	NA	0.125	0.32	0.09	-0.035	0.545	-0.055	-0.475	-0.365	-0.56	1.17	0.1	-0.625	-1.28	-0.73	-0.505	0.88	0.525	0.075	0.495	0.45	-0.845	-0.955	-0.58	-0.075	-0.255	-0.465	0.005	-0.005	0.1	0.583	-0.43	0.975	1.29	0.32	NA	-0.175	0.065	0.195
YBR233W_ORF	PBP2 RNA binding protein with similarity to mammalian heterogeneous nuclear RNP K protein, involved in the regulation of telomere position effect and telomere length	0.12	0	0.25	-0.11	0	0.485	-0.375	0.04	0.51	0.085	0.085	0	-0.19	0.025	0.375	-0.305	0.595	0.175	NA	NA	NA	0.39	0.315	-0.395	-0.28	-0.5	0.185	-0.205	-0.635	-0.13	0	-0.09	NA	-0.715	-1.08	NA	0.5	-0.13	NA	NA	0.58	2.47	2.3	NA	NA	-0.72	-0.15	0.47
YBR234C_ORF	ARC40 Subunit of the ARP2/3 complex, which is required for the motility and integrity of cortical actin patches	0	0.07	0	-0.02	0.28	-0.165	-0.035	0.21	-0.17	0.135	0	0.33	0.06	-0.225	-0.185	0.285	-0.065	-0.1	-0.005	0.105	0.175	0.78	0.09	0.3	0.045	-0.18	0	-0.33	-0.125	-0.48	-0.205	-0.315	-0.385	-0.09	-0.305	-0.265	0	0.52	0.005	0.287	0	0.705	0.625	0.405	-0.195	-0.04	-0.18	-1
YBR235W_ORF	Putative ion transporter, similar to mammalian electroneutral Na(+)-(K+)-C1- cotransporter family; YBR235W is not an essential gene	0.18	0	0	-0.19	0.08	0.765	0.015	0.13	0.49	0.18	0	NA	NA	-0.385	0.315	0.025	0.555	-0.41	NA	NA	NA	-0.74	0.58	0.36	0.455	-0.17	NA	NA	0.155	0.08	0.135	0.145	NA	0.58	-0.425	-0.235	0.26	-0.26	NA	NA	NA	-0.005	-0.125	NA	NA	-0.45	-0.57	-1.07
YBR236C_ORF	ABD1 Methyltransferase, catalyzes the transfer of a methyl group from S-adenosylmethionine to the GpppN terminus of capped mRNA	0.38	0	0.1	-0.52	0	0.615	-0.025	-0.04	0	0.25	0.03	-0.145	-0.185	0.02	0.11	-0.02	-0.33	0.16	-0.55	0.21	0.22	-0.075	0.3	-0.0175	-0.102	-0.26	0.04	-0.55	0.035	0.08	-0.0625	-0.172	-0.22	-0.1	0.537	0.757	0.025	-0.215	0	-0.13	0.275	-0.843	-0.542	0.13	-0.91	-0.915	-0.795	-0.025
YBR237W_ORF	PRP5 RNA helicase in the DEAD-box family, necessary for prespliceosome formation, bridges U1 and U2 snRNPs and enables stable U2 snRNP association with intron RNA	0.07	-0.34	0.42	0	-0.87	NA	0	0.55	0.31	0.35	-0.195	-0.61	-0.02	-0.18	-0.54	0.18	0.28	-0.075	NA	NA	NA	-1.24	-0.015	-0.465	-0.17	0	0.845	0.325	-0.045	0	0.09	0.23	NA	0.075	0.81	0.63	0.05	-0.01	NA	-0.0975	0.02	-0.31	-0.36	NA	NA	0.21	0.44	0.27
YBR238C_ORF	Mitochondrial membrane protein with similarity to Rmd9p; not required for respiratory growth but causes a synthetic respiratory defect in combination with rmd9 mutations; transcriptionally up-regulated by TOR; deletion increases life span	0	-0.07	-0.03	0.15	0	0.05	-0.1	0.38	0.35	-0.155	-0.295	-0.03	-0.72	-0.265	-0.045	0.045	0.515	0.155	-0.16	0	0.1	0.28	1.08	0.21	0.375	-0.13	-0.275	-0.225	-0.485	-0.16	-0.055	0.005	-0.69	0.055	-0.295	-0.395	-0.1	-0.08	0	-0.41	0	2.48	2.42	-0.53	-0.51	0	0.2	-0.84
YBR239C_ORF	Putative protein of unknown function; green fluorescent protein (GFP)-fusion protein localizes to the cytoplasm and nucleus; plays a role in restricting Ty1 transposition	0	-0.36	NA	NA	NA	0.69	-0.88	NA	0.11	0	-0.06	-0.84	-0.51	-0.89	-0.43	NA	1.42	-0.05	NA	NA	NA	-0.64	-0.16	-0.435	-0.69	0	NA	0.14	0.0425	-0.0425	NA	0.19	NA	0	NA	NA	NA	0	NA	NA	NA	2.52	2.53	NA	NA	NA	-0.22	-0.18
YBR240C_ORF	THI2 Zinc finger protein of the Zn(II)2Cys6 type, probable transcriptional activator of thiamine biosynthetic genes	NA	NA	NA	NA	NA	0.5	-2.21	NA	NA	NA	NA	NA	NA	NA	NA	NA	NA	NA	NA	NA	NA	NA	NA	NA	NA	NA	NA	NA	NA	NA	NA	NA	NA	NA	NA	NA	NA	NA	NA	NA	NA	NA	NA	NA	NA	NA	NA	NA
YBR241C_ORF	Putative transporter, member of the sugar porter family; green fluorescent protein (GFP)-fusion protein localizes to the vacuolar membrane; YBR241C is not an essential gene	0.37	0	0.55	0	-0.92	NA	NA	0.38	0.37	-0.11	0.08	-0.54	NA	-0.125	0.115	-0.015	0.395	0	NA	NA	NA	-1.02	0.41	0	-0.295	-0.2	-0.1	-0.02	0.385	0	NA	-0.315	NA	0.16	0.075	0.035	0.51	0.13	NA	NA	-0.31	0.845	0.555	NA	NA	-0.58	-0.72	-1.93
YBR242W_ORF	Putative protein of unknown function; green fluorescent protein (GFP)-fusion protein localizes to the cytoplasm and nucleus; YBR242W is not an essential gene	-0.4	-0.08	-0.05	0.05	NA	0.415	-0.265	0.21	0.4	0.105	-0.075	0.115	-0.165	-0.315	-0.205	0.535	0.375	-0.165	-0.04	0.22	0.72	0.48	-0.465	-0.2	-0.475	-0.03	0.125	0.085	0.485	0.18	0.115	0.395	-0.26	-0.175	-0.325	-0.525	0.15	-0.08	-0.01	0.102	0.065	0.085	-0.085	0.21	0.09	-0.03	-0.12	1.8
YBR243C_ORF	ALG7 UDP-N-acetyl-glucosamine-1-P transferase, transfers Glc-Nac-P from UDP-GlcNac to Dol-P in the ER in the first step of the dolichol pathway of protein asparagine-linked glycosylation; inhibited by tunicamycin	0.22	0.12	0.09	-0.28	0	0.515	-0.305	-0.01	0.25	-0.075	-0.045	-0.675	-0.185	-0.37	0.1	0.13	-0.61	0.045	NA	0	0.65	0.79	1.26	0.65	0.525	-0.21	-0.055	-0.065	0	-0.185	-0.025	-0.045	-0.37	0.045	-0.715	-0.735	-0.16	-0.12	0.05	0	0.485	0.025	-0.215	-0.01	0.32	-0.79	-0.93	-0.6
YBR244W_ORF	GPX2 Phospholipid hydroperoxide glutathione peroxidase induced by glucose starvation that protects cells from phospholipid hydroperoxides and nonphospholipid peroxides during oxidative stress	-0.09	0.12	0.57	-0.52	0	0.045	0.015	-0.2	0	-0.3	-0.165	0.36	0.23	-0.215	0.235	0.025	-0.025	0.115	-0.185	0.205	0.395	1.02	-0.075	0.45	0.155	-0.09	0.295	-0.015	0.185	0.36	-0.155	0.035	0.215	-0.285	-0.205	-0.175	-0.04	0.11	-0.255	-0.198	-0.55	-0.095	-0.365	-0.005	0.455	0.33	-0.01	0.12
YBR245C_ORF	ISW1 Member of the imitation-switch (ISWI) class of ATP-dependent chromatin remodeling complexes; ATPase that forms a complex with Ioc2p and Ioc4p to regulate transcription elongation, and a complex with Ioc3p to repress transcription initiation	-0.01	-0.11	0.3	0	-0.25	1.93	-0.37	0.38	0.88	0.235	-0.08	0.765	-0.315	0.06	0.48	-0.06	0.39	0.38	-0.37	-0.04	0.6	1.74	2.02	1.02	1.26	0	-0.03	-0.19	-0.125	-0.23	-0.535	-0.245	0.53	-0.11	0.685	0.515	0.37	-0.1	-0.12	-0.338	-0.235	-1.08	-1.25	0.16	0.61	0	-0.18	0.44
YBR246W_ORF	Putative protein of unknown function; deletion results in a weak carboxypeptidase Y missorting/secretion phenotype; YBR246W is not an essential gene	0.16	0.42	-0.73	0	0.34	0.4	0.01	-0.11	0	0.225	-0.015	-0.245	-0.015	-0.1	-0.36	0.47	-0.06	0.275	0	0.07	0.17	0.505	0.085	0.215	-0.1	-0.12	-0.245	-0.265	0.395	0	0.09	-0.28	-0.31	0.015	0.19	-0.04	-0.005	-0.025	0.05	-0.0275	0.015	-0.13	-0.18	0.08	-0.2	-0.125	0.005	-1.33
YBR247C_ORF	ENP1 Protein associated with U3 and U14 snoRNAs, required for pre-rRNA processing and 40S ribosomal subunit synthesis; localized in the nucleus and concentrated in the nucleolus	0.28	0.35	-0.31	0	0.16	0.1	-0.05	-0.22	0.12	-0.05	-0.28	0.36	-0.17	0.22	0.27	-0.32	0.38	-0.2	-0.02	0	0.14	1.39	1.26	0.67	0.735	-0.05	0.06	0.21	0	0.025	-0.055	-0.145	0.97	0.08	1.33	1.55	0.16	0.17	-0.05	NA	0.22	-0.285	-0.395	0.29	-0.33	-0.12	0	0.23
YBR248C_ORF	HIS7 Imidazole glycerol phosphate synthase (glutamine amidotransferase:cyclase), catalyzes the fifth and sixth steps of histidine biosynthesis and also produces 5-aminoimidazole-4-carboxamide ribotide (AICAR), a purine precursor	0	0.02	0.04	-0.02	0	0.385	-0.365	0.53	0.59	0.005	-0.265	0.235	-0.145	-0.125	0.105	-0.105	0.385	-0.065	-0.29	-0.09	0.47	0.355	0.425	0.87	0.985	-0.3	0.305	-0.435	-0.155	-0.05	-0.425	-0.145	1.22	0.465	0.985	0.845	0.415	0.065	0.42	0.04	0.295	-0.555	-0.945	0.64	-0.12	-0.275	-0.365	-0.915
YBR249C_ORF	ARO4 3-deoxy-D-arabino-heptulosonate-7-phosphate (DAHP) synthase, catalyzes the first step in aromatic amino acid biosynthesis and is feedback-inhibited by tyrosine or high concentrations of phenylalanine or tryptophan	-0.26	0.23	0.57	-0.41	0	-0.015	0.195	0.42	-0.4	0.095	-0.1	0.955	-0.115	0.235	0.325	0.235	-0.265	0.05	-0.18	0.25	0.46	0.88	0.22	1.17	1.08	-0.1	0.22	0.39	-0.045	-0.39	-0.09	-0.19	0.07	-0.6	-0.04	0.14	0.57	0.91	0.07	-0.09	0.045	-0.19	-0.62	0.67	0.38	0	-0.01	-1.26
YBR251W_ORF	MRPS5 Mitochondrial ribosomal protein of the small subunit	0	-0.28	-0.1	0.21	0	0.625	-0.295	0.35	0.72	-0.005	-0.14	0.09	0.23	-0.015	0.015	0.125	-0.405	-0.51	-0.15	0	0.41	0.16	0.12	0.07	-0.385	0.11	-0.18	0.22	0.165	0	-0.245	-0.125	0.62	0.22	1.96	1.99	0.13	-0.1	0.33	NA	-0.22	-0.145	-0.205	0.52	NA	-0.05	0.03	-0.92
YBR252W_ORF	DUT1 dUTPase, catalyzes hydrolysis of dUTP to dUMP and PPi, thereby preventing incorporation of uracil into DNA during replication; critical for the maintenance of genetic stability	0.18	-0.19	0	-0.35	0.14	0.305	0.125	-0.23	-0.01	-0.3	-0.005	0.43	0.39	-0.02	-0.27	0.19	-0.35	0.485	-0.345	0.055	0.115	-0.05	-0.695	-0.725	-0.98	0	0.645	-0.155	0.025	0	-0.05	0.19	-0.575	-0.355	0.24	0.2	0	-0.05	0.055	-0.56	-0.88	-0.54	-0.71	0.075	-0.515	-0.07	-0.06	1.14
YBR253W_ORF	SRB6 Subunit of the RNA polymerase II mediator complex; associates with core polymerase subunits to form the RNA polymerase II holoenzyme; essential for transcriptional regulation	-1.11	-1.18	0.07	-0.3	0	0.39	-0.29	0.03	0.25	0.135	-0.135	-0.035	0.085	-0.11	0.11	0.32	-0.43	0.605	-0.5	0.22	0.58	-0.2	-0.775	-0.52	-0.365	-0.38	0.345	0.375	-1.08	-0.94	-0.015	0.135	-0.7	-0.215	-0.415	-0.965	0.35	-0.37	0.37	-0.265	0.035	0.195	0.015	0.14	-0.14	-0.07	-0.13	0.92
YBR254C_ORF	TRS20 One of 10 subunits of the transport protein particle (TRAPP) complex of the cis-Golgi which mediates vesicle docking and fusion; mutations in the human homolog cause the spondyloepiphyseal dysplasia tarda (SEDL) disorder	-0.1	-0.39	-0.65	0.16	0	0.44	-0.71	0.09	0.5	0.01	-0.085	-0.01	0.05	-0.15	-0.21	0.07	0.04	0.345	-0.53	-0.08	0.1	0.32	-0.115	0.23	-0.265	0.17	0.415	0.245	0.795	0.47	0.385	0.345	-1.4	-0.275	-0.145	-0.735	0	-0.29	0.23	-0.468	-0.69	-0.035	0.145	0.08	NA	-0.46	-0.73	-0.73
YBR255C-A_INT_1	Putative protein of unknown function; identified by sequence comparison with hemiascomycetous yeast species	-0.02	0.02	NA	NA	NA	0.095	NA	NA	-0.22	NA	NA	0	-0.08	NA	NA	NA	NA	NA	NA	NA	NA	NA	NA	NA	NA	3.98	NA	NA	-1.21	-0.675	NA	NA	NA	NA	NA	NA	1.19	1.25	NA	NA	-0.43	NA	NA	NA	NA	-0.485	0.155	-0.905
YBR255C-A_ORF	Putative protein of unknown function; identified by sequence comparison with hemiascomycetous yeast species	-0.58	-0.53	0	0.06	-0.05	0.24	-0.03	-0.01	0	-0.09	-0.03	0.29	0.02	-0.015	0.135	-0.315	-0.155	-0.19	NA	0.605	0.105	-0.875	-0.89	-0.27	-0.365	0.99	2.31	1.49	-1.27	-1.2	-0.195	-0.105	1.32	0.77	2.62	2.69	-0.005	0.005	-0.285	0.015	-0.54	0.345	0.265	-0.105	-0.195	-0.315	-0.525	-0.485
YBR255W_ORF	Protein of unknown function, required for normal growth rate at 15 degrees C; green fluorescent protein (GFP)-fusion protein localizes to the cytoplasm in a punctate pattern	0.13	-0.48	-0.59	0.8	0	0.67	-0.54	0	0.73	0.58	-0.05	NA	NA	-0.64	-0.11	0.1	0.3	-0.11	NA	NA	NA	-0.765	0.14	0.0425	-0.0925	0.33	NA	0.71	0.0025	0.0775	-0.0625	-0.0825	NA	0.05	0.897	1.08	0.515	-0.315	NA	NA	-0.15	0.0475	0.147	NA	NA	-0.575	-0.655	-0.035
YBR256C_ORF	RIB5 Riboflavin synthase; catalyzes the last step of the riboflavin biosynthesis pathway	-0.23	-0.39	0.03	-0.31	0	0.395	0.185	0.52	-0.04	-0.085	-0.05	0.43	0.15	-0.005	0.165	0.005	-0.285	0.24	-0.35	0.16	0.15	0.42	-0.57	-0.73	-0.805	0	0.58	-0.17	0	0.115	-0.505	-0.585	0	-0.13	0.055	0.095	-0.06	0	0.02	-0.465	-0.54	0.355	0.215	-0.04	-0.12	-0.11	-0.25	0
YBR257W_ORF	POP4 Subunit of both RNase MRP, which cleaves pre-rRNA, and nuclear RNase P, which cleaves tRNA precursors to generate mature 5' ends; binds to the RPR1 RNA subunit in Rnase P	0	-0.19	0	-0.29	0.08	0.345	-1.03	0.37	0.66	0.4	-0.125	0	0.03	-0.09	0.03	0.24	0.46	0.475	NA	NA	NA	0.655	0.185	-0.165	-0.17	-0.05	0.155	0.305	-0.158	-0.203	NA	0.16	-0.41	-0.305	0	-0.59	0.255	-0.225	0.69	NA	0.42	0.21	-0.08	0.31	-0.23	-0.345	0.085	0.975
YBR258C_ORF	SHG1 Subunit of the COMPASS (Set1C) complex, which methylates histone H3 on lysine 4 and is required in transcriptional silencing near telomeres	-0.59	0.02	0.205	NA	-0.205	0.81	-0.95	0.85	0.97	-0.05	-0.67	0.04	0.38	-0.76	-0.78	-0.09	0.55	-0.66	-0.155	NA	1.75	-0.22	-1.34	-0.925	-1.3	0	0.48	0.11	-0.565	-1.13	-0.05	-0.31	1.04	0.15	2.53	1.76	0.78	-0.21	1.04	0.432	0.44	0.77	0.59	NA	-0.535	0.21	-0.26	-0.96
YBR259W_ORF	Putative protein of unknown function; YBR259W is not an essential gene	0.35	0	NA	NA	NA	-0.035	-0.325	NA	0.74	NA	NA	NA	NA	NA	NA	NA	NA	NA	NA	NA	NA	NA	NA	NA	NA	-0.08	NA	NA	NA	NA	NA	NA	NA	NA	NA	NA	NA	NA	NA	NA	NA	NA	NA	NA	NA	NA	NA	NA
YBR260C_ORF	RGD1 GTPase-activating protein (RhoGAP) for Rho3p and Rho4p, possibly involved in control of actin cytoskeleton organization	0.46	-0.09	0.46	-0.1	0	0.22	-0.56	0.42	0.66	0.195	0.3	0	-0.14	-0.34	0.25	-0.06	0.62	0.07	NA	NA	NA	1.02	0.66	-0.165	0	0	-0.07	-0.1	-0.145	0	NA	-0.1	-0.235	-0.27	-0.72	-1.1	0.525	-0.175	0.375	NA	0.14	1.39	1.11	0.835	0.325	-0.505	-0.045	0.345
YBR261C_ORF	Putative S-adenosylmethionine-dependent methyltransferase of the seven beta-strand family; green fluorescent protein (GFP)-fusion protein localizes to the cytoplasm; YBR261C is not an essential gene	-0.18	0.06	0.86	-0.04	0	1.52	0.035	0.18	-0.2	-0.06	-0.36	0.16	0.23	-0.065	-0.265	0.065	0.335	0.07	0	-0.11	-0.02	0.46	0.12	-0.14	-0.365	-0.02	0.41	-0.08	1.06	0.67	-0.195	-0.175	0.34	-0.03	0.905	0.805	0	0.15	0	-0.195	-0.07	-0.225	-0.145	-0.06	0.16	0.05	-0.33	-0.05
YBR262C_ORF	Protein of unknown function; non-tagged protein is detected in purified mitochondria in high-throughput studies; null mutant displays decreased frequency of mitochondrial genome loss and reduced growth rate in minimal glycerol media	-0.74	-0.99	0	0.41	-0.1	0.155	0.025	0.02	0.2	-0.34	-0.28	0.025	0.155	-0.735	-0.575	0.075	0.145	-0.12	-0.4	0.18	0.37	-0.03	-0.93	-0.91	-0.885	-0.01	0.36	-0.24	-0.135	-0.28	-0.015	0.125	0.36	0.16	0.775	0.585	0.28	-0.31	0.01	-0.035	-0.655	0.015	0.275	-0.16	-0.73	0	-0.13	-0.4
YBR263W_ORF	SHM1 Mitochondrial serine hydroxymethyltransferase, converts serine to glycine plus 5,10 methylenetetrahydrofolate; involved in generating precursors for purine, pyrimidine, amino acid, and lipid biosynthesis; reverse reaction generates serine	0	0.08	0.14	-0.02	0	-0.14	0.03	-0.02	-0.27	0.3	-0.02	-0.03	-0.07	-0.035	0.445	0.035	0.065	0.25	0.04	-0.05	0.16	0.16	0.31	0.585	0.46	-0.2	-0.43	-0.34	0.545	0.23	-0.29	-0.37	-0.16	-0.09	-0.17	0.01	-0.08	0.17	-0.02	0.152	0.52	1.07	0.8	0.1	0.19	-0.26	-0.21	-1
YBR264C_ORF	YPT10 GTP binding protein that contains the PEST signal sequence specific for proteolytic enzymes; may be involved in vesicular transport; overexpression leads to accumulation of Golgi-like cisternae with budding vesicles	0	-0.29	0.54	-0.05	0	0.27	-0.14	-0.04	0.33	0	-0.21	-0.26	0.39	-0.235	-0.005	0.005	0.155	-0.23	-0.115	NA	NA	0.345	-0.13	-0.665	-0.57	0.23	0.56	0.12	-0.555	0	-0.09	0.01	0.045	0.06	0.05	-0.14	0.335	0.035	0.645	-0.08	NA	0.9	0.74	0.145	-0.235	-0.035	-0.105	0.355
YBR265W_ORF	TSC10 3-ketosphinganine reductase, catalyzes the second step in phytosphingosine synthesis, essential for growth in the absence of exogenous dihydrosphingosine or phytosphingosine, member of short chain dehydrogenase/reductase protein family	-0.06	0.06	1.02	0	-0.41	1.51	-0.03	0	0.23	-0.125	-0.225	0.045	-0.195	-0.085	0.105	0.175	0.085	0.195	0.02	-0.01	0.28	0.74	0.235	0.0275	0.0825	0	-0.025	-0.005	-0.115	-0.32	0.273	0.292	-0.52	-0.165	0.333	0.333	0	0	0.01	-0.225	0.295	-0.278	-0.117	0.4	0.22	-0.21	-0.19	-0.97
YBR267W_ORF	REI1 Cytoplasmic pre-60S factor; required for the correct recycling of shuttling factors Alb1, Arx1 and Tif6 at the end of the ribosomal large subunit biogenesis; involved in bud growth in the mitotic signaling network	0.23	0	0	-0.14	0.52	-0.235	-0.385	0.01	0.16	0	-0.18	0.295	-0.275	-0.095	-0.095	0.125	0.555	0	-0.1	-0.08	0.22	1.07	0.23	-0.07	-0.015	-0.21	-0.19	NA	-0.455	-0.48	-0.235	0.185	0.18	-0.24	0.195	0.275	-0.005	-0.065	0.15	-0.278	0.215	0.005	-0.095	0.52	0.08	-0.085	0.005	0.075
YBR268W_ORF	MRPL37 Mitochondrial ribosomal protein of the large subunit	-0.59	-0.77	0.42	0	-0.36	-0.645	0.145	-0.18	0	-0.19	-0.24	-0.06	0.09	-0.31	-0.1	0.08	0.05	-0.03	-0.27	0.29	0.34	-0.22	-0.72	-0.815	-0.84	0.07	0.21	0.03	-0.745	-0.17	-0.01	0.01	1.37	0.52	1.6	1.77	0.08	-0.53	0	-0.388	-0.59	0.58	0.54	-0.12	-0.16	0	-0.57	-0.04
YBR269C_ORF	Putative protein of unknown function; the authentic, non-tagged protein is detected in highly purified mitochondria in high-throughput studies	-0.32	-0.45	0.9	0	-0.75	1.81	-0.045	0	0.11	-0.115	-0.215	-0.025	0.445	-0.19	0.05	0.15	-0.05	0.365	-0.45	-0.15	0.09	0.61	-0.385	-0.11	-0.145	0.07	0.405	0.005	0.925	0.66	0.015	-0.015	0.14	-0.085	2.35	2.38	0	0.04	-0.23	-0.242	0.045	-0.475	-0.065	0.12	-0.15	-0.03	-0.07	0.04
YBR270C_ORF	Hypothetical protein	NA	NA	-1	1.03	0	0.365	-1.97	NA	NA	0.135	0.345	NA	NA	NA	NA	NA	NA	0.095	NA	NA	NA	-0.8	-0.795	NA	NA	NA	NA	NA	0.235	0	NA	NA	NA	-0.715	NA	NA	NA	0.17	NA	NA	NA	NA	NA	NA	NA	NA	-0.42	-0.3
YBR271W_ORF	Putative S-adenosylmethionine-dependent methyltransferase of the seven beta-strand family; green fluorescent protein (GFP)-fusion protein localizes to the cytoplasm; YBR271W is not as essential gene	0.01	-0.09	-0.64	0.01	0	0.68	-0.58	0.22	0.93	0.02	-0.095	-0.67	-0.2	-0.125	-0.005	0.075	0.005	0.135	-0.29	0.17	0.71	0.9	0.615	0.46	0.495	-0.09	0.075	-0.025	0.235	0	0.025	0.225	0.87	-0.055	2.29	2.04	0.43	0	0.65	0.492	0.2	-0.305	-0.535	0.72	-0.02	-0.57	-0.55	-0.33
YBR272C_ORF	HSM3 Protein of unknown function, involved in DNA mismatch repair during slow growth; has weak similarity to Msh1p	-0.05	0	0.06	-0.09	0	0.5	-0.39	0.25	0.69	0.02	-0.01	0.4	0.01	-0.155	0.155	0.195	-0.235	0.27	-0.09	NA	NA	0.72	0.43	0.23	-0.145	-0.28	0.01	-0.6	-0.045	0	-0.485	-0.245	0.77	-0.12	1.11	1.03	0.51	-0.16	0.79	-0.378	-0.01	-1	-1.3	1.09	-0.45	-0.7	-0.52	-0.73
YBR273C_ORF	UBX7 UBX (ubiquitin regulatory X) domain-containing protein that interacts with Cdc48p	0.19	0.27	0.13	-0.5	0	0.37	-0.4	0	0.25	0.64	-0.06	0.37	-0.17	0.22	0.1	-0.31	0.27	0.35	NA	-0.01	0	1.01	0.53	0.505	0.47	-0.52	0.08	0.06	-0.025	-0.21	-0.64	-0.86	0.46	-0.23	0.03	-0.1	0.365	-0.025	0.64	-0.345	0.46	0.54	0.27	0.45	-1.12	-0.135	-0.065	-0.195
YBR274W_ORF	CHK1 Serine/threonine kinase and DNA damage checkpoint effector, mediates cell cycle arrest via phosphorylation of Pds1p; phosphorylated by checkpoint signal transducer Mec1p; homolog of S. pombe and mammalian Chk1 checkpoint kinase	0	-0.24	-0.21	0	0.02	0.625	-0.775	0.31	0.93	-0.05	0.165	-0.115	-0.065	-0.18	-0.15	0.31	0.09	0.305	NA	NA	NA	0.115	-0.055	-0.09	0.025	0.08	-0.085	-0.225	-0.655	-0.69	0.005	-0.105	NA	-0.405	-0.015	-0.425	0.725	-0.085	NA	0	0.435	0.095	0.035	NA	NA	-0.585	-0.435	-0.375
YBR275C_ORF	RIF1 Protein that binds to the Rap1p C-terminus and acts synergistically with Rif2p to help control telomere length and establish telomeric silencing; deletion results in telomere elongation	-0.35	-0.67	0	-0.08	0.2	0.54	-0.44	0.71	1	NA	0	NA	NA	-0.63	-0.04	0.04	0.33	NA	NA	-0.27	0.48	-0.21	0.63	0.46	0.595	0.06	NA	NA	NA	NA	-0.185	0.105	-0.24	-0.22	-0.245	-0.505	0.24	-0.62	0.8	NA	NA	-0.135	-0.495	0.24	NA	-0.4	-0.2	0.62
YBR276C_ORF	PPS1 Protein phosphatase with specificity for serine, threonine, and tyrosine residues; has a role in the DNA synthesis phase of the cell cycle	0.27	0	0.11	-0.01	0	0.64	-0.47	0.1	0.71	0.495	-0.09	-0.66	-0.06	-0.26	-0.04	0.04	0.12	0.2	-0.65	NA	0.7	-1.47	-0.19	0.0025	0.0275	-0.39	0.08	-0.04	-0.525	0.02	0.0375	-0.0425	-1.06	-0.13	-0.0725	-0.443	0.335	-0.515	0.86	0.193	0.51	-0.0025	-0.362	0.51	-1.29	-0.705	-1.12	-0.615
YBR278W_ORF	DPB3 Third-largest subunit of DNA polymerase II (DNA polymerase epsilon), required to maintain fidelity of chromosomal replication and also for inheritance of telomeric silencing; mRNA abundance peaks at the G1/S boundary of the cell cycle	-0.42	-0.75	-0.58	0	0.24	-0.04	-0.93	0.02	0.34	0	-0.025	-0.015	0.205	-0.32	-0.49	0.4	0.45	0.255	NA	-0.16	NA	0.18	-0.675	-1.25	-1.24	0	0.305	-0.075	0.475	0.19	NA	0.13	1.84	1.08	3.97	3.58	0.32	-0.21	0.1	-0.03	0.015	-0.81	-0.75	-0.1	NA	-0.19	-0.16	0.1
YBR279W_ORF	PAF1 RNAP II-associated protein; defines large complex biochemically and functionally distinct from the Srb-Mediator form of Pol II holoenzyme; required for full expression of a subset of cell cycle-regulated genes; homolog of human PD2/hPAF1	-0.01	0.13	-0.46	0	0.8	0.45	-0.31	0.28	0.66	0	-0.115	-0.355	0.125	-0.055	0.055	0.095	0.865	0.345	-0.03	0.07	0.39	1.04	0.595	0.4	0.375	-0.03	0.185	-0.455	-0.305	-0.17	-1.41	-1.18	1.55	0.415	0.895	0.765	0.465	-0.025	0.65	-0.415	0.575	-0.875	-1.46	0	NA	-0.095	-0.005	0.945
YBR280C_ORF	SAF1 F-Box protein involved in proteasome-dependent degradation of Aah1p during entry of cells into quiescence; interacts with Skp1	0.59	0	NA	0.53	-0.53	0.14	-0.98	0.41	0.99	NA	0.06	0.08	-0.11	-0.125	-0.035	0.265	0.035	0.22	NA	NA	NA	-0.42	0.07	0.725	0.59	-0.24	NA	NA	NA	NA	NA	0	NA	-0.06	NA	NA	1.36	-0.1	NA	NA	-0.08	-0.13	-0.54	NA	NA	-0.52	-0.39	-0.83
YBR281C_ORF	DUG2 Probable di- and tri-peptidase; forms a complex with Dug1p and Dug3p to degrade glutathione (GSH) and other peptides containing a gamma-glu-X bond in an alternative pathway to GSH degradation by gamma-glutamyl transpeptidase (Ecm38p)	0.36	-0.32	-0.17	0	0.02	0.15	-0.47	0.03	0.99	NA	-0.04	0	-0.42	-0.07	0.48	0.07	-0.3	0.48	NA	NA	NA	0.84	1.36	0.405	0.35	-0.56	0.01	NA	NA	NA	-0.31	-0.11	NA	-0.38	-0.49	-0.97	0.58	-0.03	NA	NA	2	-0.01	-0.37	NA	NA	-0.53	-0.38	0.04
YBR282W_ORF	MRPL27 Mitochondrial ribosomal protein of the large subunit	-0.14	-0.42	-0.01	0.01	NA	0.165	-0.615	0.15	0.48	-0.055	-0.21	-0.03	0.07	-0.595	-0.295	0.105	0.045	0.14	-0.68	0.07	0.8	-0.19	-0.56	-0.96	-1.11	0.2	0.52	-0.2	-0.235	0.01	-0.065	-0.015	-0.05	-0.16	0.015	-0.195	0.18	-0.35	0.11	0.07	0.06	0.065	0.265	0.05	-0.57	-0.13	-0.13	0.49
YBR283C_AAA_17_NCR	SSH1 Subunit of the Ssh1 translocon complex; Sec61p homolog involved in co-translational pathway of protein translocation; not essential	-0.26	-0.14	NA	NA	NA	0.89	0	0.33	0.61	NA	NA	NA	NA	NA	NA	NA	NA	NA	NA	NA	NA	NA	NA	NA	NA	0	NA	NA	NA	NA	NA	NA	NA	NA	NA	NA	NA	NA	NA	NA	NA	NA	NA	NA	NA	NA	NA	NA
YBR283C_ORF	SSH1 Subunit of the Ssh1 translocon complex; Sec61p homolog involved in co-translational pathway of protein translocation; not essential	0.17	0.48	0	-0.06	0.01	0.205	0.025	0.16	-0.4	0.22	0.115	-0.225	-0.385	0.01	0.02	0.05	-0.2	-0.075	-0.33	0.09	0.28	0.39	0.915	0.48	0.245	-0.17	-0.275	-0.125	0.175	-0.08	-0.325	-0.465	-0.2	0.315	-0.545	-0.435	0	0	0.13	0.205	0.485	2.1	1.67	-0.1	-0.15	-0.48	-0.75	-1.11
YBR286W_ORF	APE3 Vacuolar aminopeptidase Y, processed to mature form by Prb1p	0	0.41	0	-0.25	0.29	-0.11	0.07	-0.04	-0.52	0	-0.075	0.375	0.015	0.01	0.36	-0.01	0.98	-0.055	0.18	0.03	-0.14	1.36	1.49	0.292	0.398	-0.18	-0.245	0.055	0.115	0.01	-0.583	-0.703	0.01	0.075	-1.1	-1.32	0.04	0.49	0.14	0.142	-0.035	2.53	2.62	-0.21	-0.29	0.03	-0.07	-0.1
[truncated: 6,010 more rows]
[truncated: 64 more columns]

## Sheet: oligo_array_pre-group_norm
YORF	description	Untagged_BY4741_(13)_oligo_Mg _RBP40paper||ACATR1n544||71009	Untagged_BY4741_(12)_oligo_Mg _RBP40paper||ACATR1n546||71008	Untagged_BY4741_(9)_oligo_Mg _RBP40paper||ACATR1n556||69217	Untagged_BY4741_(7)_oligo_Mg _RBP40paper||ACATR1n562||69219	Untagged_BY4741_(8)_oligo_Mg _RBP40paper||ACATR1n564||69218	Untagged_BY4741_(1)_oligo_Mg _RBP40paper||ACATR1n677||71138	Untagged_BY4741_(2)_oligo_Mg _RBP40paper||ACATR1n678||71137	Untagged_BY4741_(10)_oligo_Mg _RBP40paper||ACATR1n698||71043	Untagged_BY4741_(11)_oligo_Mg _RBP40paper||ACATR1n699||71044	Untagged_BY4741_(3)_oligo_Mg _RBP40paper||ARBPn076||67850	Untagged_BY4741_(4)_oligo_Mg _RBP40paper||ARBPn093||67859	Untagged_BY4741_(5)_oligo_Mg _RBP40paper||ARBPn108b||67884	Untagged_BY4741_(6)_oligo_Mg _RBP40paper||ARBPn109||67886	Untagged_BY4741_(2)_oligo_EDTA_RBP40paper||ACATR1n566||69221	Untagged_BY4741_(3)_oligo_EDTA_RBP40paper||ACATR1n570||69220	Untagged_BY4741_(1)_oligo_EDTA_RBP40paper||APATn137||69213	Untagged_BY4741_(4)_oligo_EDTA_RBP40paper||APATn151||69210	Aco1_(1)_oligo_Mg _RBP40paper||ARBPn080||67852	Aco1_(2)_oligo_Mg _RBP40paper||ARBPn136||67914	Atg8_(1)_oligo_Mg _RBP40paper||ACATR1n0662||71148	Atg8_(2)_oligo_Mg _RBP40paper||ACATR1n0712||71149	Bfr1_(1)_oligo_Mg _RBP40paper||ARBPn068||67889	Bfr1_(2)_oligo_Mg _RBP40paper||ARBPn081||67853	Bfr1_(1)_oligo_EDTA_RBP40paper||ARBPn140||67920	Bfr1_(2)_oligo_EDTA_RBP40paper||ARBPn141||67921	Cbc2_(3)_oligo_Mg _RBP40paper||ACATR1n700||71045	Cbc2_(1)_oligo_Mg _RBP40paper||ARBPn088||67855	Cbc2_(2)_oligo_Mg _RBP40paper||ARBPn089||67856	Cbf5_(1)_oligo_Mg _RBP40paper||ARBPn154||67907	Cbf5_(2)_oligo_Mg _RBP40paper||ARBPn155||67909	Dhh1_(1)_oligo_EDTA_RBP40paper||ARBPn142||67922	Dhh1_(2)_oligo_EDTA_RBP40paper||ARBPn143||67923	Gbp2_(1)_oligo_Mg _RBP40paper||ARBPn055a||67869	Gbp2_(2)_oligo_Mg _RBP40paper||ARBPn090||67857	Gbp2_(1)_oligo_EDTA_RBP40paper||ARBPn144b||67924	Gbp2_(2)_oligo_EDTA_RBP40paper||ARBPn145b||67925	Hrb1_(1)_oligo_Mg _RBP40paper||ACATR1n691||71133	Hrb1_(2)_oligo_Mg _RBP40paper||ACATR1n692||71134	Hrb1_(3)_oligo_Mg _RBP40paper||ACATR1n693||71135	Idh1_(2)_oligo_Mg _RBP40paper||ARBPn002||67843	Idh1_(1)_oligo_Mg _RBP40paper||ARBPn112||67890	Khd1_(1)_oligo_EDTA_RBP40paper||ARBPn034b||65970	Khd1_(3)_oligo_EDTA_RBP40paper||ARBPn035b||65972	Mex67_(2)_oligo_Mg _RBP40paper||ACATR1n0675||71145	Mex67_(1)_oligo_Mg _RBP40paper||ARBPn056||71076	Msl5_(1)_oligo_Mg _RBP40paper||ARBPn038c||65976	Msl5_(2)_oligo_Mg _RBP40paper||ARBPn039d||65978	Nab2_(1)_oligo_Mg _RBP40paper||ARBPn066||67885
[truncated: 7,012 more rows]
[truncated: 64 more columns]

[truncated: 2 more sheets: cDNA_array_batch_norm, cDNA_array_pre-group_norm]
