# Supplementary material for: Diverse RNA-Binding Proteins Interact with Functionally Related Sets of RNAs, Suggesting an Extensive Regulatory System
Source: PLoS Biol. 2008 Oct 28;6(10):e255. doi: 10.1371/journal.pbio.0060255 (PMC2573929; doi:10.1371/journal.pbio.0060255)
Supplement: Dataset S2 — (2.5 MB ZIP) [file pbio.0060255.sd002.zip]

Archive with 1 entries (1 files):
- Dataset_S2.xls
