# Supplementary material for: Diverse RNA-Binding Proteins Interact with Functionally Related Sets of RNAs, Suggesting an Extensive Regulatory System
Source: PLoS Biol. 2008 Oct 28;6(10):e255. doi: 10.1371/journal.pbio.0060255 (PMC2573929; doi:10.1371/journal.pbio.0060255)
Supplement: Dataset S2 — (2.5 MB ZIP) [file pbio.0060255.sd002.zip › Dataset_S2.xls]

## Sheet: key
False-Discovery Rate (FDR) values from significance analysis of microarrays (SAM) for each RBP-RNA pair. For cDNA microarray data, only probes that are meant to capture mature nuclear mRNAs (Y[A-P][RL][0-9]{3}[WC][-ABC]* ) and the two ribosomal precursor targets of Nop13 were included in the matrix. In almost all cases the FDR is the q-value from SAM. For Puf1-5, Ssd1 and Khd1 it is the local FDR…

## Sheet: FDR_matrix
YORF	description	Aco1	Atg8	Bfr1	Bud27	Cbc2	Cbf5	Dhh1	Gbp2	Hrb1	Idh1	Khd1	Mex67	Msl5	Nab2	Nab3	Nab6	Nce102	Nop13	Npl3	Nrd1	Nrp1	Nsr1	Pab1	Pbp2	Pin4	Pub1	Puf1	Puf2	Puf3	Puf4	Puf5	Rib2	Rna15	Scp160	Sgn1	She2	Sik1	Ski2	Sof1	Ssd1	Tdh3	Upf1	Vts1	Yll032c	Ypl184c	Yra2
15S_RRNA	Ribosomal RNA of the small mitochondrial ribosomal subunit	0	-97.6973	-1000	NA	-44.3169	-1000	NA	-53.5091	-108.8	NA	NA	-92.1368	62.3403	-0.162953	-17.5735	84.9045	93.5272	NA	-1000	-0.488	70.133	-1000	-1000	-85.0972	77.3649	-1000	NA	NA	NA	NA	NA	-128.355	-7.52217	-1000	NA	NA	-11.9429	-2.41418	-1000	85.3	-1000	88.9115	NA	NA	49.7012	60.8214
ARS304_ARS	ARS304 Autonomously Replicating Sequence on Chromosome III	-101.317	NA	-1000	NA	0	-0.297364	NA	-46.5806	61.4784	-49.1379	NA	96.9623	-83.0632	-35.8138	14.0275	72.1773	102.186	NA	9.08736	6.36111	70.133	-0.766726	0	-75.3053	-70.8865	0	NA	NA	NA	NA	NA	NA	59.4909	-1000	NA	NA	NA	NA	-1000	-97.0421	0.325652	-59.7579	NA	NA	0.518849	43.291
D_2UM	NP_040490.1:D_protein_NC_001398_Saccharomyces_cerevisiae_2_micron_circle_plasmid,_complete_sequence._(2271..2816)_423_0:YBOX_ACM1000017	102.599	84.7227	-0.052	NA	60.9122	73.4506	NA	-61.8541	108.8	57.6396	NA	96.9623	NA	-17.9829	8.11392	44.3309	96.93	NA	10.6054	0	84.1356	6.99531	0	-87.0924	52.5061	9.52246	NA	NA	NA	NA	NA	-128.355	-13.6688	-6.56	NA	NA	42.2586	NA	117.308	35.6	0	-7.27179	NA	NA	NA	9.47897
ETS2-1_RRNA	ETS2-1 Non-coding region located adjacent to and downstream of RDN25, transcribed as part of the 35S rRNA precursor transcript; contains the primary rRNA transcription termination site at +93 and a secondary termination site between +211 and +250	-101.317	-97.6973	-1000	NA	60.3979	-73.4506	NA	71.69	-108.8	68.9113	NA	-97.0332	15.6799	-1000	5.50285	54.1329	96.93	NA	-1000	0.178885	52.7514	-28.2261	-1000	-77.1659	77.3649	0.824877	NA	NA	NA	NA	NA	128.355	-16.1452	-1000	NA	NA	0	-24.0859	117.308	46	-0.72352	88.8986	NA	NA	NA	17.5098
FLP_2UM	NP_040488.1:recombinase_(FLP)_NC_001398_Saccharomyces_cerevisiae_2_micron_circle_plasmid,_complete_sequence._(join(5570..6318,1..523))_1109_0:YBOX_ACM1000015	102.599	97.3332	-8.04	NA	-53.8894	65.2745	NA	0	108.8	62.0671	NA	96.9623	-70.5895	3.6936	3.55758	84.9045	102.186	NA	0	0	81.2545	1.90352	2.82011	89.7268	-70.8865	-0.825	NA	NA	NA	NA	NA	-128.355	-36.2563	-0.97	NA	NA	10.2339	NA	-1000	96.6	31.332	-72.5946	NA	NA	NA	14.2352
IGR_CHR02:(172042..172201)_24	YBOX_IGR1000002:NBL005W:NBL005W:chr02.fsa:(172042..172201):160:bp._24_0	-101.317	NA	-4.29	NA	12.4126	62.5802	NA	5.5268	-108.8	NA	NA	-86.2844	-83.0632	-3.6936	-25.9987	-78.0027	-103.435	NA	-27.9	36.5661	58.2085	0	0	-79.9613	-70.8865	-2.72	NA	NA	NA	NA	NA	NA	59.4909	-1000	NA	NA	-40.715	80.6974	-1000	-90.9264	50.6841	-45.6002	NA	NA	NA	-49.8254
IGR_CHR02:(230361..231361)_25	YBOX_IGR1000141:gBL05_10:gBL05_10:chr02.fsa:(230361..231361):1001:bp._25_0	102.599	97.3332	0.544397	NA	-26.5367	30.2087	NA	-67.6085	-108.8	NA	NA	-92.1368	-83.0632	32.4639	NA	-72.1773	-103.442	NA	-0.0427	-27.7	-100	-9.18717	-1000	NA	-70.8865	3.74983	NA	NA	NA	NA	NA	NA	59.4909	0	NA	NA	0.0808392	64.4467	NA	61.5	NA	NA	NA	NA	NA	-54.4159
IGR_CHR02:(234361..234579)_68	YBOX_IGR1000142:gBL05_14:gBL05_14:chr02.fsa:(234361..234579):219:bp._68_0	NA	-97.6973	0.36257	NA	-44.3169	65.2745	NA	67.6085	-108.8	NA	NA	-71.429	-83.0632	37.4719	NA	72.1773	-103.442	NA	-5.38	22.6604	NA	-40.8783	-0.423	NA	77.3649	19.5511	NA	NA	NA	NA	NA	NA	-58.5421	0	NA	NA	0.0808392	52.4645	NA	97.4	NA	NA	NA	NA	NA	55.7043
IGR_CHR02:(270735..270897)_35	YBOX_IGR1000005:NBR003W:NBR003W:chr02.fsa:(270735..270897):163:bp._35_0	NA	-97.6973	-2.75	NA	-53.8894	-53.368	NA	71.69	-108.8	NA	NA	NA	83.0632	12.4469	NA	-82.4933	NA	NA	0	2.30171	NA	0.987027	0	NA	77.3649	0	NA	NA	NA	NA	NA	NA	-53.5445	22.7147	NA	NA	-23.5176	82.4445	NA	85.6	NA	NA	NA	NA	NA	62.9082
IGR_CHR02:(479141..479285)_27	YBOX_IGR1000010:NBR024W:NBR024W:chr02.fsa:(479141..479285):145:bp._27_0	NA	NA	-0.444	NA	NA	-45.7139	NA	NA	13.6232	68.9113	NA	NA	-83.0632	-1.68925	-31.0898	84.9045	102.186	NA	-1000	NA	-100	-16.1935	-2.19	NA	-70.8865	-19.6	NA	NA	NA	NA	NA	NA	59.4909	-1000	NA	NA	34.7797	64.4467	117.308	NA	NA	NA	NA	NA	NA	-58.4171
IGR_CHR02:(505260..506260)_2	YBOX_IGR1000143:gBR07_0:gBR07_0:chr02.fsa:(505260..506260):1001:bp._2_0	76.2461	-97.6973	-27	NA	61.7032	4.37953	NA	68.2019	-108.8	-62.3317	NA	-97.0332	52.5119	0.147076	28.127	39.7872	NA	NA	0	20.9599	74.7338	0	0	19.6884	-73.3182	0.338504	NA	NA	NA	NA	NA	NA	59.4909	17.6683	NA	NA	36.69	61.0063	117.308	74.5	27.4186	NA	NA	NA	NA	43.291
IGR_CHR02:(649939..650110)_100	YBOX_IGR1000016:NBR046W:NBR046W:chr02.fsa:(649939..650110):172:bp._100_0	-101.317	-97.6973	-6.95	NA	16.0498	-1000	NA	71.69	108.8	-62.3317	NA	NA	29.0498	-2.69327	53.3585	15.569	96.93	NA	29.9124	-26.1	26.5486	-5.33217	-0.0186	89.7268	77.3649	0	NA	NA	NA	NA	NA	NA	59.4909	18.8979	NA	NA	-4.76012	82.4445	117.308	98.1	-36.8594	72.5946	NA	NA	0.667943	39.1927
IGR_CHR02:(COMPLEMENT(553772..553931))_63	YBOX_IGR1000011:NBR031C:NBR031C:chr02.fsa:(complement(553772..553931)):160:bp._63_0	102.599	-97.6973	-1.44	NA	-44.3169	-62.5802	NA	-53.5091	104.809	68.9113	NA	-85.8002	83.9891	26.1513	44.833	-81.1006	96.93	NA	0	-8.87	77.785	38.1413	8.53803	-50.2684	77.3649	4.96232	NA	NA	NA	NA	NA	74.9081	59.4909	-6.56	NA	NA	-14.2064	85.3618	117.308	98	2.87098	88.9115	NA	NA	8.56836	-66.6189
IGR_CHR02:(COMPLEMENT(554857..555007))_13	YBOX_IGR1000012:NBR032C:NBR032C:chr02.fsa:(complement(554857..555007)):151:bp._13_0	NA	NA	-1000	NA	0	71.7782	NA	-42.4598	108.8	-51.4158	NA	NA	-83.0632	24.9569	0	NA	NA	NA	0	0	NA	19.254	0	22.538	77.3649	0	NA	NA	NA	NA	NA	NA	59.1737	-0.0948	NA	NA	32.8886	NA	NA	NA	33.2391	NA	NA	NA	NA	-66.1107
IGR_CHR03:(285256..285936)_522	YBOX_IGR1000147:gCR03_8:gCR03_8:chr03.fsa:(285256..285936):681:bp._522_0	69.3444	-97.6973	0	NA	NA	24.3061	NA	27.6946	-108.8	NA	NA	96.9623	85.4639	NA	NA	84.9045	NA	NA	-16.5	-4.39	NA	-3.06119	-0.423	NA	77.3649	14.2275	NA	NA	NA	NA	NA	NA	-19.2957	0	NA	NA	0.0808392	56.9099	NA	-97.2489	NA	NA	NA	NA	NA	17.5098
IGR_CHR03:(COMPLEMENT(210480..210621))_4	YBOX_IGR1000023:NCR019C:NCR019C:chr03.fsa:(complement(210480..210621)):142:bp._4_0	-101.317	-97.6973	-10.6	NA	-44.3169	-27.3961	NA	0	-108.8	NA	NA	96.4457	-83.0632	-1.68925	35.8152	-78.0027	NA	NA	29.4834	1.84294	12.3893	0.192951	NA	-75.3053	77.3649	2.72377	NA	NA	NA	NA	NA	NA	-25.9515	-1.25	NA	NA	-32.8886	82.4445	-1000	11.8	-1.07138	-72.5946	NA	NA	NA	34.1067
IGR_CHR04:(1350163..1351163)_805	YBOX_IGR1000155:gDR14_4:gDR14_4:chr04.fsa:(1350163..1351163):1001:bp._805_0	-101.317	97.3332	26.0179	NA	-53.8894	49.4425	NA	6.56679	108.8	NA	NA	-89.4242	-83.0632	0.0921191	NA	-78.0027	102.186	NA	23.0195	1.41892	-100	0.528365	-1000	-77.1659	-73.3182	-0.825	NA	NA	NA	NA	NA	NA	59.4909	26.9827	NA	NA	18.5597	-88.1019	NA	-97.8061	NA	NA	NA	NA	NA	56.8868
IGR_CHR04:(1377373..1378373)_520	YBOX_IGR1000156:gDR15_8:gDR15_8:chr04.fsa:(1377373..1378373):1001:bp._520_0	NA	97.3332	0.294721	NA	NA	45.7139	NA	-67.6085	108.8	NA	NA	NA	-83.0632	23.6177	NA	-34.9249	102.186	NA	-0.184	-1.08	NA	-11.8484	-1000	NA	-70.8865	22.5774	NA	NA	NA	NA	NA	NA	59.4909	0	NA	NA	0.623477	64.4467	NA	57.6	NA	NA	NA	NA	NA	-51.3274
IGR_CHR04:(1378373..1379080)_419	YBOX_IGR1000157:gDR15_9:gDR15_9:chr04.fsa:(1378373..1379080):708:bp._419_0	102.599	97.3332	2.22726	NA	58.9027	67.7301	NA	-67.6085	108.8	NA	NA	96.9623	-55.9273	-38.3069	NA	78.0027	102.186	NA	-1.16	-37.1	77.785	13.1987	-0.423	NA	-70.8865	0.53459	NA	NA	NA	NA	NA	NA	-53.5445	0	NA	NA	0.144396	64.4467	117.308	73.2	9.98365	NA	NA	NA	NA	56.8868
IGR_CHR04:(262131..262724)_147	YBOX_IGR1000150:gDL04_5:gDL04_5:chr04.fsa:(262131..262724):594:bp._147_0	NA	97.3332	0	NA	NA	77.0696	NA	61.8541	-108.8	NA	NA	-97.0332	86.754	-40.2515	NA	-66.8271	NA	NA	-1000	-15.8	NA	-6.99531	-0.188	NA	77.3649	-11.1	NA	NA	NA	NA	NA	NA	-58.5421	0	NA	NA	7.07323	78.7616	NA	-86.6943	NA	NA	NA	NA	NA	-64.6971
IGR_CHR04:(733116..733251)_6	YBOX_IGR1000030:NDR048W:NDR048W:chr04.fsa:(733116..733251):136:bp._6_0	102.599	67.5236	6.95495	NA	0	-67.7301	NA	53.5092	108.8	NA	NA	NA	10.7293	NA	NA	-81.1006	83.1773	NA	-4.32	-8.87	NA	-1.90352	8.53803	NA	7.2029	0.824877	NA	NA	NA	NA	NA	NA	-45.4054	25.8589	NA	NA	21.1381	54.883	NA	98.2	NA	NA	NA	NA	NA	29.4404
IGR_CHR04:(762047..763047)_880	YBOX_IGR1000151:gDR09_6:gDR09_6:chr04.fsa:(762047..763047):1001:bp._880_0	NA	-97.6973	17.6583	NA	-44.3169	5.12849	NA	-61.8541	-108.8	NA	NA	-69.3139	86.5529	3.21515	NA	-78.0027	-103.442	NA	-16.5	-33.9	NA	-0.766726	-1.25	NA	77.3649	-0.339	NA	NA	NA	NA	NA	NA	59.4909	0	NA	NA	0.268759	-52.4645	NA	-82.2177	NA	NA	NA	NA	NA	-42.1161
IGR_CHR04:(763047..763367)_48	YBOX_IGR1000152:gDR09_7:gDR09_7:chr04.fsa:(763047..763367):321:bp._48_0	NA	-97.6973	2.22726	NA	-53.8894	1.78915	NA	-67.6085	-108.8	NA	NA	NA	86.754	1.68925	NA	-57.8866	-103.442	NA	-27.1	-27.7	NA	-4.09089	-0.277	NA	77.3649	-9.52	NA	NA	NA	NA	NA	NA	59.4909	0	NA	NA	NA	-86.3009	NA	-63.5155	NA	NA	NA	NA	NA	-49.8254
IGR_CHR05:(367586..367721)_11	YBOX_IGR1000045:NER031W:NER031W:chr05.fsa:(367586..367721):136:bp._11_0	NA	NA	16.4054	NA	NA	30.2087	NA	NA	108.8	NA	NA	NA	86.754	NA	NA	-72.1773	NA	NA	NA	NA	NA	-14.6363	-9.54	NA	-70.8865	25.3344	NA	NA	NA	NA	NA	NA	59.4909	NA	NA	NA	47.5559	NA	NA	NA	NA	NA	NA	NA	NA	-49.8254
IGR_CHR05:(COMPLEMENT(499170..499305))_16	YBOX_IGR1000047:NER043C:NER043C:chr05.fsa:(complement(499170..499305)):136:bp._16_0	-101.317	84.7227	6.95495	NA	-44.3169	-45.7139	NA	2.25188	-108.8	NA	NA	96.9623	-83.0632	0.282652	-46.3883	84.9045	96.93	NA	30.2073	-26.1	70.133	28.2261	2.1901	89.7268	-70.8865	-24.1	NA	NA	NA	NA	NA	NA	59.4909	-13.8	NA	NA	49.3052	76.4138	117.308	97.9	-9.98365	-88.5681	NA	NA	2.48456	29.4404
IGR_CHR05:(COMPLEMENT(52350..52515))_85	YBOX_IGR1000040:NEL022C:NEL022C:chr05.fsa:(complement(52350..52515)):166:bp._85_0	-101.317	25.4347	-1000	NA	-51.3262	0	NA	-48.6551	108.8	-56.6617	NA	NA	86.754	-1000	0.268411	84.9045	-103.442	NA	-24.2	0	74.7338	-0.221845	-1000	89.7268	-52.5061	0	NA	NA	NA	NA	NA	-128.355	-58.5421	-1000	NA	NA	-32.8886	-76.4138	-1000	92.9	-23.0803	-88.5681	NA	NA	0	11.5107
IGR_CHR05:(COMPLEMENT(64205..64373))_12	YBOX_IGR1000039:NEL020C:NEL020C:chr05.fsa:(complement(64205..64373)):169:bp._12_0	NA	84.7227	-1000	NA	-32.0463	-7.38877	NA	-50.8503	108.8	-31.2142	NA	NA	-43.7386	-41.1881	-16.0314	57.8866	NA	NA	-0.493	-14	52.7514	1.90352	0	89.7268	77.3649	-2.72	NA	NA	NA	NA	NA	NA	59.4909	-1000	NA	NA	49.9479	52.4645	-1000	80.9	0	-59.7579	NA	NA	NA	-58.4171
IGR_CHR05:(COMPLEMENT(67363..67504))_33	YBOX_IGR1000038:NEL018C:NEL018C:chr05.fsa:(complement(67363..67504)):142:bp._33_0	-101.317	-97.6973	-9.17	NA	-32.0463	-67.7301	NA	-56.4182	108.8	-36.4092	NA	-86.2844	-83.0632	-1000	-40.5024	84.9045	-103.442	NA	-27.9	-36.6	32.6035	-14.6363	0.0809782	-77.1659	-70.8865	0	NA	NA	NA	NA	NA	-128.355	-17.6051	6.56057	NA	NA	-25.9878	-78.7616	117.308	-85.3203	36.8594	-1000	NA	NA	3.41058	17.5098
IGR_CHR06:(COMPLEMENT(44406..44547))_32	YBOX_IGR1000049:NFL011C:NFL011C:chr06.fsa:(complement(44406..44547)):142:bp._32_0	-101.317	-97.6973	-6.95	NA	-44.3169	-62.5802	NA	-53.5091	-108.8	-33.9477	NA	-85.8002	86.754	-15.1318	0	81.1006	102.186	NA	-21.9	0	58.2085	37.5128	8.53803	-79.9613	-70.8865	0	NA	NA	NA	NA	NA	NA	-19.2957	-4.66	NA	NA	-0.623477	-64.4467	-1000	91.5	-17.599	-88.5681	NA	NA	41.8488	34.1067
IGR_CHR07:(1035512..1036512)_206	YBOX_IGR1000178:gGR13_4:gGR13_4:chr07.fsa:(1035512..1036512):1001:bp._206_0	NA	97.3332	26.0179	NA	NA	76.6225	NA	NA	108.8	NA	NA	NA	-52.5119	NA	NA	-78.0027	NA	NA	-1000	-0.0843	NA	-0.620395	-1000	NA	-73.3182	-0.0844	NA	NA	NA	NA	NA	NA	59.4909	2.0961	NA	NA	NA	76.4138	NA	NA	NA	NA	NA	NA	NA	-53.0246
IGR_CHR07:(133049..134049)_27	YBOX_IGR1000166:gGL03_2:gGL03_2:chr07.fsa:(133049..134049):1001:bp._27_0	102.599	-97.6973	0.444258	NA	-44.3169	2.82181	NA	70.2717	108.8	NA	NA	-32.0693	-75.8683	33.6533	23.3753	83.2224	102.186	NA	-3.36	31.6336	NA	-4.09089	-1000	-65.4671	77.3649	21.7369	NA	NA	NA	NA	NA	NA	-52.3048	0	NA	NA	0	-88.1019	117.308	91.8	39.0474	NA	NA	NA	NA	-66.6189
IGR_CHR07:(23384..23675)_134	YBOX_IGR1000059:NGL042W:NGL042W:chr07.fsa:(23384..23675):292:bp._134_0	-91.1828	NA	-1.44	NA	-32.0463	NA	NA	-66.2914	108.8	NA	NA	NA	-52.5119	26.1513	NA	-57.8866	NA	NA	-6.59	0.867734	NA	-4.67962	0.904484	89.7268	-52.5061	0.0844391	NA	NA	NA	NA	NA	NA	59.4909	-2.64	NA	NA	16.1718	NA	NA	94.2	NA	NA	NA	NA	NA	-59.5381
IGR_CHR07:(326363..326612)_134	YBOX_IGR1000053:NGL012W:NGL012W:chr07.fsa:(326363..326612):250:bp._134_0	NA	NA	-1000	NA	-53.8894	59.7352	NA	NA	-108.8	NA	NA	NA	0	NA	NA	-66.8271	NA	NA	NA	NA	NA	-0.834716	-20.5	NA	-52.5061	0	NA	NA	NA	NA	NA	NA	59.4909	NA	NA	NA	40.715	NA	NA	NA	NA	NA	NA	NA	NA	54.4159
IGR_CHR07:(548469..549469)_196	YBOX_IGR1000168:gGR07_1:gGR07_1:chr07.fsa:(548469..549469):1001:bp._196_0	102.599	-97.6973	-5.95	NA	61.7032	5.12849	NA	68.2019	43.2815	61.4848	NA	NA	86.754	8.84984	-28.127	84.9045	102.186	NA	-27.9	10.353	-100	-37.5128	-1000	-87.0924	-73.3182	0	NA	NA	NA	NA	NA	NA	59.4909	27.5088	NA	NA	3.04851	82.4445	117.308	-95.239	2.87098	NA	NA	NA	NA	61.9455
IGR_CHR07:(549469..550469)_437	YBOX_IGR1000169:gGR07_2:gGR07_2:chr07.fsa:(549469..550469):1001:bp._437_0	-101.317	84.7227	-1.05	NA	56.8884	71.7782	NA	37.302	37.7309	49.1379	NA	NA	86.754	29.0009	51.5355	84.8138	96.3968	NA	-0.0253	15.8397	58.2085	-11.8484	-1000	-77.1659	-70.8865	0	NA	NA	NA	NA	NA	NA	58.6033	27.722	NA	NA	11.9429	82.4445	117.308	79.2	6.6312	-88.5681	NA	NA	20.2791	32.2553
IGR_CHR07:(551469..552469)_150	YBOX_IGR1000170:gGR07_4:gGR07_4:chr07.fsa:(551469..552469):1001:bp._150_0	NA	-97.6973	-10.6	NA	NA	62.5802	NA	NA	108.8	NA	NA	NA	-83.0632	NA	NA	82.4933	NA	NA	-1000	-27.7	NA	-3.06119	-1000	NA	-70.8865	0	NA	NA	NA	NA	NA	NA	59.4909	20.8942	NA	NA	NA	-88.1019	NA	NA	NA	NA	NA	NA	NA	-66.6189
IGR_CHR07:(576615..576789)_83	YBOX_IGR1000061:NGR042W:NGR042W:chr07.fsa:(576615..576789):175:bp._83_0	102.599	97.3332	-16.4	NA	-32.0463	67.7301	NA	-44.4893	-108.8	NA	NA	96.9623	86.754	31.462	NA	-78.0027	NA	NA	-21.9	24.4134	NA	30.8948	0	89.7268	-52.5061	0	NA	NA	NA	NA	NA	NA	59.4909	-0.53	NA	NA	-46.5485	70.0379	NA	-91.7767	NA	NA	NA	NA	NA	55.7043
IGR_CHR07:(664770..665572)_360	YBOX_IGR1000171:gGR08_5:gGR08_5:chr07.fsa:(664770..665572):803:bp._360_0	102.599	-97.6973	0.36257	NA	-32.0463	-74.6345	NA	-67.6085	-108.8	NA	NA	-97.0332	66.7806	24.9569	-42.797	-72.1773	-103.442	NA	-1.16	-15.8	-100	-1.47705	-2.82	NA	-70.8865	-24.1	NA	NA	NA	NA	NA	NA	59.4909	0	NA	NA	10.2339	82.4445	117.308	-76.8441	19.5944	NA	NA	NA	NA	-53.0246
IGR_CHR07:(757474..757633)_31	YBOX_IGR1000063:NGR062W:NGR062W:chr07.fsa:(757474..757633):160:bp._31_0	NA	NA	-0.705	NA	NA	NA	NA	NA	-108.8	NA	NA	NA	86.754	17.9829	8.11392	78.0027	NA	NA	0	NA	NA	0.122762	0	60.7059	35.0299	0	NA	NA	NA	NA	NA	NA	59.4909	-0.97	NA	NA	NA	56.9099	NA	NA	NA	NA	NA	NA	NA	NA
IGR_CHR07:(COMPLEMENT(366399..366534))_11	YBOX_IGR1000052:NGL010C:NGL010C:chr07.fsa:(complement(366399..366534)):136:bp._11_0	-101.317	0	-1000	NA	0	-11.21	NA	-53.5091	73.1251	68.9113	NA	96.9623	24.8784	4.22736	0	84.9045	96.93	NA	10.6054	0	52.7514	-10.3488	0	89.7268	76.7504	0.53459	NA	NA	NA	NA	NA	NA	59.4909	-1000	NA	NA	18.5597	-87.9152	117.308	NA	-29.2976	NA	NA	NA	38.8052	11.5107
IGR_CHR07:(COMPLEMENT(604577..604733))_12	YBOX_IGR1000062:NGR043C:NGR043C:chr07.fsa:(complement(604577..604733)):157:bp._12_0	NA	NA	-0.295	NA	-44.3169	-65.2745	NA	NA	-108.8	NA	NA	96.9623	20.5765	40.7513	12.4208	82.4933	102.186	NA	29.1919	0.0457084	58.2085	-2.34452	0	-85.0972	77.3649	-22.6	NA	NA	NA	NA	NA	NA	-46.9832	-1000	NA	NA	-47.5559	-88.1019	-1000	64.3	14.3575	-88.5681	NA	NA	-32.132	26.7788
IGR_CHR08:(309646..310646)_247	YBOX_IGR1000181:gHR04_10:gHR04_10:chr08.fsa:(309646..310646):1001:bp._247_0	NA	-97.6973	4.28839	NA	NA	33.6251	NA	-56.4182	-108.8	NA	NA	-69.3139	86.754	NA	NA	-57.8866	-103.442	NA	-0.0253	-7.6	NA	-0.221845	-1000	NA	-70.8865	25.0416	NA	NA	NA	NA	NA	NA	-6.7582	0	NA	NA	NA	-88.1019	NA	NA	NA	NA	NA	NA	NA	51.3274
IGR_CHR08:(312646..313497)_734	YBOX_IGR1000182:gHR04_13:gHR04_13:chr08.fsa:(312646..313497):852:bp._734_0	NA	84.7227	0.36257	NA	61.7032	1.2039	NA	-50.8503	108.8	NA	NA	-71.429	86.754	-23.6177	NA	-81.1006	-103.442	NA	-15	-29.2	NA	-2.67927	-1000	NA	77.3649	19.5511	NA	NA	NA	NA	NA	NA	59.4909	0	NA	NA	0.268759	24.0859	NA	-96.0271	NA	NA	NA	NA	NA	-58.4171
IGR_CHR09:(113606..114606)_469	YBOX_IGR1000186:gIL02_7:gIL02_7:chr09.fsa:(113606..114606):1001:bp._469_0	NA	NA	26.0179	NA	-53.8894	70.0457	NA	NA	-108.8	NA	NA	NA	38.4136	30.1697	NA	84.9045	NA	NA	-27.9	NA	NA	-4.67962	-0.115	-70.0786	-52.5061	-18.4	NA	NA	NA	NA	NA	NA	59.4909	0.147263	NA	NA	NA	-88.1019	NA	-69.7098	NA	NA	NA	NA	NA	-53.0246
IGR_CHR09:(COMPLEMENT(355842..356004))_77	YBOX_IGR1000077:NIR001C:NIR001C:chr09.fsa:(complement(355842..356004)):163:bp._77_0	NA	97.3332	8.0402	NA	-44.3169	-53.368	NA	-44.4893	-108.8	NA	NA	49.2493	-75.8683	0.147076	NA	-78.0027	NA	NA	-9.09	-29.2	64.6067	-10.3488	0.422883	-70.9585	-70.8865	-1000	NA	NA	NA	NA	NA	NA	-41.6915	-25.9	NA	NA	-10.2339	54.883	NA	-92.2959	NA	-88.5681	NA	NA	NA	51.3274
IGR_CHR10:(204824..205824)_693	YBOX_IGR1000189:gJL04_8:gJL04_8:chr10.fsa:(204824..205824):1001:bp._693_0	NA	-97.6973	26.0179	NA	23.1651	NA	NA	53.5092	108.8	-55.0558	NA	-92.1368	-83.0632	0.147076	2.90661	-62.8518	NA	NA	0	0	NA	-33.1927	-8.54	NA	-70.8865	-6.37	NA	NA	NA	NA	NA	NA	-43.6323	-24.4	NA	NA	23.5176	82.4445	-1000	-68.4206	42.3782	NA	NA	NA	NA	-55.7043
IGR_CHR10:(258932..259932)_321	YBOX_IGR1000190:gJL06_4:gJL06_4:chr10.fsa:(258932..259932):1001:bp._321_0	NA	80.822	-26	NA	51.3262	67.7301	NA	32.559	108.8	NA	NA	-83.345	-83.0632	0	NA	-57.8866	-103.442	NA	-0.346	-1.42	-100	-0.834716	-1000	NA	77.3649	-15.7	NA	NA	NA	NA	NA	NA	-43.6323	-27.5	NA	NA	3.87183	78.7616	NA	98.1	NA	NA	NA	NA	NA	-62.9082
IGR_CHR11:(14591..15208)_131	YBOX_IGR1000194:gKL01_5:gKL01_5:chr11.fsa:(14591..15208):618:bp._131_0	102.599	-97.6973	-5.08	NA	61.7032	9.56478	NA	-46.5806	-108.8	NA	NA	NA	86.754	40.7513	0.572794	12.7419	-103.442	NA	0	0	77.785	17.6293	0.422883	87.3953	31.5646	0	NA	NA	NA	NA	NA	NA	-41.6915	19.9554	NA	NA	-46.5485	-86.3967	117.308	95.5	9.98365	NA	NA	NA	NA	56.8868
IGR_CHR11:(547783..548228)_110	YBOX_IGR1000196:gKR05_12:gKR05_12:chr11.fsa:(547783..548228):446:bp._110_0	NA	NA	23.4915	NA	-44.3169	NA	NA	NA	-108.8	NA	NA	NA	86.754	-32.4639	NA	-34.9249	NA	NA	0	NA	NA	28.2261	-1.25	-87.0924	-52.5061	0.0131858	NA	NA	NA	NA	NA	NA	-53.5445	-25.9	NA	NA	-0.623477	-87.027	NA	97.5	NA	NA	NA	NA	NA	-64.6971
IGR_CHR11:(COMPLEMENT(184803..185013))_122	YBOX_IGR1000081:NKL022C:NKL022C:chr11.fsa:(complement(184803..185013)):211:bp._122_0	102.599	NA	-0.164	NA	0	-1000	NA	0	108.8	68.9113	NA	-97.0332	86.754	-22.2182	-53.7978	66.8271	102.186	NA	0	13.9727	52.7514	1.04174	0.0175611	-85.0972	77.3649	15.7195	NA	NA	NA	NA	NA	NA	59.4909	-0.271	NA	NA	-0.511058	85.3618	117.308	53.7	-1.07138	-88.5681	NA	NA	-43.9848	55.7043
IGR_CHR11:(COMPLEMENT(638530..638722))_1	YBOX_IGR1000091:NKR013C:NKR013C:chr11.fsa:(complement(638530..638722)):193:bp._1_0	NA	97.3332	-24.9	NA	61.7032	-70.0457	NA	0	108.8	NA	NA	96.9623	84.6562	8.84984	38.1064	84.9045	NA	NA	-23	-31.6	NA	-40.7997	-17.9	-77.1659	77.3649	0	NA	NA	NA	NA	NA	NA	59.4909	-25.9	NA	NA	5.97149	-86.3967	117.308	5.99	6.6312	NA	NA	NA	NA	42.1161
IGR_CHR12:(364506..364831)_227	YBOX_IGR1000204:gLR06_15:gLR06_15:chr12.fsa:(364506..364831):326:bp._227_0	NA	84.7227	23.4915	NA	-26.5367	-76.6225	NA	-46.5806	108.8	NA	NA	NA	-75.8683	-27.5853	NA	-82.4933	NA	NA	-6.59	0.0457084	52.7514	22.1721	-8.54	NA	-70.8865	-0.216	NA	NA	NA	NA	NA	NA	59.4909	-16.5	NA	NA	-10.2339	-87.9152	NA	94.9	NA	NA	NA	NA	NA	55.7043
IGR_CHR12:(938909..939909)_679	YBOX_IGR1000206:gLR10_4:gLR10_4:chr12.fsa:(938909..939909):1001:bp._679_0	-101.317	-97.6973	0.544397	NA	-44.3169	71.7782	NA	71.69	-108.8	NA	NA	96.9623	86.754	6.12166	-53.3585	84.9045	-103.442	NA	-0.239	0.642681	-100	-8.11416	-0.277	-65.4671	77.3649	-11.1	NA	NA	NA	NA	NA	NA	-43.6323	0	NA	NA	0.903079	78.7616	117.308	98.1	36.8594	88.9115	NA	NA	-43.9848	49.8254
IGR_CHR12:(965554..966554)_366	YBOX_IGR1000207:gLR11_0:gLR11_0:chr12.fsa:(965554..966554):1001:bp._366_0	NA	97.3332	-5.08	NA	60.3979	0	NA	70.5868	108.8	67.2201	NA	-71.429	86.754	12.4469	25.9987	84.9045	-103.442	NA	0	0.0457084	-100	33.1927	-12.6	-68.8725	77.3649	0	NA	NA	NA	NA	NA	NA	59.4909	-16.5	NA	NA	3.04851	73.2751	117.308	-95.4617	1.88985	NA	NA	NA	NA	49.8254
IGR_CHR12:(COMPLEMENT(708167..708338))_8	YBOX_IGR1000096:NLR118C:NLR118C:chr12.fsa:(complement(708167..708338)):172:bp._8_0	-101.317	-97.6973	-2.23	NA	61.7032	-0.297364	NA	23.7138	-108.8	NA	NA	49.2493	86.754	-1000	11.0045	0	96.93	NA	-0.0253	0.178885	-100	-28.2261	0	NA	76.7504	0	NA	NA	NA	NA	NA	NA	59.4909	0	NA	NA	-36.69	-88.1019	117.308	0	55.3751	NA	NA	NA	0	42.1161
IGR_CHR13:(COMPLEMENT(62402..62543))_8	YBOX_IGR1000099:NML010C:NML010C:chr13.fsa:(complement(62402..62543)):142:bp._8_0	NA	80.822	0.544397	NA	NA	NA	NA	NA	104.809	NA	NA	-97.0332	-70.5895	NA	NA	-57.8866	NA	NA	-1000	-1000	NA	-36.4404	4.51613	NA	35.0299	-2.72	NA	NA	NA	NA	NA	NA	59.4909	0	NA	NA	-45.2045	34.5203	NA	97.9	NA	NA	NA	NA	NA	61.9455
IGR_CHR13:(COMPLEMENT(671527..671701))_71	YBOX_IGR1000108:NMR054C:NMR054C:chr13.fsa:(complement(671527..671701)):175:bp._71_0	-101.317	-97.6973	-20.7	NA	-32.0463	-1000	NA	-66.2914	-108.8	NA	NA	49.2493	-75.8683	-1000	-25.9987	83.2224	-103.442	NA	-1000	-2.87	64.6067	-9.18717	7.71721	NA	23.5042	0	NA	NA	NA	NA	NA	NA	-46.9832	0.0948236	NA	NA	-0.903079	73.2751	-1000	-94.1014	-29.2976	NA	NA	NA	4.47493	-66.6189
IGR_CHR14:(165129..166129)_733	YBOX_IGR1000220:gNL04_4:gNL04_4:chr14.fsa:(165129..166129):1001:bp._733_0	102.599	-97.6973	0.153204	NA	-44.3169	36.3794	NA	10.014	-108.8	61.8811	NA	-97.0332	-75.8683	35.8138	-25.9987	-72.1773	-103.442	NA	-23	34.9529	-100	4.09089	-1000	-75.3053	-52.5061	-19.6	NA	NA	NA	NA	NA	NA	59.4909	0	NA	NA	5.97149	73.2751	-1000	97.3	34.9282	NA	NA	NA	NA	-66.6189
IGR_CHR14:(686190..686613)_146	YBOX_IGR1000228:gNR09_5:gNR09_5:chr14.fsa:(686190..686613):424:bp._146_0	-101.317	-97.6973	26.0179	NA	-53.8894	-70.0457	NA	-46.5806	-108.8	NA	NA	-86.2844	86.754	-13.8602	17.5735	-72.1773	102.186	NA	2.06201	1.08311	77.785	0.620395	8.53803	-77.1659	-70.8865	-7.84	NA	NA	NA	NA	NA	NA	-48.5049	-27.5	NA	NA	-25.9878	80.6974	117.308	98.1	0.559616	NA	NA	NA	NA	51.3274
IGR_CHR15:(1004377..1004512)_6	YBOX_IGR1000130:NOR079W:NOR079W:chr15.fsa:(1004377..1004512):136:bp._6_0	102.599	37.3244	-1000	NA	12.4126	-71.7782	NA	71.69	108.8	68.8196	NA	96.9623	86.754	-0.785029	0	4.31365	96.93	NA	2.67409	0	52.7514	-11.8484	0.188335	89.7268	-70.8865	0	NA	NA	NA	NA	NA	128.355	59.4909	-0.699	NA	NA	-34.7797	-87.027	117.308	79.3	-33.2391	-72.5946	NA	NA	0	19.2543
IGR_CHR15:(159171..159444)_174	YBOX_IGR1000122:NOL017W:NOL017W:chr15.fsa:(159171..159444):274:bp._174_0	-82.2818	97.3332	-1000	NA	0	-1000	NA	NA	-108.8	-28.9914	NA	-97.0332	-55.9273	-11.1764	0	72.1773	96.93	NA	-27.1	0	58.2085	0.271449	0	-82.3552	77.3649	0	NA	NA	NA	NA	NA	NA	59.4909	-0.271	NA	NA	-0.511058	85.3618	117.308	67	-0.72352	NA	NA	NA	NA	-64.3089
IGR_CHR15:(33182..33335)_12	YBOX_IGR1000123:NOL046W:NOL046W:chr15.fsa:(33182..33335):154:bp._12_0	-91.1828	84.7227	-0.164	NA	19.3137	0.235376	NA	0	78.5771	NA	NA	-40.9148	83.9891	0.580742	NA	57.8866	102.186	NA	-9.09	0	52.7514	17.6293	0	NA	-70.8865	0	NA	NA	NA	NA	NA	NA	59.4909	-1.63	NA	NA	0	-86.3009	NA	55.3	NA	NA	NA	NA	NA	19.2543
IGR_CHR15:(733507..734507)_535	YBOX_IGR1000229:gOR06_3:gOR06_3:chr15.fsa:(733507..734507):1001:bp._535_0	NA	NA	-4.29	NA	-44.3169	59.7352	NA	NA	-108.8	NA	NA	NA	70.5895	0	NA	-72.1773	-103.442	NA	0	NA	NA	-39.9848	-1000	NA	-73.3182	0	NA	NA	NA	NA	NA	NA	59.4909	-5.52	NA	NA	0.623477	-87.027	NA	-88.7247	NA	NA	NA	NA	NA	34.1067
IGR_CHR15:(735507..735677)_69	YBOX_IGR1000231:gOR06_5:gOR06_5:chr15.fsa:(735507..735677):171:bp._69_0	NA	-97.6973	-8.04	NA	-44.3169	70.0457	NA	-50.8503	108.8	NA	NA	NA	83.9891	0.147076	NA	-66.8271	NA	NA	-2.06	-14	NA	-3.06119	-0.115	89.7268	-70.8865	2.72377	NA	NA	NA	NA	NA	NA	59.4909	-22.7	NA	NA	4.76012	80.6974	NA	-84.2544	NA	NA	NA	NA	NA	-54.4159
IGR_CHR15:(758078..758288)_131	YBOX_IGR1000127:NOR052W:NOR052W:chr15.fsa:(758078..758288):211:bp._131_0	NA	84.7227	-1000	NA	7.83624	62.5802	NA	42.4598	-108.8	NA	NA	-71.5089	52.5119	40.7513	17.5735	39.7872	102.186	NA	0.345624	0	52.7514	11.8484	0	71.8626	77.3649	0	NA	NA	NA	NA	NA	NA	59.4909	-0.53	NA	NA	48.5383	-88.1019	-1000	82.8	0	-88.5681	NA	NA	NA	11.5107
IGR_CHR15:(960694..961694)_408	YBOX_IGR1000233:gOR09_1:gOR09_1:chr15.fsa:(960694..961694):1001:bp._408_0	102.599	-97.6973	0.444258	NA	61.7032	45.7139	NA	-67.6085	-108.8	68.9113	NA	-97.0332	86.754	-41.7048	49.1699	57.8866	-103.442	NA	17.8608	1.84294	58.2085	-9.18717	8.53803	89.7268	77.3649	0	NA	NA	NA	NA	NA	128.355	-50.1035	0	NA	NA	-46.5485	-88.1019	81.9573	73.4	0	-88.5681	NA	NA	-43.9848	48.2281
IGR_CHR15:(961694..962694)_590	YBOX_IGR1000234:gOR09_2:gOR09_2:chr15.fsa:(961694..962694):1001:bp._590_0	52.1403	-97.6973	0	NA	-32.0463	76.6225	NA	50.8503	102.647	68.9113	NA	NA	86.754	-22.2182	-23.3753	84.9045	-103.442	NA	-0.239	-12.1	85.3859	-10.3488	-1000	-79.9613	-52.5061	0	NA	NA	NA	NA	NA	128.355	-35.1179	0	NA	NA	11.9429	-87.9152	117.308	96.8	14.3575	NA	NA	NA	-10.2775	48.2281
IGR_CHR15:(COMPLEMENT(14771..15044))_108	YBOX_IGR1000124:NOL056C:NOL056C:chr15.fsa:(complement(14771..15044)):274:bp._108_0	NA	NA	-1000	NA	61.6601	76.6225	NA	-46.5806	67.297	67.2201	NA	NA	-70.5895	30.1697	-53.7978	57.8866	96.93	NA	0.0784523	37.7059	74.7338	0.620395	0	89.7268	-73.3182	-1.89	NA	NA	NA	NA	NA	NA	59.4909	-1000	NA	NA	-25.9878	NA	117.308	66.7	1.32127	-1000	NA	NA	NA	-53.0246
IGR_CHR15:(COMPLEMENT(609692..609827))_5	YBOX_IGR1000125:NOR031C:NOR031C:chr15.fsa:(complement(609692..609827)):136:bp._5_0	NA	NA	-32.3	NA	-44.3169	-65.2745	NA	NA	-108.8	NA	NA	NA	NA	-2.69327	NA	-81.1006	NA	NA	-0.125	NA	NA	-6.06387	-12.6	NA	-70.8865	0	NA	NA	NA	NA	NA	NA	59.4909	27.937	NA	NA	48.5383	42.6338	NA	98.1	NA	NA	NA	NA	NA	56.8868
IGR_CHR16:(524229..524453)_100	YBOX_IGR1000240:gPL09_5:gPL09_5:chr16.fsa:(524229..524453):225:bp._100_0	102.599	-97.6973	0.444258	NA	NA	NA	NA	-56.4182	-108.8	NA	NA	-71.429	-83.0632	39.7043	NA	-72.1773	NA	NA	-9.09	-1.42	NA	-1000	-2.82	-82.3552	77.3649	0	NA	NA	NA	NA	NA	NA	-3.66124	0	NA	NA	-38.718	-88.1019	NA	-63.9447	NA	NA	NA	NA	NA	-58.4171
IGR_CHR16:(COMPLEMENT(445294..445444))_63	YBOX_IGR1000131:NPL002C:NPL002C:chr16.fsa:(complement(445294..445444)):151:bp._63_0	-91.1828	97.3332	-1000	NA	23.1651	0	NA	42.4598	-108.8	-55.0558	NA	NA	18.6343	-33.6533	5.50285	84.9045	-103.442	NA	0.238679	0.158456	81.2545	-40.8783	0.114732	89.7268	-73.3182	-24.1	NA	NA	NA	NA	NA	NA	59.4909	-0.0232	NA	NA	18.5597	-87.9152	117.308	54.7	51.6875	NA	NA	NA	NA	29.4404
IGR_CHR16:(COMPLEMENT(718766..718943))_108	YBOX_IGR1000139:NPR015C:NPR015C:chr16.fsa:(complement(718766..718943)):178:bp._108_0	NA	29.6208	-1000	NA	2.10552	-42.6067	NA	-50.8503	83.4364	NA	NA	96.9623	83.9891	4.22736	0	12.7419	102.186	NA	2.06201	0	NA	-14.6363	NA	89.7268	-70.8865	0	NA	NA	NA	NA	NA	NA	59.4909	-0.0232	NA	NA	0.426758	-88.1019	-1000	82.9	47.0055	NA	NA	NA	NA	29.4404
IGX_YA_130870W	YBOX_IGX1000045:IGX_6_31:IGX_YA_130870W:[chromosome=I]:(130845..130945)	102.599	-97.6973	13.3928	NA	61.7032	-62.5802	NA	-61.8541	108.8	-60.7833	NA	-83.345	86.754	-1.39473	35.8152	-72.1773	-103.442	NA	0.125291	32.8329	-100	20.6057	8.53803	89.7268	77.3649	-0.825	NA	NA	NA	NA	NA	128.355	-5.90914	0	NA	NA	-45.2045	-86.3009	117.308	-91.9961	-4.74479	-88.5681	NA	NA	41.8488	19.2543
IGX_YB_612269C	YBOX_IGX1000026:IGX_39_8:IGX_YB_612269C:[chromosome=II]:(complement(612194..612294))	102.599	-97.6973	6.95495	NA	61.7032	-62.5802	NA	71.69	103.321	-56.6617	NA	96.9623	86.754	-0.970367	38.1064	-78.0027	102.186	NA	-0.346	-19.4	74.7338	-40.8783	3.58057	-75.3053	25.9127	-0.339	NA	NA	NA	NA	NA	128.355	-22.4787	0	NA	NA	-46.5485	73.2751	117.308	-95.9733	56.2708	-88.5681	NA	NA	-24.4545	18.7688
IGX_YC_210345C	YBOX_IGX1000046:IGX_60_12:IGX_YC_210345C:[chromosome=III]:(complement(210270..210370))	-101.317	97.3332	-1000	NA	61.7032	-24.3061	NA	37.302	-108.8	68.9113	NA	-85.8002	86.754	-32.4639	0.881921	84.9045	102.186	NA	0	0	-100	0	0	89.7268	-73.3182	2.72377	NA	NA	NA	NA	NA	128.355	59.4909	-0.699	NA	NA	43.9874	80.6974	-1000	93.5	-23.0803	-72.5946	NA	NA	50.8261	62.9082
IGX_YC_66732C	YBOX_IGX1000034:IGX_49_31:IGX_YC_66732C:[chromosome=III]:(complement(66657..66757))	-101.317	-97.6973	8.0402	NA	-26.5367	-70.0457	NA	71.69	108.8	62.8341	NA	96.9623	48.354	-3.6936	-53.7978	-66.8271	102.186	NA	-0.871	-29.2	-100	-20.6057	-2.19	-41.2887	-70.8865	-1000	NA	NA	NA	NA	NA	-128.355	-31.75	0.383397	NA	NA	0	-78.7616	117.308	-45.8679	-54.9348	-88.5681	NA	NA	-24.4545	19.2543
IGX_YD_205982C	YBOX_IGX1000047:IGX_77_17:IGX_YD_205982C:[chromosome=IV]:(complement(205907..206007))	10.2948	-97.6973	0.153204	NA	-44.3169	-70.0457	NA	61.8541	6.46815	-62.3317	NA	-85.8002	86.754	-1.39473	-17.5735	-81.1006	102.186	NA	-1.59	-2.87	74.7338	26.5753	-1000	89.7268	49.62	11.0797	NA	NA	NA	NA	NA	128.355	-20.8781	0	NA	NA	0.426758	76.4138	81.9573	-67.0371	-50.6841	88.9115	NA	NA	-43.9848	18.7688
IGX_YD_461208C	YBOX_IGX1000048:IGX_89_29:IGX_YD_461208C:[chromosome=IV]:(complement(461133..461233))	102.599	-97.6973	-29.3	NA	32.0463	1.78915	NA	61.8541	37.7309	60.7833	NA	-19.0643	12.6616	0.147076	2.36695	-78.0027	102.186	NA	0	0	81.2545	2.34452	-0.0186	89.7268	77.3649	0	NA	NA	NA	NA	NA	128.355	59.4909	0.0216508	NA	NA	0.0808392	-34.5203	81.9573	-70.1335	17.599	NA	NA	NA	13.075	37.4709
IGX_YD_944427C	YBOX_IGX1000002:IGX_107_10:IGX_YD_944427C:[chromosome=IV]:(complement(944352..944452))	NA	NA	8.0402	NA	-44.3169	NA	NA	-42.4598	-108.8	NA	NA	-89.4242	62.3403	8.84984	NA	-66.8271	NA	NA	6.58735	33.9362	NA	-25.1274	-0.0505	89.7268	-4.962	0	NA	NA	NA	NA	NA	NA	59.2698	8.74967	NA	NA	25.9878	70.0379	NA	NA	NA	NA	NA	NA	NA	61.9455
IGX_YE_359798W	YBOX_IGX1000003:IGX_151_22:IGX_YE_359798W:[chromosome=V]:(359773..359873)	102.599	-97.6973	0.212513	NA	-51.3262	42.6067	NA	71.69	-108.8	-56.6617	NA	96.9623	-83.0632	-33.6533	-18.951	-62.8518	-82.5511	NA	5.38139	-2.87	-100	23.6744	8.53803	89.7268	-49.62	25.3608	NA	NA	NA	NA	NA	128.355	-27.6566	0.270841	NA	NA	-43.9874	82.4445	-1000	-84.718	-54.273	NA	NA	NA	-24.4545	59.5381
IGX_YE_432929W	YBOX_IGX1000005:IGX_158_13:IGX_YE_432929W:[chromosome=V]:(432904..433004)	-101.317	NA	-1000	NA	0	1.78915	NA	-66.2914	54.5851	68.9113	NA	-73.4912	0	-5.16705	47.8831	-72.1773	-103.442	NA	0	0	64.6067	-1.47705	-1000	89.7268	-73.3182	0	NA	NA	NA	NA	NA	NA	-58.5421	-1000	NA	NA	-0.268759	-6.92368	117.308	-75.6098	48.3002	-10.4229	NA	NA	NA	62.9082
IGX_YG_1041277C	YBOX_IGX1000011:IGX_229_16:IGX_YG_1041277C:[chromosome=VII]:(complement(1041202..1041302))	NA	97.3332	4.28839	NA	NA	67.7301	NA	3.38841	108.8	NA	NA	-83.345	83.0632	0.147076	NA	-54.1329	NA	NA	-23	33.9362	NA	-10.3488	-1000	NA	-52.5061	-0.339	NA	NA	NA	NA	NA	NA	59.4909	0.383397	NA	NA	NA	76.4138	NA	82.7	NA	NA	NA	NA	NA	46.7692
IGX_YG_447101C	YBOX_IGX1000006:IGX_198_14:IGX_YG_447101C:[chromosome=VII]:(complement(447026..447126))	102.599	97.3332	1.04892	NA	-32.0463	76.8603	NA	61.8541	43.2815	47.3299	NA	96.9623	86.754	-0.437487	-28.127	84.9045	102.186	NA	-1000	-0.643	-100	-39.2257	-0.115	-82.8093	77.3649	-0.0142	NA	NA	NA	NA	NA	128.355	-3.66124	0	NA	NA	3.87183	76.4138	117.308	98	-25.0902	-88.5681	NA	NA	-35.6046	19.2543
IGX_YG_525831W	YBOX_IGX1000007:IGX_203_23:IGX_YG_525831W:[chromosome=VII]:(525806..525906)	-101.317	-97.6973	-10.6	NA	61.7032	-74.6345	NA	14.5501	-108.8	-51.4158	NA	-89.4242	-75.8683	-10.0006	31.0898	-72.1773	102.186	NA	0	0.0842763	-100	28.2261	0	89.7268	-73.3182	0	NA	NA	NA	NA	NA	NA	59.4909	27.5088	NA	NA	38.718	80.6974	-1000	95.1	31.332	NA	NA	NA	NA	45.0495
IGX_YG_851380C	YBOX_IGX1000009:IGX_221_21:IGX_YG_851380C:[chromosome=VII]:(complement(851305..851405))	-101.317	97.3332	-27	NA	-32.0463	22.1628	NA	NA	108.8	-56.6617	NA	-92.1368	-75.8683	-29.0009	-42.797	-72.1773	-103.442	NA	30.4204	2.87378	74.7338	10.3488	8.53803	-45.5556	-70.8865	-3.75	NA	NA	NA	NA	NA	-128.355	-15.0443	-7.67	NA	NA	23.5176	64.4467	117.308	86.5	-14.3575	-72.5946	NA	NA	-38.8052	11.5107
IGX_YG_856515C	YBOX_IGX1000010:IGX_222_22:IGX_YG_856515C:[chromosome=VII]:(complement(856440..856540))	102.599	-97.6973	13.3928	NA	-53.8894	73.4506	NA	-63.7361	108.8	68.9113	NA	96.9623	86.754	-7.86325	9.66888	82.4933	-103.442	NA	0	2.87378	85.3859	1.90352	-16	60.7059	77.3649	23.3888	NA	NA	NA	NA	NA	128.355	-19.2957	0.529662	NA	NA	-40.715	85.3618	117.308	90.6	20.9602	-88.5681	NA	NA	-20.2791	18.7688
IGX_YH_120172C	YBOX_IGX1000012:IGX_235_11:IGX_YH_120172C:[chromosome=VIII]:(complement(120097..120197))	-101.317	-97.6973	0.444258	NA	-32.0463	-49.4425	NA	71.69	108.8	-62.3317	NA	96.9623	-75.8683	-41.8022	-17.5735	-78.0027	102.186	NA	-21.9	-3.56	-100	-39.8774	6.54547	89.7268	-52.5061	0	NA	NA	NA	NA	NA	128.355	-13.6688	0	NA	NA	23.5176	-87.1846	-1000	-88.9854	14.3575	-88.5681	NA	NA	13.075	23.3539
IGX_YI_356393C	YBOX_IGX1000014:IGX_277_23:IGX_YI_356393C:[chromosome=IX]:(complement(356318..356418))	NA	97.3332	0.049327	NA	9.9844	56.6807	NA	-53.5091	98.5177	66.3694	NA	NA	55.9274	0	21.1997	-81.1006	-103.442	NA	0	2.30171	-100	-40.8783	0.422883	22.538	75.7184	-1.89	NA	NA	NA	NA	NA	NA	-36.2563	0	NA	NA	0.903079	85.3618	117.308	-97.2239	54.273	NA	NA	NA	NA	59.5381
IGX_YI_375941W	YBOX_IGX1000015:IGX_281_24:IGX_YI_375941W:[chromosome=IX]:(375916..376016)	102.599	-97.6973	-32.3	NA	-53.8894	77.0696	NA	71.69	108.8	59.6074	NA	-71.429	86.5529	0	-18.951	-57.8866	102.186	NA	0	-17.5	-100	-35.4533	-1.68	89.7268	-70.8865	0	NA	NA	NA	NA	NA	NA	-41.6915	13.8394	NA	NA	7.07323	-88.1019	117.308	-89.8544	20.9602	NA	NA	NA	NA	46.7692
IGX_YJ_245829W	YBOX_IGX1000017:IGX_298_31:IGX_YJ_245829W:[chromosome=X]:(245804..245904)	102.599	-97.6973	5.08129	NA	32.0463	0.235376	NA	-53.5091	6.46815	-41.4259	NA	-91.3513	-75.8683	-1.97263	0	4.31365	-82.5511	NA	0.184469	0	77.785	8.11416	0	53.8645	77.3614	0	NA	NA	NA	NA	NA	128.355	-43.6323	0.969846	NA	NA	-0.511058	-80.6974	117.308	90.2	56.2708	NA	NA	NA	0	31.0344
IGX_YJ_249548W	YBOX_IGX1000018:IGX_299_11:IGX_YJ_249548W:[chromosome=X]:(249523..249623)	NA	84.7227	9.16764	NA	NA	1.78915	NA	-53.5091	8.88554	NA	NA	-83.345	-62.3403	0	NA	-34.9249	NA	NA	-0.0427	-27.7	NA	-0.987027	-1000	NA	77.3649	-0.14	NA	NA	NA	NA	NA	NA	58.7547	0	NA	NA	NA	-88.1019	NA	-95.4896	NA	NA	NA	NA	NA	-53.0246
IGX_YJ_549530W	YBOX_IGX1000019:IGX_315_15:IGX_YJ_549530W:[chromosome=X]:(549505..549605)	86.3264	-97.6973	19.1758	NA	61.7032	27.3961	NA	37.302	-108.8	NA	NA	NA	86.754	2.36037	NA	-54.1329	-103.442	NA	-10.6	-37.1	NA	-40.8783	-3.58	NA	77.3649	-24.1	NA	NA	NA	NA	NA	NA	-58.5421	5.5185	NA	NA	2.00047	-88.1019	NA	92.2	NA	NA	NA	NA	NA	-43.291
IGX_YJ_93276C	YBOX_IGX1000016:IGX_290_4:IGX_YJ_93276C:[chromosome=X]:(complement(93201..93301))	102.599	-97.6973	19.1758	NA	56.8884	59.7352	NA	17.728	108.8	NA	NA	-69.3139	86.754	0.0921191	46.3883	-62.8518	102.186	NA	-25.2	-35	-100	-8.11416	-0.423	-65.4671	77.3649	-22.6	NA	NA	NA	NA	NA	NA	59.4909	0.197969	NA	NA	3.87183	-88.1019	117.308	91.5	9.98365	NA	NA	NA	0.19566	-66.6189
IGX_YK_168619C	YBOX_IGX1000020:IGX_335_20:IGX_YK_168619C:[chromosome=XI]:(complement(168544..168644))	NA	NA	26.0179	NA	51.3262	-74.6345	NA	-56.4182	-108.8	NA	NA	-97.0332	3.58204	22.2182	23.3753	-78.0027	96.93	NA	3.35782	20.9599	-100	0.192951	-20.5	NA	77.3649	-17.2	NA	NA	NA	NA	NA	NA	59.4909	-8.75	NA	NA	1.49788	-87.9152	-1000	96.1	4.14408	NA	NA	NA	NA	62.9082
IGX_YK_270281C	YBOX_IGX1000021:IGX_337_1:IGX_YK_270281C:[chromosome=XI]:(complement(270206..270306))	-101.317	84.7227	19.1758	NA	59.6681	33.6251	NA	-61.8541	-108.8	NA	NA	-89.4242	-83.0632	38.3069	1.08336	-72.1773	NA	NA	0	0	-100	6.06387	0.0809782	89.7268	73.6601	0.0131858	NA	NA	NA	NA	NA	NA	-43.6323	-16.5	NA	NA	-8.51441	-88.1019	-1000	-89.344	-54.273	NA	NA	NA	NA	-53.0246
IGX_YK_391511C	YBOX_IGX1000022:IGX_346_22:IGX_YK_391511C:[chromosome=XI]:(complement(391436..391536))	NA	-97.6973	0	NA	-53.8894	76.8603	NA	71.69	1.96355	NA	NA	-74.8779	-75.8683	-41.8022	40.5024	-66.8271	-103.442	NA	0	2.87378	-100	6.06387	-0.188	89.7268	77.3649	0.824877	NA	NA	NA	NA	NA	NA	59.4909	0	NA	NA	14.2064	-87.4105	117.308	-60.2029	36.8594	NA	NA	NA	44.9289	-53.0246
IGX_YK_440787C	YBOX_IGX1000023:IGX_347_6:IGX_YK_440787C:[chromosome=XI]:(complement(440712..440812))	102.599	-97.6973	0	NA	-26.5367	-53.368	NA	71.69	108.8	-57.7771	NA	-92.1368	-83.0632	-20.7714	49.1699	-72.1773	102.186	NA	-0.0785	-6.36	-100	-17.6293	-0.904	-59.7563	-70.8865	-0.0142	NA	NA	NA	NA	NA	NA	-5.48313	0	NA	NA	11.9429	-87.9152	117.308	-63.53	47.0055	88.9115	NA	NA	-35.6046	34.1067
IGX_YL_212414C	YBOX_IGX1000024:IGX_368_17:IGX_YL_212414C:[chromosome=XII]:(complement(212339..212439))	102.599	97.3332	-5.08	NA	-32.0463	77.274	NA	-46.5806	108.8	NA	NA	-79.4344	-75.8683	0.970367	NA	-72.1773	NA	NA	-4.32	-15.8	NA	-13.1987	-1.25	89.7268	-73.3182	0	NA	NA	NA	NA	NA	NA	59.4909	-9.9	NA	NA	1.14268	27.7906	NA	96.6	NA	NA	NA	NA	NA	-51.3274
IGX_YM_237837W	YBOX_IGX1000027:IGX_417_10:IGX_YM_237837W:[chromosome=XIII]:(237812..237912)	102.599	-97.6973	0	NA	0	27.3961	NA	30.1287	108.8	68.9113	NA	NA	83.9891	10.0006	-18.951	-72.1773	102.186	NA	28.871	30.4206	-100	-38.1413	-1000	89.7268	77.3649	0	NA	NA	NA	NA	NA	NA	59.4909	0	NA	NA	0.0808392	-87.9152	117.308	28.4	36.8594	NA	NA	NA	0	39.1927
IGX_YM_755699C	YBOX_IGX1000029:IGX_444_3:IGX_YM_755699C:[chromosome=XIII]:(complement(755624..755724))	102.599	-97.6973	19.1758	NA	-32.0463	-74.6345	NA	44.4893	108.8	61.8811	NA	-92.1368	-83.0632	38.9742	17.5735	57.8866	102.186	NA	10.6054	1.84294	-100	28.2261	-0.904	89.7268	-73.3182	0	NA	NA	NA	NA	NA	-128.355	-13.6688	4.66043	NA	NA	7.07323	76.4138	117.308	91.8	11.6167	-88.5681	NA	NA	43.9848	42.1161
IGX_YM_859338C	YBOX_IGX1000030:IGX_451_28:IGX_YM_859338C:[chromosome=XIII]:(complement(859263..859363))	102.599	-97.6973	10.6115	NA	-26.5367	13.6828	NA	71.69	92.8776	59.6074	NA	-97.0332	-75.8683	11.1764	38.1064	-57.8866	-103.442	NA	7.71003	0.0842763	-100	2.67927	8.53803	89.7268	77.3649	4.96232	NA	NA	NA	NA	NA	128.355	59.4909	0	NA	NA	0	64.4467	117.308	-72.855	8.84019	NA	NA	NA	-24.4545	61.9455
IGX_YM_865904C	YBOX_IGX1000031:IGX_453_21:IGX_YM_865904C:[chromosome=XIII]:(complement(865829..865929))	102.599	-97.6973	0	NA	-26.5367	76.6225	NA	27.6946	-108.8	64.8386	NA	96.9623	-83.0632	-3.21515	-52.5892	78.0027	102.186	NA	-0.0785	-30.4	-100	-38.5444	8.53803	-65.4671	-73.3182	-0.0142	NA	NA	NA	NA	NA	128.355	-12.2811	0	NA	NA	32.8886	82.4445	117.308	68.3	56.0182	88.9115	NA	NA	-38.8052	21.3754
IGX_YN_385532W	YBOX_IGX1000032:IGX_479_17:IGX_YN_385532W:[chromosome=XIV]:(385507..385607)	101.846	NA	-28.4	NA	-32.0463	6.23276	NA	-66.2914	108.8	NA	NA	-71.429	-75.8683	2.69327	NA	-34.9249	-103.442	NA	-10.6	-1.42	-100	-1.19988	-1000	-79.9613	-70.8865	-0.825	NA	NA	NA	NA	NA	NA	59.4909	27.722	NA	NA	0.903079	47.482	NA	98.2	NA	NA	NA	NA	NA	-53.0246
IGX_YN_444265C	YBOX_IGX1000033:IGX_484_10:IGX_YN_444265C:[chromosome=XIV]:(complement(444190..444290))	102.599	-97.6973	-12	NA	61.7032	-70.0457	NA	NA	-108.8	-60.7833	NA	-97.0332	38.4136	0	-33.3823	82.4933	-103.442	NA	0	-19.4	-100	29.5615	0.0809782	89.7268	-73.3182	-0.14	NA	NA	NA	NA	NA	128.355	-24.1425	-12.5	NA	NA	-36.69	82.4445	117.308	-76.1476	-43.9444	88.9115	NA	NA	-28.2728	11.5107
IGX_YO_415443C	YBOX_IGX1000035:IGX_523_25:IGX_YO_415443C:[chromosome=XV]:(complement(415368..415468))	102.599	-97.6973	0	NA	-44.3169	76.6225	NA	-59.2705	108.8	68.9113	NA	-92.1368	-83.0632	0.437488	38.1064	-81.1006	-103.442	NA	0.184469	-27.7	-100	34.4553	-0.613	-85.0972	-52.5061	-0.0142	NA	NA	NA	NA	NA	128.355	-37.9397	0	NA	NA	-48.5383	-88.1019	117.308	-56.3976	-36.8594	88.9115	NA	NA	-28.2728	15.9134
IGX_YO_456824C	YBOX_IGX1000036:IGX_526_26:IGX_YO_456824C:[chromosome=XV]:(complement(456749..456849))	NA	-97.6973	19.1758	NA	-44.3169	75.9396	NA	-61.8541	-108.8	NA	NA	-85.8002	8.61353	-38.9742	NA	-34.9249	NA	NA	13.5082	35.7192	NA	-10.3488	-0.0505	-79.9613	-70.8865	12.6235	NA	NA	NA	NA	NA	NA	59.4909	23.6153	NA	NA	11.9429	82.4445	NA	-74.8111	NA	NA	NA	NA	NA	-55.7043
IGX_YO_457545C	YBOX_IGX1000037:IGX_527_6:IGX_YO_457545C:[chromosome=XV]:(complement(457470..457570))	NA	-97.6973	-26	NA	61.7032	27.3961	NA	-61.8541	-108.8	62.5058	NA	-86.2844	8.61353	-29.0009	38.1064	-57.8866	102.186	NA	0	0	-100	-37.5128	-0.0505	-79.9613	77.3649	6.37362	NA	NA	NA	NA	NA	NA	59.4909	-27	NA	NA	0.903079	-88.1019	117.308	-61.6032	11.6167	NA	NA	NA	NA	53.0246
IGX_YO_492650C	YBOX_IGX1000038:IGX_532_28:IGX_YO_492650C:[chromosome=XV]:(complement(492575..492675))	77.6938	-97.6973	20.6927	NA	61.7032	2.82181	NA	53.5092	108.8	57.6396	NA	-71.429	24.8784	2.36037	0.268411	-72.1773	-103.442	NA	0	0	81.2545	2.67927	-9	89.7268	77.3649	0	NA	NA	NA	NA	NA	NA	59.4909	0	NA	NA	21.1381	82.4445	117.308	-95.6491	4.74479	NA	NA	NA	49.7012	45.0495
IGX_YO_629463C	YBOX_IGX1000039:IGX_539_21:IGX_YO_629463C:[chromosome=XV]:(complement(629388..629488))	NA	NA	-24.9	NA	12.4126	1.78915	NA	-56.4182	-108.8	NA	NA	-40.9148	86.0813	0.369041	NA	-49.3976	NA	NA	7.71003	4.39405	NA	-10.3488	-1000	NA	-70.8865	1.89027	NA	NA	NA	NA	NA	NA	59.4909	25.1718	NA	NA	4.76012	73.2751	NA	-86.0602	NA	NA	NA	NA	NA	NA
IGX_YO_728826W	YBOX_IGX1000040:IGX_548_7:IGX_YO_728826W:[chromosome=XV]:(728801..728901)	102.599	-97.6973	0	NA	-26.5367	70.0457	NA	21.4773	-108.8	64.3406	NA	-83.345	86.754	1.39473	16.0314	84.9045	102.186	NA	-25.2	1.41892	-100	-11.8484	-9	-85.0972	-52.5061	-15.7	NA	NA	NA	NA	NA	NA	-15.0443	0	NA	NA	3.87183	-87.1846	117.308	-88.5388	56.4867	NA	NA	NA	50.8261	45.0495
IGX_YP_251199C	YBOX_IGX1000042:IGX_577_22:IGX_YP_251199C:[chromosome=XVI]:(complement(251124..251224))	-101.317	97.3332	24.9454	NA	-32.0463	-5.12849	NA	-50.8503	-108.8	NA	NA	-86.2844	-83.0632	6.12166	-49.1699	-62.8518	102.186	NA	5.38139	13.9727	-100	-10.3488	-2.82	87.5711	-49.62	0	NA	NA	NA	NA	NA	NA	-48.5049	-0.97	NA	NA	-36.69	-87.9152	117.308	-85.3311	-6.6312	NA	NA	NA	0	23.3539
IGX_YP_335124C	YBOX_IGX1000043:IGX_583_2:IGX_YP_335124C:[chromosome=XVI]:(complement(335049..335149))	NA	97.3332	0.36257	NA	0	4.37953	NA	-50.8503	108.8	NA	NA	-85.8002	70.5895	0.0921191	NA	-66.8271	102.186	NA	0	0	-100	-23.6744	-1000	-87.0924	77.3649	3.74983	NA	NA	NA	NA	NA	NA	59.2969	0	NA	NA	16.1718	-88.1019	NA	-67.9028	NA	NA	NA	NA	NA	42.1161
IGX_YP_463206C	YBOX_IGX1000044:IGX_591_23:IGX_YP_463206C:[chromosome=XVI]:(complement(463131..463231))	102.599	-97.6973	26.0179	NA	-53.8894	53.368	NA	50.8503	108.8	62.7513	NA	-89.4242	86.754	40.7513	-38.1064	-57.8866	-103.442	NA	0	-37.1	-100	3.50858	-6.55	-87.0924	-52.5061	-12.6	NA	NA	NA	NA	NA	NA	-57.3229	8.74967	NA	NA	3.04851	-88.1019	117.308	-94.3173	19.5944	NA	NA	NA	NA	62.9082
NME1_NCR	NME1 RNA component of RNase MRP, which cleaves pre-rRNA and has a role in cell cycle-regulated degradation of daughter cell-specific mRNAs; human ortholog is implicated in cartilage-hair hypoplasia (CHH)	-101.317	97.3332	-1000	NA	61.7032	-0.61346	NA	63.7361	108.8	68.9113	NA	96.9623	3.58204	-1000	52.5892	62.8518	96.93	NA	20.6256	-27.7	58.2085	-9.18717	-5.52	89.7268	77.3649	9.52246	NA	NA	NA	NA	NA	128.355	59.4909	-0.0232	NA	NA	-16.1718	-86.0254	117.308	74.9	-19.5944	88.9115	NA	NA	38.8052	26.7788
NTS1-2_RRNA	NTS1-2 Non-transcribed region of the rDNA repeat located between the 3' ETS and RDN5, required for rDNA repeat expansion	-91.1828	82.1062	-1000	NA	55.8292	-42.6067	NA	0.605864	108.8	47.3299	NA	96.9623	24.8784	-1000	3.55758	83.2224	96.93	NA	-1.59	0	52.7514	0.122762	-1000	89.7268	77.3649	18.3874	NA	NA	NA	NA	NA	-128.355	59.4909	-1000	NA	NA	0.511058	-88.1019	117.308	86.2	-1000	88.9115	NA	NA	41.8488	14.2352
NTS2-1_RRNA	NTS2-1 Nontranscribed region of the rDNA repeat, located between RND5 and the 5'ETS; contains RNA polymerase I termination site	-27.4529	97.3332	-1000	NA	-53.8894	-9.56478	NA	0	-108.8	37.4699	NA	-85.8002	20.5765	-1000	8.11392	-49.3976	96.93	NA	-15	0	-100	-29.5615	-1000	89.7268	-70.8865	-0.535	NA	NA	NA	NA	NA	-128.355	-15.0443	-1000	NA	NA	14.2064	-36.7173	-1000	-96.9693	-1000	88.9115	NA	NA	50.8261	49.8254
Q0045_INT_5	COX1 Subunit I of cytochrome c oxidase, which is the terminal member of the mitochondrial inner membrane electron transport chain; one of three mitochondrially-encoded subunits	0	97.3332	-1000	NA	-53.8894	-24.3061	NA	-53.5091	-108.8	NA	NA	-89.4242	29.0498	0	0.881921	83.8576	102.186	NA	-1000	0	64.6067	-1000	-1000	-39.247	77.3649	0.0364895	NA	NA	NA	NA	NA	128.355	-36.2563	-1000	NA	NA	-0.268759	-30.309	-1000	-69.304	0	-59.7579	NA	NA	NA	34.1067
Q0045_INT_6	COX1 Subunit I of cytochrome c oxidase, which is the terminal member of the mitochondrial inner membrane electron transport chain; one of three mitochondrially-encoded subunits	0	97.3332	-1000	NA	-44.3169	-0.297364	NA	-42.4598	-108.8	NA	NA	-71.429	-83.0632	0	0.422517	83.2224	102.186	NA	-1000	0.26516	58.2085	-1000	-1000	-49.1426	-70.8865	0	NA	NA	NA	NA	NA	128.355	-5.90914	-1000	NA	NA	-1000	-6.92368	-1000	-33.7383	0	-88.5681	NA	NA	-32.132	-66.5787
Q0045_INT_7	COX1 Subunit I of cytochrome c oxidase, which is the terminal member of the mitochondrial inner membrane electron transport chain; one of three mitochondrially-encoded subunits	0	97.3332	-4.29	NA	61.7032	2.82181	NA	40.6306	108.8	NA	NA	-97.0332	1.00366	0	28.127	27.0931	-103.442	NA	19.2881	29.2012	74.7338	8.11416	-1000	89.7268	4.15423	0.53459	NA	NA	NA	NA	NA	NA	-52.3048	-2.1	NA	NA	-46.5485	-82.4445	-1000	96.2	2.87098	NA	NA	NA	-43.9848	51.3274
Q0045_JXN_EE20_5_ORF	COX1 Subunit I of cytochrome c oxidase, which is the terminal member of the mitochondrial inner membrane electron transport chain; one of three mitochondrially-encoded subunits	0	-97.6973	-1000	NA	-44.3169	-1000	NA	-50.8503	-108.8	NA	NA	-86.2844	-83.0632	0.785029	1.08336	84.9045	102.186	NA	-1000	0	64.6067	-1000	-1000	-53.8645	-52.5061	0	NA	NA	NA	NA	NA	-128.355	-4.7973	-1000	NA	NA	-2.00047	-17.4503	-1000	-81.7352	0	-88.5681	NA	NA	24.4545	49.8254
Q0045_JXN_EI_5_ORF	COX1 Subunit I of cytochrome c oxidase, which is the terminal member of the mitochondrial inner membrane electron transport chain; one of three mitochondrially-encoded subunits	0	-97.6973	-1000	NA	-32.0463	-22.1628	NA	-46.5806	-108.8	NA	NA	-10.9443	-83.0632	0	5.50285	-82.4933	-103.442	NA	-1000	0	84.1356	-1000	-1000	-38.0642	-73.3182	0	NA	NA	NA	NA	NA	-128.355	-25.9515	-1000	NA	NA	-5.97149	-1000	-1000	-39.5074	0	-10.4229	NA	NA	-32.132	-62.9082
Q0045_JXN_IE_5_ORF	COX1 Subunit I of cytochrome c oxidase, which is the terminal member of the mitochondrial inner membrane electron transport chain; one of three mitochondrially-encoded subunits	0	97.3332	-1000	NA	61.7032	-0.297364	NA	-56.4182	-108.8	NA	NA	NA	-83.0632	0	0.268411	84.9045	102.186	NA	-1000	0	58.2085	-1000	-1000	-39.247	-70.8865	0	NA	NA	NA	NA	NA	-128.355	-8.50869	-1000	NA	NA	-5.97149	-5.04059	-1000	-84.6021	0	-72.5946	NA	NA	10.2775	35.9496
Q0045_ORF	COX1 Subunit I of cytochrome c oxidase, which is the terminal member of the mitochondrial inner membrane electron transport chain; one of three mitochondrially-encoded subunits	0	97.3332	-1000	NA	-44.3169	-6.23276	NA	-46.5806	-108.8	57.6396	NA	-71.429	86.754	0	0	81.1006	96.93	NA	-1000	0	58.2085	-1000	-1000	-75.3053	77.3649	0	NA	NA	NA	NA	NA	-128.355	-22.4787	-1000	NA	NA	-10.2339	-22.0853	-1000	-76.648	0.990385	88.9115	NA	NA	24.4545	14.2352
Q0050_ORF	AI1 Reverse transcriptase required for splicing of the COX1 pre-mRNA, encoded by a mobile group II intron within the mitochondrial COX1 gene	0	97.3332	-1000	NA	61.7032	-1000	NA	-59.2705	-108.8	NA	NA	96.9623	-83.0632	-37.4719	-44.833	81.1006	102.186	NA	-1000	-17.5	-100	-1000	-1000	-39.247	-46.8734	-1000	NA	NA	NA	NA	NA	-128.355	-2.35068	-0.0403	NA	NA	-8.51441	-1000	-1000	-92.3035	25.0902	-88.5681	NA	NA	-35.6046	49.8254
Q0055_INT_1	AI2 Reverse transcriptase required for splicing of the COX1 pre-mRNA, encoded by a mobile group II intron within the mitochondrial COX1 gene	0	84.7227	-1000	NA	-51.3262	-42.6067	NA	-56.4182	108.8	NA	NA	-97.0332	86.754	0.282652	-25.9987	66.8271	102.186	NA	-2.67	-15.8	77.785	-0.271449	-1000	-87.0924	-46.8734	-1000	NA	NA	NA	NA	NA	128.355	-3.66124	-1000	NA	NA	-3.04851	-4.36851	117.308	-77.5115	NA	88.9115	NA	NA	-43.9848	26.7788
Q0055_ORF	AI2 Reverse transcriptase required for splicing of the COX1 pre-mRNA, encoded by a mobile group II intron within the mitochondrial COX1 gene	0	84.7227	-1000	NA	-51.3262	-1000	NA	-61.8541	-108.8	65.1532	NA	-85.8002	75.8683	3.6936	38.1064	-78.0027	96.93	NA	-1000	-10.4	58.2085	-1000	-1000	-71.8626	-52.5061	-1000	NA	NA	NA	NA	NA	128.355	-5.48313	-1000	NA	NA	-2.5421	-1000	117.308	-89.5888	1.59709	88.9115	NA	NA	-32.132	17.5098
Q0060_ORF	AI3 Endonuclease I-SceIII, encoded by a mobile group I intron within the mitochondrial COX1 gene	0	97.3332	-1000	NA	-44.3169	-45.7139	NA	-48.6551	-108.8	42.6872	NA	-71.429	43.7386	0	12.4208	84.9045	96.93	NA	-1000	26.0974	85.3859	-1000	-1000	-62.8419	77.3649	0.0364895	NA	NA	NA	NA	NA	NA	-46.9832	-1000	NA	NA	-8.51441	-4.36851	-1000	-61.2584	0	-54.8008	NA	NA	-32.132	61.9455
Q0065_INT_1	AI4 Endonuclease I-SceII, encoded by a mobile group I intron within the mitochondrial COX1 gene; intron is normally spliced by the BI4p maturase but AI4p can mutate to acquire the same maturase activity	0	79.487	-1000	NA	61.7032	-0.440167	NA	-50.8503	-108.8	NA	NA	-92.1368	84.6562	0.0921191	50.5225	62.8518	96.93	NA	-1000	-6.36	52.7514	-1000	-1000	89.7268	75.7184	-1000	NA	NA	NA	NA	NA	128.355	-35.1179	-1000	NA	NA	-10.2339	-2.41418	117.308	-48.2109	0.559616	88.7713	NA	NA	48.6448	0
Q0065_INT_2	AI4 Endonuclease I-SceII, encoded by a mobile group I intron within the mitochondrial COX1 gene; intron is normally spliced by the BI4p maturase but AI4p can mutate to acquire the same maturase activity	0	84.7227	-1000	NA	-44.3169	-22.1628	NA	-50.8503	-108.8	NA	NA	-71.429	29.0498	0	4.40365	83.2224	96.93	NA	-1000	10.353	81.2545	-1000	-1000	-79.9613	73.3182	0	NA	NA	NA	NA	NA	-128.355	-8.50869	-1000	NA	NA	-0.623477	-2.41418	-1000	-73.2108	0	-88.5681	NA	NA	NA	56.8868
Q0065_ORF	AI4 Endonuclease I-SceII, encoded by a mobile group I intron within the mitochondrial COX1 gene; intron is normally spliced by the BI4p maturase but AI4p can mutate to acquire the same maturase activity	0	84.7227	-1000	NA	61.7032	-7.38877	NA	-56.4182	108.8	68.9113	NA	-92.1368	83.9891	0	1.08336	66.8271	102.186	NA	-1000	0	52.7514	-1000	-1000	-38.0642	77.3649	0	NA	NA	NA	NA	NA	128.355	-17.6051	-1000	NA	NA	-0.903079	-24.0859	-1000	-57.5355	0	88.9115	NA	NA	-38.8052	32.2553
Q0070_INT_2	AI5_ALPHA Endonuclease I-SceIV, involved in intron mobility; encoded by a mobile group I intron within the mitochondrial COX1 gene	0	79.487	-1000	NA	61.7032	-1.2039	NA	-50.8503	108.8	NA	NA	NA	75.8683	0.282652	-25.9987	66.8271	102.186	NA	-1000	-8.87	52.7514	-1000	-1000	89.7268	-49.62	-1000	NA	NA	NA	NA	NA	128.355	-3.03926	-1000	NA	NA	-1.14268	-12.7738	117.308	-91.6248	NA	88.9115	NA	NA	50.8261	43.291
Q0070_INT_4	AI5_ALPHA Endonuclease I-SceIV, involved in intron mobility; encoded by a mobile group I intron within the mitochondrial COX1 gene	0	97.3332	-1000	NA	56.8884	-16.0587	NA	71.69	-108.8	NA	NA	-76.3143	66.7806	0	0.572794	30.8989	96.93	NA	-1000	0	74.7338	-1000	-1000	NA	77.3649	0.0364895	NA	NA	NA	NA	NA	128.355	-11.3942	-1000	NA	NA	-0.426758	-1000	-1000	-81.0489	0	-88.5681	NA	NA	-10.2775	39.1927
Q0070_ORF	AI5_ALPHA Endonuclease I-SceIV, involved in intron mobility; encoded by a mobile group I intron within the mitochondrial COX1 gene	0	-97.6973	-1000	NA	-32.0463	-1000	NA	-42.4598	-108.8	NA	NA	-69.3139	70.5895	0	1.08336	-78.0027	-103.442	NA	-1000	0	52.7514	-1000	-1000	-50.2684	-70.8865	0.0844391	NA	NA	NA	NA	NA	128.355	-13.6688	-1000	NA	NA	-1000	-2.41418	-1000	-28.0108	0	-47.1651	NA	NA	5.54587	42.1161
Q0075_ORF	AI5_BETA Protein of unknown function, encoded within an intron of the mitochondrial COX1 gene; translational initiation codon is predicted to be ATA rather than ATG	0	-97.6973	-1000	NA	-44.3169	-1000	NA	-44.4893	-108.8	NA	NA	-10.9443	66.7806	0	0	44.3309	102.186	NA	-1000	0	77.785	-1000	-1000	-41.2887	77.3649	0	NA	NA	NA	NA	NA	NA	-13.6688	-1000	NA	NA	-1000	-30.309	-1000	-57.1109	0	-88.5681	NA	NA	NA	-42.1161
Q0080_ORF	ATP8 Subunit 8 of the F0 sector of mitochondrial inner membrane F1-F0 ATP synthase, encoded on the mitochondrial genome	0	-97.6973	-0.363	NA	60.9122	-0.297364	NA	-48.6551	-108.8	NA	NA	-69.3139	86.754	-19.2137	-53.7978	83.2224	102.186	NA	-1000	-12.1	58.2085	-0.271449	NA	-53.8645	-73.3182	0	NA	NA	NA	NA	NA	NA	-24.1425	-0.0232	NA	NA	-0.903079	-22.0853	-1000	-96.8268	16.0931	-34.6104	NA	NA	5.54587	58.4171
Q0085_ORF	ATP6 Mitochondrially encoded subunit 6 of the F0 sector of mitochondrial F1F0 ATP synthase, which is a large, evolutionarily conserved enzyme complex required for ATP synthesis	0	84.7227	-1000	NA	-53.8894	-1000	NA	-44.4893	108.8	-47.3299	NA	-89.4242	86.754	-38.3069	-52.5892	66.8271	102.186	NA	-1000	-2.3	58.2085	-0.221845	-1000	-41.2887	-70.8865	0	NA	NA	NA	NA	NA	-128.355	-45.4054	-1000	NA	NA	-5.97149	-87.027	-1000	-91.213	0.325652	88.9115	NA	-68.537	0	23.3539
Q0105_INT_4	COB Cytochrome b, mitochondrially encoded subunit of the ubiquinol-cytochrome c reductase complex which includes Cobp, Rip1p, Cyt1p, Cor1p, Qcr2p, Qcr6p, Qcr7p, Qcr8p, Qcr9p, and Qcr10p	0	84.7227	-1000	NA	-32.0463	-1000	NA	-42.4598	-108.8	NA	NA	-71.5089	-83.0632	0.0921191	54.6052	-72.1773	-103.442	NA	-1000	-4.39	58.2085	-1000	-1000	-42.0143	-49.62	0	NA	NA	NA	NA	NA	-128.355	-8.50869	-1000	NA	NA	-0.101448	-3.71914	-1000	-40.1668	0	-88.5681	NA	NA	-20.2791	37.4709
Q0105_INT_5	COB Cytochrome b, mitochondrially encoded subunit of the ubiquinol-cytochrome c reductase complex which includes Cobp, Rip1p, Cyt1p, Cor1p, Qcr2p, Qcr6p, Qcr7p, Qcr8p, Qcr9p, and Qcr10p	0	80.822	-1000	NA	61.7032	-1000	NA	-48.6551	108.8	NA	NA	-85.8002	24.8784	0.282652	4.40365	-81.1006	102.186	NA	-1000	-14	52.7514	-1000	-1000	-68.8725	-52.5061	0	NA	NA	NA	NA	NA	-128.355	-13.6688	-1000	NA	NA	-0.426758	-1000	-1000	-37.3567	0	88.9115	NA	NA	NA	53.0246
Q0105_ORF	COB Cytochrome b, mitochondrially encoded subunit of the ubiquinol-cytochrome c reductase complex which includes Cobp, Rip1p, Cyt1p, Cor1p, Qcr2p, Qcr6p, Qcr7p, Qcr8p, Qcr9p, and Qcr10p	0	97.3332	-1000	NA	-53.8894	-1000	NA	-48.6551	-108.8	NA	NA	-89.4242	84.6562	0.970367	1.74467	62.8518	96.93	NA	-1000	0.158456	58.2085	-0.149158	-1000	89.7268	-70.8865	0	NA	NA	NA	NA	NA	-128.355	-25.9515	-1000	NA	NA	-3.87183	-5.04059	-1000	-83.83	NA	-88.5681	NA	NA	16.7257	9.47897
Q0110_ORF	BI2 Mitochondrial mRNA maturase with a role in splicing, encoded by both exon and intron sequences of partially processed COB mRNA	0	97.3332	-1000	NA	61.7032	-0.297364	NA	-48.6551	108.8	NA	NA	-86.2844	55.9274	0	5.50285	84.9045	96.93	NA	-1000	-3.56	32.6035	-1000	-1000	-39.247	-73.3182	0	NA	NA	NA	NA	NA	-128.355	-27.6566	-1000	NA	NA	-0.144396	-54.883	-1000	-54.988	0	88.9115	NA	NA	-43.9848	11.5107
Q0115_INT_1	BI3 Mitochondrial mRNA maturase, forms a complex with Mrs1p to mediate splicing of the bI3 intron of the COB gene; encoded by both exon and intron sequences of partially processed COB mRNA	0	97.3332	-1000	NA	61.7032	74.6345	NA	10.014	-108.8	NA	NA	-97.0332	3.58204	-22.2182	4.40365	34.9249	-82.5511	NA	-0.0785	-12.1	58.2085	0	-1000	NA	77.3649	7.83756	NA	NA	NA	NA	NA	NA	-3.66124	-0.0232	NA	NA	-0.511058	-2.41418	-1000	-76.865	0	-88.5681	NA	NA	-20.2791	45.0495
Q0115_ORF	BI3 Mitochondrial mRNA maturase, forms a complex with Mrs1p to mediate splicing of the bI3 intron of the COB gene; encoded by both exon and intron sequences of partially processed COB mRNA	0	84.7227	-1000	NA	61.7032	-0.440167	NA	-42.4598	83.4364	NA	NA	-62.079	86.754	1.39473	NA	84.9045	96.93	NA	NA	-0.488	NA	NA	-1000	NA	-73.3182	0	NA	NA	NA	NA	NA	NA	59.4909	-1000	NA	NA	-4.76012	-64.4467	NA	-48.3123	NA	-88.5681	NA	NA	NA	45.0495
Q0120_INT_2	BI4 Mitochondrial mRNA maturase, forms a complex with Nam2p to mediate splicing of the bI4 intron of the COB gene; encoded by both exon and intron sequences of partially processed COB mRNA	0	-97.6973	-1000	NA	-51.3262	-0.297364	NA	-56.4182	-108.8	NA	NA	-71.429	83.0632	0.369041	12.4208	84.9045	-103.442	NA	-1000	-15.8	84.1356	-1000	-1000	NA	-70.8865	0	NA	NA	NA	NA	NA	NA	-31.75	-1000	NA	NA	-0.511058	-27.7906	-1000	-78.9655	0	-88.5681	NA	NA	NA	41.1149
Q0120_JXN_EE20_3_ORF	BI4 Mitochondrial mRNA maturase, forms a complex with Nam2p to mediate splicing of the bI4 intron of the COB gene; encoded by both exon and intron sequences of partially processed COB mRNA	0	97.3332	-1000	NA	-53.8894	-1000	NA	-44.4893	-108.8	NA	NA	-71.429	86.5529	1.1499	3.55758	44.3309	96.93	NA	-1000	1.08311	52.7514	-1000	-1000	-82.3552	-70.8865	0	NA	NA	NA	NA	NA	-128.355	-58.5421	-1000	NA	NA	-4.76012	-87.027	-1000	-60.3819	3.37857	88.9115	NA	NA	38.8052	11.5107
Q0120_JXN_EI_3_ORF	BI4 Mitochondrial mRNA maturase, forms a complex with Nam2p to mediate splicing of the bI4 intron of the COB gene; encoded by both exon and intron sequences of partially processed COB mRNA	0	97.3332	-1000	NA	32.0463	-1000	NA	-53.5091	108.8	62.7513	NA	-85.8002	86.754	0.147076	9.66888	81.1006	102.186	NA	-1000	1.41892	58.2085	-1000	-1000	-38.0642	-52.5061	0	NA	NA	NA	NA	NA	-128.355	-24.1425	-1000	NA	NA	-2.00047	-27.7906	-1000	-81.25	0.325652	-88.5681	NA	NA	46.593	9.47897
Q0120_JXN_IE_3_ORF	BI4 Mitochondrial mRNA maturase, forms a complex with Nam2p to mediate splicing of the bI4 intron of the COB gene; encoded by both exon and intron sequences of partially processed COB mRNA	0	97.3332	-1000	NA	44.3169	-1000	NA	-48.6551	108.8	NA	NA	-71.429	86.754	0.195248	1.74467	30.8989	96.93	NA	-1000	2.30171	52.7514	-1000	-1000	-85.0972	-70.8865	0	NA	NA	NA	NA	NA	-128.355	-27.6566	-1000	NA	NA	-11.9429	-36.7173	117.308	-61.9239	0	88.9115	NA	NA	13.075	0
Q0120_ORF	BI4 Mitochondrial mRNA maturase, forms a complex with Nam2p to mediate splicing of the bI4 intron of the COB gene; encoded by both exon and intron sequences of partially processed COB mRNA	0	97.3332	NA	NA	-44.3169	-1000	NA	-44.4893	-108.8	NA	NA	-79.4344	62.3403	0.195248	NA	82.4933	102.186	NA	NA	-4.39	58.2085	-1000	-1000	NA	77.3649	0.0131858	NA	NA	NA	NA	NA	NA	-29.7551	-1000	NA	NA	-0.426758	-47.482	NA	-71.1527	NA	88.9115	NA	-64.9259	NA	43.291
Q0130_ORF	OLI1 F0-ATP synthase subunit 9 (ATPase-associated proteolipid), encoded on the mitochondrial genome; mutation confers oligomycin resistance; expression is specifically dependent on the nuclear genes AEP1 and AEP2	0	84.7227	-1000	NA	-53.8894	-1000	NA	-44.4893	108.8	NA	NA	-71.429	-83.0632	NA	4.40365	62.8518	0	NA	-1000	0	74.7338	-0.149158	-1000	-75.3053	-52.5061	14.2275	NA	NA	NA	NA	NA	NA	-2.35068	-1000	NA	NA	-1000	-11.1574	117.308	-90.5639	56.4867	-72.5946	NA	NA	-43.9848	11.5107
Q0140_ORF	VAR1 Mitochondrial ribosomal protein of the small subunit, mitochondrially-encoded; polymorphic in different strains due to variation in number of AAT (asparagine) codons; translated near the mitochondrial inner membrane	0	84.7227	-1000	NA	61.7032	-1000	NA	-59.2705	95.9793	NA	NA	-86.2844	86.754	1.97263	21.1997	82.4933	102.186	NA	-1000	-1.84	32.6035	-1000	NA	-38.0642	77.3649	-0.0142	NA	NA	NA	NA	NA	NA	-24.1425	-1000	NA	NA	-0.511058	-52.4645	-1000	97.6	-1.32127	88.9115	NA	NA	50.8261	23.3539
Q0160_ORF	SCEI I-SceI DNA endonuclease, encoded by the mitochondrial group I intron of the 21S_rRNA gene; mediates gene conversion that propagates the intron into intron-less copies of the 21S_rRNA gene	0	97.3332	-1000	NA	-53.8894	-3.22515	NA	-50.8503	-108.8	NA	NA	-92.1368	55.9274	0.369041	-46.3883	57.8866	-103.442	NA	-1000	-0.488	64.6067	-1000	-1000	-55.9635	-49.62	-1000	NA	NA	NA	NA	NA	-128.355	-4.49241	-1000	NA	NA	-0.101448	-2.41418	117.308	-43.3001	55.3751	-88.5681	NA	NA	-13.075	53.0246
Q0250_ORF	COX2 Subunit II of cytochrome c oxidase, which is the terminal member of the mitochondrial inner membrane electron transport chain; one of three mitochondrially-encoded subunits	12.2836	97.3332	-1000	NA	-44.3169	-40.0111	NA	-50.8503	-108.8	28.9914	NA	96.9623	43.7386	16.6221	-21.1997	84.8138	17.8655	NA	-0.0427	-2.87	58.2085	-0.149158	-1000	-55.9635	-70.8865	0.0844391	NA	NA	NA	NA	NA	-128.355	-4.49241	-1000	NA	NA	-0.623477	-22.0853	-1000	-94.3466	25.0902	-88.5681	NA	NA	0.667943	48.2281
Q0255_INT_1	Maturase-like protein	91.1828	-97.6973	-1000	NA	-26.5367	-1000	NA	-42.4598	98.5177	NA	NA	-69.3139	1.00366	-20.7714	-44.833	-57.8866	102.186	NA	NA	-0.0538	77.785	-1000	-1000	-22.6573	-70.8865	-0.0365	NA	NA	NA	NA	NA	NA	-27.6566	-1000	NA	NA	-2.5421	-5.85567	-1000	-56.8204	-1.07138	-88.5681	NA	NA	NA	-53.0246
Q0255_OCH__ORF	Maturase-like protein	36.0319	84.7227	-1000	NA	-44.3169	-3.22515	NA	NA	-108.8	NA	NA	-62.079	-75.8683	33.6533	NA	-72.1773	88.8022	NA	-1000	-3.56	58.2085	-1000	NA	-49.1426	-70.8865	24.6227	NA	NA	NA	NA	NA	NA	-19.2957	-1000	NA	NA	-0.268759	-3.00783	-1000	-64.1888	-20.9602	-72.5946	NA	NA	24.4545	-58.4171
Q0275_ORF	COX3 Subunit III of cytochrome c oxidase, which is the terminal member of the mitochondrial inner membrane electron transport chain; one of three mitochondrially-encoded subunits	0	84.7227	-1000	NA	-32.0463	-3.22515	NA	-56.4182	-108.8	NA	NA	-86.2844	86.754	-0.118186	21.1997	84.2632	95.3299	NA	-1000	-15.8	64.6067	-1000	-1000	-35.3802	-70.8865	0.0131858	NA	NA	NA	NA	NA	NA	-24.1425	-1000	NA	NA	-7.07323	-6.92368	-1000	97.9	-17.599	-88.5681	NA	NA	-43.9848	51.3274
Q0297_ORF	Dubious open reading frame of the mitochondrial genome; unlikely to encode a protein, based on available experimental and comparative sequence data; partially overlaps the verified gene RPM1	0	67.5236	-1000	NA	-53.8894	-1000	NA	-46.5806	-108.8	NA	NA	-85.8002	85.4639	-13.8602	35.8152	-78.0027	96.93	NA	-1000	-3.56	77.785	-1000	-1000	-41.2887	73.3182	-1000	NA	NA	NA	NA	NA	-128.355	-19.2957	-1000	NA	NA	-0.144396	-1000	-1000	-97.0166	25.0902	-88.5681	NA	NA	-43.9848	-42.1161
RDN37-1_RRNA	#N/A	NA	NA	NA	NA	NA	NA	NA	NA	NA	NA	NA	NA	NA	NA	NA	NA	NA	0	NA	NA	NA	NA	NA	NA	NA	NA	NA	NA	NA	NA	NA	NA	NA	NA	NA	NA	NA	NA	NA	NA	NA	NA	NA	NA	NA	NA
RDN58-1_RRNA	RDN58-1 5.8S ribosomal RNA, component of the 60S ribosomal subunit; encoded in the rDNA repeat (RDN1) as part of the 35S primary transcript; 3' end formation involves processing by the exosome complex while 5' end is generated by Kem1p and Rat1p	NA	NA	NA	NA	NA	NA	NA	NA	NA	NA	NA	NA	NA	NA	NA	NA	NA	0	NA	NA	NA	NA	NA	NA	NA	NA	NA	NA	NA	NA	NA	NA	NA	NA	NA	NA	NA	NA	NA	NA	NA	NA	NA	NA	NA	NA
REP1_2UM	NP_040489.1:Rep_1_protein_NC_001398_Saccharomyces_cerevisiae_2_micron_circle_plasmid,_complete_sequence._(complement(887..2008))_1033_0:YBOX_ACM1000016	102.599	84.7227	-32.2	NA	16.0498	56.6807	NA	0	108.8	61.8811	NA	96.9623	NA	17.9829	1.08336	62.8518	102.186	NA	4.31924	0	58.2085	0	0	-82.3552	-70.8865	9.52246	NA	NA	NA	NA	NA	-128.355	-20.8781	-6.56	NA	NA	5.97149	0	117.308	31.2	6.6312	-88.5681	NA	NA	NA	18.7688
REP2_2UM	NP_040491.1:Rep_2_protein_NC_001398_Saccharomyces_cerevisiae_2_micron_circle_plasmid,_complete_sequence._(complement(4308..5198))_109_0:YBOX_ACM1000018	NA	NA	-23.5	NA	0.237571	NA	NA	NA	-108.8	NA	NA	NA	NA	NA	NA	54.1329	NA	NA	NA	NA	NA	0.620395	0	NA	-73.3182	2.72377	NA	NA	NA	NA	NA	NA	-3.66124	NA	NA	NA	46.5485	NA	NA	NA	NA	NA	NA	NA	NA	8.01883
RPM1_NCR	RPM1 RNA component of mitochondrial RNase P, which also contains the protein subunit Rpm2p; RNase P removes 5' extensions from mitochondrial tRNA precursors; RPM1 is conserved in bacteria, fungi, and protozoa	0	29.6208	-1000	NA	-53.8894	-1000	NA	-46.5806	108.8	40.471	NA	-89.4242	86.754	-11.1764	-38.1064	83.8576	102.186	NA	-1000	-8.87	70.133	-1000	-1000	-60.7059	40.5658	-1000	NA	NA	NA	NA	NA	-128.355	-29.7551	-1000	NA	NA	-0.426758	-1000	-1000	-97.6266	27.4186	-88.5681	NA	NA	45.7911	-46.7692
RPR1_NCR	RPR1 RNA component of nuclear RNase P, which cleaves tRNA precursors to generate mature 5' ends; may be responsible for recognition of substrate tRNAs	-101.317	97.3332	-1000	NA	-53.8894	-0.297364	NA	-61.8541	108.8	67.2201	NA	96.9623	84.6562	-1000	-31.0898	81.1006	102.186	NA	4.31924	-14	70.133	6.06387	-8.54	-85.0972	-52.5061	-0.0844	NA	NA	NA	NA	NA	128.355	-57.3229	-1000	NA	NA	-10.2339	85.3618	117.308	94.7	-14.3575	88.9115	NA	NA	-41.8488	18.7688
RUF1_NCR	YBOX_NCR1000007:NCR_RUF1_RUF1_SGDID:S000028466,_Chr_IV_from_1493016-1492467,_reverse_complement,_ncRNA_424	-101.317	84.7227	-1000	NA	61.7032	0	NA	-67.6085	-108.8	-53.0452	NA	96.9623	75.8683	-0.162953	17.5735	66.8271	-103.442	NA	0.650983	0.26516	64.6067	-39.8774	-9.54	89.7268	-52.5061	0	NA	NA	NA	NA	NA	-128.355	-27.6566	-1000	NA	NA	-4.76012	-78.7616	117.308	68.8	29.2976	88.9115	NA	NA	50.8261	26.7788
RUF2_SNORNA	YBOX_SNO1000018:SNO_RUF2_RUF2_SGDID:S000028467_Chr_VII_:_316791-317058_snoRNA_129	-91.1828	97.3332	-1000	NA	59.6681	0	NA	71.69	-108.8	-20.4319	NA	96.9623	12.6616	-1000	47.8831	62.8518	-103.442	NA	1.58769	13.9727	52.7514	-28.2261	1.24654	-83.5334	-52.5061	24.8361	NA	NA	NA	NA	NA	-128.355	-9.37465	-1000	NA	NA	3.87183	-88.1019	117.308	83.8	-9.98365	88.9115	NA	NA	-32.132	11.5107
RUF3_NCR	YBOX_NCR1000008:NCR_RUF3_RUF3_SGDID:S000028468,_Chr_XIII_from_626348-626653,_ncRNA_236	-101.317	84.7227	-1000	NA	61.7032	0	NA	71.69	-108.8	-25.507	NA	92.1368	-75.8683	-1000	2.90661	72.1773	-52.4056	NA	4.31924	0	77.785	-4.67962	3.58057	-70.0786	-70.8865	0	NA	NA	NA	NA	NA	-128.355	-25.9515	-0.0948	NA	NA	-28.4105	-87.9152	117.308	98.1	43.9444	88.9115	NA	NA	50.1183	8.01883
RUF5-2_NCR	RUF5-2 RNA of Unknown Function	-91.1828	97.3332	-0.164	NA	61.7032	-49.4425	NA	-42.4598	108.8	-62.3317	NA	NA	86.754	-11.1764	5.50285	78.0027	102.186	NA	24.2121	0	58.2085	-11.8484	0	89.7268	-73.3182	0.139904	NA	NA	NA	NA	NA	NA	59.4909	-1000	NA	NA	-10.2339	64.4467	-1000	96.8	-19.5944	-72.5946	NA	NA	-38.8052	-51.3274
SNR10_SNORNA	SNR10 H/ACA box small nucleolar RNA (snoRNA); essential gene required for for preRNA processing, specifically for cleavage at sites A1 and A2; also guides pseudouridylation of large subunit (LSU) rRNA at position U2923	-101.317	97.3332	-1000	NA	0	0	NA	46.5806	61.4784	-59.6074	NA	96.9623	86.5529	20.7714	0	82.4933	-103.442	NA	0	0	12.3893	6.06387	0	-83.5334	77.3649	0.21615	NA	NA	NA	NA	NA	-128.355	59.4909	-1000	NA	NA	-16.1718	-87.4105	-1000	-97.5484	-43.9444	-88.5681	NA	NA	50.8261	31.0344
SNR11_SNORNA	SNR11 H/ACA box small nucleolar RNA (snoRNA); guides pseudouridylation of large subunit (LSU) rRNA at position U2416	-91.1828	-97.6973	-1000	NA	1.58042	0	NA	7.79293	-108.8	-30.9009	NA	96.9623	83.9891	-0.162953	0	84.9045	-103.442	NA	10.6054	0	84.1356	-1.19988	0	-82.3552	-73.3182	0	NA	NA	NA	NA	NA	128.355	-33.3949	-1000	NA	NA	3.04851	-88.1019	-1000	95.4	-5.53926	88.9115	NA	NA	-16.7257	9.47897
SNR128_SNORNA	SNR128 C/D box small nucleolar RNA (snoRNA), referred to as U14; essential gene required for cleavage of 35S primary rRNA transcript to release the precursor to the 18S rRNA; guides 2'-O-methylation of small subunit (SSU) rRNA at position C414	-91.1828	67.5236	-1000	NA	-44.3169	73.4506	NA	63.7361	-108.8	NA	NA	83.345	86.754	-0.162953	0	-82.4933	-103.442	NA	17.8608	NA	52.7514	0.271449	8.53803	87.6346	-52.5061	-0.0142	NA	NA	NA	NA	NA	-21.8356	-33.3949	-1000	NA	NA	NA	-87.4105	0	97.7	-1.07138	-88.5681	NA	NA	-13.075	19.2543
SNR14_SNRNA	SNR14 U4 spliceosomal RNA; interacts with U6; snRNA U4	-91.1828	84.7227	-1000	NA	-44.3169	-0.297364	NA	-63.7361	108.8	-61.4848	NA	96.9623	-83.0632	-1000	-18.951	72.1773	83.1773	NA	-1000	-3.56	27.876	-1000	-1000	89.7268	-70.8865	0.0131858	NA	NA	NA	NA	NA	-128.355	-50.1035	-1000	NA	NA	-0.144396	-86.0254	-1000	88.2	-1000	88.9115	NA	NA	50.8261	62.9082
SNR17A_SNORNA	SNR17A small nucleolar RNA (snoRNA) U3, part of Small ribosomal SubUnit (SSU) processosome; SNR17B also encodes snoRNA U3	-101.317	97.3332	-1000	NA	61.7032	NA	NA	NA	108.8	NA	NA	96.9623	55.9274	-1000	49.1699	44.3309	NA	NA	-0.0253	-3.56	77.785	-25.1274	NA	-83.5334	-43.9446	NA	NA	NA	NA	NA	NA	NA	-1000	-1000	NA	NA	NA	NA	NA	NA	NA	NA	NA	NA	-10.2775	11.5107
SNR17B_SNORNA	SNR17B small nucleolar RNA (snoRNA) U3; part of small (ribosomal) subunit (SSU) processosome; SNR17A also encodes snoRNA U3	-101.317	97.3332	-1000	NA	-44.3169	45.7139	NA	67.6085	108.8	-22.9399	NA	96.9623	29.0498	-1000	28.127	19.1239	-103.442	NA	-0.0253	-12.1	74.7338	-11.8484	-1000	-79.9613	-43.9446	-1000	NA	NA	NA	NA	NA	-128.355	-1000	-1000	NA	NA	0	-87.1846	0	96.5	-1000	88.9115	NA	NA	-10.2775	11.5107
SNR18_SNORNA	SNR18 C/D box small nucleolar RNA (snoRNA); commonly referred to as U18; guides 2'-O-methylation of large subunit (LSU) rRNA at positions A649 and C650	-101.317	80.822	-1000	NA	0	30.2087	NA	-67.6085	67.297	-21.9763	NA	96.9623	52.5119	-1.39473	28.127	81.1006	-103.442	NA	10.6054	6.36111	52.7514	29.5615	-5.52	-75.3053	-70.8865	0	NA	NA	NA	NA	NA	-8.73423	-33.3949	-1000	NA	NA	0	82.4445	0	95.7	-0.559616	-88.5681	NA	NA	-13.075	25.4436
SNR189_SNORNA	SNR189 H/ACA box small nucleolar RNA (snoRNA); guides pseudouridylation of large subunit (LSU) rRNA at position U2735 and small subunit (SSU) rRNA at position U466	-101.317	97.3332	-0.444	NA	54.7935	0	NA	59.2705	-108.8	-44.6893	NA	96.4457	55.9274	-1.97263	6.59057	54.1329	-103.442	NA	16.4769	0	77.785	9.18717	0.0175611	-87.0924	-70.8865	18.3874	NA	NA	NA	NA	NA	128.355	-52.3048	-0.0232	NA	NA	1.14268	-87.9152	117.308	98.1	-34.9282	88.9115	NA	NA	49.7012	14.2352
SNR19_SNRNA	SNR19 U1 spliceosomal RNA; snRNA U1 homolog	-91.1828	97.3332	-1000	NA	NA	NA	NA	32.559	108.8	-31.2142	NA	96.9623	0.524642	-1000	46.3883	82.4933	NA	NA	0.0229114	19.3787	58.2085	-1000	-9	-68.8725	-70.8865	-1.89	NA	NA	NA	NA	NA	NA	-6.7582	-1000	NA	NA	-1000	-1000	-1000	-90.1404	NA	-72.5946	NA	NA	-13.075	35.9496
SNR190_SNORNA	SNR190 C/D box small nucleolar RNA (snoRNA) predicted to guide 2'-O-methylation of large subunit (LSU) rRNA at position G2395 but not shown to be active	-91.1828	82.1062	-1000	NA	-44.3169	13.6828	NA	40.6306	108.8	-44.6893	NA	49.2493	-75.8683	-1000	-28.127	62.8518	-103.442	NA	-0.346	-31.6	77.785	-9.18717	0.114732	-79.9613	-43.9446	-1000	NA	NA	NA	NA	NA	-128.355	-3.66124	-1000	NA	NA	0	85.3618	117.308	89	-1000	88.9115	NA	NA	-24.4545	8.01883
SNR191_SNORNA	SNR191 H/ACA box small nucleolar RNA (snoRNA); guides pseudouridylation of large subunit (LSU) rRNA at positions U2258 and U2260; encoded within the intron of NOG2/YNR053C	-27.4529	-97.6973	-1000	NA	61.7032	0	NA	-61.8541	-108.8	-44.6893	NA	-92.1368	55.9274	-1000	-35.8152	-78.0027	-102.752	NA	10.6054	5.34052	58.2085	-0.620395	-0.423	-75.3053	-46.8734	0	NA	NA	NA	NA	NA	-72.6354	-17.6051	-1000	NA	NA	-11.9429	-76.4138	-1000	-92.6049	-12.8811	-72.5946	NA	NA	-28.2728	-64.0384
SNR24_SNORNA	SNR24 C/D box small nucleolar RNA (snoRNA); commonly referred to as U24; guides 2'-O-methylation of large subunit (LSU) rRNA at positions C1437, C1449, and C1450	-91.1828	97.3332	-1000	NA	0.45891	30.2087	NA	68.5392	61.4784	-25.507	NA	35.9899	0	-1000	-23.3753	84.9045	96.93	NA	-0.0253	22.6604	64.6067	-1000	-16	-45.5556	-70.8865	20.723	NA	NA	NA	NA	NA	NA	-24.1425	-1000	NA	NA	0	-87.1846	81.9573	88	-0.559616	-72.5946	NA	NA	-10.2775	-65.5719
SNR3_SNORNA	SNR3 H/ACA box small nucleolar RNA (snoRNA); guides pseudouridylation of large subunit (LSU) rRNA at positions U2129, U2133, and U2264	-86.3264	-97.6973	-1000	NA	1.0348	0	NA	10.014	-108.8	67.2201	NA	84.1795	29.0498	-1.1499	0	27.0931	-103.442	NA	1.58769	0	85.3859	38.1413	0	89.7268	-73.3182	0	NA	NA	NA	NA	NA	-53.6758	59.4909	-1000	NA	NA	3.87183	-54.883	-1000	60.3	-1000	-72.5946	NA	NA	0.377344	34.1067
SNR30_SNORNA	SNR30 H/ACA box small nucleolar RNA (snoRNA); essential gene required for cleavage of 35S primary rRNA transcript to release the precursor to the 18S rRNA	-101.317	97.3332	-1000	NA	7.83624	0	NA	40.6306	78.5771	68.9113	NA	96.4484	43.7386	-0.580742	NA	39.7872	102.186	NA	0	NA	58.2085	14.6363	0.613198	89.7268	-70.8865	-1.89	NA	NA	NA	NA	NA	-128.355	-57.3229	-1000	NA	NA	0	-88.1019	14.2793	96.5	-31.332	88.9115	NA	NA	-38.8052	14.2352
SNR31_SNORNA	SNR31 H/ACA box small nucleolar RNA (snoRNA); guides pseudouridylation of small subunit (SSU) rRNA at position U999	-91.1828	97.3332	-0.052	NA	61.7032	0	NA	71.69	-108.8	-41.4259	NA	96.9623	86.754	-0.162953	54.1779	-81.1006	-103.442	NA	0	12.0838	58.2085	20.6057	0.0175611	89.7268	77.3649	0	NA	NA	NA	NA	NA	-128.355	59.4909	-0.0403	NA	NA	-36.69	-80.6974	117.308	97.6	-40.8822	-88.5681	NA	NA	-32.132	31.0344
SNR32_SNORNA	SNR32 H/ACA box small nucleolar RNA (snoRNA); guides pseudouridylation of large subunit (LSU) rRNA at position U2191	-101.317	84.7227	-0.705	NA	-53.8894	0	NA	35.0626	-108.8	68.9113	NA	96.4457	70.5895	-3.21515	25.9987	84.9045	-103.442	NA	0.184469	0.642681	70.133	-37.5128	3.58057	-85.0972	77.3649	0.139904	NA	NA	NA	NA	NA	-128.355	59.4909	-0.53	NA	NA	0.623477	-88.1019	117.308	96.5	-42.3782	88.9115	NA	NA	-43.9848	18.7688
SNR33_SNORNA	SNR33 H/ACA box small nucleolar RNA (snoRNA); guides pseudouridylation of large subunit (LSU) rRNA at position U1042	-101.317	43.0849	-1000	NA	59.6681	0	NA	15.9721	-108.8	-62.3317	NA	46.4747	83.0632	-5.16705	6.59057	62.8518	-103.442	NA	-17.9	0	81.2545	-0.766726	0	89.7268	-73.3182	0	NA	NA	NA	NA	NA	-128.355	59.4909	-0.0403	NA	NA	-32.8886	-87.9152	117.308	74.8	-16.0931	-88.5681	NA	NA	-41.8488	15.9134
SNR34_SNORNA	SNR34 H/ACA box small nucleolar RNA (snoRNA); guides pseudouridylation of large subunit (LSU) rRNA at positions U2826 and U2880	-101.317	80.822	-0.0901	NA	61.7032	0	NA	19.9145	108.8	-44.6893	NA	83.345	18.6343	-0.970367	5.50285	62.8518	-103.442	NA	20.6256	0	74.7338	-19.254	-20.5	89.7268	-52.5061	-11.1	NA	NA	NA	NA	NA	-128.355	-58.5421	-0.198	NA	NA	2.00047	-88.1019	81.9573	98	-23.0803	-88.5681	NA	NA	-38.8052	11.5107
SNR36_SNORNA	SNR36 H/ACA box small nucleolar RNA (snoRNA); guides pseudouridylation of small subunit (SSU) rRNA at position U1187	-101.317	97.3332	NA	NA	61.7032	0	NA	30.1287	-108.8	NA	NA	96.9623	86.754	-7.86325	18.951	72.1773	-103.442	NA	30.4606	0.178885	85.3859	-2.67927	1.68174	-87.0924	-70.8865	0	NA	NA	NA	NA	NA	NA	59.4909	-0.0557	NA	NA	45.2045	-87.027	117.308	74	-29.2976	NA	NA	NA	NA	34.1067
SNR37_SNORNA	SNR37 H/ACA box small nucleolar RNA (snoRNA); guides pseudouridylation of large subunit (LSU) rRNA at position U2944	-91.1828	97.3332	-1000	NA	61.7032	0	NA	71.69	-108.8	-20.4319	NA	96.9623	43.7386	-1000	NA	78.0027	-103.442	NA	-24.2	0	70.133	-1.47705	8.53803	-87.0924	-25.9127	0.824877	NA	NA	NA	NA	NA	-128.355	-37.9397	-1000	NA	NA	0	-86.0254	81.9573	97.4	-1000	-88.5681	NA	NA	-16.7257	15.9134
SNR38_SNORNA	SNR38 C/D box small nucleolar RNA (snoRNA), guides 2'-O-methylation of large subunit (LSU) rRNA at position G2815	-91.1828	-97.6973	-1000	NA	0	65.2745	NA	71.69	108.8	-27.5689	NA	96.9623	83.9891	-41.1881	31.0898	84.9045	-103.442	NA	-12.1	0.0457084	70.133	-1000	-1000	89.7268	-70.8865	0.0450556	NA	NA	NA	NA	NA	NA	-52.3048	-1000	NA	NA	0	-64.4467	81.9573	62.9	-11.6167	-19.0663	NA	NA	-10.2775	-53.0246
SNR39_SNORNA	SNR39 C/D box small nucleolar RNA (snoRNA), guides 2'-O-methylation of large subunit (LSU) rRNA at position A807	-101.317	97.3332	-1000	NA	0	56.6807	NA	59.2705	108.8	-25.507	NA	96.9623	0	-0.195248	NA	54.1329	96.93	NA	2.67409	38.9339	52.7514	-0.766726	-20.5	89.5587	77.3649	0	NA	NA	NA	NA	NA	-128.355	-48.5049	-1000	NA	NA	0	82.4445	81.9573	78.5	-8.84019	88.9115	NA	NA	-43.9848	31.0344
SNR39B_SNORNA	SNR39B C/D box small nucleolar RNA (snoRNA), guides 2'-O-methylation of large subunit (LSU) rRNA at position G805	102.599	79.487	-1000	NA	56.8884	24.3061	NA	71.69	37.7309	-20.4319	NA	-92.1368	-75.8683	-3.21515	0	-78.0027	-103.442	NA	-2.06	0	36.9297	0	0	89.7268	-46.8734	-4.96	NA	NA	NA	NA	NA	-49.6759	-58.5421	-1000	NA	NA	0	-88.1019	0	65.6	-16.0931	-72.5946	NA	NA	-13.075	15.9134
SNR4_SNORNA	SNR4 C/D box small nucleolar RNA (snoRNA) but not shown to be active and no target site is predicted within the ribosomal RNAs	-101.317	55.2603	-1000	NA	16.0498	74.6345	NA	71.69	-108.8	-44.6893	NA	84.1795	86.754	-0.625892	NA	44.3309	-103.442	NA	0.870698	0	64.6067	4.09089	0.0175611	89.7268	-70.8865	15.7195	NA	NA	NA	NA	NA	128.355	-58.5421	-1000	NA	NA	0	82.4445	19.3791	90.6	36.8594	-72.5946	NA	NA	-24.4545	4.70438
SNR40_SNORNA	SNR40 C/D box small nucleolar RNA (snoRNA), guides 2'-O-methylation of large subunit (LSU) rRNA at position U898 and small subunit (SSU) rRNA at position G1271	-82.2818	84.7227	-1000	NA	16.0498	65.2745	NA	71.69	88.5127	-20.4319	NA	46.4747	55.9274	-0.437487	0	-66.8271	102.186	NA	19.2881	0	52.7514	-38.8535	0	-87.0924	-52.5061	0	NA	NA	NA	NA	NA	-56.7725	-27.6566	-1000	NA	NA	0	-73.2751	81.9573	73.7	-1000	-88.5681	NA	NA	-13.075	-66.6189
SNR41_SNORNA	SNR41 C/D box small nucleolar RNA (snoRNA), guides 2'-O-methylation of small subunit (SSU) rRNA at positions A541 and G1126	-101.317	-97.6973	-1000	NA	-51.3262	49.4425	NA	14.5501	-108.8	-51.4158	NA	69.4037	43.7386	-2.36037	12.4208	84.8138	-103.442	NA	9.08736	0	58.2085	1.47705	0.114732	89.7268	-52.5061	0	NA	NA	NA	NA	NA	-1000	-57.3229	-1000	NA	NA	0	-82.4445	0	92	-2.87098	88.9115	NA	NA	50.8261	15.9134
SNR42_SNORNA	SNR42 H/ACA box small nucleolar RNA (snoRNA); guides pseudouridylation of large subunit (LSU) rRNA at position U2975	-101.317	-97.6973	-1000	NA	59.6681	0	NA	53.5092	-108.8	66.7163	NA	96.9623	43.7386	-15.1318	0.881921	82.4933	-103.442	NA	2.67409	0	77.785	-0.766726	0	89.7268	75.2432	0	NA	NA	NA	NA	NA	128.355	59.4909	-1000	NA	NA	-14.2064	-52.4645	-1000	75.4	-49.4768	-72.5946	NA	NA	41.8488	11.5107
SNR43_SNORNA	SNR43 H/ACA box small nucleolar RNA (snoRNA); predicted to guide pseudouridylation of large subunit (LSU) rRNA at position U966	-101.317	97.3332	-0.052	NA	56.8884	0	NA	44.4893	108.8	68.9113	NA	NA	62.3403	-10.0006	6.59057	83.8576	-103.442	NA	0	0	58.2085	35.4533	0.0809782	89.7268	77.3649	0	NA	NA	NA	NA	NA	NA	59.4909	-1.63	NA	NA	11.9429	-76.4138	117.308	85.3	56.4867	88.9115	NA	NA	24.4545	9.47897
SNR44_SNORNA	SNR44 H/ACA box small nucleolar RNA (snoRNA); guides pseudouridylation of large subunit (LSU) rRNA at position U1056 and small subunit (SSU) rRNA at position U106	-91.1828	75.7642	-1000	NA	16.0498	0	NA	63.7361	-108.8	-33.9477	NA	84.1795	0	34.7594	1.08336	84.9045	-103.442	NA	27.8861	0	81.2545	-2.34452	0	89.7268	77.3649	4.96232	NA	NA	NA	NA	NA	-24.0853	59.4909	-1000	NA	NA	30.5882	-76.4138	-1000	76.7	-36.8594	-72.5946	NA	NA	-16.7257	14.2352
SNR45_SNORNA	SNR45 C/D box small nucleolar RNA (snoRNA) but not shown to be active and no target site is predicted within the ribosomal RNAs	-101.317	80.822	-1000	NA	-44.3169	76.6225	NA	71.1065	-108.8	NA	NA	96.9623	55.9274	-0.118186	18.951	66.8271	102.186	NA	0.870698	0.158456	85.3859	4.09089	-11.7	88.0601	-70.8865	-21.7	NA	NA	NA	NA	NA	-128.355	-31.75	-0.0948	NA	NA	0	-88.1019	81.9573	81.9	-16.0931	-88.5681	NA	NA	-28.2728	37.4709
SNR46_SNORNA	SNR46 H/ACA box small nucleolar RNA (snoRNA); guides pseudouridylation of large subunit (LSU) rRNA at position U2865	-101.317	67.5236	-0.295	NA	61.7032	0	NA	35.0626	108.8	-62.3317	NA	84.1795	75.8683	-0.118186	18.951	84.9045	-103.442	NA	1.58769	0.26516	70.133	37.5128	-5.52	89.7268	-70.8865	-24.1	NA	NA	NA	NA	NA	128.355	-57.3229	-0.699	NA	NA	46.5485	-88.1019	117.308	97.2	48.3002	88.9115	NA	NA	50.8261	11.5107
SNR47_SNORNA	SNR47 C/D box small nucleolar RNA (snoRNA), guides 2'-O-methylation of large subunit (LSU) rRNA at position A2220 and small subunit (SSU) rRNA at position A619	-101.317	33.9422	-1000	NA	51.3262	67.7301	NA	71.69	108.8	NA	NA	NA	24.8784	-20.7714	0.268411	23.417	96.93	NA	-10.6	0	NA	-32.0251	NA	77.1659	77.3649	0	NA	NA	NA	NA	NA	NA	59.4909	-0.0232	NA	NA	0	-42.6338	117.308	91.4	-8.84019	NA	NA	NA	0	43.291
SNR48_SNORNA	SNR48 C/D box small nucleolar RNA (snoRNA), guides 2'-O-methylation of large subunit (LSU) rRNA at positions G2791 and G2793	-91.1828	80.822	-1000	NA	61.7032	74.6345	NA	-63.7361	-108.8	-28.9914	NA	96.9623	86.754	-1.39473	0.881921	-78.0027	-103.442	NA	29.9124	0	52.7514	-38.5444	0	-87.0924	-70.8865	0.0131858	NA	NA	NA	NA	NA	-24.0853	-58.5421	-1000	NA	NA	0	-86.3009	9.04356	87.1	-1.88985	-72.5946	NA	NA	50.8261	54.4159
SNR49_SNORNA	SNR49 H/ACA box small nucleolar RNA (snoRNA); guides pseudouridylation of large subunit (LSU) rRNA at position U990 and small subunit (SSU) rRNA at positions U120, U211, and U302	-101.317	84.7227	-0.444	NA	60.3979	0	NA	40.6306	-108.8	-48.1748	NA	96.9623	38.4136	-15.1318	3.55758	66.8271	-82.5511	NA	19.2881	0.35693	81.2545	-11.8484	0.188335	89.7268	-70.8865	0	NA	NA	NA	NA	NA	-128.355	-58.5421	-1000	NA	NA	36.69	-86.3967	117.308	-94.1331	-14.3575	-88.5681	NA	NA	50.8261	14.2352
SNR5_SNORNA	SNR5 H/ACA box small nucleolar RNA (snoRNA); guides pseudouridylation of large subunit (LSU) rRNA at positions U1004 and U1124	-82.2818	97.3332	-1000	NA	56.8884	0	NA	NA	-108.8	-29.9492	NA	96.9623	33.8054	-0.195248	2.36695	72.1773	-103.442	NA	12.0685	0	84.1356	-6.99531	8.53803	-79.9613	-70.8865	-9.52	NA	NA	NA	NA	NA	-128.355	-33.3949	-1000	NA	NA	11.9429	-88.1019	117.308	-95.9653	-0.381725	88.9115	NA	NA	2.48456	9.47897
SNR50_SNORNA	SNR50 C/D box small nucleolar RNA (snoRNA), guides 2'-O-methylation of large subunit (LSU) rRNA at position G867	-91.1828	19.3005	-1000	NA	0	-74.6345	NA	-50.8503	67.297	-20.4319	NA	NA	84.6562	-0.785029	0	84.9045	71.4621	NA	-1000	0	58.2085	-10.3488	0	-85.0972	-52.5061	0	NA	NA	NA	NA	NA	NA	59.4909	-1000	NA	NA	0	-88.1019	0	45.7	-1000	NA	NA	NA	-10.2775	43.291
SNR51_SNORNA	SNR51 C/D box small nucleolar RNA (snoRNA), guides 2'-O-methylation of large subunit (LSU) rRNA at position U2729 and small subunit (SSU) rRNA at position A100	-86.3264	7.29129	-1000	NA	-53.8894	49.4425	NA	50.8503	108.8	-20.4319	NA	80.9465	86.754	-1.1499	0	-81.1006	-103.442	NA	-1000	0	58.2085	-1.90352	0.0809782	89.7268	11.9088	0.21615	NA	NA	NA	NA	NA	-1000	-25.9515	-1000	NA	NA	0	76.4138	0	64.2	-0.381725	-11.9607	NA	NA	-13.075	-59.5381
SNR52_SNORNA	SNR52 C/D box small nucleolar RNA (snoRNA), guides 2'-O-methylation of large subunit (LSU) rRNA at position U2921 and small subunit (SSU) rRNA at position A420	-82.2818	-97.6973	-1000	NA	-32.0463	-71.7782	NA	25.8297	67.297	NA	NA	35.9899	86.754	-1000	NA	-82.4933	102.186	NA	-1000	-8.87	58.2085	-0.149158	8.53803	-68.8725	-49.62	-0.0844	NA	NA	NA	NA	NA	NA	-25.9515	-1000	NA	NA	0	-88.1019	NA	37.1	NA	88.9115	NA	NA	-7.24972	9.47897
SNR53_SNORNA	SNR53 C/D box small nucleolar RNA (snoRNA), guides 2'-O-methylation of small subunit (SSU) rRNA at position A796	NA	NA	NA	NA	NA	NA	NA	NA	NA	NA	NA	NA	NA	NA	NA	-44.3309	NA	NA	NA	NA	NA	NA	7.71721	NA	-73.3182	0	NA	NA	NA	NA	NA	NA	59.4909	NA	NA	NA	NA	NA	NA	NA	NA	NA	NA	NA	NA	-49.8254
SNR54_SNORNA	SNR54 C/D box small nucleolar RNA (snoRNA), guides 2'-O-methylation of small subunit (SSU) rRNA at position A974	-101.317	97.3332	-1000	NA	0	74.6345	NA	50.8503	-108.8	-57.7771	NA	96.9623	0	-1.39473	NA	30.8989	88.8022	NA	1.16203	0	52.7514	-0.987027	-20.5	87.5711	77.3649	0	NA	NA	NA	NA	NA	NA	59.4909	-1000	NA	NA	0	-88.1019	117.308	30.7	-47.0055	-72.5946	NA	NA	NA	11.5107
SNR55_SNORNA	SNR55 C/D box small nucleolar RNA (snoRNA), predicted to guide 2'-O-methylation of small subunit (SSU) rRNA at position U1269	102.599	97.3332	-1000	NA	-32.0463	67.7301	NA	69.4265	104.809	68.9113	NA	96.9623	86.754	-0.282652	51.5355	84.9045	102.186	NA	-19.3	32.8329	58.2085	29.5615	8.53803	70.9585	-52.5061	0	NA	NA	NA	NA	NA	-23.4921	-55.3536	-0.0403	NA	NA	0	85.3618	0	57.1	-19.5944	-88.5681	NA	NA	-16.7257	29.4404
SNR56_SNORNA	SNR56 C/D box small nucleolar RNA (snoRNA), guides 2'-O-methylation of small subunit (SSU) rRNA at position G1428	-101.317	43.0849	-1000	NA	0	-40.0111	NA	66.2914	48.6839	-62.3317	NA	69.4037	33.8054	-1.97263	0	19.1239	96.93	NA	-1000	0	64.6067	-0.834716	0	79.9613	77.3649	0	NA	NA	NA	NA	NA	128.355	59.4909	-1000	NA	NA	8.51441	-87.9184	117.308	36	-0.72352	-72.5946	NA	NA	5.54587	17.5098
SNR57_SNORNA	SNR57 C/D box small nucleolar RNA (snoRNA), guides 2'-O-methylation of small subunit (SSU) rRNA at position G1572	-101.317	97.3332	-1000	NA	32.0463	22.1628	NA	69.4265	83.4364	68.9113	NA	90.6434	55.9274	6.12166	0	19.1239	96.93	NA	-13.5	0	52.7514	-9.18717	0	89.7268	77.3649	0	NA	NA	NA	NA	NA	NA	59.4909	-1000	NA	NA	0.0808392	-2.41418	81.9573	59.5	-29.2976	-88.5681	NA	NA	43.9848	23.3539
SNR59_SNORNA	SNR59 C/D box small nucleolar RNA (snoRNA), guides 2'-O-methylation of large subunit (LSU) rRNA at position A807	-101.317	79.487	-1000	NA	12.4126	30.2087	NA	-56.4182	104.809	-22.9399	NA	-97.0332	-75.8683	-0.118186	11.0045	-78.0027	96.93	NA	20.6256	0	12.3893	-39.8774	7.71721	87.5711	-28.7796	-0.216	NA	NA	NA	NA	NA	NA	59.4909	-1000	NA	NA	0	64.4467	0	68.3	-11.6167	88.9115	NA	NA	-13.075	41.1149
SNR6_SNRNA	SNR6 U6 spliceosomal RNA, interacts with U4; homology to snRNA U6, interacts with snr14	-91.1828	97.3332	-1000	NA	1.58042	-6.23276	NA	-67.6085	88.5127	-39.202	NA	96.9623	-83.0632	-1000	-21.1997	-78.0027	10.7193	NA	-1000	-1.84	12.3893	-1000	-1000	-87.0924	-52.5061	-9.52	NA	NA	NA	NA	NA	-108.608	-43.6323	-1000	NA	NA	-1000	-34.5203	-1000	80.3	-1000	88.9115	NA	NA	-10.2775	-66.6179
SNR60_SNORNA	SNR60 C/D box small nucleolar RNA (snoRNA), guides 2'-O-methylation of large subunit (LSU) rRNA at positions A817 and G908	-91.1828	-97.6973	-1000	NA	61.7032	59.7352	NA	14.5501	108.8	-20.4319	NA	96.9623	75.8683	-1000	0	-66.8271	102.186	NA	-26.2	0	52.7514	-17.6293	0	-76.4868	-46.8734	12.6235	NA	NA	NA	NA	NA	-1000	-15.0443	-1000	NA	NA	0	-82.4445	14.2793	27.2	-1000	-88.5681	NA	NA	-4.47493	35.9496
SNR61_SNORNA	SNR61 C/D box small nucleolar RNA (snoRNA), guides 2'-O-methylation of large subunit (LSU) rRNA at position A1133	-91.1828	84.7227	-1000	NA	61.7032	67.7301	NA	67.6085	108.8	-31.2142	NA	96.9623	75.8683	-41.1881	0	66.8271	96.93	NA	30.4606	0	52.7514	-4.67962	0	-87.0924	-70.8865	0	NA	NA	NA	NA	NA	NA	-37.9397	-1000	NA	NA	0	-87.4105	81.9573	31.4	-1000	-25.2983	NA	NA	-43.9848	37.4709
SNR63_SNORNA	SNR63 C/D box small nucleolar RNA (snoRNA), guides 2'-O-methylation of large subunit (LSU) rRNA at position A2256	-101.317	97.3332	-1000	NA	61.7032	45.7139	NA	50.8503	-108.8	-29.15	NA	49.2493	29.0498	-0.195248	0.268411	72.1773	-103.442	NA	-15	0	64.6067	-36.4404	0.613198	-87.0924	-52.5061	-6.37	NA	NA	NA	NA	NA	-128.355	-19.2957	-1000	NA	NA	0	-88.1019	81.9573	67.6	-0.381725	88.9115	NA	NA	-32.132	11.5107
SNR64_SNORNA	SNR64 C/D box small nucleolar RNA (snoRNA), guides 2'-O-methylation of large subunit (LSU) rRNA at position C2337	-91.1828	19.3005	-1000	NA	54.7935	75.9396	NA	-59.2705	95.9793	-33.9477	NA	96.4457	-83.0632	-8.84984	0.268411	-78.0027	102.186	NA	2.67409	0	40.7177	-14.6363	0	-77.1659	-52.5061	-11.1	NA	NA	NA	NA	NA	-128.355	59.4909	-1000	NA	NA	0	-88.1019	117.308	70.7	-1000	-59.8184	NA	NA	-35.6046	-66.6189
SNR65_SNORNA	SNR65 C/D box small nucleolar RNA (snoRNA), guides 2'-O-methylation of large subunit (LSU) rRNA at position U2347	-101.317	67.5236	-1000	NA	0	71.7782	NA	-53.5091	108.8	NA	NA	NA	83.0632	-12.4469	0	-72.1773	93.5272	NA	-1000	0	77.785	-1.04174	0	71.8626	77.0806	0	NA	NA	NA	NA	NA	128.355	59.4909	-1000	NA	NA	0	-88.1019	117.308	21.3	-0.559616	57.453	NA	NA	NA	-42.1161
SNR66_SNORNA	SNR66 C/D box small nucleolar RNA (snoRNA), guides 2'-O-methylation of large subunit (LSU) rRNA at position U2417	-101.317	55.2603	-1000	NA	59.6681	-62.5802	NA	-61.8541	108.8	-59.6074	NA	96.9623	83.0632	-41.5204	0	84.9045	102.186	NA	-6.59	0	58.2085	-6.99531	0	89.7268	-73.3182	-21.7	NA	NA	NA	NA	NA	NA	59.4909	-1000	NA	NA	0.426758	-24.0859	117.308	60.8	-1.59709	-88.5681	NA	NA	NA	14.2352
SNR67_SNORNA	SNR67 C/D box small nucleolar RNA (snoRNA), guides 2'-O-methylation of large subunit (LSU) rRNA at positions G2619 and U2724	-101.317	-97.6973	-1000	NA	51.3262	9.56478	NA	63.7361	108.8	NA	NA	49.2493	20.5765	-1.97263	NA	84.9045	-103.442	NA	0.0426514	0.0457084	58.2085	22.1721	0.0175611	89.7268	-52.5061	0	NA	NA	NA	NA	NA	NA	-46.9832	-1000	NA	NA	0	-1000	NA	73.1	NA	-88.5681	NA	NA	NA	17.5098
SNR68_SNORNA	SNR68 C/D box small nucleolar RNA (snoRNA), guides 2'-O-methylation of large subunit (LSU) rRNA at position A2640	-101.317	97.3332	-1000	NA	-32.0463	56.6807	NA	61.8541	-108.8	-62.3317	NA	96.9623	-83.0632	-0.118186	18.951	84.9045	-103.442	NA	-2.67	2.87378	58.2085	0.404661	3.58057	89.7268	-70.8865	0.0364895	NA	NA	NA	NA	NA	-14.1931	-52.3048	-1000	NA	NA	0	-70.0379	0	83.5	-0.559616	-72.5946	NA	NA	-38.8052	46.7692
SNR69_SNORNA	SNR69 C/D box small nucleolar RNA (snoRNA), guides 2'-O-methylation of large subunit (LSU) rRNA at position C2948	-101.317	82.1062	-1000	NA	-44.3169	9.56478	NA	68.5392	-108.8	-20.4319	NA	96.4484	75.8683	-1.39473	0	-82.4933	-103.442	NA	-13.5	0	32.6035	9.18717	0.613198	70.9585	-70.8865	3.74983	NA	NA	NA	NA	NA	-14.1931	-24.1425	-1000	NA	NA	0	-88.1019	0	67.6	-0.559616	-88.5681	NA	NA	-10.2775	35.9496
SNR70_SNORNA	SNR70 C/D box small nucleolar RNA (snoRNA), predicted to guide 2'-O-methylation of small subunit (SSU) rRNA at position C1639	-91.1828	84.7227	-1000	NA	-32.0463	40.0111	NA	71.69	108.8	68.9113	NA	96.9623	86.754	-0.162953	11.0045	78.0027	96.93	NA	4.31924	0.642681	85.3859	33.1927	0.114732	89.7268	77.3649	0.338504	NA	NA	NA	NA	NA	-128.355	-50.1035	-1000	NA	NA	0	-87.9152	81.9573	89.9	-3.37857	88.9115	NA	NA	-24.4545	17.5098
SNR71_SNORNA	SNR71 C/D box small nucleolar RNA (snoRNA), guides 2'-O-methylation of large subunit (LSU) rRNA at position A2946	-101.317	-97.6973	-1000	NA	61.7032	53.368	NA	63.7361	-108.8	NA	NA	46.4747	86.754	20.7714	0	83.2224	102.186	NA	-23	0	64.6067	-5.33217	0	70.0786	77.3649	0	NA	NA	NA	NA	NA	NA	59.4909	-1000	NA	NA	0	-87.9184	81.9573	49.9	-2.87098	88.9115	NA	NA	46.593	11.5107
SNR72_SNORNA	SNR72 C/D box small nucleolar RNA (snoRNA), guides 2'-O-methylation of large subunit (LSU) rRNA at position A876	-91.1828	-97.6973	-1000	NA	-26.5367	-45.7139	NA	71.69	-108.8	-25.507	NA	96.9623	-83.0632	-13.8602	0.881921	-66.8271	88.8022	NA	-1000	0	52.7514	-0.766726	0	89.7268	-52.5061	0	NA	NA	NA	NA	NA	-1000	-27.6566	-1000	NA	NA	0	-88.1019	19.3791	54.9	-1000	-88.5681	NA	NA	-7.24972	-65.9719
SNR73_SNORNA	SNR73 C/D box small nucleolar RNA (snoRNA), guides 2'-O-methylation of large subunit (LSU) rRNA at position C2959	-91.1828	97.3332	-1000	NA	-26.5367	0	NA	40.6306	108.8	68.9113	NA	49.2493	38.4136	-1000	-35.8152	84.2632	-82.5511	NA	-1000	-31.6	64.6067	-9.18717	-0.188	89.7268	-49.62	-0.216	NA	NA	NA	NA	NA	-8.73423	-37.9397	-1000	NA	NA	0	82.4445	0	68	-1000	88.9115	NA	NA	-13.075	29.4404
SNR75_SNORNA	SNR75 C/D box small nucleolar RNA (snoRNA), guides 2'-O-methylation of large subunit (LSU) rRNA at position G2288	-91.1828	-97.6973	-1000	NA	-26.5367	74.6345	NA	-67.6085	-108.8	NA	NA	83.345	86.754	-1.39473	NA	-66.8271	-82.5511	NA	-2.06	22.6604	81.2545	-5.33217	0.422883	-68.8725	-49.62	11.0797	NA	NA	NA	NA	NA	NA	-3.66124	-1000	NA	NA	0	-64.4467	NA	63.5	NA	-72.5946	NA	NA	-8.56836	46.7692
SNR76_SNORNA	SNR76 C/D box small nucleolar RNA (snoRNA), guides 2'-O-methylation of large subunit (LSU) rRNA at position C2197	102.599	97.3332	-1000	NA	55.8292	18.767	NA	-50.8503	95.9793	57.6396	NA	-92.1368	-83.0632	10.0006	3.55758	-82.4933	-103.442	NA	12.0685	0	81.2545	9.18717	0	79.9613	-70.8865	0.824877	NA	NA	NA	NA	NA	NA	59.4909	-1000	NA	NA	0	82.4445	81.9573	36.8	5.53926	NA	NA	NA	NA	-66.4014
SNR77_SNORNA	SNR77 C/D box small nucleolar RNA (snoRNA), guides 2'-O-methylation of small subunit (SSU) rRNA at position U578	-91.1828	-97.6973	-1000	NA	-51.3262	22.1628	NA	69.4265	108.8	-41.4259	NA	50.1964	-83.0632	-1000	25.9987	-78.0027	96.93	NA	30.4606	3.55894	26.5486	38.1413	0	89.7268	-52.5061	0.0450556	NA	NA	NA	NA	NA	-19.747	-36.2563	-1000	NA	NA	0	-87.4105	55.4946	80	-0.381725	88.9115	NA	NA	-13.075	14.2352
SNR78_SNORNA	SNR78 C/D box small nucleolar RNA (snoRNA), guides 2'-O-methylation of large subunit (LSU) rRNA at position U2421	-91.1828	84.7227	-1000	NA	58.9027	59.7352	NA	67.6085	-108.8	68.9113	NA	NA	86.754	-2.36037	1.74467	66.8271	-103.442	NA	-25.2	0	74.7338	-8.11416	0	89.7268	-70.8865	0	NA	NA	NA	NA	NA	-8.73423	59.4909	-1000	NA	NA	0	-73.2751	81.9573	33.2	-1.07138	-72.5946	NA	NA	7.24972	9.47897
SNR79_SNORNA	SNR79 C/D box small nucleolar RNA (snoRNA), guides 2'-O-methylation of small subunit (SSU) rRNA at position C1007	-91.1828	67.5236	-1000	NA	61.7032	76.8603	NA	-56.4182	108.8	-20.4319	NA	96.9623	-83.0632	-1.68925	0	-78.0027	96.93	NA	13.5082	0	81.2545	38.1413	0	-79.9613	4.962	0.0364895	NA	NA	NA	NA	NA	NA	-27.6566	-1000	NA	NA	0	-85.3618	81.9573	52.8	-1000	-5.95594	NA	NA	48.0053	-53.0246
SNR7-L_SNRNA	SNR7-L U5 spliceosomal RNA; homology to snRNA U5, associated with spliceosome	102.599	55.2603	-0.164	NA	NA	NA	NA	56.4182	83.4364	68.9113	NA	96.4484	66.7806	-1.68925	-38.1064	15.569	NA	NA	29.9124	-36.6	43.9621	-0.987027	-1000	89.7268	77.3649	17.155	NA	NA	NA	NA	NA	NA	59.4909	-0.0232	NA	NA	-4.76012	-87.9152	117.308	98	NA	88.9115	NA	NA	50.8261	18.7688
SNR7-S_SNRNA	SNR7-S U5 spliceosomal RNA; homology to snRNA U5, associated with spliceosome	102.599	55.2603	-0.0901	NA	NA	NA	NA	66.2914	83.4364	68.9113	NA	96.9623	62.3403	-1.68925	-38.1064	34.9249	NA	NA	30.4606	-32.8	NA	-0.766726	-1000	89.7268	77.3649	21.7369	NA	NA	NA	NA	NA	NA	59.4909	-0.0232	NA	NA	-2.5421	-87.9152	117.308	98.1	NA	88.9115	NA	NA	50.8261	19.2543
SNR8_SNORNA	SNR8 H/ACA box small nucleolar RNA (snoRNA); guides pseudouridylation of large subunit (LSU) rRNA at positions U960 and U986	-91.1828	84.7227	-1000	NA	61.7032	0	NA	46.5806	-108.8	-48.1748	NA	96.9623	55.9274	-0.785029	4.40365	84.9045	-103.442	NA	23.0195	0	70.133	-1.04174	0	-77.1659	-70.8865	0	NA	NA	NA	NA	NA	-108.608	-33.3949	-1000	NA	NA	23.5176	-88.1019	-1000	98.1	-2.87098	88.9115	NA	NA	50.8261	26.7788
SNR9_SNORNA	SNR9 H/ACA box small nucleolar RNA (snoRNA); guides pseudouridylation of large subunit (LSU) rRNA at position U2340	-91.1828	97.3332	-1000	NA	61.7032	0	NA	46.5806	-108.8	-41.4259	NA	96.9623	52.5119	-11.1764	4.40365	84.5797	-103.442	NA	0.125291	0	77.785	-6.06387	0	-85.0972	-70.8865	0	NA	NA	NA	NA	NA	-79.1827	59.4909	-1000	NA	NA	0	-87.9152	81.9573	87.6	-8.84019	-88.5681	NA	NA	28.2728	46.7692
SRG1_NCR	SRG1 Non-protein-coding RNA that regulates the transcription of SER3; expression of SRG1 RNA represses expression of its neighboring gene SER3 via a transcription-interference mechanism	102.599	19.3005	-1000	NA	0	-62.5802	NA	71.69	78.5771	-55.0558	NA	-92.1368	86.754	0.195248	0	66.8271	96.93	NA	0.870698	0	58.2085	25.1274	0	-87.0924	-70.8865	0	NA	NA	NA	NA	NA	128.355	59.4909	-1000	NA	NA	-18.5597	-88.1019	-1000	-90.5316	52.5587	-88.5681	NA	NA	0.944895	29.4404
TA(AGC)D_TRNA	tRNA-Ala (Ala1), one of 11 nuclear tRNA genes containing the tDNA-anticodon AGC (converted to IGC in the mature tRNA), decodes GCU and GCC codons into alanine, one of 16 nuclear tRNAs for alanine	-72.7189	0	-1000	NA	58.9027	-11.21	NA	-44.4893	108.8	61.8811	NA	96.9623	-52.5119	-1.39473	1.74467	81.1006	0	NA	-1000	0.26516	43.9621	-0.404661	0.0809782	89.2682	-70.8865	0.21615	NA	NA	NA	NA	NA	-128.355	59.4909	-1000	NA	NA	-47.5559	82.4445	-1000	36.4	-1000	88.9115	NA	NA	-43.9848	-66.4014
TA(UGC)A_TRNA	tRNA-Ala (Ala2), one of 5 nuclear tRNA genes containing the tDNA-anticodon TGC (mature tRNA may be UGC or may contain modified bases), decodes GCA and probably GCG codons into alanine, one of 16 nuclear tRNAs for alanine	-82.2818	97.3332	-1000	NA	-44.3169	-0.61346	NA	-44.4893	-108.8	29.15	NA	-97.0332	NA	-1000	16.0314	84.9045	93.5272	NA	-1000	1.08311	58.2085	-0.149158	8.53803	89.7268	77.3649	14.2275	NA	NA	NA	NA	NA	106.705	-17.6051	-1000	NA	NA	-42.2586	-64.4467	-1000	94.4	-1000	88.9115	NA	NA	35.6046	-66.4014
TA(UGC)Q_TRNA	tRNA-Ala	-101.317	82.1062	-1000	NA	-44.3169	-42.6067	NA	-42.4598	-108.8	NA	NA	NA	86.754	-1000	NA	NA	-103.442	NA	-0.239	-1.08	-100	-0.221845	-1000	NA	-73.3182	-1000	NA	NA	NA	NA	NA	NA	-19.2957	-1000	NA	NA	0	NA	NA	NA	NA	-88.5681	NA	NA	NA	-42.1161
TD(GUC)B_TRNA	tRNA-Asp	-66.8633	-97.6973	-1000	NA	61.7032	-1000	NA	-67.6085	-108.8	-62.3317	NA	96.9623	86.754	-6.81144	6.59057	-82.4933	83.1773	NA	-0.493	0.35693	58.2085	-2.34452	0.0175611	-82.3552	74.6302	-24.1	NA	NA	NA	NA	NA	128.355	-22.4787	-1000	NA	NA	-47.5559	-52.4645	-1000	-85.4261	-1000	88.9115	NA	NA	-13.075	37.4709
TE(CUC)D_TRNA	tRNA-Glu	-91.1828	97.3332	-1000	NA	-44.3169	-1000	NA	-44.4893	-108.8	-36.4092	NA	96.9623	-75.8683	-1000	-21.1997	-78.0027	102.186	NA	-6.59	-0.643	36.9297	-1.47705	-20.5	-38.0642	-70.8865	0.139904	NA	NA	NA	NA	NA	0	-15.0443	-0.0403	NA	NA	-42.2586	-88.1019	-1000	-96.0494	-1000	88.9115	NA	NA	-8.56836	18.7688
TEL_TEL10R	YBOX_TEL1000006:TEL_TEL10R:SGDID:S000028974:Chr:X:744817-745666:telomere_585	-101.317	20.147	NA	NA	-44.3169	-1000	NA	66.2914	78.5771	55.0558	NA	NA	-83.0632	NA	-18.951	-54.1329	102.186	NA	-0.125	-0.357	77.785	NA	-1000	NA	-70.8865	-1000	NA	NA	NA	NA	NA	NA	59.4909	-1000	NA	NA	-30.5882	-88.1019	-1000	86	-1000	NA	NA	NA	-35.6046	-59.5381
TEL_TEL11L	YBOX_TEL1000010:TEL_TEL11L:SGDID:S000028906:Chr:XI:1-808:telomere_680	-91.1828	75.7642	NA	NA	-44.3169	-1000	NA	-44.4893	108.8	63.491	NA	NA	86.754	NA	-17.5735	-78.0027	102.186	NA	-1000	-0.0538	81.2545	NA	-1000	NA	77.3649	-1000	NA	NA	NA	NA	NA	NA	-58.5421	-1000	NA	NA	-11.9429	-87.9152	-1000	85.9	-1000	NA	NA	NA	NA	59.5381
TEL_TEL11R	YBOX_TEL1000001:TEL_TEL11R:SGDID:S000028978:Chr:XI:665542-666454:telomere_625	NA	NA	NA	NA	NA	-1000	NA	NA	NA	68.9113	NA	NA	NA	NA	NA	-72.1773	102.186	NA	NA	NA	-100	NA	-1000	NA	77.3649	NA	NA	NA	NA	NA	NA	NA	-58.5421	NA	NA	NA	-23.5176	NA	NA	NA	NA	NA	NA	NA	NA	-54.4159
TEL_TEL13L	YBOX_TEL1000007:TEL_TEL13L:SGDID:S000028918:Chr:XIII:1-6344:telomere_1529	-101.317	-97.6973	-1000	NA	0	11.21	NA	2.25188	-108.8	-47.3299	NA	-97.0332	0.524642	-37.4719	3.55758	54.1329	102.186	NA	5.38139	0	70.133	29.5615	6.54547	-41.2887	77.3649	0.338504	NA	NA	NA	NA	NA	-128.355	-33.3949	-0.97	NA	NA	5.97149	-87.1846	117.308	61.6	0.990385	-22.9304	NA	NA	49.7012	8.01883
TEL_TEL16L	YBOX_TEL1000008:TEL_TEL16L:SGDID:S000028933:Chr:XVI:1-7223:telomere_6957	-101.317	-97.6973	-0.883	NA	61.7032	-73.4506	NA	8.53199	-108.8	-55.0558	NA	96.9623	-83.0632	-13.8602	47.8831	-78.0027	102.186	NA	-26.2	12.0838	58.2085	1.04174	0.0175611	-38.0642	77.3649	-19.6	NA	NA	NA	NA	NA	-128.355	-58.5421	-15.1	NA	NA	0	47.482	-1000	41.3	2.87098	-8.17482	NA	NA	-13.075	34.1067
TF(GAA)B_TRNA	tRNA-Phe	-91.1828	NA	-1000	NA	61.7032	-56.6807	NA	-63.7361	43.2815	61.8811	NA	NA	-75.8683	-32.4639	8.11392	81.1006	83.1773	NA	-16.5	0	58.2085	-20.6057	0	89.7268	77.3614	2.72377	NA	NA	NA	NA	NA	-128.355	59.4909	-1000	NA	NA	32.8886	NA	-1000	53.7	-4.14408	88.9115	NA	NA	-43.9848	-53.0246
TF(GAA)D_TRNA	tRNA-Phe	NA	NA	NA	NA	-32.0463	-62.5802	NA	NA	43.2815	NA	NA	NA	-12.6616	NA	2.36695	84.9045	65.507	NA	-0.0253	0	NA	-6.99531	0	NA	-70.8865	0.0364895	NA	NA	NA	NA	NA	-128.355	59.4909	-1000	NA	NA	38.718	NA	117.308	29.1	-1.07138	NA	NA	NA	41.8488	-46.7692
TG(CCC)O_TRNA	SUF5 tRNA-Gly	-101.317	NA	NA	NA	61.7032	-67.7301	NA	-42.4598	-108.8	NA	NA	NA	NA	NA	NA	84.9045	102.186	NA	-0.0427	3.55894	NA	-0.528365	1.24654	NA	75.9435	4.96232	NA	NA	NA	NA	NA	128.355	59.4909	-1000	NA	NA	16.1718	-64.4467	NA	NA	NA	NA	NA	NA	NA	-66.6189
TG(UCC)O_TRNA	SUF1 tRNA-Gly	-46.1208	80.822	-1000	NA	-32.0463	-30.2087	NA	-42.4598	108.8	68.4615	NA	NA	NA	-0.118186	-35.8152	-66.8271	41.9452	NA	-0.493	38.9339	58.2085	-0.766726	-9	NA	-70.8865	0	NA	NA	NA	NA	NA	128.355	-50.1035	-1000	NA	NA	38.718	-88.1019	-1000	93.9	-1000	NA	NA	NA	-43.9848	54.4159
TH(GUG)E1_TRNA	tRNA-His	-59.9226	-97.6973	-1000	NA	-51.3262	-2.12205	NA	NA	108.8	43.4722	NA	96.9623	-70.5895	-3.21515	18.951	-66.8271	96.93	NA	0	3.55894	52.7514	10.3488	-20.5	-79.9613	77.3649	0.53459	NA	NA	NA	NA	NA	128.355	-25.9515	-1000	NA	NA	-25.9878	85.3618	117.308	93.6	-1000	88.9115	NA	NA	44.9289	41.1149
TI(AAU)B_TRNA	tRNA-Ile	-27.4529	97.3332	-1000	NA	-44.3169	-40.0111	NA	-50.8503	-108.8	68.9113	NA	-97.0332	-75.8683	-1000	31.0898	-78.0027	96.93	NA	-0.346	38.9339	52.7514	-1.47705	-19.2	NA	-73.3182	23.3888	NA	NA	NA	NA	NA	-1000	-45.4054	-1000	NA	NA	45.2045	-88.1019	-1000	70.7	NA	88.9115	NA	NA	-20.2791	-65.5719
TI(UAU)D_INT_1	tRNA-Ile	-91.1828	-97.6973	NA	NA	-53.8894	-59.7352	NA	-50.8503	108.8	NA	NA	NA	NA	-0.625892	NA	-78.0027	102.186	NA	27.8861	-27.7	58.2085	32.0251	-11.1	NA	-70.8865	0	NA	NA	NA	NA	NA	-128.355	-58.5421	-0.0403	NA	NA	43.9874	NA	NA	NA	NA	NA	NA	NA	NA	60.8214
TI(UAU)D_TRNA	tRNA-Ile	-91.1828	97.3332	-1000	NA	-51.3262	-24.3061	NA	-50.8503	95.9793	68.9113	NA	-76.3143	NA	-0.580742	-40.5024	84.9045	102.186	NA	26.1508	-27.7	43.9621	-38.1413	-20.5	89.7268	-70.8865	0	NA	NA	NA	NA	NA	128.355	-41.6915	-0.0232	NA	NA	-32.8886	NA	-1000	87.1	2.36537	NA	NA	NA	-32.132	61.9455
TI(UAU)L_INT_1	tRNA-Ile	-91.1828	-97.6973	NA	NA	-44.3169	-53.368	NA	-50.8503	92.8776	68.9113	NA	NA	NA	-0.195248	-38.1064	-72.1773	102.186	NA	19.2881	-30.4	58.2085	29.5615	-14.4	NA	-70.8865	0	NA	NA	NA	NA	NA	128.355	-53.5445	-0.0232	NA	NA	-50.7648	NA	-1000	76.5	2.36537	NA	NA	NA	-35.6046	53.0246
TK(CUU)C_TRNA	tRNA-Lys	-91.1828	-97.6973	-1000	NA	23.1651	-71.7782	NA	-56.4182	-108.8	61.4848	NA	-86.2844	-83.0632	-19.2137	0.268411	84.9045	83.1773	NA	-0.651	0.158456	NA	-10.3488	0.0175611	-87.0924	-70.8865	0	NA	NA	NA	NA	NA	29.8803	59.4909	-1000	NA	NA	18.5597	-88.1019	-1000	40.9	-0.381725	88.9115	NA	NA	NA	11.5107
TK(UUU)D_TRNA	tRNA-Lys; thiolation of uridine at wobble position (34) requires Ncs6p	102.599	97.3332	-0.295	NA	-51.3262	65.2745	NA	71.69	98.5177	43.4722	NA	-92.1368	86.754	-13.8602	-53.7978	30.8989	102.186	NA	-24.2	-32.8	52.7514	26.5753	0	89.7268	74.4107	0	NA	NA	NA	NA	NA	128.355	59.4909	-0.699	NA	NA	-18.5597	52.4645	117.308	69.9	-20.9602	7.27179	NA	NA	0.944895	31.0344
TL(CAA)A_TRNA	SUP56 tRNA-Leu	-27.4529	-97.6973	NA	NA	61.7032	-1.2039	NA	-44.4893	108.8	62.8341	NA	NA	-52.5119	-1.1499	2.90661	-72.1773	96.93	NA	-1000	3.55894	52.7514	-0.620395	6.54547	NA	77.3649	11.0797	NA	NA	NA	NA	NA	20.6445	-27.6566	-1000	NA	NA	-16.1718	-85.3618	-1000	97.2	-1000	-57.453	NA	NA	NA	-62.9082
TL(UAG)J_TRNA	tRNA-Leu	-46.1208	NA	NA	NA	59.6681	-4.37953	NA	NA	108.8	NA	NA	NA	NA	NA	31.0898	-66.8271	96.93	NA	-2.06	7.6048	NA	-4.67962	-15.2	NA	NA	20.723	NA	NA	NA	NA	NA	128.355	59.4909	-1000	NA	NA	-21.1381	NA	NA	NA	-1.32127	NA	NA	NA	NA	-46.7692
TLC1_NCR	TLC1 TLC1 RNA contains a template sequence that Est2p uses to add irregular repeats of TG(1-3) residues onto a DNA end; RNA template component of telomerase	NA	NA	-1000	NA	61.7032	-1.2039	NA	-48.6551	108.8	-57.7771	NA	-86.2844	86.754	-41.5204	0	34.9249	102.186	NA	0	0	70.133	-35.4533	-15.2	89.7268	75.2432	0	NA	NA	NA	NA	NA	NA	59.4909	-1000	NA	NA	-34.7797	-82.4445	117.308	67.6	6.6312	NA	NA	NA	0.19566	-51.3274
TM(CAU)D_TRNA	EMT1 tRNA-Met; tRNA that accepts methionine, functions in translational elongation but not translational initiation	-91.1828	84.7227	-1000	NA	57.7834	-53.368	NA	-44.4893	108.8	NA	NA	NA	NA	NA	8.11392	-66.8271	96.93	NA	-1000	1.08311	NA	-1000	0.0175611	NA	77.3649	0	NA	NA	NA	NA	NA	-128.355	59.4909	-1000	NA	NA	-10.2339	NA	117.308	NA	-14.3575	-88.5681	NA	NA	NA	-46.7692
TN(GUU)C_TRNA	tRNA-Asn	-91.1828	-97.6973	-1000	NA	61.7032	-73.4506	NA	-53.5091	108.8	61.4848	NA	96.9623	-52.5119	-3.6936	23.3753	-81.1006	29.7759	NA	-0.125	31.6336	52.7514	-0.834716	0	-87.0924	77.3649	0	NA	NA	NA	NA	NA	128.355	59.4909	-1000	NA	NA	-50.7648	-88.1019	-1000	48	-7.60166	-88.5681	NA	NA	NA	-66.6189
TP(AGG)C_TRNA	SUF2 tRNA-Pro	-91.1828	82.1062	-1000	NA	59.6681	75.9396	NA	-66.2914	108.8	62.4027	NA	-91.3513	-83.0632	-16.6221	0	82.4933	83.1773	NA	-24.2	0	40.7177	5.33217	0	89.7268	77.3649	0	NA	NA	NA	NA	NA	-128.355	59.4909	-1000	NA	NA	21.1381	85.3618	117.308	52.4	-6.6312	88.9115	NA	NA	-16.7257	46.7692
TQ(CUG)M_TRNA	CDC65 tRNA-Gln; glutamine tRNA with anticodon CUG	-91.1828	84.7227	-1000	NA	44.3169	-71.7782	NA	68.5392	88.5127	-57.7771	NA	96.9623	-75.8683	-0.162953	0.422517	-78.0027	96.93	NA	28.2384	0.0457084	58.2085	-3.06119	0	-79.9613	-52.5061	0	NA	NA	NA	NA	NA	-128.355	59.4909	-0.198	NA	NA	-30.5882	-80.6974	-1000	53.9	-3.37857	-88.5681	NA	NA	-8.56836	-66.6189
TR(ACG)D_TRNA	tRNA-Arg (Arg2), one of 6 nuclear tRNA genes containing the tDNA-anticodon ACG (converted to ICG in the mature tRNA), decodes CGU, CGC, and probably CGA codons into arginine, one of 19 nuclear tRNAs for arginine	-66.8633	97.3332	-1000	NA	60.9122	-74.6345	NA	-56.4182	108.8	64.463	NA	NA	-55.9273	-3.6936	18.951	49.3976	96.93	NA	-1.59	0.4881	74.7338	-0.528365	0	89.7268	77.3649	0	NA	NA	NA	NA	NA	39.4939	59.4909	-1000	NA	NA	23.5176	-88.1019	117.308	61.9	-1000	NA	NA	NA	NA	-46.7692
TR(UCU)B_TRNA	tRNA-Arg (Arg3), one of 11 nuclear tRNA genes containing the tDNA-anticodon UCU (converted to mcm5-UCU in the mature tRNA), decodes AGA codons into arginine, one of 19 nuclear tRNAs for arginine	-91.1828	82.1062	-1000	NA	61.7032	-73.4506	NA	-48.6551	-108.8	63.3627	NA	-92.1368	86.754	23.6177	0	-72.1773	102.186	NA	-0.125	0	70.133	-34.4553	0	89.7268	8.60877	0	NA	NA	NA	NA	NA	55.8713	-58.5421	-1000	NA	NA	-14.2064	73.2751	117.308	71.9	-6.6312	-88.5681	NA	NA	-24.4545	29.4404
TR(UCU)Q1_TRNA	tRNA-Arg	102.599	0	-1000	NA	-44.3169	-1000	NA	NA	0	NA	NA	96.9623	86.754	NA	NA	-49.3976	65.507	NA	NA	-0.0538	NA	NA	-1000	NA	77.3649	-1000	NA	NA	NA	NA	NA	NA	-55.3536	NA	NA	NA	NA	-1000	-1000	NA	-1.59709	NA	NA	NA	NA	NA
TS(AGA)A_TRNA	tRNA-Ser	-27.4529	84.7227	-1000	NA	61.7032	-6.23276	NA	-53.5091	-108.8	68.9113	NA	NA	-75.8683	-0.625892	17.5735	84.9045	58.063	NA	-0.0253	0	36.9297	-0.271449	5.52311	89.7268	77.3649	0	NA	NA	NA	NA	NA	128.355	-24.1425	-1000	NA	NA	-38.718	-36.7173	117.308	61.3	-1000	-88.5681	NA	NA	-41.8488	41.1149
TS(GCU)F_TRNA	tRNA-Ser	-82.2818	97.3332	-1000	NA	-53.8894	-40.0111	NA	-48.6551	-108.8	-21.9763	NA	96.9623	-55.9273	-0.118186	3.55758	-72.1773	96.93	NA	-1000	0.178885	74.7338	-0.149158	2.82011	89.7268	77.3649	0	NA	NA	NA	NA	NA	128.355	59.4909	-1000	NA	NA	49.3052	NA	-1000	72.1	-1.32127	-72.5946	NA	NA	-24.4545	-41.1149
TS(UGA)E_TRNA	SUP19 tRNA-Ser	-59.9226	-97.6973	-1000	NA	-53.8894	-6.23276	NA	-63.7361	-108.8	-62.3317	NA	96.9623	-75.8683	-0.195248	31.0898	-81.1006	96.93	NA	-0.0427	2.87378	58.2085	-1.47705	8.53803	-68.8725	77.3649	0	NA	NA	NA	NA	NA	39.4939	-45.4054	-1000	NA	NA	48.5383	-12.7738	-1000	75.9	-1000	-88.5681	NA	NA	-32.132	-63.5434
TS(UGA)Q2_TRNA	tRNA-Ser	101.846	82.1062	-1000	NA	-32.0463	-1000	NA	-42.4598	67.297	NA	NA	NA	29.0498	27.5853	-21.1997	-78.0027	102.186	NA	NA	-1000	84.1356	-1000	-1000	NA	-70.8865	-1000	NA	NA	NA	NA	NA	-128.355	-58.5421	-1000	NA	NA	-0.511058	-34.5203	-1000	97.4	-2.36537	-88.5681	NA	NA	-32.132	-66.6189
TT(UGU)G1_TRNA	tRNA-Thr	NA	84.7227	-1000	NA	-44.3169	-65.2745	NA	71.69	-108.8	55.0558	NA	-83.345	NA	-0.162953	0.268411	84.9045	84.7444	NA	-3.36	0	64.6067	6.06387	0.188335	89.7268	77.3649	0	NA	NA	NA	NA	NA	39.4939	59.4909	-0.0232	NA	NA	-23.5176	-87.9152	-1000	67.7	-2.87098	-72.5946	NA	NA	47.3991	-48.2281
TV(AAC)E1_TRNA	tRNA-Val	-86.3264	97.3332	-1000	NA	60.3979	-27.3961	NA	-46.5806	-108.8	NA	NA	NA	86.754	35.8138	9.66888	-78.0027	74.7104	NA	-1000	3.55894	64.6067	-9.18717	0	-75.5164	35.0299	0	NA	NA	NA	NA	NA	128.355	59.4909	-1000	NA	NA	11.9429	-86.3009	117.308	40.7	-0.72352	NA	NA	NA	0.377344	62.9082
TV(CAC)D_TRNA	tRNA-Val	-59.9226	NA	-1000	NA	57.7834	-67.7301	NA	NA	-108.8	NA	NA	NA	NA	-0.162953	NA	-72.1773	0	NA	-0.0253	12.0838	NA	-2.67927	8.53803	NA	77.3649	0	NA	NA	NA	NA	NA	-128.355	59.4909	-1000	NA	NA	NA	-54.883	NA	NA	NA	NA	NA	NA	NA	-42.1161
TW(CCA)G1_TRNA	tRNA-Trp	-91.1828	97.3332	-1000	NA	0.650011	67.7301	NA	71.69	108.8	-60.7833	NA	96.9623	86.754	39.7043	0	-78.0027	96.93	NA	25.2095	0	58.2085	-40.8783	0	89.7268	46.8734	0	NA	NA	NA	NA	NA	-128.355	59.4909	-1000	NA	NA	-50.4928	-11.1574	-1000	52.5	-27.4186	88.9115	NA	NA	46.593	-51.3274
TX(XXX)D_TRNA	tRNA-Undet	-86.3264	84.7227	-1000	NA	61.7032	-42.6067	NA	-50.8503	108.8	NA	NA	96.9623	-48.354	-0.195248	0.422517	84.9045	96.93	NA	-0.0253	0.0457084	58.2085	-0.221845	0.188335	89.686	77.3649	0	NA	NA	NA	NA	NA	128.355	59.4909	-1000	NA	NA	18.5597	-87.9152	-1000	93.8	-1000	-72.5946	NA	NA	-43.9848	-53.0246
TY(GUA)D_TRNA	SUP2 tRNA-Tyr	-27.4529	97.3332	-1000	NA	61.7032	-62.5802	NA	-50.8503	108.8	62.4027	NA	-85.8002	-75.8683	-1.97263	0.422517	82.4933	0	NA	-2.67	0	36.9297	-20.6057	0.613198	-79.9613	-73.3182	0.0364895	NA	NA	NA	NA	NA	128.355	59.4909	-1000	NA	NA	21.1381	-70.0379	117.308	77.2	-1000	-88.5681	NA	NA	NA	-66.6189
UNKNOWN_2_ORF	UNKNOWN_2_ORF	NA	NA	-9.17	NA	-26.5367	-7.38877	NA	NA	108.8	NA	NA	NA	NA	NA	NA	84.9045	NA	NA	NA	NA	NA	-11.8484	-1.68	NA	-52.5061	-14.2	NA	NA	NA	NA	NA	NA	59.4909	NA	NA	NA	NA	NA	NA	NA	NA	NA	NA	NA	NA	-42.1161
UNKNOWN_5_ORF	UNKNOWN_5_ORF	-101.317	97.3332	-19.2	NA	55.8292	7.38877	NA	-48.6551	-108.8	-61.4848	NA	NA	86.754	36.6717	9.66888	9.82962	-103.442	NA	0	0.178885	58.2085	0	0	82.3552	77.3649	0	NA	NA	NA	NA	NA	-128.355	-20.8781	-2.64	NA	NA	-0.511058	82.4445	117.308	-92.1583	56.4867	88.9115	NA	NA	-32.132	11.5107
UNKNOWN_6_ORF	UNKNOWN_6_ORF	NA	97.3332	-1000	NA	1.58042	-42.6067	NA	NA	-108.8	-20.4319	NA	96.9623	83.0632	-41.1881	9.66888	15.569	102.186	NA	0.125291	0	52.7514	0.192951	0	NA	-70.8865	-0.825	NA	NA	NA	NA	NA	NA	59.4909	-0.383	NA	NA	-1000	-73.2751	117.308	40.9	-20.9602	NA	NA	NA	-43.9848	-60.8214
UNKNOWN_7_ORF	UNKNOWN_7_ORF	NA	NA	-19.2	NA	-53.8894	-75.9396	NA	-53.5091	0	NA	NA	-90.6434	-75.8683	-1.68925	NA	-72.1773	-103.442	NA	21.8671	0	NA	-29.5615	NA	NA	-52.5061	-14.2	NA	NA	NA	NA	NA	NA	-39.8604	-0.383	NA	NA	16.1718	-88.1019	NA	98.1	NA	NA	NA	NA	NA	-64.6971
YAL001C_ORF	TFC3 Largest of six subunits of the RNA polymerase III transcription initiation factor complex (TFIIIC); part of the TauB domain of TFIIIC that binds DNA at the BoxB promoter sites of tRNA and similar genes; cooperates with Tfc6p in DNA binding	NA	NA	26.0179	96.6744	54.7935	-74.6345	NA	-50.8503	108.8	NA	35.8719	96.9623	-66.7806	40.7513	NA	-82.4933	NA	-10.4331	-1000	-0.179	NA	-1.47705	-17.3	89.7268	77.3649	-1000	84.1878	63.2	-56.5459	76.4659	38.1	NA	-58.5421	-27.5	-100	NA	-36.69	80.6974	NA	98.1	NA	NA	NA	-72.5104	NA	-42.1161
YAL002W_ORF	VPS8 Membrane-associated protein that interacts with Vps21p to facilitate soluble vacuolar protein localization; component of the CORVET complex; required for localization and trafficking of the CPY sorting receptor; contains RING finger motif	NA	NA	-16.4	96.6744	-32.0463	-13.6828	-106.697	NA	108.8	NA	-48.5	NA	-55.9273	-24.9569	NA	-81.1006	96.93	-12.3681	-1000	NA	64.6067	-1.47705	-0.115	-65.4671	-73.3182	-1.26	44.3631	48.9	30.003	65.8496	47.7	NA	-58.5421	-2.1	101.365	NA	45.2045	54.883	NA	98.2	NA	NA	-82.8504	-68.537	NA	-48.2281
YAL003W_INT_1	EFB1 Translation elongation factor 1 beta; stimulates nucleotide exchange to regenerate EF-1 alpha-GTP for the next elongation cycle; part of the EF-1 complex, which facilitates binding of aminoacyl-tRNA to the ribosomal A site	-101.317	20.147	-1000	NA	0	56.6807	NA	63.7361	28.1601	-25.507	NA	91.3513	20.5765	-3.6936	31.0898	66.8271	96.93	NA	10.6054	0.26516	64.6067	-20.6057	-9.54	-87.0924	-73.3182	0	NA	NA	NA	NA	NA	-19.747	59.4909	-1000	NA	NA	0	82.4445	0	70.6	-9.98365	-72.5946	NA	NA	-10.2775	41.1149
YAL003W_ORF	EFB1 Translation elongation factor 1 beta; stimulates nucleotide exchange to regenerate EF-1 alpha-GTP for the next elongation cycle; part of the EF-1 complex, which facilitates binding of aminoacyl-tRNA to the ribosomal A site	102.599	-97.6973	17.6583	NA	61.7032	36.3794	47.7998	-46.5806	108.8	-60.7833	NA	-92.1368	-75.8683	NA	-33.3823	34.9249	-82.5511	NA	25.2095	-3.56	-100	1.04174	0	89.7268	-52.5061	-0.339	-77.3409	-51.688	NA	-47.7539	14.4	-128.355	-3.03926	-2.1	101.365	NA	-40.715	64.4467	117.308	-74.4896	-42.3782	88.9115	-82.3042	NA	-13.075	11.5107
YAL004W_ORF	Dubious open reading frame unlikely to encode a protein, based on available experimental and comparative sequence data; completely overlaps verified gene SSA1/YAL005C	NA	NA	NA	96.6744	NA	NA	-106.697	NA	NA	NA	NA	NA	NA	NA	NA	NA	NA	-2.91283	NA	NA	NA	NA	NA	NA	NA	NA	-81.1227	-25.8328	NA	-44.0513	-35.0522	NA	NA	NA	101.365	NA	NA	NA	NA	NA	NA	NA	24.8219	-68.537	NA	NA
YAL005C_OCH__ORF	SSA1 ATPase involved in protein folding and nuclear localization signal (NLS)-directed nuclear transport; member of heat shock protein 70 (HSP70) family; forms a chaperone complex with Ydj1p; localized to the nucleus, cytoplasm, and cell wall	-101.317	-97.6973	10.6115	NA	-51.3262	-75.9396	NA	30.1287	54.5851	-62.3317	NA	96.9623	86.754	-1.68925	-28.127	-62.8518	102.186	NA	-16.5	-2.3	-100	-36.4404	-0.081	-45.5556	77.3649	-1000	NA	NA	NA	NA	NA	-128.355	-1000	5.5185	NA	NA	21.1381	-34.5203	117.308	98.1	-14.3575	88.9115	NA	NA	-28.2728	15.9134
YAL005C_ORF	SSA1 ATPase involved in protein folding and nuclear localization signal (NLS)-directed nuclear transport; member of heat shock protein 70 (HSP70) family; forms a chaperone complex with Ydj1p; localized to the nucleus, cytoplasm, and cell wall	-101.317	-97.6973	0.882741	74.328	-32.0463	-30.2087	-106.697	71.69	108.8	-62.3317	-2.65	96.9623	-75.8683	-1.97263	-16.0314	-39.7872	-103.442	NA	-0.0427	-1.08	-100	-16.1935	-2.82	-68.8725	-70.8865	-0.0451	-84.6363	-37.2251	-23.4659	-56.1663	-43.3141	-128.355	-2.35068	3.29638	-100	NA	36.69	-88.1019	117.308	-80.2439	-17.599	88.9115	45.7446	-77.8877	-13.075	29.4404
YAL007C_ORF	ERP2 Protein that forms a heterotrimeric complex with Erp1p, Emp24p, and Erv25p; member, along with Emp24p and Erv25p, of the p24 family involved in ER to Golgi transport and localized to COPII-coated vesicles	102.599	-97.6973	2.7473	96.6744	-51.3262	-59.7352	-106.697	-46.5806	-108.8	-31.2142	48.7121	-92.1368	-83.0632	1.39473	-44.833	78.0027	-103.442	-12.3681	-27.9	31.6336	81.2545	0.271449	0	89.7268	-70.8865	-14.2	-37.16	-63.1898	-54.596	68.7807	-50.1903	-128.355	-4.7973	-11.1	101.365	NA	-3.87183	-87.9152	117.308	82.9	25.0902	88.9115	76.5836	-68.0304	-16.7257	-63.5434
YAL008W_ORF	FUN14 Mitochondrial protein of unknown function	NA	NA	NA	96.6744	NA	NA	47.7998	NA	NA	NA	33.2954	NA	NA	NA	NA	NA	NA	-38.6432	NA	NA	NA	NA	NA	NA	NA	NA	82.9233	63.5	-55.497	76.3806	-50.2804	NA	NA	NA	101.365	NA	NA	NA	NA	NA	NA	NA	NA	-68.537	NA	NA
YAL009W_ORF	SPO7 Regulatory subunit of Nem1p-Spo7p phosphatase holoenzyme, which regulates nuclear growth by controlling recruitment of Pah1p onto promoters of phospholipid biosynthetic genes; required for normal nuclear envelope morphology and sporulation	NA	NA	-4.29	-21.2914	-44.3169	-56.6807	47.7998	71.69	-108.8	NA	42.5415	-71.429	-62.3403	-26.1513	NA	81.1006	NA	38.5751	2.06201	-24.4	NA	1.47705	1.68174	-82.3552	-70.8865	-21.7	86.0059	-63.43	-58.171	55.0625	38.1	NA	59.4909	-0.0232	101.365	NA	-30.5882	85.3618	-1000	93.4	43.9444	NA	-82.8504	-68.537	NA	-49.8254
YAL010C_ORF	MDM10 Subunit of both the Mdm10-Mdm12-Mmm1 complex and the mitochondrial sorting and assembly machinery (SAM complex); functions in both the general and Tom40p-specific pathways for import and assembly of outer membrane beta-barrel proteins	NA	NA	NA	NA	NA	NA	NA	NA	NA	NA	NA	NA	NA	NA	NA	NA	NA	NA	NA	NA	NA	NA	NA	NA	NA	NA	52.0265	60.6	NA	24.1196	44.8	NA	NA	NA	NA	NA	NA	NA	NA	NA	NA	NA	NA	NA	NA	NA
YAL011W_ORF	SWC3 Protein of unknown function, component of the SWR1 complex, which exchanges histone variant H2AZ (Htz1p) for chromatin-bound histone H2A; required for formation of nuclear-associated array of smooth endoplasmic reticulum known as karmellae	102.599	NA	-5.08	-21.2914	60.3979	-0.61346	47.7998	48.655	95.9793	64.1395	41.1054	NA	-83.0632	2.36037	-31.0898	-66.8271	96.93	-38.6432	-1000	-0.265	-100	-13.1987	NA	-75.3053	77.3649	24.3324	-86.1183	-60.0979	-58.252	0	0	NA	59.4909	-0.0557	101.365	NA	36.69	82.4445	-1000	92.7	-20.9602	NA	-82.8504	-67.1781	1.20126	-49.8254
YAL012W_ORF	CYS3 Cystathionine gamma-lyase, catalyzes one of the two reactions involved in the transsulfuration pathway that yields cysteine from homocysteine with the intermediary formation of cystathionine	-101.317	97.3332	12.0373	96.6744	-32.0463	-6.23276	-106.697	-61.8541	108.8	-25.507	NA	69.3139	-75.8683	-0.195248	-35.8152	-57.8866	-103.442	-6.55893	-4.32	-2.3	-100	25.1274	0.188335	-79.9613	77.3649	-0.0451	85.9232	-47.2169	NA	-18.1968	-37.5481	128.355	-2.35068	0	19.7298	NA	-23.5176	-88.1019	14.2793	-91.3595	-9.98365	88.9115	-82.8504	70.6903	-28.2728	31.0344
YAL013W_ORF	DEP1 Transcriptional modulator involved in regulation of structural phospholipid biosynthesis genes and metabolically unrelated genes, as well as maintenance of telomeres, mating efficiency, and sporulation	102.599	97.3332	-31.1	-21.2914	58.9027	56.6807	-106.697	0	48.6839	61.8811	NA	96.9623	-83.0632	39.7043	-40.5024	-72.1773	102.186	-12.3681	0	-30.4	-100	0	-1.25	-82.8093	-70.8865	-0.0142	-86.6225	-60.7209	NA	67.6117	21.2	NA	59.4909	-16.5	101.365	NA	1.49788	76.4138	-1000	68.4	-49.4768	NA	-82.8504	78.7405	NA	48.2281
YAL014C_OCH__ORF	SYN8 Endosomal SNARE related to mammalian syntaxin 8	-101.317	84.7227	-4.29	NA	-44.3169	-70.0457	NA	-61.8541	-108.8	67.6875	NA	-85.8002	-75.8683	-27.5853	0.268411	84.9045	96.93	NA	1.16203	0.0457084	77.785	0.834716	0	-87.0924	-52.5061	0	NA	NA	NA	NA	NA	NA	59.4909	-0.0232	NA	NA	23.5176	73.2751	-1000	90.3	-29.2976	-72.5946	NA	NA	1.20126	61.9455
YAL014C_ORF	SYN8 Endosomal SNARE related to mammalian syntaxin 8	102.599	80.822	-13.4	-21.2914	-53.8894	-74.6345	47.7998	-66.2914	-108.8	65.8504	-43.1	-92.1368	-83.0632	-19.2137	5.50285	83.8576	102.186	NA	6.58735	1.41892	84.1356	1.90352	0	89.7268	77.3649	0	-66.2324	52.8	-16.6622	-31.985	-34.532	NA	-35.1179	-0.0557	-100	NA	47.5559	80.6974	-1000	94.9	-45.5629	-72.5946	NA	-72.5104	43.9848	-66.6189
YAL015C_ORF	NTG1 DNA N-glycosylase and apurinic/apyrimidinic (AP) lyase involved in base excision repair, localizes to the nucleus and mitochondrion	NA	NA	26.0179	NA	-53.8894	-45.7139	NA	-67.6085	95.9793	68.9113	-29.1	-92.1368	-75.8683	12.4469	-38.1064	-78.0027	102.186	NA	-21.9	-26.1	52.7514	4.09089	1.68174	-75.3053	-73.3182	-0.825	-56.5853	-30.1777	-52.7666	-61.7209	-35.2738	NA	-58.5421	20.8942	NA	NA	42.2586	80.6974	-1000	71.3	12.8811	NA	NA	NA	NA	-51.3274
YAL016W_ORF	TPD3 Regulatory subunit A of the heterotrimeric protein phosphatase 2A, which also contains regulatory subunit Cdc55p and either catalytic subunit Pph21p or Pph22p; required for cell morphogenesis and for transcription by RNA polymerase III	-91.1828	-97.6973	0	-21.2914	-32.0463	-74.6345	47.7998	32.559	-108.8	-62.3317	-12.6	96.9623	62.3403	-27.5853	-17.5735	-66.8271	-103.442	-20.8279	-0.0785	-0.265	-100	-17.6293	-1.68	-38.0642	-70.8865	-11.1	-86.6041	-49.9679	-41.2269	-35.6383	-44.3468	-128.355	-7.52217	0	101.365	NA	-45.2045	-39.1694	117.308	-87.0878	-49.4768	-88.5681	NA	68.537	24.4545	37.4709
YAL017W_ORF	PSK1 One of two (see also PSK2) PAS domain containing S/T protein kinases; coordinately regulates protein synthesis and carbohydrate metabolism and storage in response to a unknown metabolite that reflects nutritional status	-101.317	97.3332	1.82714	NA	-53.8894	73.4506	NA	-56.4182	-108.8	NA	26.4301	-97.0332	86.754	19.2137	NA	-81.1006	NA	NA	-1000	-0.488	-100	-3.50858	8.53803	-82.8093	77.3649	-9.52	86.5124	59.4	0	-76.5185	50	NA	59.4909	26.4144	NA	NA	-48.5383	85.3618	NA	-86.5841	NA	88.9115	NA	NA	NA	-66.6189
YAL018C_ORF	Putative protein of unknown function	NA	NA	NA	NA	NA	NA	NA	NA	NA	NA	-49.2	NA	NA	NA	NA	NA	NA	NA	NA	NA	NA	NA	NA	NA	NA	NA	-82.085	-46.1516	47.9214	-74.3625	-47.1405	NA	NA	NA	NA	NA	NA	NA	NA	NA	NA	NA	NA	NA	NA	NA
YAL019W_ORF	FUN30 Protein whose overexpression affects chromosome stability, potential Cdc28p substrate; homolog of Snf2p; the authentic, non-tagged protein is detected in highly purified mitochondria in high-throughput studies	-101.317	84.7227	0.882741	NA	-53.8894	-65.2745	NA	71.69	108.8	NA	-45.9	96.9623	86.754	0.0921191	NA	-78.0027	102.186	NA	-1000	-1.84	-100	-1.47705	5.52311	-75.3053	77.3649	-0.0142	-84.8103	-62.0577	58.3823	-60.9897	-48.1571	NA	-41.6915	0.383397	NA	NA	-46.5485	-88.1019	117.308	97.9	-48.3002	NA	NA	NA	NA	-54.4159
YAL020C_ORF	ATS1 Protein required, with Elongator complex, Kti11p, and Kti12p, for modification of wobble nucleosides in tRNA; has a potential role in regulatory interactions between microtubules and the cell cycle	-101.317	NA	-2.75	-21.2914	-44.3169	-59.7352	47.7998	71.69	100.247	NA	39.5088	NA	-75.8683	-3.6936	NA	-72.1773	93.5272	38.5751	16.4769	-0.868	64.6067	0.528365	-20.5	-50.2684	-52.5061	-0.0365	-35.1903	-33.5837	-38.5224	-50.0742	-39.7264	NA	59.4909	-0.271	101.365	NA	23.5176	NA	NA	8.97	NA	NA	NA	NA	NA	NA
YAL021C_ORF	CCR4 Component of the CCR4-NOT transcriptional complex, which is involved in regulation of gene expression; component of the major cytoplasmic deadenylase, which is involved in mRNA poly(A) tail shortening	102.599	-97.6973	0.544397	NA	-44.3169	18.767	NA	71.69	108.8	-31.2142	2.7255	-92.1368	86.754	-0.580742	-14.0275	-72.1773	-103.442	NA	-24.2	-1.42	-100	-10.3488	-0.0505	-87.0924	-52.5061	0	76.8932	63.4	-57.9009	0	-50.495	-128.355	59.4909	0	NA	NA	5.97149	-88.1019	117.308	-59.3143	-20.9602	88.9115	NA	NA	0.377344	59.5381
YAL022C_ORF	FUN26 Nucleoside transporter with broad nucleoside selectivity; localized to intracellular membranes	NA	-97.6973	5.95398	NA	51.3262	77.0696	NA	-44.4893	108.8	57.6396	30.1993	NA	-75.8683	-2.36037	1.74467	84.9045	102.186	NA	-3.36	-22.7	NA	14.6363	8.53803	89.7268	77.3649	-20.7	83.4524	-62.8816	51.5322	-61.8379	-39.8364	NA	59.4909	3.92458	NA	NA	0.623477	6.92368	-1000	74.2	3.37857	NA	NA	NA	NA	-42.1161
YAL023C_ORF	PMT2 Protein O-mannosyltransferase, transfers mannose residues from dolichyl phosphate-D-mannose to protein serine/threonine residues; acts in a complex with Pmt1p, can instead interact with Pmt5p in some conditions; target for new antifungals	-101.317	-97.6973	0.444258	NA	-32.0463	-73.4506	NA	69.7835	108.8	62.7513	49.1526	-89.4242	-55.9273	-3.6936	17.5735	-78.0027	102.186	NA	-10.6	0.867734	-100	-13.1987	-17.9	-41.2887	-73.3182	-0.825	16.9159	47.5	41.2041	71.1204	39.7	-128.355	-50.1035	0	NA	NA	0.144396	82.4445	117.308	79.7	23.0803	88.9115	NA	NA	-35.6046	-66.6189
YAL024C_ORF	LTE1 Putative GDP/GTP exchange factor required for mitotic exit at low temperatures; acts as a guanine nucleotide exchange factor (GEF) for Tem1p, which is a key regulator of mitotic exit; physically associates with Ras2p-GTP	NA	NA	NA	NA	NA	NA	NA	NA	NA	NA	43.2227	NA	NA	NA	NA	NA	NA	NA	NA	NA	NA	NA	NA	NA	NA	NA	66.6718	-60.8047	50.2732	76.6278	50.5	NA	NA	NA	NA	NA	NA	NA	NA	NA	NA	NA	NA	NA	NA	NA
YAL025C_ORF	MAK16 Essential nuclear protein, constituent of 66S pre-ribosomal particles; required for maturation of 25S and 5.8S rRNAs; required for maintenance of M1 satellite double-stranded RNA of the L-A virus	-101.317	84.7227	0.882741	NA	-51.3262	-5.12849	NA	0	108.8	61.4848	-40.1	96.9623	-83.0632	26.1513	14.0275	-78.0027	102.186	NA	2.67409	-35	-100	17.6293	-9	-79.9613	-49.62	-0.0451	-85.8114	-63.5133	-56.6607	0	31.8	128.355	59.4909	-8.75	NA	NA	8.51441	-88.1019	-1000	40	-43.9444	-88.5681	NA	NA	2.48456	49.8254
YAL026C_ORF	DRS2 Aminophospholipid translocase (flippase) that maintains membrane lipid asymmetry in post-Golgi secretory vessicles; contributes to clathrin-coated vesicle formation and endocytosis; mutations in human homolog ATP8B1 result in liver disease	NA	-97.6973	17.6583	-21.2914	0	59.7352	47.7998	46.5806	108.8	NA	2.28482	-86.2844	NA	NA	NA	81.1006	NA	-24.8609	-1000	-0.179	NA	-0.271449	-0.904	NA	-70.8865	-1000	40.1662	46.2	47.9098	47.0015	45.8	NA	59.4909	0.197969	101.365	NA	NA	85.3618	NA	98	NA	NA	-82.8504	34.6459	NA	-45.0495
YAL027W_ORF	Putative protein of unknown function; green fluorescent protein (GFP)-fusion protein localizes to the nucleus; YAL027W is a non-essential gene	NA	NA	-13.4	-21.2914	61.7032	67.7301	-106.697	NA	108.8	NA	44.2615	NA	86.754	0.195248	-17.5735	82.4933	NA	38.5751	0	NA	77.785	38.1413	0.904484	89.7268	43.9446	-0.339	-40.0228	-53.0249	-57.3484	-53.5732	-38.526	NA	59.4909	-0.0232	-100	NA	-46.5485	52.4645	-1000	-86.6044	NA	NA	76.5836	NA	NA	-66.6189
YAL028W_ORF	FRT2 Tail-anchored endoplasmic reticulum membrane protein, interacts with homolog Frt1p but is not a substrate of calcineurin (unlike Frt1p), promotes growth in conditions of high Na+, alkaline pH, or cell wall stress; potential Cdc28p substrate	NA	NA	-0.544	-21.2914	NA	76.8603	-106.697	NA	108.8	NA	0	NA	-66.7806	33.6533	12.4208	82.4933	NA	-30.4916	-0.239	NA	58.2085	-6.06387	-20.5	NA	-52.5061	-0.0365	-86.1106	-62.1767	-57.3124	-46.2629	-49.6356	NA	59.4909	-0.383	-100	NA	21.1381	NA	117.308	-97.7953	NA	NA	71.5805	6.27005	NA	-65.1533
YAL029C_ORF	MYO4 One of two type V myosin motors (along with MYO2) involved in actin-based transport of cargos; required for mRNA transport, including ASH1 mRNA, and facilitating the growth and movement of ER tubules into the growing bud along with She3p	-101.317	-97.6973	-27.5	-21.2914	NA	74.6345	-106.697	-46.5806	-108.8	NA	38.6561	-79.4344	-75.8683	NA	NA	66.8271	NA	NA	-1000	-1.84	NA	-0.404661	8.53803	NA	-52.5061	-0.339	8.38533	36.5	9.56222	56.8681	34	NA	-58.5421	28.2431	101.365	NA	-38.718	-88.1019	NA	-83.1592	NA	NA	NA	0	NA	-42.1161
YAL030W_JXN_EE20_1_ORF	SNC1 Vesicle membrane receptor protein (v-SNARE) involved in the fusion between Golgi-derived secretory vesicles with the plasma membrane; proposed to be involved in endocytosis; member of the synaptobrevin/VAMP family of R-type v-SNARE proteins	-101.317	97.3332	-5.95	NA	56.8884	77.274	NA	42.4598	-108.8	68.9113	NA	-86.2844	-83.0632	-17.9829	4.40365	78.0027	-103.442	NA	0	0.0457084	84.1356	0	0	-79.9613	77.3649	17.155	NA	NA	NA	NA	NA	NA	59.4909	-13.8	NA	NA	-23.5176	78.7616	117.308	92.1	-36.8594	NA	NA	NA	-43.9848	-65.9719
YAL030W_ORF	SNC1 Vesicle membrane receptor protein (v-SNARE) involved in the fusion between Golgi-derived secretory vesicles with the plasma membrane; proposed to be involved in endocytosis; member of the synaptobrevin/VAMP family of R-type v-SNARE proteins	-101.317	97.3332	-9.17	NA	9.9844	75.9396	47.7998	48.655	-108.8	64.1395	-24	-89.4242	86.754	-32.4639	9.66888	30.8989	102.186	38.5751	0	0	84.1356	0	0	89.7268	74.9377	14.2275	-42.5008	-47.7869	-29.4016	-44.4713	-49.5333	128.355	-58.5421	-0.198	101.365	NA	43.9874	80.6974	117.308	83.3	-23.0803	NA	-82.8504	NA	46.593	-63.2213
YAL031C_ORF	GIP4 Cytoplasmic Glc7-interacting protein whose overexpression relocalizes Glc7p from the nucleus and prevents chromosome segregation; potential Cdc28p substrate	NA	84.7227	-4.29	NA	-44.3169	53.368	NA	-46.5806	54.5851	NA	21.1934	NA	-75.8683	1.1499	NA	-78.0027	NA	NA	-4.32	-0.0538	81.2545	-4.09089	-1000	-75.3053	-70.8865	-0.535	86.2147	0	20.3592	-35.0774	29.5	NA	59.4909	-0.97	NA	NA	14.2064	54.883	NA	-94.4777	NA	NA	NA	NA	NA	-59.5381
YAL032C_ORF	PRP45 Protein required for pre-mRNA splicing; associates with the spliceosome and interacts with splicing factors Prp22p and Prp46p; orthologous to human transcriptional coactivator SKIP and can activate transcription of a reporter gene	NA	NA	-8.04	NA	-32.0463	NA	NA	NA	-108.8	NA	-10	NA	-83.0632	NA	NA	84.9045	NA	NA	NA	NA	NA	-40.8783	3.58057	NA	-70.8865	-1000	-26.9255	-29.0682	-57.4806	9.97964	0.0286	NA	-58.5421	NA	NA	NA	21.1381	NA	NA	NA	NA	NA	NA	NA	NA	-41.1149
YAL033W_ORF	POP5 Subunit of both RNase MRP, which cleaves pre-rRNA, and nuclear RNase P, which cleaves tRNA precursors to generate mature 5' ends	NA	97.3332	19.1758	NA	54.7935	NA	NA	-44.4893	-108.8	NA	-13.2	NA	86.5529	-1.97263	17.5735	72.1773	NA	NA	-0.125	37.116	26.5486	2.67927	0	NA	-70.8865	-6.37	-62.9952	-53.4881	-39.5628	-48.2642	-50.2923	NA	59.4909	-0.271	NA	NA	-0.101448	-88.1019	-1000	NA	-27.4186	NA	NA	NA	NA	-43.291
YAL034C_ORF	FUN19 Non-essential protein of unknown function	102.599	97.3332	-15	96.6744	61.7032	76.8603	-106.697	-61.8541	108.8	62.8341	0	-85.8002	5.00159	1.97263	NA	-62.8518	-103.442	-30.4916	13.5082	-24.4	-100	-23.6744	-0.904	-87.0924	77.3649	0	-77.1817	-62.9359	-55.9466	-23.9305	-47.541	NA	59.4909	-18.9	101.365	NA	10.2339	85.3618	-1000	-82.2796	56.0182	NA	74.1394	NA	-43.9848	-66.4014
YAL034W-A_ORF	MTW1 Essential component of the MIND kinetochore complex (Mtw1p Including Nnf1p-Nsl1p-Dsn1p) which joins kinetochore subunits contacting DNA to those contacting microtubules; critical to kinetochore assembly	NA	NA	NA	NA	NA	NA	-106.697	NA	NA	NA	-48.2	NA	NA	NA	NA	NA	NA	38.5751	NA	NA	NA	NA	NA	NA	NA	NA	-73.5228	-54.9548	58.3773	-66.2133	-46.4168	NA	NA	NA	-100	NA	NA	NA	NA	NA	NA	NA	NA	NA	NA	NA
YAL035W_ORF	FUN12 GTPase, required for general translation initiation by promoting Met-tRNAiMet binding to ribosomes and ribosomal subunit joining; homolog of bacterial IF2	-101.317	-97.6973	0	-21.2914	-32.0463	-70.0457	-106.697	0.337783	108.8	-21.9763	-14.9	96.9623	86.754	-34.7594	-14.0275	-78.0027	-103.442	-10.4331	-0.493	-0.643	-100	-30.8948	-14.4	-38.0642	-52.5061	-1000	65.9622	-59.5567	-53.3654	15.9485	47.4	-128.355	-7.52217	0	-100	NA	2.00047	-64.4467	117.308	-55.8965	-14.3575	-88.5681	-82.3042	4.05945	-10.2775	11.5107
YAL036C_ORF	RBG1 Member of the DRG family of GTP-binding proteins; interacts with translating ribosomes and with Tma46p	-101.317	-97.6973	0.444258	96.6744	-44.3169	-30.2087	47.7998	42.4598	-108.8	68.9113	-38.3	96.9623	-83.0632	-16.6221	35.8152	84.9045	102.186	-6.55893	-1.16	-14	-100	4.67962	4.51613	-83.5334	77.3649	-1.89	46.0962	0	-28.0131	-24.0408	-46.4886	128.355	-4.49241	1.2526	101.365	NA	-46.5485	-87.1846	-1000	75.4	-17.599	-72.5946	NA	55.0033	50.8261	48.2281
YAL037W_ORF	Putative protein of unknown function	NA	NA	NA	NA	NA	NA	NA	NA	NA	NA	-36.5	NA	NA	NA	NA	NA	NA	NA	NA	NA	NA	NA	NA	NA	NA	NA	-76.0312	-61.2109	48.2198	-56.1727	-43.1126	NA	NA	NA	NA	NA	NA	NA	NA	NA	NA	NA	NA	NA	NA	NA
YAL038W_AAA_12_NCR	CDC19 Pyruvate kinase, functions as a homotetramer in glycolysis to convert phosphoenolpyruvate to pyruvate, the input for aerobic (TCA cycle) or anaerobic (glucose fermentation) respiration	NA	NA	NA	NA	-32.0463	-76.6225	NA	NA	24.1199	NA	NA	NA	85.4639	NA	-35.8152	-78.0027	102.186	NA	NA	NA	NA	-11.8484	-2.19	NA	77.3649	6.37362	NA	NA	NA	NA	NA	NA	-22.4787	NA	NA	NA	NA	-80.6974	NA	NA	NA	NA	NA	NA	NA	43.291
YAL038W_ORF	CDC19 Pyruvate kinase, functions as a homotetramer in glycolysis to convert phosphoenolpyruvate to pyruvate, the input for aerobic (TCA cycle) or anaerobic (glucose fermentation) respiration	-101.317	97.3332	9.16764	96.6744	-26.5367	-27.3961	NA	NA	95.9793	NA	26.3312	89.4242	NA	NA	NA	-39.7872	102.186	-2.91283	-1000	-1.08	-100	-16.1935	-1.68	-82.8093	-70.8865	-18.4	-73.0644	-12.5997	-32.9021	-3.63108	-27.4831	128.355	-2.35068	17.6683	NA	NA	-46.5485	85.3618	117.308	-84.1966	-9.98365	88.9115	7.37168	58.6025	-13.075	29.4404
YAL039C_ORF	CYC3 Cytochrome c heme lyase (holocytochrome c synthase), attaches heme to apo-cytochrome c (Cyc1p or Cyc7p) in the mitochondrial intermembrane space; human ortholog may have a role in microphthalmia with linear skin defects (MLS)	-101.317	-97.6973	-1.83	NA	61.7032	9.56478	NA	53.5092	108.8	-62.3317	-36.2	96.9623	86.754	-41.7755	-49.1699	-66.8271	-103.442	NA	0	-10.4	84.1356	0	8.53803	-85.0972	-70.8865	-0.0365	-82.0216	-59.5116	0	76.6364	-47.4185	NA	59.4909	-1000	NA	NA	3.04851	82.4445	-1000	-96.5811	-4.74479	88.9115	NA	NA	28.2728	21.3754
YAL040C_ORF	CLN3 G1 cyclin involved in cell cycle progression; activates Cdc28p kinase to promote the G1 to S phase transition; plays a role in regulating transcription of the other G1 cyclins, CLN1 and CLN2; regulated by phosphorylation and proteolysis	102.599	-97.6973	26.0179	-21.2914	-26.5367	-65.2745	-106.697	-53.5091	108.8	68.9113	0	-10.9443	84.6562	38.9742	-44.833	-66.8271	96.93	-16.1545	-4.32	13.9727	-100	-10.3488	-9.54	89.7268	43.9446	0	-45.8446	49	-51.1601	66.9631	44.9	NA	-52.3048	6.56057	NA	NA	0	-88.1019	-1000	-81.676	-55.3751	NA	7.37168	NA	0	-64.3089
YAL041W_ORF	CDC24 Guanine nucleotide exchange factor (GEF or GDP-release factor) for Cdc42p; required for polarity establishment and maintenance, and mutants have morphological defects in bud formation and shmooing	102.599	-97.6973	5.08129	-21.2914	NA	-67.7301	47.7998	-48.6551	-108.8	NA	0	NA	-83.0632	-41.5204	NA	-72.1773	96.93	38.5751	-1000	-1000	NA	-0.149158	-6.55	NA	-73.3182	-6.37	82.1754	61.7	55.3389	76.5469	50.2	NA	59.2969	7.6681	-100	NA	NA	61.0063	NA	-86.9787	NA	NA	NA	NA	NA	-42.1161
YAL042W_ORF	ERV46 Protein localized to COPII-coated vesicles, forms a complex with Erv41p; involved in the membrane fusion stage of transport	102.599	-97.6973	19.1758	NA	-53.8894	70.0457	47.7998	7.79293	-108.8	57.6396	49.3891	-97.0332	-83.0632	24.9569	44.833	84.8138	74.7104	-8.64046	7.71003	31.6336	32.6035	0.192951	-7.72	-74.176	-73.3182	-0.0365	-83.3037	60.9	-43.8133	-67.8462	49.8	128.355	59.4909	0.0403485	101.365	NA	0	70.0379	117.308	49.2	6.6312	88.9115	NA	NA	2.48456	8.01883
YAL043C_ORF	PTA1 Subunit of holo-CPF, a multiprotein complex and functional homolog of mammalian CPSF, required for the cleavage and polyadenylation of mRNA and snoRNA 3' ends; involved in pre-tRNA processing; binds to the phosphorylated CTD of RNAPII	102.599	-97.6973	-32.3	NA	-44.3169	-70.0457	NA	-50.8503	83.4364	NA	20.8218	-97.0332	-66.7806	-1.68925	NA	-57.8866	-103.442	NA	-0.239	-0.0843	81.2545	-14.6363	-0.613	-55.9635	-25.9127	-1000	85.156	-61.6246	58.3796	-65.6788	-50.2262	NA	58.7547	21.8637	NA	NA	5.97149	56.9099	NA	-85.1452	NA	NA	NA	NA	NA	-66.6189
YAL044C_ORF	GCV3 H subunit of the mitochondrial glycine decarboxylase complex, required for the catabolism of glycine to 5,10-methylene-THF; expression is regulated by levels of levels of 5,10-methylene-THF in the cytoplasm	-101.317	97.3332	-28.9	-21.2914	-51.3262	-76.6225	-71.3811	37.302	-108.8	-20.4319	-1000	96.9623	-83.0632	-1.68925	53.7978	81.1006	-103.442	-8.64046	20.6256	-6.36	64.6067	0	0	-87.0924	-52.5061	-1000	-29.4393	-41.1568	-16.5126	-50.5004	-23.9732	128.355	-31.75	-3.92	101.365	NA	-1000	-88.1019	117.308	-85.5317	-14.3575	88.9115	45.7446	NA	-8.56836	-66.6179
YAL044W-A_ORF	Putative protein of unknown function; similar to S. pombe uvi31 which is a putative DNA repair protein	102.599	97.3332	-0.705	NA	61.7032	22.1628	NA	69.7835	-108.8	-44.6893	NA	NA	-83.0632	-6.12166	0.422517	34.9249	102.186	NA	0	0.642681	52.7514	0	0	89.7268	-70.8865	0	NA	NA	NA	NA	NA	NA	59.4909	-2.1	NA	NA	-0.101448	42.6338	117.308	40.7	56.0182	NA	NA	NA	44.9289	39.1927
YAL045C_ORF	Dubious open reading frame unlikely to encode a protein, based on available experimental and comparative sequence data; almost completely overlaps YAL044W-A	NA	NA	NA	NA	NA	NA	NA	NA	NA	NA	-6.91	NA	NA	NA	NA	NA	NA	NA	NA	NA	NA	NA	NA	NA	NA	NA	-53.2535	-48.4928	-45.3616	-55.0005	-40.0546	NA	NA	NA	NA	NA	NA	NA	NA	NA	NA	NA	NA	NA	NA	NA
YAL046C_ORF	Putative protein of unknown function; null mutant displays increased frequency of mitochondrial genome loss (petite formation)	-101.317	97.3332	-0.883	NA	58.9027	-45.7139	-106.697	-46.5806	108.8	NA	-1000	96.9623	-83.0632	13.8602	-17.5735	9.82962	96.93	-38.6432	12.0685	-0.868	58.2085	32.0251	0	62.8419	77.3649	0	-31.8983	-62.7238	56.0056	64.6139	50.1	NA	59.4909	-1000	101.365	NA	-4.76012	78.7616	-1000	-95.2335	-14.3575	NA	NA	NA	NA	-46.7692
YAL047C_ORF	SPC72 Component of the cytoplasmic Tub4p (gamma-tubulin) complex, binds spindle pole bodies and links them to microtubules; has roles in astral microtubule formation and stabilization	NA	NA	2.22726	NA	61.7032	-75.9396	NA	NA	-108.8	NA	49.395	NA	-55.9273	5.16705	NA	-66.8271	NA	NA	29.1919	NA	NA	-1000	-1.68	NA	-70.8865	-1000	-80.563	-61.1753	-58.2023	-60.5996	-42.1554	NA	59.4909	-11.1	NA	NA	NA	64.4467	NA	-76.4103	NA	NA	NA	NA	NA	-42.1161
YAL048C_ORF	GEM1 Evolutionarily-conserved tail-anchored outer mitochondrial membrane GTPase which regulates mitochondrial morphology; cells lacking Gem1p contain collapsed, globular, or grape-like mitochondria; not required for pheromone-induced cell death	NA	NA	-5.08	-21.2914	-44.3169	76.6225	47.7998	NA	-108.8	64.1395	34.202	NA	-70.5895	-7.86325	NA	-78.0027	NA	-38.6432	-1000	NA	-100	-0.987027	-0.0186	NA	-70.8865	-0.535	74.106	55.6	38.6954	-70.5729	49.1	NA	59.4909	-0.0948	101.365	NA	30.5882	85.3618	117.308	-90.0383	NA	NA	NA	-68.537	NA	-41.1149
YAL049C_ORF	Cytoplasmic protein of unknown function, potential Hsp82p interactor; null mutant displays decreased frequency of mitochondrial genome loss (petite formation)	102.599	84.7227	-32.3	-21.2914	-32.0463	4.37953	47.7998	-44.4893	-108.8	-27.5689	-5.54	96.9623	-75.8683	-36.6717	-16.0314	78.0027	-103.442	-23.2433	-1.59	-1000	-100	6.99531	0	89.7268	-70.8865	-0.0451	-53.978	43.9	-54.337	-46.3479	-42.4831	NA	59.4909	-0.0948	101.365	NA	-18.5597	70.0379	-1000	-97.7982	49.4768	NA	76.5836	-64.9259	43.9848	-64.6971
YAL051W_ORF	OAF1 Oleate-activated transcription factor, acts alone and as a heterodimer with Pip2p; activates genes involved in beta-oxidation of fatty acids and peroxisome organization and biogenesis	NA	-97.6973	12.0373	NA	NA	-70.0457	NA	-42.4598	108.8	NA	20.5871	-71.429	-83.0632	NA	NA	-78.0027	NA	NA	-1000	-0.0538	NA	-1.04174	-19.6	NA	76.3216	0.824877	36.4464	5.49	54.0516	72.325	-50.3854	NA	59.4909	18.8979	NA	NA	-38.718	64.4467	NA	NA	NA	NA	NA	NA	NA	-42.1161
YAL053W_ORF	FLC2 Putative FAD transporter; required for uptake of FAD into endoplasmic reticulum; involved in cell wall maintenance	NA	-97.6973	3.12141	-21.2914	-51.3262	67.7301	-106.697	-48.6551	83.4364	68.9113	0	NA	-43.7386	-15.1318	25.9987	-78.0027	102.186	-38.6432	-9.09	35.7192	-100	-4.67962	-0.277	-87.0924	-70.8865	4.96232	56.768	32.1	26.4247	51.3587	11.1	NA	59.4909	0	101.365	NA	0.623477	-88.1019	117.308	-58.1569	36.8594	NA	-82.8504	37.3919	0.667943	-59.5381
YAL054C_ORF	ACS1 Acetyl-coA synthetase isoform which, along with Acs2p, is the nuclear source of acetyl-coA for histone acetlyation; expressed during growth on nonfermentable carbon sources and under aerobic conditions	-101.317	0	-1000	NA	-53.8894	-1000	NA	68.2019	28.1601	63.491	-41.7	NA	-83.0632	-1000	-28.127	49.3976	96.93	NA	-0.184	-6.36	74.7338	-0.528365	4.51613	71.8626	77.3649	0	-20.6711	-22.8305	-33.5863	-12.4173	-11.1338	NA	59.4909	-1000	NA	NA	-36.69	80.6974	-1000	67.8	-36.8594	-88.5681	NA	NA	0	56.8868
YAL055W_ORF	PEX22 Putative peroxisomal membrane protein required for import of peroxisomal proteins, functionally complements a Pichia pastoris pex22 mutation	NA	NA	-5.95	-21.2914	23.1651	-9.56478	47.7998	NA	54.5851	NA	34.8527	NA	86.754	27.5853	6.59057	72.1773	96.93	38.5751	-27.9	NA	52.7514	32.0251	1.24654	-79.9613	-73.3182	-7.84	-63.4352	-55.4144	-36.2713	25.1629	14	NA	59.4909	-0.0232	101.365	NA	8.51441	NA	-1000	50.5	NA	NA	-82.8504	NA	NA	-49.8254
YAL056W_ORF	GPB2 Multistep regulator of cAMP-PKA signaling; inhibits PKA downstream of Gpa2p and Cyr1p, thereby increasing cAMP dependency; inhibits Ras activity through direct interactions with Ira1p/2p; regulated by G-alpha protein Gpa2p; homolog of Gpb1p	NA	97.3332	-32.3	NA	NA	74.6345	NA	70.2717	108.8	NA	32.8722	-85.8002	-83.0632	-33.6533	NA	84.9045	NA	NA	-0.0253	-4.39	58.2085	-25.1274	-0.904	NA	77.3649	-4.96	81.1732	56.8	49.9778	55.624	49.9	NA	59.4909	-16.5	NA	NA	48.5383	64.4467	NA	NA	NA	NA	NA	NA	NA	-63.2213
YAL058W_ORF	CNE1 Calnexin; integral membrane ER chaperone involved in folding and quality control of glycoproteins; chaperone activity is inhibited by Mpd1p, with which Cne1p interacts; 24% identical to mammalian calnexin; Ca+ binding not yet shown in yeast	NA	84.7227	-6.95	-21.2914	61.7032	-62.5802	47.7998	-46.5806	-108.8	-62.3317	-45.1	76.3143	-55.9273	29.0009	NA	84.2632	96.93	38.5751	-0.346	-7.6	NA	11.8484	0.114732	-68.8725	-73.3182	-1000	-86.5634	-63.0623	-58.1	-75.9549	-46.5918	NA	59.4909	-8.75	101.365	NA	3.04851	16.1585	-1000	41.2	1.32127	NA	67.9369	-64.9259	NA	-37.4709
YAL059W_ORF	ECM1 Protein of unknown function, localized in the nucleoplasm and the nucleolus, genetically interacts with MTR2 in 60S ribosomal protein subunit export	-101.317	97.3332	26.0179	NA	61.7032	73.4506	NA	61.8541	-108.8	-48.1748	-47.3	-92.1368	83.9891	5.16705	-21.1997	81.1006	-103.442	NA	0.650983	-7.6	52.7514	0	0	89.7268	-70.8865	0	-33.0403	-52.9982	-40.3598	0.0718361	-44.6118	128.355	59.4909	-0.97	NA	NA	-5.97149	-88.1019	117.308	93.2	-9.98365	88.9115	NA	NA	44.9289	-63.5434
YAL060W_ORF	BDH1 NAD-dependent (R,R)-butanediol dehydrogenase, catalyzes oxidation of (R,R)-2,3-butanediol to (3R)-acetoin, oxidation of meso-butanediol to (3S)-acetoin, and reduction of acetoin; enhances use of 2,3-butanediol as an aerobic carbon source	-91.1828	-97.6973	3.70789	96.6744	-44.3169	-62.5802	47.7998	71.69	108.8	-40.471	-46.8	-86.2844	-75.8683	-26.1513	2.90661	84.9045	96.93	-38.6432	21.8671	0	81.2545	0.987027	0.114732	-75.3053	-73.3182	-7.84	-42.8933	-47.8982	-28.4763	-54.1086	-50.0133	-128.355	-25.9515	9.90408	101.365	NA	32.8886	80.6974	-1000	-93.1495	-42.3782	-88.5681	35.2445	-68.0304	0	45.0495
YAL061W_ORF	BDH2 Putative medium-chain alcohol dehydrogenase with similarity to BDH1; transcription induced by constitutively active PDR1 and PDR3; BDH2 is an essential gene	NA	NA	-12	NA	55.8292	76.8603	NA	NA	108.8	-37.4699	21.444	NA	0	-16.6221	31.0898	-54.1329	96.93	NA	29.9124	NA	58.2085	0.528365	8.53803	NA	73.3182	-0.535	-81.8959	-57.1178	-51.7648	-74.2172	-42.4904	NA	59.4909	-0.97	NA	NA	5.97149	-78.7616	-1000	96.7	NA	NA	NA	NA	NA	-58.4171
YAL062W_ORF	GDH3 NADP(+)-dependent glutamate dehydrogenase, synthesizes glutamate from ammonia and alpha-ketoglutarate; rate of alpha-ketoglutarate utilization differs from Gdh1p; expression regulated by nitrogen and carbon sources	NA	NA	NA	-21.2914	NA	NA	47.7998	NA	NA	NA	25.704	NA	NA	NA	NA	NA	NA	-38.6432	NA	NA	NA	NA	NA	NA	NA	NA	84.8484	-36.8896	-52.1677	64.6912	46	NA	NA	NA	101.365	NA	NA	NA	NA	NA	NA	NA	67.9369	-68.0304	NA	NA
YAL063C_ORF	FLO9 Lectin-like protein with similarity to Flo1p, thought to be expressed and involved in flocculation	NA	NA	NA	-21.2914	NA	NA	47.7998	NA	NA	NA	0	NA	NA	NA	NA	NA	NA	-18.1189	NA	NA	NA	NA	NA	NA	NA	NA	85.7349	45.6	11.8414	76.5733	46.9	NA	NA	NA	-100	NA	NA	NA	NA	NA	NA	NA	67.9369	-76.7692	NA	NA
YAL064C-A_ORF	Putative protein of unknown function; YAL064C-A is not an essential gene	NA	NA	NA	NA	NA	NA	NA	NA	NA	NA	2.83021	NA	NA	NA	NA	NA	NA	NA	NA	NA	NA	NA	NA	NA	NA	NA	49.0518	40.4	32.8885	73.9334	44.4	NA	NA	NA	NA	NA	NA	NA	NA	NA	NA	NA	NA	NA	NA	NA
YAL064W_ORF	Protein of unknown function; may interact with ribosomes, based on co-purification experiments	NA	NA	NA	NA	NA	NA	NA	NA	NA	NA	-43.8	NA	NA	NA	NA	NA	NA	NA	NA	NA	NA	NA	NA	NA	NA	NA	-85.9762	-55.655	56.9493	75.2509	-47.4288	NA	NA	NA	NA	NA	NA	NA	NA	NA	NA	NA	NA	NA	NA	NA
YAL064W-B_ORF	Fungal-specific protein of unknown function	NA	NA	NA	NA	NA	NA	NA	NA	NA	NA	0	NA	NA	NA	NA	NA	NA	NA	NA	NA	NA	NA	NA	NA	NA	NA	72.5497	55.9	NA	76.5185	47.7	NA	NA	NA	NA	NA	NA	NA	NA	NA	NA	NA	NA	NA	NA	NA
YAL065C_ORF	Putative protein of unknown function; has homology to FLO1; possible pseudogene	NA	NA	NA	NA	NA	NA	NA	NA	NA	NA	0.0907128	NA	NA	NA	NA	NA	NA	NA	NA	NA	NA	NA	NA	NA	NA	NA	-63.7351	-61.1057	-57.602	-61.7271	-43.2809	NA	NA	NA	NA	NA	NA	NA	NA	NA	NA	NA	NA	NA	NA	NA
YAL066W_ORF	Dubious open reading frame unlikely to encode a protein, based on available experimental and comparative sequence data	NA	NA	NA	NA	NA	NA	NA	NA	NA	NA	-14.9	NA	NA	NA	NA	NA	NA	NA	NA	NA	NA	NA	NA	NA	NA	NA	-39.8424	-21.5386	-54.5192	-56.1961	-26.2599	NA	NA	NA	NA	NA	NA	NA	NA	NA	NA	NA	NA	NA	NA	NA
YAL067C_ORF	SEO1 Putative permease, member of the allantoate transporter subfamily of the major facilitator superfamily; mutation confers resistance to ethionine sulfoxide	NA	NA	NA	NA	NA	NA	NA	NA	NA	NA	48.8397	NA	NA	NA	NA	NA	NA	NA	NA	NA	NA	NA	NA	NA	NA	NA	-83.2915	-55.947	57.0478	76.5871	-35.9233	NA	NA	NA	NA	NA	NA	NA	NA	NA	NA	NA	NA	NA	NA	NA
YAL068C_ORF	Hypothetical protein	NA	NA	NA	NA	NA	NA	NA	NA	NA	NA	20.278	NA	NA	NA	NA	NA	NA	NA	NA	NA	NA	NA	NA	NA	NA	NA	-86.6312	63.5	58.3543	70.2934	50.1	NA	NA	NA	NA	NA	NA	NA	NA	NA	NA	NA	NA	NA	NA	NA
YAL069W_ORF	Dubious open reading frame unlikely to encode a protein, based on available experimental and comparative sequence data	NA	NA	NA	NA	NA	NA	NA	NA	NA	NA	3.36536	NA	NA	NA	NA	NA	NA	NA	NA	NA	NA	NA	NA	NA	NA	NA	84.9341	63.5	48.594	-75.8983	-50.5285	NA	NA	NA	NA	NA	NA	NA	NA	NA	NA	NA	NA	NA	NA	NA
YAR002C-A_ORF	ERP1 Protein that forms a heterotrimeric complex with Erp2p, Emp24p, and Erv25p; member, along with Emp24p and Erv25p, of the p24 family involved in ER to Golgi transport and localized to COPII-coated vesicles	-101.317	97.3332	10.6115	74.328	-53.8894	-24.3061	-106.697	-48.6551	-108.8	-48.1748	-0.255	96.9623	-75.8683	-0.580742	-16.0314	81.1006	-103.442	38.5751	30.4606	-1.42	-100	13.1987	0	89.7268	-52.5061	-24.1	-62.4985	-54.6765	-54.0071	-44.7738	-40.5043	128.355	-39.8604	-8.75	101.365	NA	-0.623477	-88.1019	-1000	97.6	53.4269	88.9115	76.5836	-68.537	-16.7257	46.7692
YAR002W_ORF	NUP60 Subunit of the nuclear pore complex (NPC), functions to anchor Nup2p to the NPC in a process controlled by the nucleoplasmic concentration of Gsp1p-GTP; potential Cdc28p substrate; involved in telomere maintenance	102.599	97.3332	0.294721	NA	-32.0463	-76.6225	NA	-56.4182	108.8	61.8811	-46.5	-89.4242	-75.8683	1.39473	-31.0898	-66.8271	-103.442	NA	-27.9	-24.4	NA	-10.3488	-3.58	89.7268	-70.8865	-0.14	-86.6057	24.2	-32.6603	-3.31572	-40.0873	NA	59.4909	0	NA	NA	10.2339	-88.1019	-1000	-95.3446	48.3002	NA	NA	NA	0.19566	-62.9082
YAR003W_ORF	SWD1 Subunit of the COMPASS (Set1C) complex, which methylates histone H3 on lysine 4 and is required in transcriptional silencing near telomeres; WD40 beta propeller superfamily member with similarity to mammalian Rbbp7	-91.1828	80.822	NA	NA	-32.0463	-65.2745	NA	44.4893	108.8	-59.6074	45.9723	NA	-48.354	NA	-17.5735	83.2224	102.186	NA	-1000	-0.179	NA	-38.1413	-1000	NA	77.3649	-7.84	-80.9363	-54.3856	-46.3292	-64.9313	-43.2163	NA	59.4909	-2.64	NA	NA	34.7797	16.1585	117.308	17.5	11.6167	-34.6104	NA	NA	NA	-62.9082
YAR007C_ORF	RFA1 Subunit of heterotrimeric Replication Protein A (RPA), which is a highly conserved single-stranded DNA binding protein involved in DNA replication, repair, and recombination	102.599	-97.6973	0.212513	-21.2914	-44.3169	65.2745	47.7998	-61.8541	-108.8	-39.202	-8.8	-89.4242	-75.8683	-0.970367	-31.0898	-62.8518	NA	-38.6432	-1000	-0.0538	-100	-8.11416	-16.6	NA	77.3649	-1000	-86.2118	-45.5038	-50.1679	66.5965	-46.5834	NA	-46.9832	0	-100	NA	NA	78.7616	117.308	98.2	-20.9602	NA	NA	NA	NA	-37.4709
YAR008W_ORF	SEN34 Subunit of the tRNA splicing endonuclease, which is composed of Sen2p, Sen15p, Sen34p, and Sen54p; Sen34p contains the active site for tRNA 3' splice site cleavage and has similarity to Sen2p and to Archaeal tRNA splicing endonuclease	NA	84.7227	19.1758	NA	-44.3169	-67.7301	NA	7.79293	108.8	NA	-41.7	96.9623	-83.0632	-33.6533	-40.5024	-78.0027	NA	NA	-6.59	-1.42	NA	0	-20.5	-75.3053	-70.8865	-24.1	-67.178	-55.254	-48.5326	58.1349	49.8	NA	59.4909	-11.1	NA	NA	11.9429	76.4138	NA	68.4	-19.5944	NA	NA	NA	NA	-59.5381
YAR014C_ORF	BUD14 Protein involved in bud-site selection, Bud14p-Glc7p complex functions as a cortical regulator of dynein; diploid mutants display a random budding pattern instead of the wild-type bipolar pattern	NA	97.3332	-32.2	96.6744	-26.5367	-73.4506	47.7998	-56.4182	108.8	NA	45.9982	-97.0332	-70.5895	-10.0006	NA	84.9045	102.186	-12.3681	-6.59	-1.84	-100	-1.90352	-17.9	-55.9635	-52.5061	-0.339	-86.5577	60.7	-58.0946	-50.7074	-50.2862	NA	59.4909	-24.4	-100	NA	36.69	64.4467	NA	56	NA	NA	NA	67.1781	NA	-51.3274
YAR015W_ORF	ADE1 N-succinyl-5-aminoimidazole-4-carboxamide ribotide (SAICAR) synthetase, required for 'de novo' purine nucleotide biosynthesis; red pigment accumulates in mutant cells deprived of adenine	-101.317	-97.6973	5.08129	-21.2914	-44.3169	65.2745	-106.697	-63.7361	-108.8	68.9113	-4.24	96.9623	86.754	-1.97263	0.881921	-78.0027	-103.442	-38.6432	-0.239	0.0457084	-100	-37.5128	8.53803	-87.0924	-52.5061	-1000	-25.4834	-27.351	-25.5372	-16.5164	-23.5231	128.355	-50.1035	-0.97	-100	NA	-48.5383	-87.1846	-1000	97.2	-8.84019	88.9115	9.79713	58.6025	-38.8052	25.4436
YAR018C_ORF	KIN3 Nonessential protein kinase with unknown cellular role	NA	NA	26.0179	-21.2914	23.1651	-4.37953	47.7998	NA	92.8776	NA	-44	NA	-83.0632	-8.84984	-25.9987	-78.0027	93.5272	-38.6432	-0.493	NA	-100	-39.5678	-1.68	-79.9613	17.1762	-1000	83.9098	-61.5847	48.0363	72.7302	23	NA	59.2969	-1.25	101.365	NA	-21.1381	NA	-1000	88.9	NA	NA	NA	NA	NA	-41.1149
YAR019C_ORF	CDC15 Protein kinase of the Mitotic Exit Network that is localized to the spindle pole bodies at late anaphase; promotes mitotic exit by directly switching on the kinase activity of Dbf2p	NA	NA	NA	-21.2914	NA	NA	-106.697	NA	NA	NA	0	NA	NA	NA	NA	NA	NA	38.5751	NA	NA	NA	NA	NA	NA	NA	NA	-77.2101	-55.6913	57.9391	-60.3465	-43.267	NA	NA	NA	-100	NA	NA	NA	NA	NA	NA	NA	-82.8504	4.88638	NA	NA
YAR020C_ORF	PAU7 Part of 23-member seripauperin multigene family, active during alcoholic fermentation, regulated by anaerobiosis, inhibited by oxygen, repressed by heme	NA	NA	NA	NA	NA	NA	NA	NA	NA	NA	48.0493	NA	NA	NA	NA	NA	NA	NA	NA	NA	NA	NA	NA	NA	NA	NA	74.4959	55.6	-56.0032	-72.448	40.4	NA	NA	NA	NA	NA	NA	NA	NA	NA	NA	NA	NA	NA	NA	NA
YAR023C_ORF	Putative integral membrane protein, member of DUP240 gene family	NA	NA	NA	NA	NA	NA	47.7998	NA	NA	NA	-48	NA	NA	NA	NA	NA	NA	38.5751	NA	NA	NA	NA	NA	NA	NA	NA	-48.7855	-48.2331	57.3291	-49.4534	-29.3967	NA	NA	NA	-100	NA	NA	NA	NA	NA	NA	NA	-82.8504	NA	NA	NA
YAR027W_ORF	UIP3 Putative integral membrane protein of unknown function; interacts with Ulp1p at the nuclear periphery; member of DUP240 gene family	-101.317	84.7227	12.0373	NA	61.6601	0.235376	-106.697	-48.6551	108.8	-55.0558	48.6569	-80.9465	-83.0632	16.6221	31.0898	57.8866	-103.442	38.5751	0	0	81.2545	3.06119	0	89.7268	77.3649	0	73.8378	30.6	-52.2598	-64.7025	-46.8434	NA	-31.75	-13.8	101.365	NA	-11.9429	-87.9152	-1000	91.8	20.9602	-72.5946	NA	76.7692	7.24972	43.291
YAR028W_ORF	Putative integral membrane protein, member of DUP240 gene family; GFP-fusion protein is induced in response to the DNA-damaging agent MMS	-101.317	-97.6973	-1.44	96.6744	61.7032	45.7139	47.7998	-50.8503	-108.8	-61.4848	-15.9	-89.4242	-83.0632	-22.2182	44.833	84.9045	-103.442	38.5751	4.31924	20.9599	-100	8.11416	0.0505117	89.7268	-70.8865	0.338504	-85.7074	40.6	-41.1117	-67.6734	-38.9348	NA	59.4909	-1000	-100	NA	-46.5485	-87.9152	-1000	67.7	14.3575	NA	NA	NA	NA	-66.6189
YAR029W_ORF	Member of DUP240 gene family but contains no transmembrane domains; green fluorescent protein (GFP)-fusion protein localizes to the cytoplasm in a punctate pattern	NA	NA	-0.052	NA	NA	-71.7782	NA	NA	NA	NA	46.9223	NA	-75.8683	NA	NA	-78.0027	-103.442	NA	NA	NA	NA	-11.8484	-12.6	NA	-70.8865	11.0797	81.1577	58.9	54.1091	-64.1875	46.7	NA	-58.5421	NA	NA	NA	NA	-88.1019	NA	NA	NA	NA	NA	NA	NA	NA
YAR030C_ORF	Dubious open reading frame unlikely to encode a protein, based on available experimental and comparative sequence data; partially overlaps the uncharacterized ORF YAR029W and the verified gene PRM9	NA	NA	NA	NA	NA	NA	NA	NA	NA	NA	-40.1	NA	NA	NA	NA	NA	NA	NA	NA	NA	NA	NA	NA	NA	NA	NA	-55.1137	-48.0174	-53.5648	-41.7168	-34.162	NA	NA	NA	NA	NA	NA	NA	NA	NA	NA	NA	NA	NA	NA	NA
YAR031W_ORF	PRM9 Pheromone-regulated protein with 3 predicted transmembrane segments and an FF sequence, a motif involved in COPII binding; member of DUP240 gene family	NA	NA	NA	96.6744	NA	NA	47.7998	NA	NA	NA	42.0896	NA	NA	NA	NA	NA	NA	38.5751	NA	NA	NA	NA	NA	NA	NA	NA	60.4746	28.5	49.8893	-48.8359	-48.053	NA	NA	NA	-100	NA	NA	NA	NA	NA	NA	NA	NA	-72.5104	NA	NA
YAR033W_ORF	MST28 Putative integral membrane protein, involved in vesicle formation; forms complex with Mst27p; member of DUP240 gene family; binds COPI and COPII vesicles	NA	NA	-0.295	NA	56.8884	74.6345	NA	NA	108.8	NA	-39.4	NA	-75.8683	20.7714	NA	-81.1006	NA	NA	0.345624	NA	NA	30.8948	0	-87.0924	77.3649	0	-82.7362	31.3	-58.1792	-38.0048	-24.312	NA	59.4909	-0.0557	NA	NA	5.97149	NA	NA	86.9	NA	NA	NA	NA	NA	-48.2281
YAR035W_ORF	YAT1 Outer mitochondrial carnitine acetyltransferase, minor ethanol-inducible enzyme involved in transport of activated acyl groups from the cytoplasm into the mitochondrial matrix; phosphorylated	NA	NA	NA	-21.2914	NA	NA	47.7998	NA	NA	NA	19.36	NA	NA	NA	NA	NA	NA	38.5751	NA	NA	NA	NA	NA	NA	NA	NA	-45.5357	-60.4789	-58.2371	-61.4809	50.2	NA	NA	NA	101.365	NA	NA	NA	NA	NA	NA	NA	NA	NA	NA	NA
YAR042W_ORF	SWH1 Protein similar to mammalian oxysterol-binding protein; contains ankyrin repeats; localizes to the Golgi and the nucleus-vacuole junction	102.599	-97.6973	-23.5	-21.2914	-51.3262	5.12849	-106.697	63.7361	83.4364	49.1379	1.6961	-86.2844	-83.0632	0.147076	47.8831	-78.0027	-103.442	38.5751	1.16203	0.26516	64.6067	-28.2261	-1000	-75.3053	-52.5061	-1000	-85.7258	63.4	-57.3708	-68.1319	-48.9078	-128.355	59.0614	4.66043	-100	NA	0	85.3618	117.308	-75.8465	12.8811	NA	-82.8504	39.5797	NA	-51.3274
YAR047C_ORF	Dubious open reading frame unlikely to encode a protein, based on available experimental and comparative sequence data	NA	NA	NA	NA	NA	NA	NA	NA	NA	NA	0.873064	NA	NA	NA	NA	NA	NA	NA	NA	NA	NA	NA	NA	NA	NA	NA	-86.0473	62.9	52.6385	-57.5747	-49.8438	NA	NA	NA	NA	NA	NA	NA	NA	NA	NA	NA	NA	NA	NA	NA
YAR050W_ORF	FLO1 Lectin-like protein involved in flocculation, cell wall protein that binds to mannose chains on the surface of other cells, confers floc-forming ability that is chymotrypsin sensitive and heat resistant; similar to Flo5p	NA	NA	-0.052	-21.2914	61.7032	75.9396	47.7998	NA	108.8	NA	0	NA	-43.7386	-7.86325	-40.5024	3.1428	NA	-38.6432	-0.493	NA	70.133	-6.99531	0.0505117	89.7268	-73.3182	0	75.952	54.5	47.1173	76.1975	45.9	NA	59.4909	-1000	-100	NA	NA	30.309	-1000	NA	NA	NA	1.60442	-68.537	NA	-59.5381
YAR053W_ORF	Dubious open reading frame unlikely to encode a protein, based on available experimental and comparative sequence data	NA	NA	NA	-21.2914	NA	NA	47.7998	NA	NA	NA	-40.7	NA	NA	NA	NA	NA	NA	-38.6432	NA	NA	NA	NA	NA	NA	NA	NA	86.338	62.5	56.5357	-74.0759	-49.2936	NA	NA	NA	-100	NA	NA	NA	NA	NA	NA	NA	NA	-77.8877	NA	NA
YAR060C_ORF	Dubious open reading frame unlikely to encode a protein, based on available experimental and comparative sequence data	NA	NA	NA	-21.2914	NA	NA	-106.697	NA	NA	NA	42.5359	NA	NA	NA	NA	NA	NA	38.5751	NA	NA	NA	NA	NA	NA	NA	NA	-74.6783	-61.9559	57.5149	-58.8656	50.6	NA	NA	NA	-100	NA	NA	NA	NA	NA	NA	NA	NA	NA	NA	NA
YAR061W_ORF	Hypothetical protein	NA	NA	NA	-21.2914	NA	NA	47.7998	NA	NA	NA	18.7701	NA	NA	NA	NA	NA	NA	38.5751	NA	NA	NA	NA	NA	NA	NA	NA	-86.5997	63.4	57.0896	76.6178	-49.9111	NA	NA	NA	-100	NA	NA	NA	NA	NA	NA	NA	NA	75.9237	NA	NA
YAR062W_ORF	Hypothetical protein	NA	NA	NA	-21.2914	NA	NA	NA	NA	NA	NA	0	NA	NA	NA	NA	NA	NA	-38.6432	NA	NA	NA	NA	NA	NA	NA	NA	73.6911	55.5	7.53722	44.3301	39.6	NA	NA	NA	-100	NA	NA	NA	NA	NA	NA	NA	67.9369	78.7405	NA	NA
YAR064W_ORF	Putative protein of unknown function	NA	NA	NA	-21.2914	NA	NA	47.7998	NA	NA	NA	42.8325	NA	NA	NA	NA	NA	NA	-30.4916	NA	NA	NA	NA	NA	NA	NA	NA	85.2575	50.7	50.8103	-76.5109	NA	NA	NA	NA	-100	NA	NA	NA	NA	NA	NA	NA	-82.8504	78.7405	NA	NA
YAR066W_ORF	Putative GPI protein	NA	NA	-0.544	NA	61.7032	76.6225	NA	NA	108.8	NA	0.0694805	NA	-55.9273	-0.970367	NA	83.2224	96.3968	NA	-0.346	NA	NA	-9.18717	-1000	NA	70.8865	4.96232	55.3888	35.6	36.4146	65.7499	49	NA	59.4909	-2.1	NA	NA	0.426758	NA	NA	37.1	NA	NA	NA	NA	NA	-48.2281
YAR068W_ORF	Fungal-specific protein of unknown function; induced in respiratory-deficient cells	-101.317	-97.6973	-3.71	-21.2914	-44.3169	-73.4506	NA	0	67.297	NA	NA	NA	-83.0632	-7.86325	14.0275	-78.0027	102.186	-18.1189	-0.125	0	77.785	-6.99531	-13.5	89.7268	77.3649	12.6235	31.2184	10.6	NA	39.1829	44.7	NA	-58.5421	17.6683	NA	NA	0.144396	85.3618	-1000	61.9	-36.8594	NA	67.9369	77.8877	-43.9848	-66.6189
YAR069C_ORF	Dubious open reading frame unlikely to encode a protein, based on available experimental and comparative sequence data	NA	NA	NA	96.6744	NA	NA	47.7998	NA	NA	NA	-38.3	NA	NA	NA	NA	NA	NA	-38.6432	NA	NA	NA	NA	NA	NA	NA	NA	84.9486	53.9	40.1313	75.7711	NA	NA	NA	NA	-100	NA	NA	NA	NA	NA	NA	NA	-82.8504	-74.527	NA	NA
YAR070C_ORF	Dubious open reading frame unlikely to encode a protein, based on available experimental and comparative sequence data	NA	NA	NA	NA	NA	NA	NA	NA	NA	NA	42.4462	NA	NA	NA	NA	NA	NA	NA	NA	NA	NA	NA	NA	NA	NA	NA	-64.1358	-62.8482	-58.2764	73.5706	-50.4869	NA	NA	NA	NA	NA	NA	NA	NA	NA	NA	NA	NA	NA	NA	NA
YAR071W_ORF	PHO11 One of three repressible acid phosphatases, a glycoprotein that is transported to the cell surface by the secretory pathway; induced by phosphate starvation and coordinately regulated by PHO4 and PHO2	102.599	97.3332	0.0901198	-21.2914	-51.3262	73.4506	47.7998	69.7835	-108.8	68.9113	-47.9	83.345	-83.0632	-6.81144	21.1997	62.8518	102.186	-2.91283	-27.9	19.3787	-100	17.6293	0.188335	-82.3552	7.88082	24.8361	-67.4119	-54.0164	-51.7211	-65.6759	NA	128.355	-6.7582	0	101.365	NA	16.1718	30.309	117.308	69.1	0.72352	88.9115	76.5836	0	-16.7257	43.291
YAR073W_ORF	IMD1 Nonfunctional protein with homology to IMP dehydrogenase; probable pseudogene, located close to the telomere; is not expressed at detectable levels; YAR073W and YAR075W comprise a continuous reading frame in some strains of S. cerevisiae	-101.317	-97.6973	9.16764	74.328	19.3137	-11.21	47.7998	-67.6085	95.9793	21.9763	-1000	96.9623	-83.0632	-1.97263	-46.3883	-78.0027	102.186	-5.2698	12.0685	-0.0843	-100	13.1987	-1000	-85.0972	-73.3182	-0.0844	86.2975	-46.539	-32.8768	-33.4893	-25.8926	NA	-16.1452	1.62707	-100	NA	2.5421	-87.4105	-1000	-71.3357	-9.98365	-72.5946	NA	-74.527	28.2728	-48.2281
YAR075W_ORF	Non-functional protein with homology IMP dehydrogenase; YAR073W/IMD1 and YAR075W comprise a continuous reading frame in some strains of S. cerevisiae.	-101.317	-97.6973	0.0901198	96.6744	-32.0463	-53.368	47.7998	71.69	108.8	-29.9492	-6.2	96.9623	-83.0632	-6.81144	8.11392	-72.1773	102.186	-8.64046	-1.16	33.9362	-100	8.11416	1.24654	-49.1426	-70.8865	-0.535	61.8671	-61.0069	-49.17	-47.9294	-48.5073	128.355	-4.49241	0	-100	NA	-42.2586	-88.1019	117.308	-96.6941	49.4768	-88.5681	45.7446	-68.0304	-24.4545	34.1067
YBL001C_ORF	ECM15 Non-essential protein of unknown function, likely exists as tetramer, may be regulated by the binding of small-molecule ligands (possibly sulfate ions), may have a role in yeast cell-wall biogenesis	-101.317	97.3332	-27.9	74.328	61.7032	45.7139	47.7998	-50.8503	-108.8	-30.9009	-39.6	96.9623	86.754	1.68925	49.1699	81.1006	-103.442	38.5751	0	20.9599	64.6067	0	0	89.7268	-70.8865	4.96232	-75.748	63.2	-40.3938	76.5722	41.1	-128.355	-55.3536	-0.383	101.365	NA	-0.101448	-88.1019	117.308	95.3	-20.9602	88.9115	NA	-68.0304	-43.9848	-66.6189
YBL002W_OCH__ORF	HTB2 One of two nearly identical (see HTB1) histone H2B subtypes required for chromatin assembly and chromosome function; Rad6p-Bre1p-Lge1p mediated ubiquitination regulates transcriptional activation, meiotic DSB formation and H3 methylation	102.599	97.3332	19.1758	NA	61.7032	76.6225	NA	-56.4182	108.8	-35.9054	NA	-90.6434	86.754	5.16705	28.127	54.1329	-103.442	NA	0	26.0974	52.7514	0	0	71.8626	77.3649	0	NA	NA	NA	NA	NA	128.355	-20.8781	17.6683	NA	NA	-3.04851	-87.9152	117.308	-96.2239	5.53926	88.9115	NA	NA	-35.6046	11.5107
YBL002W_ORF	HTB2 One of two nearly identical (see HTB1) histone H2B subtypes required for chromatin assembly and chromosome function; Rad6p-Bre1p-Lge1p mediated ubiquitination regulates transcriptional activation, meiotic DSB formation and H3 methylation	102.599	97.3332	26.0179	74.328	61.7032	-65.2745	-106.697	-59.2705	108.8	-27.5689	46.4905	96.9623	-83.0632	13.8602	38.1064	84.9045	102.186	-2.91283	0.0229114	7.6048	52.7514	1.19988	0	-87.0924	-73.3182	0	-12.7012	63.5	-35.3884	0	1.31	-128.355	-9.37465	-24.4	101.365	NA	-0.903079	-87.9152	117.308	-86.5515	-47.0055	-88.5681	76.5836	74.527	-24.4545	11.5107
YBL003C_OCH_DS100_ORF	HTA2 One of two nearly identical (see also HTA1) histone H2A subtypes; core histone required for chromatin assembly and chromosome function; DNA damage-dependent phosphorylation by Mec1p facilitates DNA repair; acetylated by Nat4p	102.599	80.822	-5.95	NA	44.3169	-18.767	NA	-56.4182	108.8	-20.4319	NA	96.9623	38.4136	6.81144	-51.5355	19.1239	102.186	NA	-0.346	-29.2	32.6035	20.6057	0	-82.3552	-70.8865	-2.72	NA	NA	NA	NA	NA	128.355	-13.6688	-0.0403	NA	NA	-1000	-87.1846	117.308	72.1	-19.5944	88.9115	NA	NA	-20.2791	9.47897
YBL003C_ORF	HTA2 One of two nearly identical (see also HTA1) histone H2A subtypes; core histone required for chromatin assembly and chromosome function; DNA damage-dependent phosphorylation by Mec1p facilitates DNA repair; acetylated by Nat4p	102.599	-97.6973	-6.95	74.328	57.7834	-33.6251	-106.697	-63.7361	108.8	-29.9492	NA	-92.1368	10.7293	29.0009	47.8831	34.9249	102.186	-34.1921	-13.5	-30.4	43.9621	14.6363	0	-74.176	77.3649	0.139904	-51.9553	0	NA	0	0	-128.355	-6.7582	-1000	101.365	NA	-0.101448	-78.7616	-1000	-97.8272	-5.53926	88.9115	-82.8504	-64.9259	-43.9848	11.5107
YBL004W_ORF	UTP20 Component of the small-subunit (SSU) processome, which is involved in the biogenesis of the 18S rRNA	-101.317	-97.6973	1.82714	-21.2914	-32.0463	-73.4506	47.7998	-67.6085	-108.8	62.2085	48.6342	-92.1368	-70.5895	-22.2182	-38.1064	-66.8271	96.93	-28.2612	-0.0253	-4.39	-100	-10.3488	-0.613	-45.5556	-73.3182	-11.1	15.9979	23.7	46.4652	0	6.82	NA	-55.3536	0.0403485	-100	NA	11.9429	61.0063	81.9573	81.6	33.2391	NA	71.5805	NA	50.8261	-56.8868
YBL005W_ORF	PDR3 Transcriptional activator of the pleiotropic drug resistance network, regulates expression of ATP-binding cassette (ABC) transporters through binding to cis-acting sites known as PDREs (PDR responsive elements)	102.599	NA	8.0402	65.3258	61.7032	9.56478	NA	-59.2705	108.8	-31.2142	4.5993	96.9623	-75.8683	40.7513	NA	83.2224	NA	-4.92214	-1.59	35.7192	58.2085	-19.254	-18.7	-85.0972	77.3649	11.0797	82.5178	-54.4667	57.5858	-63.8704	-49.6772	NA	59.4909	15.1017	101.365	NA	11.9429	70.0379	117.308	97	19.5944	NA	-71.5805	9.38185	NA	34.1067
YBL006C_ORF	LDB7 Component of the RSC chromatin remodeling complex; interacts with Rsc3p, Rsc30p, Npl6p, and Htl1p to form a module important for a broad range of RSC functions	102.599	-97.6973	-6.95	NA	51.3262	0.235376	-106.697	0	108.8	-36.4092	28.8184	-71.429	-83.0632	2.69327	0.881921	82.4933	-103.442	-38.6432	0	0	52.7514	0	0	-85.0972	-70.8865	-0.0142	-68.3278	-55.3866	-36.0442	21.3487	NA	NA	-19.2957	-0.0232	-100	NA	-0.903079	80.6974	117.308	-89.6891	-36.8594	-54.8008	1.12244	-72.5104	50.8261	15.9134
YBL007C_ORF	SLA1 Cytoskeletal protein binding protein required for assembly of the cortical actin cytoskeleton; interacts with proteins regulating actin dynamics and proteins required for endocytosis; found in the nucleus and cell cortex; has 3 SH3 domains	102.002	-97.6973	0.153204	74.328	-32.0463	40.0111	47.7998	-56.4182	78.5771	-20.4319	16.6691	-92.1368	-83.0632	26.1513	-17.5735	-66.8271	-103.442	-13.9132	-5.38	-0.158	-100	-19.254	-18.3	-75.3053	-70.8865	-0.535	76.4401	58	-44.4803	-63.6769	-50.151	128.355	-58.5421	0	101.365	NA	21.1381	80.6974	117.308	-53.6699	11.6167	NA	-82.8504	68.0304	NA	-65.1533
YBL008W_ORF	HIR1 Subunit of the HIR complex, a nucleosome assembly complex involved in regulation of histone gene transcription; contributes to nucleosome formation, heterochromatic gene silencing, and formation of functional kinetochores	NA	NA	-26	NA	-53.8894	-1000	47.7998	NA	32.6904	NA	-29.4	NA	-62.3403	-4.22736	-31.0898	84.9045	96.3968	38.5751	-0.0253	NA	64.6067	-4.09089	-1000	-79.9613	-73.3182	-1000	-86.585	-60.5665	0	76.2871	-49.8974	NA	59.4909	-0.271	-100	NA	-32.8886	NA	117.308	48.9	NA	NA	NA	NA	NA	-53.0246
YBL009W_ORF	ALK2 Protein kinase; accumulation and phosphorylation are periodic during the cell cycle; phosphorylated in response to DNA damage; contains characteristic motifs for degradation via the APC pathway; similar to Alk1p and to mammalian haspins	-101.317	-97.6973	20.6927	-21.2914	-51.3262	-62.5802	47.7998	-42.4598	-108.8	NA	-21.2	NA	-75.8683	-33.6533	-33.3823	-66.8271	NA	-38.6432	-1000	-2.87	-100	-0.404661	-0.188	-68.8725	-52.5061	-0.14	-56.328	-54.3558	-41.315	-15.4744	-35.6751	NA	-58.5421	-21.9	101.365	NA	NA	-88.1019	-1000	98.2	-11.6167	NA	NA	NA	NA	-46.7692
YBL010C_ORF	Putative protein of unknown function; green fluorescent protein (GFP)-fusion protein colocalizes with clathrin-coated vesicles	NA	NA	8.0402	NA	-44.3169	49.4425	NA	8.53199	61.4784	NA	-15.7	96.9623	-75.8683	0.785029	-28.127	-72.1773	NA	NA	4.31924	-5.34	-100	3.50858	6.54547	-82.3552	-70.8865	-1000	-22.3129	-59.2634	-46.2111	-59.7491	-35.9369	NA	59.4909	-4.66	NA	NA	11.9429	61.0063	117.308	-94.2134	40.8822	NA	NA	NA	NA	-42.1161
YBL011W_ORF	SCT1 Glycerol 3-phosphate/dihydroxyacetone phosphate dual substrate-specific sn-1 acyltransferase of the glycerolipid biosynthesis pathway, prefers 16-carbon fatty acids, similar to Gpt2p, gene is constitutively transcribed	NA	-97.6973	-8.04	96.6744	-32.0463	-70.0457	-106.697	19.9145	-108.8	62.8341	32.877	-58.5668	-55.9273	5.16705	47.8831	-66.8271	102.186	-34.1921	-0.346	-37.1	-100	-10.3488	-0.613	-62.8419	-70.8865	-7.84	-86.6478	63.5	25.4642	76.5923	21.1	NA	59.4909	-9.9	101.365	NA	0.0808392	61.0063	-1000	-88.7345	-34.9282	NA	-82.8504	-76.7692	NA	-51.3274
YBL012C_ORF	Dubious open reading frame unlikely to encode a protein, based on available experimental and comparative sequence data	NA	NA	NA	NA	NA	NA	47.7998	NA	NA	NA	40.692	NA	NA	NA	NA	NA	NA	-38.6432	NA	NA	NA	NA	NA	NA	NA	NA	83.4985	62	51.5201	-76.4267	25.3	NA	NA	NA	-100	NA	NA	NA	NA	NA	NA	NA	NA	NA	NA	NA
YBL013W_ORF	FMT1 Methionyl-tRNA formyltransferase, catalyzes the formylation of initiator Met-tRNA in mitochondria; potential Cdc28p substrate	NA	NA	NA	96.6744	NA	NA	47.7998	NA	NA	NA	-46.7	NA	NA	NA	NA	NA	NA	38.5751	NA	NA	NA	NA	NA	NA	NA	NA	-35.2695	-36.5105	-54.0257	-52.6481	-40.5772	NA	NA	NA	-100	NA	NA	NA	NA	NA	NA	NA	NA	NA	NA	NA
YBL014C_ORF	RRN6 Protein involved in the transcription of 35S rRNA genes by RNA polymerase I; component of the core factor (CF) complex also composed of Rrn11p, Rrn7p and TATA-binding protein	102.599	97.3332	-32.3	-21.2914	-44.3169	77.2263	47.7998	-48.6551	-108.8	-37.4699	-46.5	-85.8002	-83.0632	26.1513	-53.3585	-81.1006	-103.442	-38.6432	-1.59	-14	77.785	-8.11416	-0.613	-85.0972	-52.5061	-17.2	-86.0927	63.5	58.3451	-45.9452	-49.4272	NA	59.4909	28.631	-100	NA	30.5882	80.6974	117.308	-87.5791	14.3575	NA	45.7446	64.9259	NA	-51.3274
YBL015W_ORF	ACH1 Acetyl-coA hydrolase, primarily localized to mitochondria; phosphorylated; required for acetate utilization and for diploid pseudohyphal growth	-101.317	97.3332	-5.08	NA	61.7032	76.6225	NA	-67.6085	24.1199	63.491	-20.4	-97.0332	86.754	22.2182	-44.833	-78.0027	NA	NA	-16.5	-15.8	-100	-29.5615	-1.68	NA	77.3649	25.3608	-26.8539	-14.2971	NA	-42.7496	-42.3227	NA	59.4909	-4.66	NA	NA	18.5597	-88.1019	117.308	98.1	-31.332	88.9115	NA	NA	NA	-54.4159
YBL016W_ORF	FUS3 Mitogen-activated serine/threonine protein kinase involved in mating; phosphoactivated by Ste7p; substrates include Ste12p, Far1p, Bni1p, Sst2p; inhibits invasive growth during mating by phosphorylating Tec1p, promoting its degradation	69.3444	-97.6973	26.0179	NA	61.7032	0.940936	NA	-59.2705	88.5127	35.9054	42.5293	-89.4242	-75.8683	-40.7513	-53.7978	-72.1773	-103.442	NA	0.0784523	38.9339	NA	6.06387	-2.19	87.3953	-70.8865	-0.339	-80.519	-56.9856	-58.217	76.2664	-44.4682	NA	59.4909	0	NA	NA	16.1718	-88.1019	-1000	-90.6413	-25.0902	NA	NA	NA	45.7911	-51.3274
YBL017C_ORF	PEP1 Type I transmembrane sorting receptor for multiple vacuolar hydrolases; cycles between the late-Golgi and prevacuolar endosome-like compartments	NA	-97.6973	22.1442	NA	-53.8894	-73.4506	NA	-50.8503	-108.8	NA	22.5644	NA	-70.5895	-6.12166	-33.3823	84.9045	-103.442	NA	-0.239	-1.42	-100	-2.67927	0.0175611	NA	77.3649	-1000	64.4422	56.5	41.7278	65.0435	11.8	NA	-55.3536	0.383397	NA	NA	34.7797	70.0379	-1000	98.1	12.8811	NA	NA	NA	NA	-45.0495
YBL018C_ORF	POP8 Subunit of both RNase MRP, which cleaves pre-rRNA, and nuclear RNase P, which cleaves tRNA precursors to generate mature 5' ends	-101.317	97.3332	-0.164	NA	0	-22.1628	NA	5.18461	-108.8	-39.202	-24.5	-89.4242	10.7293	-10.0006	52.5892	49.3976	102.186	NA	-6.59	-26.1	58.2085	4.09089	0	-83.5334	77.3649	-0.535	-32.898	-34.8249	10.4521	76.3657	-44.114	NA	59.4909	-1000	NA	NA	NA	-88.1019	-1000	98.1	-2.36537	NA	NA	NA	NA	-62.9082
YBL019W_ORF	APN2 Class II abasic (AP) endonuclease involved in repair of DNA damage; homolog of human HAP1 and E. coli exoIII	NA	NA	NA	NA	NA	NA	NA	NA	NA	NA	-48.7	NA	NA	NA	NA	NA	NA	NA	NA	NA	NA	NA	NA	NA	NA	NA	-74.8077	-39.1349	53.7671	-67.479	50.5	NA	NA	NA	NA	NA	NA	NA	NA	NA	NA	NA	NA	NA	NA	NA
YBL020W_ORF	RFT1 Flippase, essential integral membrane protein that is required for translocation of Man5GlcNac2-PP-Dol from the cytoplasmic side to the lumenal side of the ER membrane; mutation is suppressed by expression human p53 protein	NA	-97.6973	5.08129	NA	-32.0463	-5.12849	NA	-53.5091	-108.8	68.9113	-20.1	-92.1368	0.524642	-8.84984	-17.5735	83.8576	102.186	NA	-24.2	-19.4	NA	38.1413	-20.5	89.7268	77.3649	0	-85.7366	59.4	58.2433	-52.316	-47.9419	NA	59.4909	1.2526	NA	NA	36.69	73.2751	117.308	60.3	0	NA	NA	NA	1.87455	-43.291
YBL021C_ORF	HAP3 Subunit of the heme-activated, glucose-repressed Hap2p/3p/4p/5p CCAAT-binding complex, a transcriptional activator and global regulator of respiratory gene expression; contains sequences contributing to both complex assembly and DNA binding	NA	33.0171	-2.75	NA	61.7032	-6.23276	NA	71.69	61.4784	-41.4259	49.4035	NA	-83.0632	NA	50.5225	84.9045	96.93	NA	5.38139	-27.7	70.133	0.987027	0	89.7268	74.4107	-0.0142	-49.2471	-62.6824	58.2922	-75.3104	2.78	NA	59.4909	-0.0232	NA	NA	43.9874	64.4467	117.308	11	-3.37857	NA	NA	NA	NA	-49.8254
YBL022C_ORF	PIM1 ATP-dependent Lon protease, involved in degradation of misfolded proteins in mitochondria; required for biogenesis and maintenance of mitochondria	-91.1828	97.3332	0.882741	NA	-32.0463	-70.0457	NA	25.8297	108.8	-20.4319	-15.6	-97.0332	-55.9273	38.3069	-17.5735	-62.8518	-103.442	NA	-1000	-1000	-100	-29.5615	8.53803	-39.247	-70.8865	-1000	-86.2269	-44.7863	58.3678	-54.2387	-47.7993	NA	-15.0443	0	NA	NA	1.14268	-88.1019	117.308	-74.3226	-43.9444	NA	NA	NA	NA	-66.6189
YBL023C_ORF	MCM2 Protein involved in DNA replication; component of the Mcm2-7 hexameric complex that binds chromatin as a part of the pre-replicative complex	102.599	-97.6973	1.43792	NA	-44.3169	-45.7139	NA	44.4893	108.8	61.8811	-39.8	96.9623	-66.7806	-11.1764	NA	83.8576	95.3299	NA	-2.06	-0.0538	64.6067	-30.8948	-0.081	-65.4671	-70.8865	0.53459	-85.2051	-43.5255	-41.6701	-73.8435	29.1	NA	59.4909	1.2526	NA	NA	42.2586	85.3618	-1000	-93.7321	-36.8594	NA	NA	NA	0.944895	-54.4159
YBL024W_ORF	NCL1 S-adenosyl-L-methionine-dependent tRNA: m5C-methyltransferase, methylates cytosine to m5C at several positions in tRNAs and intron-containing pre-tRNAs; similar to Nop2p and human proliferation associated nucleolar protein p120	102.599	-97.6973	0	NA	-32.0463	-70.0457	47.7998	-63.7361	108.8	-51.4158	-1000	-97.0332	-83.0632	24.9569	-31.0898	-57.8866	-103.442	-38.6432	-1000	-8.87	-100	-16.1935	-12.6	-87.0924	77.3649	-17.2	-86.648	-30.5549	-22.3808	0.0209806	-43.3048	-128.355	-4.49241	0	101.365	NA	-50.3272	85.3618	117.308	-70.2441	29.2976	-88.5681	71.5805	-68.537	-16.7257	51.3274
YBL025W_ORF	RRN10 Protein involved in promoting high level transcription of rDNA, subunit of UAF (upstream activation factor) for RNA polymerase I	NA	NA	-5.95	NA	9.9844	75.9396	NA	12.6102	108.8	64.1395	40.0834	-80.9465	-75.8683	-16.6221	-25.9987	84.9045	-103.442	NA	13.5082	38.1627	84.1356	0.122762	0	89.7268	-70.8865	-0.339	71.5697	-63.4713	55.3682	48.8679	50.5	NA	59.4909	-1000	NA	NA	NA	73.2751	117.308	NA	56.2708	NA	NA	NA	NA	-58.4171
YBL026W_JXN_EE20_1_ORF	LSM2 Lsm (Like Sm) protein; part of heteroheptameric complexes (Lsm2p-7p and either Lsm1p or 8p): cytoplasmic Lsm1p complex involved in mRNA decay; nuclear Lsm8p complex part of U6 snRNP and possibly involved in processing tRNA, snoRNA, and rRNA	NA	97.3332	-1000	NA	0.237571	24.3061	NA	-48.6551	-108.8	-27.5689	NA	NA	86.5529	37.4719	46.3883	12.7419	NA	NA	0	0.0457084	58.2085	0.528365	0	NA	77.3649	0	NA	NA	NA	NA	NA	NA	59.4909	-6.56	NA	NA	NA	85.3618	117.308	98	-23.0803	NA	NA	NA	NA	-51.3274
YBL026W_JXN_EI_1_ORF	LSM2 Lsm (Like Sm) protein; part of heteroheptameric complexes (Lsm2p-7p and either Lsm1p or 8p): cytoplasmic Lsm1p complex involved in mRNA decay; nuclear Lsm8p complex part of U6 snRNP and possibly involved in processing tRNA, snoRNA, and rRNA	NA	97.3332	-0.213	NA	0	53.368	NA	-50.8503	-108.8	-30.9009	NA	96.9623	0.524642	3.21515	21.1997	44.3309	-103.442	NA	0	0.178885	64.6067	0.404661	0	NA	43.9446	0	NA	NA	NA	NA	NA	NA	59.4909	-0.53	NA	NA	-1000	-88.1019	117.308	98	-34.9282	NA	NA	NA	NA	61.9455
YBL026W_JXN_IE_1_ORF	LSM2 Lsm (Like Sm) protein; part of heteroheptameric complexes (Lsm2p-7p and either Lsm1p or 8p): cytoplasmic Lsm1p complex involved in mRNA decay; nuclear Lsm8p complex part of U6 snRNP and possibly involved in processing tRNA, snoRNA, and rRNA	NA	NA	NA	NA	0	22.1628	NA	NA	108.8	NA	NA	NA	0	2.69327	NA	NA	NA	NA	0	NA	NA	1.90352	NA	NA	77.2499	0	NA	NA	NA	NA	NA	NA	-29.7551	-0.0948	NA	NA	-0.101448	-3.71914	NA	NA	NA	NA	NA	NA	NA	15.9134
YBL026W_ORF	LSM2 Lsm (Like Sm) protein; part of heteroheptameric complexes (Lsm2p-7p and either Lsm1p or 8p): cytoplasmic Lsm1p complex involved in mRNA decay; nuclear Lsm8p complex part of U6 snRNP and possibly involved in processing tRNA, snoRNA, and rRNA	102.599	97.3332	-1.83	NA	0	13.6828	NA	-42.4598	-108.8	-21.9763	-1000	96.9623	38.4136	19.2137	23.3753	49.3976	-103.442	NA	0	1.08311	52.7514	0.834716	0	-85.0972	-70.8865	0	-51.7215	-50.0693	-55.2988	-66.2824	29.8	NA	59.4909	-0.147	NA	NA	-1000	85.3618	117.308	-89.462	-8.84019	NA	NA	NA	NA	-65.1533
YBL027W_INT_1	RPL19B Protein component of the large (60S) ribosomal subunit, nearly identical to Rpl19Ap and has similarity to rat L19 ribosomal protein; rpl19a and rpl19b single null mutations result in slow growth, while the double null mutation is lethal	-91.1828	97.3332	-1000	NA	0	-1000	NA	-63.7361	108.8	-20.4319	NA	-92.1368	0	-6.12166	-53.7978	-72.1773	102.186	NA	-27.1	24.4134	74.7338	-1.04174	2.82011	-75.3053	-70.8865	-0.535	NA	NA	NA	NA	NA	NA	59.4909	-1000	NA	NA	-1000	-87.9184	-1000	NA	-23.0803	-10.4229	NA	NA	-10.2775	NA
YBL027W_OCH_DS100_ORF	RPL19B Protein component of the large (60S) ribosomal subunit, nearly identical to Rpl19Ap and has similarity to rat L19 ribosomal protein; rpl19a and rpl19b single null mutations result in slow growth, while the double null mutation is lethal	102.599	84.7227	26.0179	NA	61.7032	-62.5802	NA	-56.4182	-108.8	-25.507	NA	84.1795	-83.0632	-17.9829	-14.0275	23.417	-103.442	NA	7.71003	-10.4	58.2085	0.122762	0	-87.0924	-52.5061	-1000	NA	NA	NA	NA	NA	128.355	-7.52217	-0.699	NA	NA	-1000	-88.1019	117.308	98.1	-54.9348	88.9115	NA	NA	-10.2775	49.8254
YBL027W_ORF	RPL19B Protein component of the large (60S) ribosomal subunit, nearly identical to Rpl19Ap and has similarity to rat L19 ribosomal protein; rpl19a and rpl19b single null mutations result in slow growth, while the double null mutation is lethal	102.599	-97.6973	9.16764	-21.2914	61.7032	13.6828	-71.3811	-48.6551	-108.8	-48.1748	-7.54	96.9623	-83.0632	38.9742	-21.1997	62.8518	-82.5511	-18.1189	0.0229114	-19.4	85.3859	0.192951	0	89.7268	-70.8865	-0.0365	-51.7512	63.5	-26.3838	62.5672	0	-128.355	-6.7582	-0.271	55.9011	NA	-3.87183	85.3618	117.308	-70.5935	-25.0902	88.9115	71.5805	-68.0304	-13.075	19.2543
YBL028C_ORF	Protein of unknown function that may interact with ribosomes; green fluorescent protein (GFP)-fusion protein localizes to the nucleolus; predicted to be involved in ribosome biogenesis	102.599	82.1062	23.4915	NA	61.7032	56.6807	NA	69.083	108.8	-60.7833	-7.54	-97.0332	33.8054	0	18.951	66.8271	-103.442	NA	0	1.08311	77.785	13.1987	0	89.7268	77.3649	-20.7	-57.8288	-57.9318	-33.136	0	0	128.355	-31.75	-1000	NA	NA	-1000	85.3618	117.308	-95.2178	-1.32127	-88.5681	NA	NA	-16.7257	45.0495
YBL029C-A_ORF	Protein of unknown function; green fluorescent protein (GFP)-fusion protein localizes to the cell periphery; has potential orthologs in Saccharomyces species and in Yarrowia lipolytica	102.599	-97.6973	-23.5	NA	56.8884	-65.2745	NA	-46.5806	-108.8	-22.9399	NA	-97.0332	-83.0632	29.0009	5.50285	84.5797	-103.442	NA	0	0	81.2545	8.11416	0	36.1369	77.3649	-20.7	NA	NA	NA	NA	NA	128.355	-57.3229	-1.25	NA	NA	-1000	-87.9152	117.308	-75.2281	-19.5944	-88.5681	NA	NA	43.9848	49.8254
YBL029W_ORF	Non-essential protein of unknown function	NA	NA	NA	-21.2914	NA	NA	NA	NA	NA	NA	-49.3	NA	NA	NA	NA	NA	NA	-38.6432	NA	NA	NA	NA	NA	NA	NA	NA	-85.5947	3.71	-35.3796	-72.5183	9.15	NA	NA	NA	101.365	NA	NA	NA	NA	NA	NA	NA	NA	68.537	NA	NA
YBL030C_ORF	PET9 Major ADP/ATP carrier of the mitochondrial inner membrane, exchanges cytosolic ADP for mitochondrially synthesized ATP; phosphorylated; required for viability in many common lab strains carrying a mutation in the polymorphic SAL1 gene	-91.1828	84.7227	0.36257	NA	-32.0463	-6.23276	NA	71.69	88.5127	68.9113	-41.6	96.9623	-62.3403	-0.195248	1.08336	-72.1773	96.93	NA	-0.651	0.4881	-100	28.2261	-3.58	-83.5334	-52.5061	0	-82.7764	-58.5143	-45.753	-62.5153	50.6	-128.355	-15.0443	0.69883	NA	NA	34.7797	-88.1019	-1000	-84.5057	-5.53926	-88.5681	NA	NA	50.8261	26.7788
YBL031W_ORF	SHE1 Cytoskeletal protein of unknown function; overexpression causes growth arrest	NA	NA	6.95495	-21.2914	59.6681	56.6807	NA	NA	-108.8	68.9113	5.73427	NA	29.0498	1.39473	-49.1699	-78.0027	NA	NA	0.345624	NA	52.7514	38.1413	-20.5	89.7268	-52.5061	3.74983	-68.0636	-62.5904	-51.0401	-51.5896	-43.4466	NA	59.4909	-12.5	101.365	NA	32.8886	61.0063	117.308	-90.1496	NA	NA	NA	74.527	NA	61.9455
YBL032W_ORF	HEK2 RNA binding protein with similarity to hnRNP-K that localizes to the cytoplasm and to subtelomeric DNA; required for the proper localization of ASH1 mRNA; involved in the regulation of telomere position effect and telomere length	102.599	97.3332	0	NA	-32.0463	71.7782	-106.697	-53.5091	-108.8	-51.4158	0	96.9623	-66.7806	24.9569	50.5225	84.9045	-103.442	-8.64046	16.4769	-10.4	-100	26.5753	-3.58	89.7268	-52.5061	-0.0142	-15.9482	-10.4932	-36.1779	-53.3646	47.6	128.355	-8.50869	0	101.365	NA	-43.9874	85.3618	117.308	-69.0288	23.0803	88.9115	0	NA	-10.2775	26.7788
YBL033C_ORF	RIB1 GTP cyclohydrolase II; catalyzes the first step of the riboflavin biosynthesis pathway	102.599	-97.6973	-6.95	NA	61.7032	59.7352	NA	70.5868	-108.8	-62.3317	-27.5	-97.0332	0	-33.6533	-35.8152	-72.1773	102.186	NA	13.5082	-21	NA	4.67962	-16	89.7268	77.3649	-1000	-81.5346	-58.9825	-50.3674	-74.5046	-47.7743	NA	59.4909	15.1017	NA	NA	21.1381	78.7616	-1000	-61.6026	-25.0902	NA	NA	NA	NA	-42.1161
YBL034C_ORF	STU1 Component of the mitotic spindle that binds to interpolar microtubules via its association with beta-tubulin (Tub2p); required for interpolar microtubules to provide an outward force on the spindle poles	NA	-97.6973	8.0402	NA	NA	NA	NA	NA	-108.8	NA	38.1703	-71.429	-83.0632	NA	NA	-78.0027	NA	NA	-0.239	-0.158	NA	-0.149158	-1000	NA	-70.8865	0	66.6962	55	-56.7445	-65.0366	50.4	NA	59.4909	11.0834	NA	NA	NA	-88.1019	NA	NA	NA	NA	NA	NA	NA	-42.1161
YBL035C_ORF	POL12 B subunit of DNA polymerase alpha-primase complex, required for initiation of DNA replication during mitotic and premeiotic DNA synthesis; also functions in telomere capping and length regulation	-101.317	NA	19.1758	NA	-44.3169	NA	NA	-66.2914	-108.8	62.7513	-47.7	-97.0332	-75.8683	-34.7594	-18.951	-72.1773	NA	NA	-0.0253	-24.4	-100	-1.04174	-0.081	NA	-52.5061	-1000	-68.4414	-37.7538	-46.4189	-53.4155	-44.0304	NA	59.4909	28.2431	NA	NA	4.76012	82.4445	117.308	NA	-39.0474	NA	NA	NA	NA	-43.291
YBL036C_ORF	Single-domain racemase, possibly non-specific due to the lack of the second domain, which presumably determines specificity; GFP-fusion protein expression is induced in response to the DNA-damaging agent MMS	-101.317	97.3332	0	NA	-53.8894	-71.7782	NA	-66.2914	108.8	68.9113	-24.9	96.9623	-55.9273	-34.7594	-11.0045	81.1006	96.93	NA	-0.125	-1000	-100	0.122762	-5.52	-87.0924	-52.5061	-24.1	-58.1852	20.9	-35.0735	-39.8317	-42.029	128.355	59.4909	1.2526	NA	NA	-2.00047	80.6974	117.308	96.5	-33.2391	-72.5946	NA	NA	-28.2728	-60.8214
YBL037W_ORF	APL3 Alpha-adaptin, large subunit of the clathrin associated protein complex (AP-2); involved in vesicle mediated transport	102.599	-97.6973	26.0179	NA	-51.3262	-62.5802	NA	-48.6551	-108.8	NA	-25.1	NA	-75.8683	NA	NA	-78.0027	NA	NA	-0.125	-0.0538	NA	-4.09089	-0.0186	NA	77.3649	-1000	53.4632	-52.9895	58.306	-76.1217	42.4	NA	59.4909	6.56057	NA	NA	NA	80.6974	NA	97.4	NA	NA	NA	NA	NA	-41.1149
YBL038W_ORF	MRPL16 Mitochondrial ribosomal protein of the large subunit	-101.317	-97.6973	22.1442	-21.2914	-44.3169	-62.5802	-106.697	1.30271	-108.8	-29.15	-42.3	-86.2844	-75.8683	-29.0009	-14.0275	83.8576	-103.442	-30.4916	-6.59	-0.0538	58.2085	0.192951	0.0505117	-75.3053	-70.8865	-1000	-59.7694	-52.5422	57.4773	-53.784	-35.2645	NA	59.4909	-0.147	-100	NA	-1.14268	73.2751	-1000	-65.2154	-8.84019	-88.5681	29.3902	NA	NA	-43.291
YBL039C_ORF	URA7 Major CTP synthase isozyme (see also URA8), catalyzes the ATP-dependent transfer of the amide nitrogen from glutamine to UTP, forming CTP, the final step in de novo biosynthesis of pyrimidines; involved in phospholipid biosynthesis	-101.317	-97.6973	0.153204	96.6744	-51.3262	-2.12205	47.7998	-67.6085	108.8	68.9113	-0.156	96.9623	-75.8683	-34.7594	-14.0275	-81.1006	-103.442	-28.2612	-0.125	-0.179	81.2545	38.1413	-19.9	-85.0972	-70.8865	0.0364895	-69.7105	-17.7256	-18.0441	0.0303823	-21.3836	128.355	59.4909	0.0403485	-100	NA	-28.4105	82.4445	-1000	-65.1142	-23.0803	-88.5681	-82.8504	64.9259	-28.2728	62.9082
YBL039W-A_ONO_ORF	YBOX_ONO1000006:YBL039W-A_YBL039W-A_SGDID:S0028517_Chr_II_143396-143575_Unc_ORF_97	NA	NA	-1000	NA	26.5367	76.6225	NA	NA	-108.8	NA	NA	NA	-83.0632	30.1697	-53.3585	84.9045	NA	NA	0.125291	NA	NA	-39.2257	0	-85.0972	-70.8865	0	NA	NA	NA	NA	NA	NA	59.4909	-1000	NA	NA	NA	33.1768	-1000	83.9	NA	NA	NA	NA	NA	-51.3274
YBL040C_ORF	ERD2 HDEL receptor, an integral membrane protein that binds to the HDEL motif in proteins destined for retention in the endoplasmic reticulum; has a role in maintenance of normal levels of ER-resident proteins	-101.317	97.3332	26.0179	96.6744	0	-49.4425	47.7998	-42.4598	108.8	-20.4319	-34.3	96.4457	-83.0632	-38.3069	-25.9987	23.417	-103.442	-8.64046	-21.9	-3.56	77.785	26.5753	0	89.7268	77.3649	0	84.6584	51.6	48.9363	75.8799	50.2	128.355	-52.3048	-23.6	101.365	NA	-1000	80.6974	-1000	69.2	20.9602	-88.5681	29.3902	-68.0304	-43.9848	-53.0246
YBL041W_ORF	PRE7 Beta 6 subunit of the 20S proteasome	102.599	-97.6973	10.6115	-21.2914	-44.3169	7.38877	47.7998	-56.4182	-108.8	-21.9763	-30	96.9623	-83.0632	20.7714	-31.0898	66.8271	-82.5511	-38.6432	20.6256	-8.87	-100	0.528365	0.0175611	-85.0972	-70.8865	-0.216	-64.7013	-62.8407	-53.4821	-37.9851	-43.174	-128.355	-2.35068	-12.5	101.365	NA	-7.07323	-88.1019	117.308	-78.9531	-20.9602	-88.5681	-82.8504	-64.9259	-13.075	29.4404
YBL042C_ORF	FUI1 High affinity uridine permease, localized to the plasma membrane; not involved in uracil transport	102.599	97.3332	3.12141	-21.2914	-51.3262	65.2745	47.7998	-50.8503	-108.8	68.9113	49.33	NA	-55.9273	-8.84984	9.66888	82.4933	NA	-2.91283	-12.1	0.4881	81.2545	0.122762	-20.5	89.7268	77.3649	6.37362	81.019	56.8	41.732	0	15.7	NA	59.4909	0	101.365	NA	5.97149	70.0379	-1000	78.2	20.9602	NA	NA	-68.537	NA	-53.0246
YBL043W_ORF	ECM13 Non-essential protein of unknown function	NA	NA	NA	NA	NA	NA	47.7998	NA	NA	NA	1.0807	NA	NA	NA	NA	NA	NA	38.5751	NA	NA	NA	NA	NA	NA	NA	NA	-61.3259	-59.8824	55.709	71.909	3.51	NA	NA	NA	101.365	NA	NA	NA	NA	NA	NA	NA	NA	-67.1781	NA	NA
YBL044W_ORF	Putative protein of unknown function; YBL044W is not an essential protein	NA	NA	NA	NA	NA	NA	NA	NA	NA	NA	-27.2	NA	NA	NA	NA	NA	NA	NA	NA	NA	NA	NA	NA	NA	NA	NA	-82.491	-61.1625	55.0906	-71.7554	50.3	NA	NA	NA	NA	NA	NA	NA	NA	NA	NA	NA	NA	NA	NA	NA
YBL045C_ORF	COR1 Core subunit of the ubiquinol-cytochrome c reductase complex (bc1 complex), which is a component of the mitochondrial inner membrane electron transport chain	-101.317	-97.6973	0.049327	96.6744	-44.3169	2.82181	47.7998	-66.2914	32.6904	65.9761	-24.2	-92.1368	-75.8683	1.68925	52.5892	-34.9249	-103.442	-38.6432	0.870698	-7.6	-100	-30.8948	-0.613	-60.7059	-52.5061	-24.1	-51.3752	-39.7824	-46.7688	-74.2863	-45.2405	128.355	-9.37465	0	101.365	NA	3.87183	-76.4138	117.308	-93.434	-14.3575	-88.5681	-82.8504	-68.0304	1.87455	-48.2281
YBL046W_ORF	PSY4 Putative regulatory subunit of an evolutionarily conserved protein phosphatase complex containing the catalytic subunit Pph3p and a third subunit Psy2p; required for cisplatin resistance; GFP-fusion protein localizes to the nucleus	-101.317	NA	-30.4	NA	-32.0463	-2.12205	NA	0.337783	88.5127	NA	-44.1	49.2493	-70.5895	-12.4469	NA	84.9045	96.93	NA	-27.9	-4.39	NA	37.5128	-2.82	-82.8093	-46.8734	-0.0844	85.0623	60.9	57.1232	60.5929	48.6	NA	59.4909	-1.63	NA	NA	18.5597	85.3618	NA	-96.212	NA	NA	NA	NA	NA	NA
YBL047C_ORF	EDE1 Key endocytic protein involved in a network of interactions with other endocytic proteins, binds membranes in a ubiquitin-dependent manner, may also bind ubiquitinated membrane-associated proteins	102.599	-97.6973	0	NA	-32.0463	30.2087	NA	63.7361	108.8	NA	0.0846819	-92.1368	75.8683	-41.3604	-25.9987	-57.8866	-103.442	NA	0.345624	-1.08	-100	25.1274	-14.4	-85.0972	-52.5061	24.8361	80.4341	63.5	-57.9338	-76.4973	47.5	-128.355	-35.1179	0	NA	NA	0.623477	-88.1019	117.308	-59.4682	48.3002	NA	NA	NA	-38.8052	62.9082
YBL048W_ORF	Dubious open reading frame unlikely to encode a protein, based on experimental and comparative sequence data	NA	NA	NA	NA	NA	NA	NA	NA	NA	NA	-48.8	NA	NA	NA	NA	NA	NA	NA	NA	NA	NA	NA	NA	NA	NA	NA	-85.0698	63.5	55.2543	-75.9734	-50.5226	NA	NA	NA	NA	NA	NA	NA	NA	NA	NA	NA	NA	NA	NA	NA
YBL049W_ORF	MOH1 Protein of unknown function, has homology to kinase Snf7p; not required for growth on nonfermentable carbon sources; essential for viability in stationary phase	NA	NA	NA	NA	NA	NA	NA	NA	NA	NA	40.4389	NA	NA	NA	NA	NA	NA	NA	NA	NA	NA	NA	NA	NA	NA	NA	86.3165	-63.2681	58.1191	75.7252	-50.02	NA	NA	NA	NA	NA	NA	NA	NA	NA	NA	NA	NA	NA	NA	NA
YBL050W_ORF	SEC17 Peripheral membrane protein required for vesicular transport between ER and Golgi and for the 'priming' step in homotypic vacuole fusion, part of the cis-SNARE complex; has similarity to alpha-SNAP	-101.317	97.3332	10.6115	NA	19.3137	-33.6251	47.7998	-67.6085	-108.8	-27.5689	-30.2	96.9623	-66.7806	-11.1764	12.4208	84.9045	-103.442	-8.64046	-12.1	27.7017	77.785	6.99531	8.53803	-79.9613	-70.8865	-0.0142	-47.9981	-54.2206	-57.2423	76.4552	-49.4552	NA	-46.9832	-18.9	55.9011	NA	-0.101448	-88.1019	117.308	80.6	-20.9602	NA	-82.8504	-77.8877	-16.7257	45.0495
YBL051C_ORF	PIN4 Protein involved in G2/M phase progression and response to DNA damage, interacts with Rad53p; contains an RNA recognition motif, a nuclear localization signal, and several SQ/TQ cluster domains; hyperphosphorylated in response to DNA damage	102.599	-33.9422	0	74.328	-44.3169	-53.368	-106.697	-63.7361	108.8	-36.4092	0.0174907	-19.0643	24.8784	20.7714	-16.0314	-54.1329	102.186	-16.1545	15.0315	-4.39	-100	-8.11416	-2.82	-87.0924	0	0	-85.0432	31.6	-32.2721	-46.5264	-45.8155	93.6746	-29.7551	0	101.365	NA	16.1718	-88.1019	117.308	-61.681	-27.4186	NA	-67.9369	75.9237	-32.132	-65.1533
YBL052C_ORF	SAS3 Histone acetyltransferase catalytic subunit of NuA3 complex that acetylates histone H3, involved in transcriptional silencing; homolog of the mammalian MOZ proto-oncogene; sas3 gcn5 double mutation confers lethality	NA	-97.6973	-8.04	-21.2914	-26.5367	77.274	47.7998	21.4773	-108.8	68.9113	37.3391	-31.9455	-83.0632	0.0921191	NA	-78.0027	102.186	-20.8279	-0.651	-0.643	NA	-2.67927	-0.188	-87.0924	77.3649	-0.216	46.8772	58	57.3323	66.5665	0	NA	-50.1035	-0.97	101.365	NA	1.14268	-88.1019	117.308	95.8	-54.273	NA	-82.8504	55.0033	-20.2791	-43.291
YBL053W_ORF	Dubious open reading frame unlikely to encode a protein, based on available experimental and comparative sequence data	NA	NA	NA	NA	NA	NA	NA	NA	NA	NA	25.0958	NA	NA	NA	NA	NA	NA	NA	NA	NA	NA	NA	NA	NA	NA	NA	83.4994	63.5	53.0626	64.8007	10.2	NA	NA	NA	NA	NA	NA	NA	NA	NA	NA	NA	NA	NA	NA	NA
YBL054W_ORF	Protein of unknown function involved in rRNA and ribosome biosynthesis	-101.317	-97.6973	0.705443	NA	-32.0463	56.6807	NA	-48.6551	-108.8	42.6872	0	-86.2844	-75.8683	-41.3604	21.1997	-44.3309	-103.442	NA	1.16203	0.26516	-100	-23.6744	-0.904	-79.9613	-52.5061	-4.96	81.224	47.5	-54.1736	-68.2224	18.2	NA	59.4909	0	NA	NA	4.76012	82.4445	117.308	-97.0567	-43.9444	NA	NA	NA	NA	61.9455
YBL055C_ORF	3'-->5' exonuclease and endonuclease with a possible role in apoptosis; has similarity to mammalian and C. elegans apoptotic nucleases	-101.317	97.3332	5.08129	96.6744	-32.0463	62.5802	47.7998	-50.8503	-108.8	-60.7833	-31.3	96.9623	-70.5895	-10.0006	-35.8152	-72.1773	-103.442	-38.6432	-1.59	31.6336	64.6067	38.1413	-20.1	-76.4868	-70.8865	21.7369	-66.1098	-36.1062	-54.5212	-76.4529	-47.1427	NA	59.4909	-3.92	-100	NA	46.5485	70.0379	-1000	-92.067	31.332	NA	NA	NA	50.8261	-64.3089
YBL056W_ORF	PTC3 Type 2C protein phosphatase; dephosphorylates Hog1p (see also Ptc2p) to limit maximal kinase activity induced by osmotic stress; dephosphorylates T169 phosphorylated Cdc28p (see also Ptc2p); role in DNA checkpoint inactivation	-101.317	97.3332	0.705443	-21.2914	-53.8894	-53.368	-106.697	56.4182	108.8	68.9113	-33.3	96.9623	-70.5895	-8.84984	-35.8152	-72.1773	102.186	NA	-1000	-21	-100	-33.1927	-20.2	-83.5334	74.4107	-9.52	85.3242	63	-50.2764	-69.3588	46.5	-128.355	-37.9397	2.0961	101.365	NA	23.5176	82.4445	117.308	-81.9188	31.332	-72.5946	62.444	NA	48.0053	61.9455
YBL057C_ORF	PTH2 One of two (see also PTH1) mitochondrially-localized peptidyl-tRNA hydrolases; negatively regulates the ubiquitin-proteasome pathway via interactions with ubiquitin-like ubiquitin-associated proteins; dispensable for cell growth	-101.317	97.3332	-2.23	NA	-53.8894	30.2087	NA	6.56679	92.8776	-60.7833	-22	-97.0332	-75.8683	-1.1499	-17.5735	66.8271	-102.561	NA	7.71003	-0.643	81.2545	0.192951	0	-85.0972	77.3649	21.7369	-41.5595	-40.5122	-43.9605	-42.8168	-27.1501	-128.355	-29.7551	-1000	NA	NA	-0.426758	-87.9152	-1000	55.3	-33.2391	88.9115	NA	NA	NA	-65.9719
YBL058W_ORF	SHP1 UBX (ubiquitin regulatory X) domain-containing protein that regulates Glc7p phosphatase activity and interacts with Cdc48p; interacts with ubiquitylated proteins in vivo and is required for degradation of a ubiquitylated model substrate	-101.317	-97.6973	0.444258	NA	-44.3169	76.6225	-106.697	7.79293	92.8776	61.8811	-19.6	-97.0332	-83.0632	-35.8138	-28.127	-66.8271	-103.442	-13.9132	9.08736	-5.34	-100	0.987027	-1.25	-59.7563	-70.8865	-1000	-38.7123	-41.8923	58.3461	75.6839	-48.3017	-128.355	-37.9397	0.969846	-100	NA	0.0808392	85.3618	117.308	98.1	-47.0055	-88.5681	14.6756	NA	-28.2728	-66.6189
YBL059C-A_ORF	Putative protein of unknown function; contains twin Cx9C motifs that can form coiled coil-helix-coiled-coil helix fold; green fluorescent protein (GFP)-fusion protein localizes to the cytoplasm and nucleus	102.599	97.3332	-20.7	NA	0	-70.0457	NA	71.3586	-108.8	-22.9399	NA	-85.8002	52.5119	-8.84984	4.40365	84.9045	102.186	NA	12.0685	0	74.7338	38.1413	0	89.7268	77.3649	22.5774	NA	NA	NA	NA	NA	NA	59.4909	-1000	NA	NA	-0.623477	-88.1019	-1000	-89.4334	-1.88985	-88.5681	NA	NA	NA	-65.9719
YBL059W_ORF	Putative protein of unknown function; the authentic, non-tagged protein is detected in highly purified mitochondria in high-throughput studies	NA	NA	-3.12	-21.2914	44.3169	45.7139	47.7998	NA	108.8	-20.4319	-45.8	NA	66.7806	-19.2137	0.422517	84.5797	NA	38.5751	0.870698	NA	NA	13.1987	NA	89.7268	76.3216	-1000	-55.3518	-38.6009	0	-43.0403	-32.3287	NA	59.4909	-1.25	-100	NA	-48.5383	NA	-1000	NA	NA	NA	NA	-68.537	NA	-42.1161
YBL060W_ORF	YEL1 Guanine nucleotide exchange factor specific for Arf3p; localized to the bud neck and tip; required for localization of Arf3p to the bud neck and tip	NA	NA	NA	NA	NA	NA	NA	NA	NA	NA	49.3832	NA	NA	NA	NA	NA	NA	NA	NA	NA	NA	NA	NA	NA	NA	NA	85.2011	-60.0626	3.88852	-76.4724	48.5	NA	NA	NA	NA	NA	NA	NA	NA	NA	NA	NA	NA	NA	NA	NA
YBL061C_ORF	SKT5 Activator of Chs3p (chitin synthase III), recruits Chs3p to the bud neck via interaction with Bni4p; has similarity to Shc1p, which activates Chs3p during sporulation	NA	97.3332	5.08129	-21.2914	-32.0463	75.9396	47.7998	14.5501	108.8	-55.0558	-46.1	-89.4242	-75.8683	5.16705	54.5067	-78.0027	102.186	38.5751	-0.0427	-4.39	85.3859	1.04174	-3.58	NA	-52.5061	-1000	-66.7142	57.3	58.3825	63.1519	-43.6812	NA	-11.3942	0.969846	-100	NA	1.14268	82.4445	117.308	-88.2657	45.5629	NA	NA	NA	NA	-51.3274
YBL062W_ORF	Dubious open reading frame unlikely to encode a protein, based on available experimental and comparative sequence data	NA	NA	NA	NA	NA	NA	NA	NA	NA	NA	-45.6	NA	NA	NA	NA	NA	NA	NA	NA	NA	NA	NA	NA	NA	NA	NA	-76.7366	62.6	58.0788	76.5655	-48.4597	NA	NA	NA	NA	NA	NA	NA	NA	NA	NA	NA	NA	NA	NA	NA
YBL063W_ORF	KIP1 Kinesin-related motor protein required for mitotic spindle assembly and chromosome segregation; functionally redundant with Cin8p	NA	NA	2.7473	-21.2914	61.7032	NA	-106.697	-48.6551	108.8	-44.6893	33.0097	-91.3513	86.754	1.68925	-40.5024	-78.0027	NA	38.5751	-5.38	-24.4	NA	-1.90352	-15.2	89.7268	77.3649	-9.52	-86.6085	-56.2952	58.1008	54.7406	16.2	NA	59.4909	6.56057	-100	NA	30.5882	56.9099	117.308	-84.9607	45.5629	NA	NA	NA	NA	-51.3274
YBL064C_ORF	PRX1 Mitochondrial peroxiredoxin (1-Cys Prx) with thioredoxin peroxidase activity, has a role in reduction of hydroperoxides; induced during respiratory growth and under conditions of oxidative stress; phosphorylated	-101.317	-97.6973	23.4915	NA	-32.0463	-67.7301	-106.697	-42.4598	-108.8	-48.1748	-1000	-85.8002	-75.8683	-7.86325	1.47377	-72.1773	-103.442	38.5751	-20.6	0.178885	85.3859	38.1413	0.277476	-85.0972	-70.8865	0.824877	-12.4067	-24.7346	-20.8788	-18.5025	-24.5737	-128.355	-58.5421	-0.699	55.9011	NA	-5.97149	82.4445	117.308	-81.977	-16.0931	-88.5681	NA	NA	-16.7257	-39.1927
YBL065W_ORF	Dubious open reading frame unlikely to encode a protein, based on available experimental and comparative sequence data; partially overlaps verified ORF SEF1/YBL066C; YBL065W is a non-essential gene	NA	NA	NA	NA	NA	NA	NA	NA	NA	NA	4.0688	NA	NA	NA	NA	NA	NA	NA	NA	NA	NA	NA	NA	NA	NA	NA	-75.385	-62.4997	53.7913	-76.4883	47.8	NA	NA	NA	NA	NA	NA	NA	NA	NA	NA	NA	NA	NA	NA	NA
YBL066C_ORF	SEF1 Putative transcription factor, has homolog in Kluyveromyces lactis	NA	-97.6973	NA	NA	NA	NA	NA	NA	-108.8	NA	-46.8	NA	86.754	40.7513	NA	-44.3309	NA	NA	-12.1	12.0838	77.785	NA	-1000	NA	-43.9446	NA	-60.8294	-62.2614	-44.4659	-45.93	50.5	NA	59.4909	-27.5	NA	NA	-50.7648	85.3618	NA	NA	NA	NA	NA	NA	NA	-56.8868
YBL067C_OCH__ORF	UBP13 Putative ubiquitin carboxyl-terminal hydrolase, ubiquitin-specific protease that cleaves ubiquitin-protein fusions	-101.317	75.7642	26.0179	NA	61.7032	-73.4506	NA	-66.2914	-108.8	59.6074	NA	96.9623	86.754	17.9829	46.3883	-72.1773	102.186	NA	-0.0253	-19.4	-100	-16.1935	-1000	-87.0924	77.3649	-15.7	NA	NA	NA	NA	NA	-128.355	-20.8781	13.8394	NA	NA	8.51441	-87.027	117.308	24.9	23.0803	-88.5681	NA	NA	48.0053	-64.3089
YBL067C_ORF	UBP13 Putative ubiquitin carboxyl-terminal hydrolase, ubiquitin-specific protease that cleaves ubiquitin-protein fusions	-101.317	97.3332	20.6927	NA	61.7032	76.6225	NA	-50.8503	-108.8	NA	-30.4	-89.4242	86.754	6.81144	NA	-82.4933	-103.442	NA	-0.239	38.9339	-100	-36.4404	-5.52	89.7268	75.7184	-18.4	-85.3813	62.9	57.1817	-72.6033	50.4	NA	-43.6323	17.6683	NA	NA	7.07323	-70.0379	-1000	73	27.4186	NA	NA	NA	NA	-55.7043
YBL068W_ORF	PRS4 5-phospho-ribosyl-1(alpha)-pyrophosphate synthetase, involved in nucleotide, histidine, and tryptophan biosynthesis; one of five related enzymes, which are active as heteromultimeric complexes	-101.317	84.7227	1.82714	NA	-51.3262	56.6807	NA	-61.8541	-108.8	-62.3317	-2.66	84.1795	85.4639	-13.8602	-17.5735	-82.4933	-103.442	NA	-9.09	-1.84	NA	-17.6293	0.422883	89.7268	77.3649	0	-45.9241	-42.4836	-43.4199	60.8858	-40.7773	-128.355	-27.6566	-11.1	NA	NA	-2.5421	-88.1019	117.308	98.2	-36.8594	88.9115	NA	NA	-24.4545	42.1161
YBL069W_OCH__ORF	AST1 Peripheral membrane protein that interacts with the plasma membrane ATPase Pma1p and has a role in its targeting to the plasma membrane, possibly by influencing its incorporation into lipid rafts	-101.317	-97.6973	6.95495	NA	-32.0463	-65.2745	NA	67.6085	-108.8	-60.7833	NA	96.9623	-83.0632	-19.2137	54.6052	-72.1773	-103.442	NA	-20.6	-0.488	-100	29.5615	5.52311	89.7268	77.3649	1.26051	NA	NA	NA	NA	NA	-128.355	-29.7551	2.64134	NA	NA	-7.07323	-87.9152	-1000	-85.1821	5.53926	-72.5946	NA	NA	-43.9848	-59.5381
YBL069W_ORF	AST1 Peripheral membrane protein that interacts with the plasma membrane ATPase Pma1p and has a role in its targeting to the plasma membrane, possibly by influencing its incorporation into lipid rafts	-101.317	97.3332	26.0179	NA	61.7032	65.2745	NA	48.655	-108.8	68.9113	-0.384	96.9623	-83.0632	35.8138	-21.1997	-72.1773	-103.442	NA	-27.9	-3.56	-100	38.1413	-13.5	-87.0924	77.3649	-19.6	9.45488	0	-46.5432	-50.9232	-45.839	128.355	-6.7582	13.8394	NA	NA	-21.1381	-88.1019	-1000	-66.1437	19.5944	-88.5681	NA	NA	-38.8052	61.9455
YBL070C_ORF	Dubious open reading frame unlikely to encode a protein, based on available experimental and comparative sequence data	NA	NA	NA	NA	NA	NA	NA	NA	NA	NA	-17.9	NA	NA	NA	NA	NA	NA	NA	NA	NA	NA	NA	NA	NA	NA	NA	80.966	0	-53.8708	-58.34	-40.2485	NA	NA	NA	NA	NA	NA	NA	NA	NA	NA	NA	NA	NA	NA	NA
YBL071C_ORF	Dubious open reading frame, predicted protein contains a peroxisomal targeting signal	NA	NA	NA	NA	NA	NA	NA	NA	NA	NA	-16.4	NA	NA	NA	NA	NA	NA	NA	NA	NA	NA	NA	NA	NA	NA	NA	-15.0623	-11.8229	NA	-70.6003	-39.7548	NA	NA	NA	NA	NA	NA	NA	NA	NA	NA	NA	NA	NA	NA	NA
YBL071W-A_ORF	KTI11 Zn-ribbon electron carrier protein, required with Dph1p, Dph2p, Jjj3p, and Dph5p for synthesis of diphthamide, a modified histidine residue on Eft1p or Eft2p; required, with Elongator complex, for modification of wobble nucleosides in tRNA	102.599	80.822	-3.12	NA	59.6681	-42.6067	NA	-48.6551	108.8	62.9057	NA	NA	-75.8683	-30.1697	0.881921	39.7872	102.186	NA	0	0	77.785	0	0	89.7268	-70.8865	-24.1	NA	NA	NA	NA	NA	NA	59.4909	-2.64	NA	NA	-38.718	36.7173	117.308	97.9	-48.3002	-88.5681	NA	NA	NA	56.8868
YBL072C_OCH_DS100_ORF	RPS8A Protein component of the small (40S) ribosomal subunit; identical to Rps8Bp and has similarity to rat S8 ribosomal protein	102.599	-97.6973	-3.12	NA	61.7032	-71.7782	NA	71.69	-108.8	-20.4319	NA	96.9623	86.754	-0.970367	-40.5024	39.7872	-81.9713	NA	-26.2	-8.87	64.6067	1.04174	0	-59.7563	-52.5061	1.26051	NA	NA	NA	NA	NA	128.355	-17.6051	-13.8	NA	NA	-0.101448	-86.3967	117.308	72.3	-16.0931	88.9115	NA	NA	-24.4545	26.7788
YBL072C_ORF	RPS8A Protein component of the small (40S) ribosomal subunit; identical to Rps8Bp and has similarity to rat S8 ribosomal protein	-101.317	97.3332	26.0179	-21.2914	61.7032	65.2745	-106.697	-48.6551	-108.8	-32.8908	-1000	96.9623	-75.8683	-13.8602	38.1064	49.3976	-26.7983	38.5751	25.2095	33.9362	77.785	4.09089	0	89.7268	-70.8865	0	-39.503	62.7	-31.2202	-69.36	-47.657	-128.355	-7.52217	-0.271	101.365	NA	-0.101448	-86.3967	117.308	-95.5024	-9.98365	88.9115	71.5805	67.1781	-13.075	19.2543
YBL073W_ORF	Hypothetical protein; open reading frame overlaps 5' end of essential AAR2 gene encoding a component of the U5 snRNP required for splicing of U3 precursors	NA	NA	NA	NA	NA	NA	NA	NA	NA	NA	49.3948	NA	NA	NA	NA	NA	NA	NA	NA	NA	NA	NA	NA	NA	NA	NA	-85.5763	-46.5594	NA	-59.8192	-45.6236	NA	NA	NA	NA	NA	NA	NA	NA	NA	NA	NA	NA	NA	NA	NA
YBL074C_ORF	AAR2 Component of the U5 snRNP, required for splicing of U3 precursors; originally described as a splicing factor specifically required for splicing pre-mRNA of the MATa1 cistron	59.9226	NA	-0.705	NA	61.7032	1.2039	NA	-67.6085	-108.8	NA	-46.3	NA	-75.8683	30.1697	NA	-54.1329	NA	NA	-1.59	0.158456	NA	10.3488	-0.188	NA	77.3649	-0.0142	-78.1343	-58.8307	58.2789	-62.2621	-42.9656	115.793	59.4909	-1000	NA	NA	NA	-88.1019	NA	98.1	NA	NA	NA	NA	NA	-49.8254
YBL075C_ORF	SSA3 ATPase involved in protein folding and the response to stress; plays a role in SRP-dependent cotranslational protein-membrane targeting and translocation; member of the heat shock protein 70 (HSP70) family; localized to the cytoplasm	NA	NA	NA	-21.2914	NA	NA	-106.697	NA	NA	NA	49.3709	NA	NA	NA	NA	NA	NA	-32.1567	NA	NA	NA	NA	NA	NA	NA	NA	43.6129	-62.9803	-53.1982	-69.6895	50.6	NA	NA	NA	101.365	NA	NA	NA	NA	NA	NA	NA	2.47058	NA	NA	NA
YBL076C_ORF	ILS1 Cytoplasmic isoleucine-tRNA synthetase, target of the G1-specific inhibitor reveromycin A	102.599	-97.6973	0	74.328	-32.0463	74.6345	47.7998	32.559	-108.8	-29.9492	-10.8	96.9623	-83.0632	39.7043	-46.3883	-72.1773	-103.442	-2.91283	-1.59	-2.3	-100	19.254	2.82011	-68.8725	74.6302	-1000	60.2591	-47.6197	-54.8708	75.8689	50.6	-128.355	-31.75	0	-100	NA	50.3272	85.3618	117.308	-60.0423	27.4186	-88.5681	76.5836	17.1376	-16.7257	45.0495
YBL077W_ORF	Dubious open reading frame unlikely to encode a protein, based on available experimental and comparative sequence data; partially overlaps the verified gene ILS1/YBL076C	NA	NA	NA	96.6744	NA	NA	-106.697	NA	NA	NA	-3.7	NA	NA	NA	NA	NA	NA	-35.9782	NA	NA	NA	NA	NA	NA	NA	NA	59.3582	-42.2945	-55.4916	76.6205	-50.3214	NA	NA	NA	-100	NA	NA	NA	NA	NA	NA	NA	56.4478	NA	NA	NA
YBL078C_AAA_26_NCR	ATG8 Protein required for autophagy; modified by the serial action of Atg4p, Atg7p, and Atg3p, and conjugated at the C terminus with phosphatidylethanolamine, to become the form essential for generation of autophagosomes	NA	NA	-3.71	NA	55.8292	-1000	NA	NA	-108.8	-31.2142	NA	NA	-83.0632	1.68925	9.66888	-78.0027	102.186	NA	-0.0253	NA	74.7338	-10.3488	0.277476	-53.5444	77.3649	0.0844391	NA	NA	NA	NA	NA	NA	-2.35068	-1000	NA	NA	-0.101448	-87.9152	117.308	-89.0109	NA	NA	NA	NA	NA	53.0246
YBL078C_ORF	ATG8 Protein required for autophagy; modified by the serial action of Atg4p, Atg7p, and Atg3p, and conjugated at the C terminus with phosphatidylethanolamine, to become the form essential for generation of autophagosomes	-101.317	0	-22.1	96.6744	56.8884	-0.61346	-106.697	-46.5806	-108.8	-25.507	-26.5	-89.4242	86.754	0.970367	-46.3883	-78.0027	102.186	-35.9782	-13.5	-31.6	58.2085	-9.18717	0.0175611	-82.3552	-70.8865	0.0131858	-46.7287	48.8	-35.2131	-19.7807	-37.4222	0	-52.3048	-1000	-100	NA	-23.5176	-17.4503	117.308	-94.0477	-11.6167	NA	NA	NA	NA	-64.0384
YBL079W_ORF	NUP170 Abundant subunit of the nuclear pore complex (NPC), required for proper localization of specific nucleoporins within the NPC, involved in nuclear envelope permeability and in chromosome segregation, has similarity to Nup157p	69.3444	97.3332	0.153204	-21.2914	-44.3169	42.6067	-71.3811	-67.6085	-108.8	NA	1.33371	-97.0332	86.754	19.2137	-33.3823	83.2224	-103.442	38.5751	-0.0253	-2.3	77.785	-8.11416	-11.7	89.7268	77.3649	-15.7	27.8767	62.8	41.7215	12.3189	24.1	NA	59.4909	0	-100	NA	3.87183	56.9099	117.308	98.2	0.990385	NA	-82.8504	NA	NA	-53.0246
YBL080C_ORF	PET112 Protein required for mitochondrial translation; mutation is functionally complemented by a Bacillus subtilis ortholog	NA	NA	NA	NA	NA	NA	47.7998	NA	NA	NA	-45.3	NA	NA	NA	NA	NA	NA	38.5751	NA	NA	NA	NA	NA	NA	NA	NA	85.8209	58.4	0	-55.4851	-49.1809	NA	NA	NA	-100	NA	NA	NA	NA	NA	NA	NA	74.1394	64.9259	NA	NA
YBL081W_ORF	Non-essential protein of unknown function	-101.317	-97.6973	10.6115	NA	-26.5367	-1000	NA	-42.4598	-108.8	NA	0.0575681	-97.0332	-83.0632	-0.625892	-11.0045	-30.8988	102.186	NA	-0.0785	-1000	0	-2.34452	-0.904	-70.0786	-49.62	0	32.3573	9.11	57.7551	21.7272	23.1	-128.355	-43.6323	28.1112	NA	NA	NA	70.0379	117.308	-74.1086	-1000	-72.5946	NA	NA	-43.9848	-53.0246
YBL082C_OCH__ORF	ALG3 Dolichol-P-Man dependent alpha(1-3) mannosyltransferase, involved in the synthesis of dolichol-linked oligosaccharide donor for N-linked glycosylation of proteins	102.599	-97.6973	26.0179	NA	-26.5367	-3.22515	NA	-53.5091	-108.8	-62.3317	NA	-83.345	-52.5119	-0.162953	-11.0045	62.8518	96.93	NA	-23	-0.643	-100	37.5128	-5.52	-68.8725	-70.8865	3.74983	NA	NA	NA	NA	NA	NA	-10.1796	0.69883	NA	NA	0.903079	22.0853	-1000	58.8	9.98365	-88.5681	NA	NA	50.1183	-48.2281
YBL082C_ORF	ALG3 Dolichol-P-Man dependent alpha(1-3) mannosyltransferase, involved in the synthesis of dolichol-linked oligosaccharide donor for N-linked glycosylation of proteins	NA	-97.6973	2.7473	NA	-26.5367	-1.78915	NA	-50.8503	108.8	-62.3317	-21.5	-74.8779	-70.5895	-1.1499	NA	84.9045	102.186	NA	-21.9	-1.42	85.3859	38.1413	-19.2	-82.3552	-52.5061	17.155	42.9389	46.1	-58.1111	-72.8467	38.7	NA	-55.3536	2.64134	NA	NA	0.268759	3.71914	-1000	54.2	5.53926	88.9115	NA	NA	NA	-60.8214
YBL083C_ORF	Dubious open reading frame unlikely to encode a protein, based on available experimental and comparative sequence data; overlaps verified ORF ALG3	NA	75.7642	-13.4	NA	-32.0463	-3.22515	NA	-56.4182	108.8	68.9113	-38.6	96.9623	-33.8054	-0.625892	-18.951	78.0027	96.93	NA	-5.38	-0.868	-100	38.1413	-20.5	89.7268	77.3649	3.74983	-86.4546	63.5	-38.4093	-68.2553	-49.3442	NA	59.4909	0.147263	NA	NA	2.5421	16.1585	117.308	7.91	0.559616	NA	NA	NA	NA	-41.1149
YBL084C_ORF	CDC27 Subunit of the Anaphase-Promoting Complex/Cyclosome (APC/C), which is a ubiquitin-protein ligase required for degradation of anaphase inhibitors, including mitotic cyclins, during the metaphase/anaphase transition	-101.317	NA	9.16764	-21.2914	-44.3169	74.6345	47.7998	NA	108.8	NA	48.0776	96.9623	-75.8683	2.36037	NA	-81.1006	102.186	-23.2433	-1000	-0.0538	NA	-3.06119	-1000	NA	-70.8865	-1.89	45.1267	23.9	53.8943	-74.6435	48.8	NA	59.4909	3.29638	101.365	NA	NA	82.4445	117.308	-79.0319	-33.2391	NA	53.8523	NA	38.8052	-62.9082
YBL085W_ORF	BOI1 Protein implicated in polar growth, functionally redundant with Boi2p; interacts with bud-emergence protein Bem1p; contains an SH3 (src homology 3) domain and a PH (pleckstrin homology) domain	102.599	NA	-24.9	96.6744	-32.0463	-67.7301	-106.697	69.083	108.8	-62.3317	3.45734	96.9623	86.754	22.2182	21.1997	-66.8271	102.186	-38.6432	-2.67	-26.1	-100	-0.834716	-20.2	-60.7059	-70.8865	-0.0142	0	0	25.4527	69.0306	38.4	-128.355	-46.9832	-20	101.365	NA	28.4105	78.7616	-1000	-96.1843	-5.53926	-88.5681	-78.4447	NA	-16.7257	-43.291
YBL086C_ORF	Protein of unknown function; green fluorescent protein (GFP)-fusion protein localizes to the cell periphery	-101.317	NA	26.0179	NA	-44.3169	-30.2087	-106.697	-59.2705	-108.8	61.8811	49.02	NA	-75.8683	35.8138	NA	-66.8271	102.186	NA	-3.36	-22.7	-100	-10.3488	-1000	-75.3053	-52.5061	-1000	82.2858	48.7	-53.5619	-66.0047	-49.7824	NA	59.4909	-5.52	-100	NA	-50.7431	NA	117.308	-80.2382	-7.60166	NA	-82.8504	NA	NA	-51.3274
YBL087C_INT_1	RPL23A Protein component of the large (60S) ribosomal subunit, identical to Rpl23Bp and has similarity to E. coli L14 and rat L23 ribosomal proteins	101.846	97.3332	-1000	NA	0	-49.4425	NA	71.69	15.7084	-59.6074	NA	-92.1368	0	-19.2137	-35.8152	78.0027	96.93	NA	0	4.39405	58.2085	-8.11416	1.68174	89.7268	75.9435	0	NA	NA	NA	NA	NA	NA	59.4909	-1000	NA	NA	-0.101448	82.4445	-1000	90.3	29.2976	NA	NA	NA	NA	-61.9455
YBL087C_OCH_DS100_ORF	RPL23A Protein component of the large (60S) ribosomal subunit, identical to Rpl23Bp and has similarity to E. coli L14 and rat L23 ribosomal proteins	NA	-97.6973	-0.544	NA	23.1651	59.7352	NA	66.2914	-108.8	-20.4319	NA	96.9623	0.524642	NA	NA	19.1239	-103.442	NA	-13.5	6.36111	77.785	0	NA	NA	-70.8865	-0.535	NA	NA	NA	NA	NA	NA	-37.9397	9.90408	NA	NA	-0.903079	-86.0254	-1000	61.8	-31.332	NA	NA	NA	-13.075	35.9496
YBL087C_ORF	RPL23A Protein component of the large (60S) ribosomal subunit, identical to Rpl23Bp and has similarity to E. coli L14 and rat L23 ribosomal proteins	102.599	97.3332	-22.1	96.6744	57.7834	65.2745	47.7998	-44.4893	-108.8	-20.4319	-28.6	96.9623	-83.0632	-20.7714	50.5225	19.1239	-45.4759	-32.1567	24.2121	38.9339	52.7514	0.192951	0	89.7268	-52.5061	-24.1	-86.6312	4.08	-48.0052	0.084395	-46.4011	-128.355	-2.67059	-0.0403	101.365	NA	-1000	-88.1019	117.308	-90.4757	-31.332	88.9115	-82.8504	-67.1781	-13.075	35.9496
YBL088C_ORF	TEL1 Protein kinase primarily involved in telomere length regulation; contributes to cell cycle checkpoint control in response to DNA damage; functionally redundant with Mec1p; homolog of human ataxia telangiectasia (ATM) gene	NA	NA	NA	-21.2914	NA	65.2745	47.7998	-61.8541	98.5177	NA	49.2093	-92.1368	-66.7806	16.6221	NA	54.1329	-103.442	38.5751	23.0195	-12.1	NA	-9.18717	-20.5	NA	-52.5061	0.824877	85.3202	-63.3046	28.7806	67.1461	48.7	NA	59.4909	-0.271	-100	NA	NA	27.7906	NA	83.6	NA	NA	-82.8504	NA	NA	34.1067
YBL089W_ORF	AVT5 Putative transporter, member of a family of seven S. cerevisiae genes (AVT1-7) related to vesicular GABA-glycine transporters	NA	NA	14.9609	-21.2914	61.7032	-74.6345	47.7998	NA	108.8	NA	28.0637	NA	-83.0632	22.2182	0.881921	-72.1773	102.186	38.5751	-24.2	NA	64.6067	-9.18717	-8.54	89.7268	-70.8865	0	86.239	47.6	29.2763	0	49	NA	59.4909	0.0948236	101.365	NA	0.623477	56.9099	-1000	97.9	NA	NA	NA	NA	NA	-58.4171
YBL090W_ORF	MRP21 Mitochondrial ribosomal protein of the large subunit; MRP21 exhibits genetic interactions with mutations in the COX2 and COX3 mRNA 5'-untranslated leader sequences	69.3444	-97.6973	-13.4	96.6744	61.7032	-74.6345	47.7998	-50.8503	-108.8	NA	-44.7	-73.4912	86.754	-17.9829	16.0314	83.8576	NA	38.5751	0	0.178885	52.7514	0.528365	0	-85.0972	-70.8865	0	-25.1525	-60.6389	0	41.7215	NA	NA	-48.5049	-0.383	-100	NA	-8.51441	-87.4105	-1000	-87.2448	-2.36537	NA	76.5836	NA	NA	-65.5719
YBL091C_ORF	MAP2 Methionine aminopeptidase, catalyzes the cotranslational removal of N-terminal methionine from nascent polypeptides; function is partially redundant with that of Map1p	-101.317	84.7227	6.95495	74.328	-32.0463	13.6828	47.7998	1.08282	108.8	68.9113	-1000	96.4457	-83.0632	30.1697	-23.3753	-72.1773	-103.442	-18.1189	-1.59	-6.36	-100	11.8484	8.53803	-65.4671	-73.3182	-1000	-62.1056	-23.694	-10.336	-16.6032	-48.7175	-128.355	-9.37465	25.1718	101.365	NA	48.5383	85.3618	117.308	-96.2419	-25.0902	88.9115	-82.8504	78.7405	-24.4545	43.291
YBL091C-A_ORF	SCS22 Protein involved in regulation of phospholipid metabolism; homolog of Scs2p; similar to D. melanogaster inturned protein	-101.317	NA	-2.75	NA	0	-59.7352	NA	-44.4893	-108.8	-55.0558	NA	-89.4242	70.5895	6.81144	-35.8152	-72.1773	96.93	NA	7.71003	-22.7	-100	-40.8783	0	-75.3053	-70.8865	-1000	81.1935	63.2	NA	-68.582	NA	NA	-29.7551	-1000	NA	NA	-36.69	-64.4467	117.308	-97.466	-9.98365	NA	NA	NA	48.6448	-43.291
YBL092W_ORF	RPL32 Protein component of the large (60S) ribosomal subunit, has similarity to rat L32 ribosomal protein; overexpression disrupts telomeric silencing	102.599	-97.6973	-2.23	96.6744	55.8292	-53.368	-106.697	-46.5806	108.8	-20.4319	-12.5	96.9623	84.6562	-6.81144	-23.3753	62.8518	-103.442	-18.1189	25.2095	-8.87	85.3859	5.33217	0	89.7268	-52.5061	-0.0451	-68.3569	-63.1016	-52.5056	-61.3254	-45.9396	-128.355	-3.66124	-0.0403	101.365	NA	-0.101448	-87.9152	117.308	-83.1724	-1.88985	88.9115	53.8523	-74.527	-13.075	18.7688
YBL093C_ORF	ROX3 Subunit of the RNA polymerase II mediator complex; associates with core polymerase subunits to form the RNA polymerase II holoenzyme	-101.317	97.3332	23.4915	96.6744	61.7032	40.0111	47.7998	-50.8503	-108.8	-42.6872	-35	96.9623	86.754	37.4719	-53.7978	-78.0027	-103.442	-38.6432	0	-36.6	64.6067	6.06387	0.0175611	89.7268	77.3649	-0.0142	-29.6521	-55.5863	-53.6391	-72.5103	-43.7097	NA	59.4909	-1.63	101.365	NA	-8.51441	85.3618	117.308	97.1	-25.0902	NA	-82.8504	NA	-35.6046	-63.5434
YBL094C_ORF	Dubious open reading frame unlikely to encode a protein, based on available experimental and comparative sequence data; partially overlaps uncharacterized ORF YBL095W	NA	NA	NA	-21.2914	NA	NA	47.7998	NA	NA	NA	-18.9	NA	NA	NA	NA	NA	NA	38.5751	NA	NA	NA	NA	NA	NA	NA	NA	-45.2623	-59.8167	-55.3209	-55.2279	-34.6841	NA	NA	NA	-100	NA	NA	NA	NA	NA	NA	NA	NA	NA	NA	NA
YBL095W_ORF	Putative protein of unknown function; the authentic, non-tagged protein is detected in highly purified mitochondria in high-throughput studies	-101.317	67.5236	-13.4	96.6744	-53.8894	-75.9396	47.7998	-66.2914	108.8	65.3742	-43.6	96.9623	-66.7806	29.0009	-51.5355	-82.4933	-103.442	-38.6432	23.0195	-17.5	85.3859	20.6057	0	-75.3053	77.3649	2.72377	-86.5539	62.1	56.3321	-62.8609	50.3	NA	-52.3048	-0.198	101.365	NA	-46.5485	-88.1019	-1000	98.1	-40.8822	-88.5681	-82.8504	NA	16.7257	-53.0246
YBL096C_ORF	Non-essential protein of unknown function	NA	NA	NA	-21.2914	NA	NA	47.7998	NA	NA	NA	43.3344	NA	NA	NA	NA	NA	NA	38.5751	NA	NA	NA	NA	NA	NA	NA	NA	-79.0221	-58.8395	-57.0659	-67.3969	-40.3541	NA	NA	NA	-100	NA	NA	NA	NA	NA	NA	NA	76.5836	NA	NA	NA
YBL097W_ORF	BRN1 Essential protein required for chromosome condensation, likely to function as an intrinsic component of the condensation machinery, may influence multiple aspects of chromosome transmission and dynamics	NA	NA	NA	-21.2914	NA	NA	47.7998	NA	NA	NA	15.4168	NA	NA	NA	NA	NA	NA	38.5751	NA	NA	NA	NA	NA	NA	NA	NA	1.16842	56.7	33.6229	13.888	34.6	NA	NA	NA	101.365	NA	NA	NA	NA	NA	NA	NA	-56.4478	78.3073	NA	NA
YBL098W_ORF	BNA4 Kynurenine 3-mono oxygenase, required for the de novo biosynthesis of NAD from tryptophan via kynurenine; expression regulated by Hst1p; putative therapeutic target for Huntington disease	-101.317	NA	14.9609	NA	0	-73.4506	NA	-44.4893	-108.8	NA	-32.2	96.9623	-75.8683	NA	NA	84.9045	NA	NA	-0.0427	-21	NA	-38.8535	0.0809782	NA	77.3649	-0.0142	-81.3731	-61.5235	-56.0456	-75.3611	-44.2039	NA	-16.1452	-5.52	NA	NA	NA	82.4445	NA	NA	NA	NA	NA	NA	NA	-55.7043
YBL099W_ORF	ATP1 Alpha subunit of the F1 sector of mitochondrial F1F0 ATP synthase, which is a large, evolutionarily conserved enzyme complex required for ATP synthesis; phosphorylated	-91.1828	97.3332	2.22726	21.2914	-26.5367	-1.78915	47.7998	70.5868	37.7309	-60.7833	-25.3	96.9623	-83.0632	29.0009	-31.0898	-66.8271	102.186	-13.9132	-0.346	-0.643	-100	-2.67927	-4.52	-70.9585	77.3649	15.7195	-86.5844	-62.9977	-35.6849	-41.5534	-45.13	-128.355	-3.03926	0.969846	-100	NA	25.9878	-87.9152	117.308	-88.995	-27.4186	-88.5681	76.5836	-76.7692	7.24972	31.0344
YBL100C_ORF	Dubious open reading frame unlikely to encode a protein, based on available experimental and comparative sequence data; almost completely overlaps the 5' end of ATP1	NA	NA	NA	96.6744	NA	NA	47.7998	NA	NA	NA	-29.7	NA	NA	NA	NA	NA	NA	-38.6432	NA	NA	NA	NA	NA	NA	NA	NA	-72.8636	-49.3403	-24.9692	-27.9155	-42.6952	NA	NA	NA	101.365	NA	NA	NA	NA	NA	NA	NA	62.444	-68.537	NA	NA
YBL101C_ORF	ECM21 Non-essential protein of unknown function; promoter contains several Gcn4p binding elements	36.0319	-97.6973	-32.3	NA	NA	NA	NA	-53.5091	-108.8	NA	2.88214	-86.2844	86.754	20.7714	NA	-66.8271	NA	NA	-2.06	-0.488	NA	-4.09089	-16.6	NA	-70.8865	-15.7	36.8778	55.8	35.9618	76.5185	41.8	NA	59.4909	25.1718	NA	NA	2.00047	85.3618	NA	-83.6829	NA	NA	NA	NA	NA	-59.5381
YBL101W-A_ORF	YBL101W-A	51.9691	-97.6973	-13.4	74.328	61.7032	5.12849	-71.3811	59.2705	83.4364	62.8341	3.9468	-38.3978	1.39202	0	0.572794	54.1329	102.186	-4.92214	0	0	77.785	-38.1413	-7.72	89.7268	40.5658	0.338504	-70.5076	-39.3546	-58.173	-50.8105	-39.148	128.355	59.4909	0.0403485	-100	NA	0	22.0853	117.308	93.1	0	-88.5681	NA	6.88342	-43.9848	-48.2281
YBL102W_ORF	SFT2 Non-essential tetra-spanning membrane protein found mostly in the late Golgi, can suppress some sed5 alleles; may be part of the transport machinery, but precise function is unknown; similar to mammalian syntaxin 5	-101.317	97.3332	-15	-21.2914	-26.5367	59.7352	47.7998	-44.4893	-108.8	-31.2142	-37.2	-89.4242	-70.5895	-32.4639	51.5355	0	-103.442	-38.6432	-27.9	-2.87	58.2085	2.67927	0.0809782	-82.3552	-46.8734	0	-63.6603	-59.5585	-26.7211	-64.1721	-46.6911	-53.6758	-52.3048	-3.92	101.365	NA	-38.718	47.482	-1000	78.9	55.3751	-88.5681	29.3902	-68.0304	0	39.1927
YBL103C_ORF	RTG3 Basic helix-loop-helix-leucine zipper (bHLH/Zip) transcription factor that forms a complex with another bHLH/Zip protein, Rtg1p, to activate the retrograde (RTG) and TOR pathways	102.599	97.3332	26.0179	-21.2914	-53.8894	-73.4506	-106.697	-61.8541	-108.8	-51.4158	6.99014	96.9623	-75.8683	8.84984	-21.1997	-54.1329	-103.442	-38.6432	-1000	-0.179	-100	-5.33217	-1000	-62.8419	-52.5061	-1.26	-86.6323	50.5	-37.7822	-63.1934	-46.8713	NA	59.4909	-1000	101.365	NA	48.5383	85.3618	-1000	-55.9443	-25.0902	NA	-74.1394	37.3919	NA	-51.3274
YBL104C_ORF	Putative protein of unknown function, promoter contains multiple GCN4 binding sites	NA	-97.6973	5.08129	NA	NA	NA	47.7998	-59.2705	-108.8	NA	-46.1	NA	86.754	-26.1513	NA	-72.1773	NA	-30.4916	-0.125	1.08311	NA	-17.6293	-5.52	89.7268	77.3649	-0.0142	65.2769	-59.9049	-50.2429	36.5208	-49.9839	NA	59.4909	3.92458	-100	NA	NA	73.2751	NA	-97.4711	NA	NA	31.7722	NA	NA	-37.4709
YBL105C_ORF	PKC1 Protein serine/threonine kinase essential for cell wall remodeling during growth; localized to sites of polarized growth and the mother-daughter bud neck; homolog of the alpha, beta, and gamma isoforms of mammalian protein kinase C (PKC)	102.599	-97.6973	13.3928	96.6744	-26.5367	24.3061	-106.697	NA	108.8	68.9113	48.7464	-89.4242	-83.0632	1.68925	-11.0045	-66.8271	-103.442	NA	-0.0253	-0.265	-100	-4.09089	-4.52	-39.247	-70.8865	-15.7	43.2809	61.5	-58.2853	76.3412	50.3	NA	59.4909	1.62707	-100	NA	0	-88.1019	117.308	-96.3979	14.3575	NA	-82.8504	20.7573	50.8261	-58.4171
YBL106C_ORF	SRO77 Protein with roles in exocytosis and cation homeostasis; functions in docking and fusion of post-Golgi vesicles with plasma membrane; homolog of Sro7p and Drosophila lethal giant larvae tumor suppressor; interacts with SNARE protein Sec9p	NA	NA	-32.3	-21.2914	-44.3169	-74.6345	47.7998	67.6085	67.297	NA	-40.9	96.9623	-70.5895	-7.86325	-46.3883	-78.0027	102.186	-30.4916	-0.0253	-5.34	-100	28.2261	-9	-22.6573	-70.8865	0.53459	76.3036	-58.6847	-54.287	-69.7582	-41.3918	-128.355	59.4909	24.3732	NA	NA	16.1718	NA	117.308	-97.2451	-31.332	NA	76.5836	NA	NA	-43.291
YBL107C_ORF	Putative protein of unknown function; green fluorescent protein (GFP)-fusion protein localizes to the cytoplasm; YBL107C is not an essential gene	NA	97.3332	24.9454	-21.2914	61.7032	-40.0111	-106.697	71.3586	-108.8	68.9113	-37.6	-92.1368	86.754	1.68925	8.11392	-78.0027	102.186	-38.6432	-21.9	0.178885	-100	-38.8535	0	89.7268	77.3649	-2.72	52.854	19.9	0	76.5683	47.4	NA	59.4909	-0.147	-100	NA	-38.718	-88.1019	-1000	85.1	-27.4186	NA	NA	61.5684	NA	-54.4159
YBL108C-A_ORF	Hypothetical protein identified by homology. See FEBS Letters [2000] 487:31-36.	-101.317	45.7066	-0.164	NA	-53.8894	-59.7352	NA	-56.4182	88.5127	64.1395	NA	NA	-83.0632	-0.437487	NA	62.8518	88.8022	NA	-23	38.9339	64.6067	-28.2261	0	46.8391	77.3649	0	NA	NA	NA	NA	NA	128.355	58.6033	-2.1	NA	NA	-42.2586	NA	117.308	64.5	-43.9444	88.9115	NA	NA	24.4545	42.1161
YBL108W_ORF	Dubious open reading frame unlikely to encode a protein, based on available experimental and comparative sequence data	NA	NA	NA	-21.2914	NA	NA	47.7998	NA	NA	NA	-46.8	NA	NA	NA	NA	NA	NA	38.5751	NA	NA	NA	NA	NA	NA	NA	NA	-54.7137	-48.864	-40.3867	-50.5192	-39.8846	NA	NA	NA	-100	NA	NA	NA	NA	NA	NA	NA	-82.8504	37.3919	NA	NA
YBL109W_ORF	Dubious open reading frame unlikely to encode a protein, based on experimental and comparative sequence data	NA	NA	NA	74.328	NA	NA	-106.697	NA	NA	NA	6.69633	NA	NA	NA	NA	NA	NA	38.5751	NA	NA	NA	NA	NA	NA	NA	NA	-37.1322	-40.6575	58.2787	-56.8038	-48.3987	NA	NA	NA	NA	NA	NA	NA	NA	NA	NA	NA	-82.3042	74.527	NA	NA
YBL111C_INT_1	Helicase-like protein encoded within the telomeric Y' element	102.599	-97.6973	-1000	NA	0	0	NA	0.337783	-108.8	61.4848	NA	NA	0	-41.8022	23.3753	49.3976	102.186	NA	13.5082	0	77.785	34.4553	-8.54	-41.2887	77.0806	6.37362	NA	NA	NA	NA	NA	-108.608	-58.5421	-3.3	NA	NA	0	-86.0254	117.308	76.3	3.37857	-7.27179	NA	NA	-38.8052	11.5107
YBL111C_ORF	Helicase-like protein encoded within the telomeric Y' element	102.599	97.3332	-1.05	96.6744	9.9844	13.6828	NA	1.08282	108.8	61.8811	1.64528	-92.1368	15.6799	40.7513	49.1699	83.8576	102.186	-4.6326	25.2095	10.353	64.6067	35.4533	-1.68	-39.247	-52.5061	-3.75	82.4409	-63.2611	57.2761	76.4188	0	-128.355	-58.5421	-5.52	-100	NA	0	-88.1019	117.308	88.2	4.14408	-72.5946	0	-72.5104	50.8261	21.3754
YBL112C_ORF	Putative protein of unknown function; YBL112C is contained within TEL02L	102.599	97.3332	-0.444	-21.2914	2.10552	5.12849	47.7998	1.08282	108.8	28.9914	13.6288	-86.2844	55.9274	22.2182	-44.833	54.1329	102.186	-4.92214	29.1919	2.87378	81.2545	30.8948	-5.52	-35.3802	77.3649	-4.96	81.9059	63.1	52.5421	75.1707	0	-128.355	-48.5049	-8.75	-100	NA	0	-88.1019	81.9573	75.9	2.36537	-59.7579	0.586564	-78.7405	45.7911	21.3754
YBL113C_OCH__ORF	Helicase-like protein encoded within the telomeric Y' element	102.599	-97.6973	-1.44	NA	19.3137	4.37953	NA	6.23519	108.8	50.2764	NA	-97.0332	83.9891	32.4639	-49.1699	83.2224	102.186	NA	-23	17.5065	85.3859	-40.3982	-20.5	-35.3802	-70.8865	-11.1	NA	NA	NA	NA	NA	-128.355	-13.6688	-25.9	NA	NA	0	82.4445	117.308	68.4	2.87098	-33.5022	NA	NA	-32.132	21.3754
YBL113C_ORF	Helicase-like protein encoded within the telomeric Y' element	-101.317	84.7227	-0.883	96.6744	55.8292	67.7301	-106.697	30.1287	-108.8	57.6396	0	96.9623	-75.8683	33.6533	51.5355	-78.0027	102.186	-4.6326	-5.38	-37.1	74.7338	6.06387	8.53803	-17.8426	77.3649	-7.84	83.0374	-62.6405	50.1865	74.9213	0	-14.1931	59.4909	-2.64	101.365	NA	0	70.0379	117.308	80.8	16.0931	-1000	3.67343	-77.8877	-24.4545	-65.1533
YBR001C_ORF	NTH2 Putative neutral trehalase, required for thermotolerance and may mediate resistance to other cellular stresses	-101.317	97.3332	3.70789	NA	-51.3262	0.940936	NA	25.8297	108.8	-62.3317	-23.4	NA	-83.0632	-22.2182	-53.3585	-66.8271	-103.442	NA	-0.239	-5.34	81.2545	1.90352	-2.82	-35.3802	77.3649	-4.96	-80.9912	-50.6891	-40.1147	-51.1954	-34.3196	-128.355	-57.3229	0.0403485	NA	NA	4.76012	-87.9152	117.308	-97.3269	16.0931	NA	NA	NA	NA	-48.2281
YBR002C_ORF	RER2 Cis-prenyltransferase involved in dolichol synthesis; participates in endoplasmic reticulum (ER) protein sorting	-101.317	97.3332	16.4054	96.6744	61.7032	65.2745	47.7998	37.302	-108.8	68.9113	28.7663	96.9623	86.754	36.6717	4.40365	-66.8271	-103.442	-32.1567	28.871	0.867734	81.2545	0.122762	0.422883	-82.3552	-70.8865	-6.37	-86.0367	0	-45.9619	-58.1568	50.3	-128.355	-57.3229	-1.25	101.365	NA	16.1718	-87.9152	117.308	98.1	-43.9444	-72.5946	-82.8504	-68.0304	50.4241	-66.1107
YBR003W_ORF	COQ1 Hexaprenyl pyrophosphate synthetase, catalyzes the first step in ubiquinone (coenzyme Q) biosynthesis	-91.1828	84.7227	-9.17	96.6744	61.7032	30.2087	47.7998	-48.6551	108.8	-49.1379	-36.6	-89.4242	-83.0632	-8.84984	NA	-72.1773	-103.442	38.5751	-0.184	-5.34	NA	-1.90352	-6.55	-87.0924	76.9005	-0.0142	-53.9064	-63.2812	20.982	-51.1528	-39.3017	-128.355	59.4909	-0.383	101.365	NA	11.9429	-88.1019	-1000	94	55.3751	88.9115	-82.8504	-74.527	NA	-51.3274
YBR004C_ORF	GPI18 Functional ortholog of human PIG-V, which is a mannosyltransferase that transfers the second mannose in glycosylphosphatidylinositol biosynthesis; the authentic, non-tagged protein was localized to mitochondria	-101.317	84.7227	-3.12	96.6744	-44.3169	-62.5802	47.7998	-42.4598	-108.8	68.9113	0	-97.0332	-83.0632	-19.2137	-40.5024	-78.0027	93.5272	38.5751	-3.36	-8.87	-100	-14.6363	8.53803	45.0222	77.3649	0	-62.3118	-60.5923	-28.7345	-45.4971	-41.9598	128.355	59.4909	-4.66	101.365	NA	42.2586	80.6974	117.308	74.7	56.3946	NA	-82.8504	NA	1.87455	62.9082
YBR005W_ORF	RCR1 Protein of the ER membrane involved in cell wall chitin deposition; may function in the endosomal-vacuolar trafficking pathway, helping determine whether plasma membrane proteins are degraded or routed to the plasma membrane	102.599	-97.6973	-10.6	-21.2914	1.0348	42.6067	47.7998	68.2019	98.5177	-56.6617	-35.5	NA	83.0632	33.6533	9.66888	19.1239	102.186	-38.6432	0	0.0457084	64.6067	0.620395	0	60.7059	77.3649	0	86.1808	0	-54.9808	-64.812	-48.753	NA	59.4909	-0.699	101.365	NA	-32.8886	-33.1768	117.308	20	7.60166	88.9115	-82.8504	NA	0.19566	11.5107
YBR006W_ORF	UGA2 Succinate semialdehyde dehydrogenase involved in the utilization of gamma-aminobutyrate (GABA) as a nitrogen source; part of the 4-aminobutyrate and glutamate degradation pathways; localized to the cytoplasm	NA	NA	26.0179	-21.2914	32.0463	73.4506	-106.697	NA	108.8	NA	-33.3	NA	-75.8683	-38.3069	44.833	-78.0027	102.186	38.5751	-27.9	NA	52.7514	11.8484	0	NA	-73.3182	22.5774	-65.6713	-53.6078	58.1105	-60.9735	-32.5003	NA	59.4909	-8.75	-100	NA	10.2339	-87.9152	-1000	98	NA	NA	NA	-75.9237	NA	-42.1161
YBR007C_ORF	DSF2 Deletion suppressor of mpt5 mutation	-101.317	NA	24.9454	-21.2914	NA	76.6225	-106.697	66.2914	108.8	68.9113	0	96.9623	52.5119	0.0921191	NA	-78.0027	102.186	-38.6432	-0.493	-12.1	NA	-2.34452	-1.25	NA	77.3649	-2.72	86.208	48.4	-46.2996	-48.3249	-45.1136	NA	-58.5421	-24.4	101.365	NA	42.2586	-87.1846	117.308	98.1	-39.0474	NA	-82.8504	17.1376	NA	-66.6189
YBR008C_ORF	FLR1 Plasma membrane multidrug transporter of the major facilitator superfamily, involved in efflux of fluconazole, diazaborine, benomyl, methotrexate, and other drugs	-101.317	NA	-1000	NA	-32.0463	-42.6067	47.7998	-56.4182	88.5127	NA	-45.1	96.9623	-75.8683	-15.1318	-21.1997	82.4933	96.93	38.5751	-2.06	-7.6	58.2085	-37.5128	4.51613	89.7268	-70.8865	0	79.0519	51.4	58.1934	-75.7099	49.2	NA	-52.3048	-1000	101.365	NA	2.5421	85.3618	-1000	98.1	0.990385	88.9115	-82.8504	-68.0304	NA	-51.3274
YBR009C_OCH_DS100_ORF	HHF1 One of two identical histone H4 proteins (see also HHF2); core histone required for chromatin assembly and chromosome function; contributes to telomeric silencing; N-terminal domain involved in maintaining genomic integrity	-101.317	-97.6973	24.9454	NA	61.7032	-6.23276	NA	48.655	-108.8	-20.4319	NA	-97.0332	-83.0632	-30.1697	-50.5225	66.8271	-103.442	NA	-20.6	38.9339	12.3893	0	0	-85.0972	-70.8865	-9.52	NA	NA	NA	NA	NA	-128.355	-16.1452	-3.3	NA	NA	-0.268759	-76.4138	-1000	-97.2061	-11.6167	-59.7579	NA	NA	-28.2728	15.9134
YBR009C_ORF	HHF1 One of two identical histone H4 proteins (see also HHF2); core histone required for chromatin assembly and chromosome function; contributes to telomeric silencing; N-terminal domain involved in maintaining genomic integrity	-101.317	84.7227	26.0179	96.6744	61.7032	-73.4506	-106.697	32.559	-108.8	-22.9399	-5.98	96.9623	86.754	6.12166	-47.8831	81.1006	-103.442	-2.91283	-27.9	38.9339	52.7514	0.192951	0	89.7268	-73.3182	0	-29.8956	59.3	-38.6564	0	0	-128.355	-8.50869	-2.1	101.365	NA	-0.426758	-76.4138	117.308	98	-8.84019	88.9115	62.444	-74.527	-43.9848	18.7688
YBR010W_OCH__ORF	HHT1 One of two identical histone H3 proteins (see also HHT2); core histone required for chromatin assembly, involved in heterochromatin-mediated telomeric and HM silencing; regulated by acetylation, methylation, and mitotic phosphorylation	-101.317	-97.6973	22.1442	NA	-53.8894	-65.2745	NA	-53.5091	-108.8	-20.4319	NA	96.9623	10.7293	5.16705	-28.127	15.569	102.186	NA	-4.32	-4.39	27.876	0.620395	0	89.7268	-70.8865	-12.6	NA	NA	NA	NA	NA	128.355	-5.90914	-9.9	NA	NA	-1000	-85.3618	117.308	-96.2482	-4.14408	88.9115	NA	NA	-20.2791	34.1067
YBR010W_ORF	HHT1 One of two identical histone H3 proteins (see also HHT2); core histone required for chromatin assembly, involved in heterochromatin-mediated telomeric and HM silencing; regulated by acetylation, methylation, and mitotic phosphorylation	102.599	-97.6973	19.1758	74.328	61.7032	-71.7782	NA	-67.6085	-108.8	-20.4319	-1000	96.9623	18.6343	13.8602	-47.8831	57.8866	-103.442	-30.4916	-5.38	-12.1	52.7514	0.766726	0	-79.9613	-52.5061	-9.52	-74.781	25.7	-32.9197	0.105543	0.0654	128.355	-4.49241	-11.1	101.365	NA	-1000	-70.0379	-1000	98.1	-6.6312	88.9115	74.1394	-67.1781	-20.2791	43.291
YBR011C_ORF	IPP1 Cytoplasmic inorganic pyrophosphatase (PPase), catalyzes the rapid exchange of oxygens from Pi with water, highly expressed and essential for viability, active-site residues show identity to those from E. coli PPase	102.599	-97.6973	0.153204	96.6744	-44.3169	62.5802	-106.697	-48.6551	-108.8	-33.9477	-1000	96.9623	-83.0632	-1.1499	-17.5735	-78.0027	-103.442	-8.64046	26.1508	-0.488	-100	6.99531	8.53803	89.7268	-52.5061	-1000	-16.7858	-0.539114	-23.153	-1000	-15.0568	128.355	-2.35068	0.147263	101.365	NA	-16.1718	-88.1019	117.308	-79.3612	-14.3575	88.9115	23.4135	67.1781	-16.7257	11.5107
YBR012C_ORF	Dubious open reading frame, unlikely to encode a functional protein; expression induced by iron-regulated transcriptional activator Aft2p	NA	NA	-0.0901	65.3258	61.7032	-70.0457	-106.697	-53.5091	108.8	57.6396	-7.76	96.9623	-48.354	-20.7714	25.9987	-82.4933	61.8422	-38.6432	-0.0253	22.6604	84.1356	-5.33217	0.0175611	89.5587	-52.5061	-0.0142	83.905	61.3	-58.2911	39.8722	38.4	NA	59.4909	-0.0232	-100	NA	-50.3272	64.4467	117.308	14.7	-25.0902	NA	NA	78.7405	NA	51.3274
YBR013C_ORF	Putative protein of unknown function, haploid deletion mutant exhibits synthetic phenotype with alpha-synuclein	102.599	NA	-3.12	-21.2914	44.3169	77.2263	-106.697	-46.5806	108.8	68.9113	41.2023	96.9623	86.754	-41.5204	12.4208	23.417	102.186	-18.1189	5.38139	2.87378	NA	4.09089	0	79.9613	31.5646	0	-86.5703	63.5	56.4528	-67.7607	50.5	NA	59.4909	-0.97	-100	NA	-25.9878	52.4645	117.308	15.2	23.0803	NA	NA	48.0914	NA	-42.1161
YBR014C_ORF	GRX7 Monothiol glutaredoxin; more similar in activity to dithiol than other monothiol glutaredoxins; membrane localized; forms homodimers; does not bind metal ions	-101.317	-97.6973	-22.1	74.328	-51.3262	-65.2745	-106.697	NA	-108.8	-44.6893	-6.31	-92.1368	-83.0632	0.369041	1.74467	-82.4933	102.186	-12.3681	17.8608	0.642681	-100	22.1721	0	-76.4868	-70.8865	-1000	-58.1032	58.9	-39.3411	-53.4272	-50.4881	NA	-50.1035	-0.97	-100	NA	-11.9429	-88.1019	-1000	-96.3568	-20.9602	NA	NA	64.9259	-32.132	-41.1149
YBR015C_ORF	MNN2 Alpha-1,2-mannosyltransferase, responsible for addition of the first alpha-1,2-linked mannose to form the branches on the mannan backbone of oligosaccharides, localizes to an early Golgi compartment	-101.317	97.3332	5.95398	-21.2914	-26.5367	-59.7352	47.7998	-66.2914	-108.8	68.9113	-11.3	-92.1368	-55.9273	13.8602	-17.5735	-72.1773	102.186	-2.91283	-5.38	-0.643	-100	25.1274	-2.19	-71.8626	-70.8865	0	73.6629	42.9	58.2588	-75.2754	49	NA	-48.5049	0	101.365	NA	1.49788	70.0379	-1000	-83.0089	0.325652	NA	45.7446	43.6494	0	-64.0384
YBR016W_ORF	Plasma membrane protein of unknown function; has similarity to hydrophilins, which are hydrophilic, glycine-rich proteins involved in the adaptive response to hyperosmotic conditions	-101.317	-97.6973	-9.17	96.6744	-32.0463	77.0696	-71.3811	-48.6551	-108.8	-39.202	0.0817733	96.9623	-75.8683	11.1764	52.5892	-62.8518	-103.442	-23.2433	0	-24.4	-100	6.06387	0	89.0623	-52.5061	0	-78.4271	60.9	-38.1268	-69.7795	8.14	-128.355	-55.3536	-6.56	101.365	NA	-25.9878	82.4445	117.308	-49.5965	-2.36537	-72.5946	-82.8504	5.2193	16.7257	-59.5381
YBR017C_ORF	KAP104 Transportin, cytosolic karyopherin beta 2 involved in delivery of heterogeneous nuclear ribonucleoproteins to the nucleoplasm, binds rg-nuclear localization signals on Nab2p and Hrp1p, plays a role in cell-cycle progression	102.599	-97.6973	0	-21.2914	-32.0463	73.4506	47.7998	71.69	-108.8	-47.3299	-27.2	96.9623	-62.3403	-7.86325	-49.1699	84.9045	102.186	-4.6326	-0.0253	38.9339	85.3859	-39.2257	-20.5	-82.3552	73.3182	-18.4	21.2901	42.8	33.8101	50.043	42.4	128.355	-52.3048	0	-100	NA	25.9878	80.6974	-1000	97.3	31.332	-72.5946	76.5836	30.8822	48.6448	-49.8254
YBR018C_ORF	GAL7 Galactose-1-phosphate uridyl transferase, synthesizes glucose-1-phosphate and UDP-galactose from UDP-D-glucose and alpha-D-galactose-1-phosphate in the second step of galactose catabolism	NA	NA	NA	NA	NA	NA	NA	NA	NA	NA	-36.9	NA	NA	NA	NA	NA	NA	NA	NA	NA	NA	NA	NA	NA	NA	NA	76.7442	-63.4441	48.1167	-72.7165	-49.1983	NA	NA	NA	NA	NA	NA	NA	NA	NA	NA	NA	NA	NA	NA	NA
YBR019C_ORF	GAL10 UDP-glucose-4-epimerase, catalyzes the interconversion of UDP-galactose and UDP-D-glucose in galactose metabolism; also catalyzes the conversion of alpha-D-glucose or alpha-D-galactose to their beta-anomers	NA	NA	NA	-21.2914	NA	NA	47.7998	NA	NA	NA	0.755053	NA	NA	NA	NA	NA	NA	-38.6432	NA	NA	NA	NA	NA	NA	NA	NA	-65.2154	-56.9815	57.8915	-56.6056	-21.4268	NA	NA	NA	-100	NA	NA	NA	NA	NA	NA	NA	24.8219	11.847	NA	NA
YBR020W_ORF	GAL1 Galactokinase, phosphorylates alpha-D-galactose to alpha-D-galactose-1-phosphate in the first step of galactose catabolism; expression regulated by Gal4p	NA	NA	NA	-21.2914	NA	NA	47.7998	NA	NA	NA	-47.9	NA	NA	NA	NA	NA	NA	38.5751	NA	NA	NA	NA	NA	NA	NA	NA	-82.993	-58.0851	-56.5571	-73.3969	-42.1241	NA	NA	NA	-100	NA	NA	NA	NA	NA	NA	NA	-82.8504	NA	NA	NA
YBR021W_ORF	FUR4 Uracil permease, localized to the plasma membrane; expression is tightly regulated by uracil levels and environmental cues	NA	NA	-4.29	NA	NA	-11.21	NA	NA	108.8	NA	43.0063	NA	-83.0632	NA	NA	82.4933	NA	NA	NA	NA	NA	-5.33217	-20.5	NA	73.6601	0	82.5475	57.9	43.4939	76.009	-49.429	NA	-57.3229	NA	NA	NA	-49.9479	NA	NA	NA	NA	NA	NA	NA	NA	-53.0246
YBR022W_ORF	POA1 Phosphatase that is highly specific for ADP-ribose 1''-phosphate, a tRNA splicing metabolite; may have a role in regulation of tRNA splicing	102.599	NA	26.0179	-21.2914	0.237571	74.6345	47.7998	-44.4893	-108.8	-27.5689	-14.8	96.9623	83.9891	6.81144	9.66888	19.1239	102.186	-38.6432	6.58735	38.9339	64.6067	28.2261	0	89.7268	74.6302	-0.0844	-58.0879	-50.7931	58.1909	-47.6773	-43.6711	NA	59.4909	-1000	101.365	NA	-1.14268	-88.1019	-1000	-95.774	27.4186	88.9115	NA	-75.9237	0.377344	-42.1161
YBR023C_ORF	CHS3 Chitin synthase III, catalyzes the transfer of N-acetylglucosamine (GlcNAc) to chitin; required for synthesis of the majority of cell wall chitin, the chitin ring during bud emergence, and spore wall chitosan	-91.1828	97.3332	0.544397	-21.2914	-53.8894	71.7782	47.7998	25.8297	-108.8	NA	46.8676	96.9623	-75.8683	-17.9829	-16.0314	78.0027	102.186	-6.55893	-1000	-1.08	NA	3.50858	8.53803	-35.3802	-70.8865	-23.4	26.8546	25.2	28.3177	66.6726	41	-128.355	-8.50869	0	-100	NA	NA	-87.9152	117.308	-94.3727	1.32127	88.9115	62.444	48.0914	50.8261	43.291
YBR024W_ORF	SCO2 Protein anchored to the mitochondrial inner membrane, similar to Sco1p and may have a redundant function with Sco1p in delivery of copper to cytochrome c oxidase; interacts with Cox2p	69.3444	97.3332	10.6115	NA	-44.3169	-30.2087	NA	-44.4893	-108.8	-20.4319	-13.8	NA	-83.0632	34.7594	49.1699	-54.1329	-103.442	NA	-3.36	-14	-100	5.33217	8.53803	NA	-73.3182	-1000	-71.9759	-29.5272	8.0021	-41.9042	-30.4716	25.6392	-36.2563	-0.0557	NA	NA	-40.715	-73.2751	-1000	-82.9941	-16.0931	NA	NA	NA	50.8261	-51.3274
YBR025C_ORF	OLA1 P-loop ATPase with similarity to human OLA1 and bacterial YchF; identified as specifically interacting with the proteasome; protein levels are induced by hydrogen peroxide	-101.317	84.7227	0.153204	-21.2914	57.7834	77.274	47.7998	32.559	108.8	-53.0452	-1.46	96.4457	-83.0632	-4.22736	-50.5225	84.8138	-103.442	-12.3681	-0.239	-31.6	-100	10.3488	-5.52	-68.8725	77.3649	-0.535	-23.374	-26.183	-38.7637	-18.0806	-35.466	128.355	-2.35068	0.529662	-100	NA	-40.715	-87.027	117.308	98.1	-54.273	-88.5681	76.5836	NA	-38.8052	15.9134
YBR026C_ORF	ETR1 2-enoyl thioester reductase, member of the medium chain dehydrogenase/reductase family; localized to in mitochondria, where it has a probable role in fatty acid synthesis	-101.317	84.7227	22.1442	-21.2914	-53.8894	27.3961	47.7998	61.8541	-108.8	NA	-15.7	84.1795	43.7386	10.0006	50.5225	-78.0027	-103.442	-32.1567	-6.59	-15.8	NA	13.1987	0.114732	NA	77.3649	-0.0365	-42.5677	-25.3596	-27.4732	-27.3571	-45.5267	NA	-15.0443	0.0948236	49.6899	NA	-36.69	-85.3618	-1000	97.3	56.4867	NA	-82.8504	-68.537	NA	-56.8868
YBR027C_ORF	Dubious open reading frame unlikely to encode a protein, based on available experimental and comparative sequence data	-101.317	19.3005	1.43792	NA	-44.3169	71.7782	47.7998	71.69	108.8	NA	-26.5	NA	-83.0632	24.9569	-18.951	-78.0027	-103.442	38.5751	-5.38	-0.0843	58.2085	29.5615	-20.5	NA	77.3649	0	-57.3369	-63.2365	-57.3726	76.6377	48.5	NA	59.4909	5.5185	-100	NA	NA	61.0063	117.308	98.1	-20.9602	88.9115	NA	NA	NA	60.8214
YBR028C_ORF	Putative protein kinase, possible substrate of cAMP-dependent protein kinase (PKA)	102.599	67.5236	0.0901198	-21.2914	-32.0463	18.767	47.7998	-67.6085	108.8	-59.6074	-19.8	NA	-75.8683	30.1697	-23.3753	-49.3976	-103.442	-28.2612	-10.6	-0.0538	81.2545	29.5615	-8.54	-75.3053	-70.8865	0.0450556	-69.0882	-57.209	58.3774	-51.5795	3.88	NA	-57.3229	7.6681	101.365	NA	16.1718	85.3618	117.308	-89.1147	-27.4186	NA	-79.3588	-70.6903	NA	-45.0495
YBR029C_ORF	CDS1 Phosphatidate cytidylyltransferase (CDP-diglyceride synthetase); an enzyme that catalyzes that conversion of CTP + phosphate into diphosphate + CDP-diaclglyerol, a critical step in the synthesis of all major yeast phospholipids	NA	-97.6973	5.08129	-21.2914	61.7032	75.9396	47.7998	-46.5806	-108.8	-56.6617	0	-85.8002	86.754	-33.6533	6.59057	82.4933	102.186	-38.6432	2.06201	0.0457084	-100	30.8948	-13.5	89.7268	49.62	0	65.8081	50.1	29.7957	3.28547	28.8	NA	-58.5421	0	-100	NA	3.87183	-87.9152	-1000	98.2	1.32127	NA	23.4135	NA	0.944895	58.4171
YBR030W_ORF	Putative protein of unknown function; predicted protein contains a SET domain (S-adenosyl-L-methionine-binding fold)	NA	NA	-10.6	-21.2914	-53.8894	76.8603	47.7998	-61.8541	-108.8	NA	-39.3	96.9623	NA	-41.0175	-40.5024	-66.8271	102.186	38.5751	10.6054	-10.4	NA	-17.6293	0	89.7268	77.3649	-0.0365	-85.8373	-59.6502	-57.6963	-75.2532	-45.3484	NA	-58.5421	-4.66	-100	NA	14.2064	-88.1019	117.308	88.5	17.599	NA	NA	NA	NA	NA
YBR031W_OCH_DS100_ORF	RPL4A N-terminally acetylated protein component of the large (60S) ribosomal subunit, nearly identical to Rpl4Bp and has similarity to E. coli L4 and rat L4 ribosomal proteins	-101.317	-97.6973	-5.95	NA	-32.0463	-1000	NA	-67.6085	-108.8	-20.4319	NA	46.4747	-75.8683	-1000	31.0898	57.8866	-103.442	NA	-0.0785	-35.7	81.2545	14.6363	0	-41.2887	-52.5061	-0.0365	NA	NA	NA	NA	NA	-128.355	-2.35068	18.8979	NA	NA	-0.268759	-86.3967	-1000	81.7	-40.8822	-72.5946	NA	NA	-10.2775	42.1161
YBR031W_ORF	RPL4A N-terminally acetylated protein component of the large (60S) ribosomal subunit, nearly identical to Rpl4Bp and has similarity to E. coli L4 and rat L4 ribosomal proteins	-101.317	97.3332	17.6583	96.6744	-32.0463	-13.6828	47.7998	-50.8503	-108.8	-25.507	-0.708	71.5089	-75.8683	-0.118186	-33.3823	-72.1773	-103.442	-5.2698	-5.38	-7.6	-100	23.6744	0.613198	-79.9613	-52.5061	-0.14	-49.1707	-31.4585	-20.7908	-37.2576	-38.086	-128.355	-3.66124	28.3891	-100	NA	-23.5176	-88.1019	117.308	-94.7745	-49.4768	88.9115	24.8219	55.0033	-13.075	14.2352
YBR032W_ORF	Dubious open reading frame unlikely to encode a protein, based on experimental and comparative sequence data	NA	NA	NA	NA	NA	NA	NA	NA	NA	NA	-13.1	NA	NA	NA	NA	NA	NA	NA	NA	NA	NA	NA	NA	NA	NA	NA	-60.3444	-41.1433	-40.6707	-60.5295	-34.5475	NA	NA	NA	NA	NA	NA	NA	NA	NA	NA	NA	NA	NA	NA	NA
YBR033W_ORF	EDS1 Putative zinc cluster protein; YBR033W is not an essential gene	NA	NA	NA	-21.2914	NA	NA	47.7998	NA	NA	NA	0	NA	NA	NA	NA	NA	NA	-6.55893	NA	NA	NA	NA	NA	NA	NA	NA	69.7339	-62.7227	-8.38744	-55.9842	16.1	NA	NA	NA	-100	NA	NA	NA	NA	NA	NA	NA	71.5805	23.6855	NA	NA
YBR034C_ORF	HMT1 Nuclear SAM-dependent mono- and asymmetric arginine dimethylating methyltransferase that modifies hnRNPs, including Npl3p and Hrp1p, thus facilitating nuclear export of these proteins; required for viability of npl3 mutants	102.599	-97.6973	3.12141	-21.2914	-44.3169	-70.0457	47.7998	-56.4182	108.8	68.9113	-1000	96.9623	86.754	38.9742	-33.3823	84.9045	-103.442	38.5751	0.492924	-35.7	85.3859	30.8948	8.53803	89.7268	-70.8865	24.8361	81.2838	-31.1506	-52.4566	0	0.00856	128.355	-31.75	-27.5	101.365	NA	45.2045	82.4445	117.308	96.3	8.84019	88.9115	-82.8504	-77.8877	50.8261	37.4709
YBR035C_ORF	PDX3 Pyridoxine (pyridoxamine) phosphate oxidase, has homologs in E. coli and Myxococcus xanthus; transcription is under the general control of nitrogen metabolism	-101.317	97.3332	12.0373	96.6744	-32.0463	53.368	-106.697	NA	-108.8	-20.4319	-1000	96.9623	86.754	-1.68925	-51.5355	-78.0027	-103.442	-24.8609	-27.9	-3.56	-100	38.1413	0	-87.0924	-52.5061	24.6227	-66.8991	-29.841	-27.4598	-30.1459	-22.1782	-128.355	-55.3536	-2.1	101.365	NA	-2.00047	-88.1019	117.308	-92.9946	-12.8811	88.9115	-82.8504	39.5797	-24.4545	-56.8868
YBR036C_ORF	CSG2 Endoplasmic reticulum membrane protein, required for mannosylation of inositolphosphorylceramide and for growth at high calcium concentrations	-101.317	97.3332	1.04892	96.6744	-32.0463	-62.5802	47.7998	-67.6085	-108.8	-56.6617	-20.9	96.9623	-75.8683	-6.12166	9.66888	78.0027	102.186	-38.6432	-2.67	0.158456	-100	28.2261	-7.72	-75.3053	77.3649	0	73.3913	61.1	-44.4713	72.4362	50.1	-128.355	-8.50869	0.529662	-100	NA	32.8886	-88.1019	-1000	-96.6253	40.8822	-88.5681	11.4602	-67.1781	38.8052	62.9082
YBR037C_ORF	SCO1 Copper-binding protein of the mitochondrial inner membrane, required for cytochrome c oxidase activity and respiration; may function to deliver copper to cytochrome c oxidase; has similarity to thioredoxins	-101.317	97.3332	-5.08	96.6744	-51.3262	74.6345	-106.697	-67.6085	-108.8	-25.507	-20.1	-97.0332	-75.8683	-0.625892	2.90661	-78.0027	-82.5511	-38.6432	-9.09	0	52.7514	0.122762	0.0175611	-85.0972	77.3649	-0.0142	-51.9223	-44.6254	45.5314	-53.7751	-47.7047	NA	-8.50869	-1000	-100	NA	18.5597	-88.1019	-1000	75.7	-12.8811	NA	71.5805	NA	0.518849	-66.6179
YBR038W_ORF	CHS2 Chitin synthase II, requires activation from zymogenic form in order to catalyze the transfer of N-acetylglucosamine (GlcNAc) to chitin; required for the synthesis of chitin in the primary septum during cytokinesis	102.599	97.3332	1.04892	NA	-53.8894	NA	NA	-56.4182	108.8	NA	-47.8	96.9623	-83.0632	-1.1499	NA	84.5797	NA	NA	-0.651	-1.84	70.133	-6.99531	-20.5	89.7268	-70.8865	0	-84.6536	-57.358	-53.338	76.5524	-49.6161	NA	59.4909	0.0948236	NA	NA	NA	52.4645	NA	97.3	NA	NA	NA	NA	NA	-58.4171
YBR039W_ORF	ATP3 Gamma subunit of the F1 sector of mitochondrial F1F0 ATP synthase, which is a large, evolutionarily conserved enzyme complex required for ATP synthesis	102.599	-97.6973	0.212513	96.6744	-32.0463	9.56478	-106.697	NA	108.8	-25.507	-3.04	96.9623	-83.0632	0.147076	-40.5024	-66.8271	-58.063	-13.9132	0	-3.56	-100	13.1987	-17.9	-75.3053	-49.62	-15.7	-50.6426	-60.2809	-28.547	-30.9907	-30.8391	128.355	-22.4787	0.0556734	101.365	NA	-47.5559	85.3618	117.308	-52.8791	4.14408	88.9115	-82.8504	NA	-38.8052	15.9134
YBR040W_ORF	FIG1 Integral membrane protein required for efficient mating; may participate in or regulate the low affinity Ca2+ influx system, which affects intracellular signaling and cell-cell fusion during mating	NA	NA	NA	NA	NA	NA	NA	NA	NA	NA	-48.8	NA	NA	NA	NA	NA	NA	NA	NA	NA	NA	NA	NA	NA	NA	NA	-77.3831	-51.4609	-58.2099	-62.5637	-47.8496	NA	NA	NA	NA	NA	NA	NA	NA	NA	NA	NA	NA	NA	NA	NA
YBR041W_ORF	FAT1 Fatty acid transporter and very long-chain fatty acyl-CoA synthetase, may form a complex with Faa1p or Faa4p that imports and activates exogenous fatty acids	102.599	-97.6973	5.08129	-21.2914	-51.3262	-67.7301	47.7998	71.69	108.8	51.4158	40.9888	-92.1368	-83.0632	-11.1764	-35.8152	-78.0027	102.186	-8.64046	-1000	36.5661	-100	-6.99531	-1000	-75.3053	77.3649	-0.535	6.0553	32.2	38.1531	39.5882	26.8	NA	-52.3048	0.383397	101.365	NA	5.97149	-87.9152	-1000	92.2	9.98365	NA	76.5836	NA	NA	-53.0246
YBR042C_ORF	CST26 Protein of unknown function, affects chromosome stability when overexpressed	59.9226	-97.6973	26.0179	-21.2914	-44.3169	67.7301	47.7998	-48.6551	108.8	68.9113	-11.1	-85.8002	-75.8683	11.1764	-40.5024	82.4933	102.186	38.5751	1.16203	-0.357	NA	3.50858	0.904484	-75.3053	77.3649	0	-78.8329	-59.5694	-56.5642	-62.4034	-33.9208	NA	59.4909	-20.9	101.365	NA	28.4105	56.9099	117.308	70.4	27.4186	NA	-82.8504	-68.537	NA	-46.7692
YBR043C_ORF	QDR3 Multidrug transporter of the major facilitator superfamily, required for resistance to quinidine, barban, cisplatin, and bleomycin	NA	NA	-19.2	-21.2914	-53.8894	75.9396	-106.697	NA	108.8	65.8504	7.21769	96.9623	-75.8683	-32.4639	-53.3585	-72.1773	102.186	-38.6432	-16.5	37.7059	74.7338	9.18717	0	-76.4868	-70.8865	24.6227	55.086	30.2	35.8716	1.45821	49.5	NA	59.4909	-0.97	101.365	NA	NA	56.9099	-1000	NA	14.3575	NA	-82.8504	23.6855	NA	-62.9082
YBR044C_ORF	TCM62 Protein involved in the assembly of the mitochondrial succinate dehydrogenase complex; putative chaperone	NA	NA	-1.05	46.7372	NA	-75.9396	-106.697	NA	108.8	NA	-47.2	NA	-83.0632	19.2137	NA	-54.1329	NA	38.5751	NA	NA	74.7338	-6.06387	-7.72	NA	-52.5061	-1000	-69.3019	-58.544	10.4342	-58.7157	-45.7156	NA	59.4909	-1000	NA	NA	0.903079	NA	NA	NA	NA	NA	-80.2392	NA	NA	26.7788
YBR045C_ORF	GIP1 Meiosis-specific regulatory subunit of the Glc7p protein phosphatase, regulates spore wall formation and septin organization, required for expression of some late meiotic genes and for normal localization of Glc7p	NA	NA	NA	NA	NA	NA	NA	NA	NA	NA	48.6411	NA	NA	NA	NA	NA	NA	NA	NA	NA	NA	NA	NA	NA	NA	NA	85.0949	63.5	55.3922	-75.0127	-50.516	NA	NA	NA	NA	NA	NA	NA	NA	NA	NA	NA	NA	NA	NA	NA
YBR046C_ORF	ZTA1 Zeta-crystallin homolog, found in the cytoplasm and nucleus; has similarity to E. coli quinone oxidoreductase and to human zeta-crystallin, which has quinone oxidoreductase activity	-101.317	97.3332	26.0179	96.6744	12.4126	0	-106.697	71.69	108.8	68.9113	-32.6	-97.0332	66.7806	0.0921191	0	-78.0027	102.186	38.5751	30.4606	0.0842763	NA	6.06387	-17.3	89.7268	77.3649	0.21615	-86.6252	55.3	-46.4797	72.042	49.4	-128.355	-6.7582	-15.1	101.365	NA	28.4105	-54.883	117.308	98.1	-39.0474	NA	-82.3042	-72.5104	0	58.4171
YBR047W_ORF	Putative protein of unknown function; the authentic, non-tagged protein is detected in highly purified mitochondria in high-throughput studies	NA	NA	NA	NA	NA	NA	-106.697	NA	NA	NA	-26.2	NA	NA	NA	NA	NA	NA	-28.2612	NA	NA	NA	NA	NA	NA	NA	NA	-83.5076	-63.5273	-57.8576	-75.3793	-50.4412	NA	NA	NA	-100	NA	NA	NA	NA	NA	NA	NA	-82.8504	30.8822	NA	NA
YBR048W_INT_1	RPS11B Protein component of the small (40S) ribosomal subunit; identical to Rps11Ap and has similarity to E. coli S17 and rat S11 ribosomal proteins	NA	-97.6973	-1000	NA	0	-62.5802	NA	-53.5091	0	61.8811	NA	NA	0	0.785029	-17.5735	-72.1773	102.186	NA	0	0.158456	64.6067	-39.5678	8.53803	82.3552	-52.5061	0.338504	NA	NA	NA	NA	NA	NA	59.4909	-1000	NA	NA	42.2586	-87.9152	117.308	-93.3377	0	NA	NA	NA	NA	55.7043
YBR048W_OCH_DS100_ORF	RPS11B Protein component of the small (40S) ribosomal subunit; identical to Rps11Ap and has similarity to E. coli S17 and rat S11 ribosomal proteins	-101.317	97.3332	26.0179	NA	-53.8894	73.4506	NA	-46.5806	108.8	-40.471	NA	96.9623	-83.0632	39.7043	-49.1699	49.3976	-103.442	NA	0	36.5661	64.6067	0.192951	0	-85.0972	77.3649	14.2275	NA	NA	NA	NA	NA	-128.355	-57.3229	-18.9	NA	NA	-2.5421	56.9099	117.308	-83.7377	27.4186	-88.5681	NA	NA	-13.075	39.1927
YBR048W_ORF	RPS11B Protein component of the small (40S) ribosomal subunit; identical to Rps11Ap and has similarity to E. coli S17 and rat S11 ribosomal proteins	102.599	-97.6973	26.0179	74.328	61.7032	42.6067	-106.697	-53.5091	108.8	-42.6872	0.630959	-97.0332	83.0632	-23.6177	-35.8152	34.9249	-103.442	-35.9782	0	-31.6	84.1356	0.122762	0	62.4809	77.3649	-20.7	69.3146	34.9	-47.1689	61.0778	-50.4972	-128.355	-22.4787	26.9827	101.365	NA	-7.07323	-88.1019	117.308	98	11.6167	88.9115	-82.8504	-68.537	-20.2791	9.47897
YBR049C_ORF	REB1 RNA polymerase I enhancer binding protein; DNA binding protein which binds to genes transcribed by both RNA polymerase I and RNA polymerase II; required for termination of RNA polymerase I transcription	-101.317	97.3332	3.70789	-21.2914	-51.3262	-49.4425	47.7998	-63.7361	-108.8	NA	-36.2	-97.0332	-75.8683	-31.462	NA	-72.1773	-103.442	-4.6326	-0.0253	-15.8	-100	-9.18717	-18.7	NA	75.2432	7.83756	37.4148	46.8	-47.2285	-74.7129	0	NA	-50.1035	1.62707	101.365	NA	34.7797	-87.1846	-1000	-75.9256	-29.2976	NA	74.1394	NA	NA	-58.4171
YBR050C_ORF	REG2 Regulatory subunit of the Glc7p type-1 protein phosphatase; involved with Reg1p, Glc7p, and Snf1p in regulation of glucose-repressible genes, also involved in glucose-induced proteolysis of maltose permease	NA	NA	NA	96.6744	NA	NA	47.7998	NA	NA	NA	45.1598	NA	NA	NA	NA	NA	NA	NA	NA	NA	NA	NA	NA	NA	NA	NA	-68.1512	62.6	-57.964	-70.9543	50.5	NA	NA	NA	101.365	NA	NA	NA	NA	NA	NA	NA	-82.8504	-68.537	NA	NA
YBR051W_ORF	Dubious open reading frame unlikely to encode a protein, based on available experimental and comparative sequence data; partiallly overlaps the REG2/YBR050C regulatory subunit of the Glc7p type-1 protein phosphatase	NA	NA	NA	NA	NA	NA	-106.697	NA	NA	NA	-46.9	NA	NA	NA	NA	NA	NA	NA	NA	NA	NA	NA	NA	NA	NA	NA	-84.6661	63.5	57.678	-59.9983	50.3	NA	NA	NA	-100	NA	NA	NA	NA	NA	NA	NA	-82.8504	34.6459	NA	NA
YBR052C_ORF	RFS1 Protein of unknown function; member of a flavodoxin-like fold protein family that includes Pst2p and Ycp4p; green fluorescent protein (GFP)-fusion protein localizes to the cytoplasm in a punctate pattern	-101.317	97.3332	-19.2	96.6744	61.7032	56.6807	-106.697	-50.8503	-108.8	-29.9492	-2.16	96.9623	8.61353	-19.2137	-31.0898	81.1006	-103.442	38.5751	0.125291	-4.39	81.2545	1.47705	0	89.7268	-73.3182	-0.0365	-70.7986	-61.1973	-53.4885	-58.5908	40.6	-128.355	-4.49241	-0.0232	101.365	NA	-0.623477	-87.4105	117.308	-97.3592	-23.0803	-88.5681	74.1394	-68.537	-20.2791	60.8214
YBR053C_ORF	Putative protein of unknown function; induced by cell wall perturbation	-91.1828	80.822	1.43792	96.6744	61.7032	-42.6067	-106.697	-48.6551	-108.8	68.9113	-15.6	96.9623	-83.0632	-2.36037	-31.0898	-66.8271	102.186	-23.2433	-13.5	19.3787	77.785	22.1721	-16.6	-77.1659	77.3649	-0.216	-43.8471	-48.0626	-31.1224	-44.3187	-40.2605	128.355	59.4909	13.8394	-100	NA	46.5485	-87.1846	-1000	98.2	50.6841	-88.5681	76.5836	23.6855	NA	-59.5381
YBR054W_ORF	YRO2 Putative protein of unknown function; the authentic, non-tagged protein is detected in a phosphorylated state in highly purified mitochondria in high-throughput studies; transcriptionally regulated by Haa1p	-101.317	33.0171	-26.6	24.567	-53.8894	-70.0457	47.7998	71.69	108.8	63.3627	43.3457	96.9623	86.754	-0.785029	0	-57.8866	102.186	-4.92214	-21.9	0	64.6067	-0.404661	-1.68	89.7268	75.7184	0	15.819	0.0763	-8.53237	-36.9507	-41.22	-25.9531	59.4909	28.631	101.365	NA	-36.69	-73.2751	-1000	-88.3822	-29.2976	-36.9606	-82.8504	-64.9259	0	9.47897
YBR055C_ORF	PRP6 Splicing factor, component of the U4/U6-U5 snRNP complex	NA	NA	1.82714	NA	59.6681	76.6225	NA	-63.7361	108.8	NA	-6.3	-97.0332	86.754	0.147076	NA	62.8518	-103.442	NA	-3.36	-19.4	-100	28.2261	0.422883	NA	-70.8865	-0.216	39.7397	63	57.3233	-63.123	50.5	NA	-58.5421	5.5185	NA	NA	42.2586	-88.1019	NA	NA	NA	NA	NA	NA	NA	-51.3274
YBR056W_ORF	Putative cytoplasmic protein of unknown function	-91.1828	97.3332	12.0373	74.328	-44.3169	-42.6067	47.7998	10.014	-108.8	68.9113	NA	NA	86.754	-16.6221	-16.0314	84.9045	102.186	-34.1921	-0.0785	-0.0538	-100	6.06387	-1000	-79.9613	-70.8865	-1000	-70.7788	-33.7382	NA	-36.9493	NA	128.355	59.4909	-7.67	101.365	NA	-14.2064	-33.1768	117.308	-89.7542	-47.0055	-88.5681	-82.8504	-68.537	-43.9848	-53.0246
YBR056W-A_ONO_ORF	Dubious open reading frame unlikely to encode a protein, based on available experimental and comparative sequence data; partially overlaps the dubious ORF YBR056C-B	102.599	55.2603	-9.17	NA	4.55213	0	NA	NA	88.5127	-62.3317	NA	NA	NA	15.1318	0.422517	0	-103.442	NA	13.5082	0	52.7514	36.4404	0	62.4809	37.6681	0	NA	NA	NA	NA	NA	NA	59.4909	-1000	NA	NA	-0.101448	-87.9152	-1000	95.9	54.9348	88.9115	NA	NA	1.87455	15.9134
YBR057C_ORF	MUM2 Cytoplasmic protein essential for meiotic DNA replication and sporulation; interacts with Orc2p, which is a component of the origin recognition complex	NA	84.7227	22.1442	-21.2914	61.6601	59.7352	-106.697	-56.4182	108.8	57.6396	28.7314	-92.1368	86.754	0	-33.3823	-78.0027	-103.442	-8.64046	2.67409	35.7192	74.7338	-17.6293	-20.5	89.7268	77.3649	-1000	69.2664	31.2	58.1797	-58.678	-50.1182	NA	-58.5421	-5.52	-100	NA	25.9878	-88.1019	-1000	-91.8848	-43.9444	NA	0	74.527	NA	-61.9455
YBR058C_ORF	UBP14 Ubiquitin-specific protease that specifically disassembles unanchored ubiquitin chains; involved in fructose-1,6-bisphosphatase (Fbp1p) degradation; similar to human isopeptidase T	102.599	-97.6973	0	96.6744	-32.0463	-76.6225	47.7998	-46.5806	108.8	NA	-30	-89.4242	-75.8683	-23.6177	NA	-62.8518	102.186	-32.1567	-0.651	-1.84	-100	-3.06119	-2.82	-65.4671	-73.3182	-2.72	82.0463	-61.2833	-49.5181	-58.5001	-44.8537	NA	59.4909	0	101.365	NA	16.1718	76.4138	NA	91.5	NA	NA	-77.3918	70.6903	NA	-37.4709
YBR059C_ORF	AKL1 Ser-Thr protein kinase, member (with Ark1p and Prk1p) of the Ark kinase family; involved in endocytosis and actin cytoskeleton organization	-101.317	97.3332	3.12141	96.6744	-51.3262	9.56478	47.7998	NA	108.8	64.463	-48.3	-97.0332	-75.8683	8.84984	-25.9987	-54.1329	-103.442	-2.91283	-0.871	-0.158	-100	-40.3982	-9.54	-62.4809	-70.8865	-0.0142	15.3882	26.7	53.3139	-71.3024	32.7	NA	59.4909	0.383397	-100	NA	0.0808392	61.0063	117.308	98.2	45.5629	NA	74.1394	43.6494	32.132	-49.8254
YBR060C_ORF	ORC2 Subunit of the origin recognition complex, which directs DNA replication by binding to replication origins and is also involved in transcriptional silencing; phosphorylated by Cdc28p	-91.1828	-97.6973	1.43792	-21.2914	-44.3169	-62.5802	47.7998	-42.4598	-108.8	64.1395	33.7031	-92.1368	-83.0632	6.12166	-49.1699	-54.1329	NA	-35.9782	-0.0785	32.8329	-100	-4.67962	-12.6	-79.9613	-49.62	-1000	76.9098	0	-52.6886	76.6223	4.73e-05	NA	59.4909	9.90408	101.365	NA	32.8886	64.4467	-1000	-61.1709	47.0055	NA	-80.2392	-75.9237	NA	-64.6971
YBR061C_ORF	TRM7 2'-O-ribose methyltransferase, methylates the 2'-O-ribose of nucleotides at positions 32 and 34 of the tRNA anticodon loop	102.599	97.3332	0.544397	-21.2914	-53.8894	53.368	47.7998	-44.4893	-108.8	64.1395	-1000	96.9623	-75.8683	-32.4639	NA	-78.0027	NA	-24.8609	-4.32	-4.39	-100	-22.1721	0.188335	-87.0924	77.3649	-1000	-82.5226	-48.5106	-57.4302	0	5.49	NA	-41.6915	-27.5	-100	NA	-36.69	-88.1019	-1000	-94.9735	-19.5944	88.9115	71.5805	-77.8877	35.6046	-53.0246
YBR062C_ORF	Hypothetical protein	102.599	-97.6973	1.82714	96.6744	0	76.6225	-106.697	-67.6085	108.8	-27.5689	-43.8	96.9623	86.754	-17.9829	-23.3753	-81.1006	102.186	-35.9782	3.35782	5.34052	77.785	23.6744	0	-87.0924	77.3649	-6.37	-86.623	59.5	-52.9427	-73.0787	47.9	NA	59.4909	-13.8	101.365	NA	-11.9429	-88.1019	117.308	23.1	-33.2391	NA	NA	-68.537	50.8261	-49.8254
YBR063C_ORF	Putative protein of unknown function; YBR063C is not an essential gene	NA	NA	-28.9	-21.2914	-53.8894	76.6225	-106.697	NA	108.8	NA	NA	96.9623	-83.0632	0.625891	NA	-72.1773	NA	-20.8279	-3.36	-0.868	NA	-1.19988	8.53803	-87.0924	-52.5061	-0.825	72.9487	62.2	NA	76.2647	50.2	NA	59.4909	-3.3	101.365	NA	NA	56.9099	NA	89.3	NA	NA	76.5836	-70.6903	NA	-64.0384
YBR064W_ORF	Dubious open reading frame unlikely to encode a protein; partially overlaps the uncharacterized ORF YBR063C	NA	NA	NA	-21.2914	NA	NA	47.7998	NA	NA	NA	NA	NA	NA	NA	NA	NA	NA	38.5751	NA	NA	NA	NA	NA	NA	NA	NA	-86.6308	59.9	NA	76.606	49.8	NA	NA	NA	101.365	NA	NA	NA	NA	NA	NA	NA	NA	-68.0304	NA	NA
YBR065C_ORF	ECM2 Pre-mRNA splicing factor, facilitates the cooperative formation of U2/U6 helix II in association with stem II in the spliceosome, function may be regulated by Slu7p	102.599	97.3332	26.0179	96.6744	61.7032	24.3061	-106.697	70.2717	102.647	56.6617	-16.5	96.9623	-83.0632	0	NA	84.9045	-103.442	-13.9132	-0.125	-6.36	-100	-1.04174	-1000	-87.0924	77.3649	-0.0142	60.5686	32.1	49.0593	31.1878	49.8	NA	59.4909	-1.25	101.365	NA	25.9878	73.2751	-1000	95.8	0.990385	-72.5946	74.1394	64.9259	4.47493	-51.3274
YBR066C_ORF	NRG2 Transcriptional repressor that mediates glucose repression and negatively regulates filamentous growth; has similarity to Nrg1p	101.579	-97.6973	26.0179	96.6744	-53.8894	56.6807	-106.697	71.69	-108.8	68.9113	-8.69	-85.8002	52.5119	0	-51.5355	54.1329	-95.3299	NA	0.184469	0.642681	-100	-40.8783	0	89.7268	49.62	-1000	-48.6506	-50.6716	-51.4847	-68.2843	-40.8407	NA	-52.3048	-9.9	-100	NA	-5.97149	-88.1019	117.308	-94.5953	-29.2976	NA	NA	1.27676	-24.4545	-60.8214
YBR067C_ORF	TIP1 Major cell wall mannoprotein with possible lipase activity; transcription is induced by heat- and cold-shock; member of the Srp1p/Tip1p family of serine-alanine-rich proteins	-101.317	-97.6973	0.294721	-21.2914	-51.3262	-40.0111	-106.697	NA	15.7084	-25.507	42.5476	-85.8002	-83.0632	-0.625892	25.9987	-78.0027	102.186	-38.6432	-12.1	0.867734	-100	33.1927	4.51613	87.5711	-52.5061	0	-27.5647	-44.8396	-34.6411	-55.8524	-40.8617	-128.355	-37.9397	0	101.365	NA	32.8886	-87.9152	-1000	-96.4826	-12.8811	-88.5681	74.1394	43.6494	0	21.3754
YBR068C_ORF	BAP2 High-affinity leucine permease, functions as a branched-chain amino acid permease involved in the uptake of leucine, isoleucine and valine; contains 12 predicted transmembrane domains	-101.317	-97.6973	3.12141	-21.2914	-32.0463	77.0696	-106.697	71.69	108.8	68.9113	-49.3	96.9623	-83.0632	-7.86325	11.0045	-81.1006	-103.442	-8.64046	1.58769	0.0457084	-100	17.6293	-7.72	-87.0924	-46.8734	0	69.3165	24.8	58.324	69.9281	28.7	-128.355	-57.3229	0.147263	-100	NA	18.5597	-85.3618	-1000	-96.1209	8.84019	-59.7579	0	68.0304	0	58.4171
YBR069C_ORF	TAT1 Amino acid transport protein for valine, leucine, isoleucine, and tyrosine, low-affinity tryptophan and histidine transporter; overexpression confers FK506 and FTY720 resistance	-101.317	-97.6973	1.43792	-21.2914	61.7032	-70.0457	47.7998	-66.2914	88.5127	61.8811	-48.7	-97.0332	86.754	-41.1881	50.5225	7.60481	96.93	-34.1921	-27.1	0.642681	81.2545	-40.8783	0.0809782	-39.247	76.3216	0.0364895	26.1301	28.4	37.3716	72.3632	42.4	NA	-58.5421	0	101.365	NA	3.87183	-88.1019	-1000	73.1	2.36537	NA	35.2445	-68.0304	1.20126	58.4171
YBR070C_ORF	ALG14 Component of UDP-GlcNAc transferase required for the second step of dolichyl-linked oligosaccharide synthesis; anchors the catalytic subunit Alg13p to the ER membrane; similar to bacterial and human glycosyltransferases	-101.317	NA	-0.444	96.6744	61.7032	-67.7301	47.7998	-42.4598	108.8	68.9113	-49.2	96.9623	-55.9273	6.81144	1.74467	84.9045	NA	NA	0.870698	0	84.1356	0.766726	0	89.7268	77.2499	0	-79.5339	-55.0426	-57.0449	1.68341	50.4	NA	59.4909	-2.1	101.365	NA	-28.4105	70.0379	-1000	82.9	7.60166	NA	NA	-68.537	NA	-55.7043
YBR071W_ORF	Putative protein of unknown function; (GFP)-fusion and epitope-tagged proteins localize to the cytoplasm; mRNA expression may be regulated by the cell cycle and/or cell wall stress	-101.317	-97.6973	5.95398	96.6744	-51.3262	-42.6067	47.7998	-46.5806	-108.8	-20.4319	0	-89.4242	55.9274	-22.2182	-38.1064	84.9045	102.186	-38.6432	0.0229114	19.3787	70.133	0.192951	0	46.8391	-73.3182	0	84.8169	39.9	58.3096	-68.9819	-50.4837	NA	-53.5445	5.5185	101.365	NA	-49.9479	-88.1019	-1000	98.1	-7.60166	NA	-82.8504	-68.537	0	-66.6179
YBR072W_ORF	HSP26 Small heat shock protein (sHSP) with chaperone activity; forms hollow, sphere-shaped oligomers that suppress unfolded proteins aggregation; oligomer activation requires a heat-induced conformational change; not expressed in unstressed cells	-101.317	84.7227	-17.7	96.6744	60.3979	67.7301	-106.697	-63.7361	108.8	NA	-42.3	NA	86.754	26.1513	-40.5024	-66.8271	-103.442	38.5751	27.8861	-7.6	81.2545	8.11416	0.904484	NA	37.6681	-0.0451	86.4336	-56.1155	-57.5771	76.5619	-43.5183	NA	59.4909	-0.53	101.365	NA	-14.2064	-88.1019	117.308	98.1	-49.4768	88.9115	NA	-68.537	NA	-56.8868
YBR073W_ORF	RDH54 DNA-dependent ATPase, stimulates strand exchange by modifying the topology of double-stranded DNA; involved in recombinational repair of DNA double-strand breaks during mitosis and meiosis; proposed to be involved in crossover interference	102.599	97.3332	0.705443	-21.2914	61.7032	-42.6067	47.7998	71.69	-108.8	57.6396	43.6752	96.9623	-83.0632	19.2137	NA	-72.1773	102.186	-28.2612	-1000	-2.3	-100	-14.6363	8.53803	NA	25.9127	-0.0365	55.7716	-59.1302	44.0611	76.102	45.6	NA	59.4909	0.197969	101.365	NA	40.715	82.4445	-1000	-94.9929	56.0182	NA	-82.8504	67.1781	NA	-53.0246
YBR074W_ORF	Putative metalloprotease	102.599	97.3332	0.544397	-21.2914	55.8292	-71.7782	47.7998	-63.7361	-108.8	NA	49.3988	-97.0332	86.754	-24.9569	NA	-72.1773	96.93	-35.9782	-0.184	-0.488	85.3859	-8.11416	-0.0505	89.7268	77.3649	0	27.9768	36.3	33.2607	70.2812	45.1	NA	59.4909	0	101.365	NA	16.1718	85.3618	NA	93.7	NA	57.453	NA	-72.5104	0	-45.0495
YBR076W_ORF	ECM8 Non-essential protein of unknown function	NA	NA	NA	74.328	NA	NA	-106.697	NA	NA	NA	-1.78	NA	NA	NA	NA	NA	NA	38.5751	NA	NA	NA	NA	NA	NA	NA	NA	-35.8171	-39.7486	-5.42807	76.3876	-4.76826	NA	NA	NA	-100	NA	NA	NA	NA	NA	NA	NA	NA	78.7405	NA	NA
YBR077C_ORF	SLM4 Component of the EGO complex, which is involved in the regulation of microautophagy, and of the GSE complex, which is required for proper sorting of amino acid permease Gap1p; gene exhibits synthetic genetic interaction with MSS4	-101.317	97.3332	26.0179	-21.2914	-53.8894	0	-106.697	-48.6551	-108.8	-62.3317	-15.1	-86.2844	86.754	0	9.66888	30.8989	-103.442	NA	6.58735	13.9727	77.785	8.11416	0	-82.8093	40.5658	0	-58.4078	-63.3841	-49.4886	-67.8313	-41.4092	128.355	-53.5445	-0.0557	-100	NA	-7.07323	-88.1019	-1000	98.2	47.0055	-88.5681	-82.8504	30.8822	50.8261	-66.6189
YBR078W_INT_1	ECM33 GPI-anchored protein of unknown function, has a possible role in apical bud growth; GPI-anchoring on the plasma membrane crucial to function; phosphorylated in mitochondria; similar to Sps2p and Pst1p	-101.317	97.3332	-1000	NA	0	-1000	NA	-46.5806	-108.8	-25.507	NA	-92.1368	24.8784	-1000	-18.951	-78.0027	102.186	NA	-0.125	12.0838	58.2085	-0.221845	-1000	-82.3552	-49.62	0	NA	NA	NA	NA	NA	-128.355	-41.6915	-1000	NA	NA	-0.101448	-2.41418	117.308	38.6	56.4432	-88.5681	NA	NA	1.20126	26.7788
YBR078W_JXN_EE20_1_ORF	ECM33 GPI-anchored protein of unknown function, has a possible role in apical bud growth; GPI-anchoring on the plasma membrane crucial to function; phosphorylated in mitochondria; similar to Sps2p and Pst1p	-101.317	-97.6973	4.28839	NA	-53.8894	-67.7301	NA	-50.8503	108.8	-35.9054	NA	-85.8002	-75.8683	-0.282652	38.1064	81.1006	102.186	NA	-4.32	7.6048	-100	-11.8484	-5.52	-87.0924	-70.8865	0	NA	NA	NA	NA	NA	128.355	-41.6915	0	NA	NA	45.2045	-88.1019	117.308	2.75	-31.332	-88.5681	NA	NA	0	23.3539
YBR078W_JXN_EI_1_ORF	ECM33 GPI-anchored protein of unknown function, has a possible role in apical bud growth; GPI-anchoring on the plasma membrane crucial to function; phosphorylated in mitochondria; similar to Sps2p and Pst1p	-101.317	-97.6973	9.16764	NA	0	77.274	NA	-56.4182	108.8	-43.4722	NA	-97.0332	70.5895	-0.162953	28.127	49.3976	96.93	NA	-13.5	0.642681	77.785	-9.18717	-20.5	89.7268	-70.8865	0	NA	NA	NA	NA	NA	128.355	-8.50869	0	NA	NA	46.5485	-78.7616	117.308	0	52.5587	88.9115	NA	NA	0	17.5098
YBR078W_JXN_IE_1_ORF	ECM33 GPI-anchored protein of unknown function, has a possible role in apical bud growth; GPI-anchoring on the plasma membrane crucial to function; phosphorylated in mitochondria; similar to Sps2p and Pst1p	102.599	-97.6973	-19.2	NA	0.237571	-56.6807	NA	68.5392	-108.8	-37.4699	NA	96.9623	66.7806	-1000	31.0898	49.3976	96.93	NA	-1.59	0.158456	77.785	-4.09089	-10.2	89.7268	77.3649	0	NA	NA	NA	NA	NA	128.355	-19.2957	0	NA	NA	32.8886	-1000	117.308	0	54.273	88.9115	NA	NA	0	9.47897
YBR078W_ORF	ECM33 GPI-anchored protein of unknown function, has a possible role in apical bud growth; GPI-anchoring on the plasma membrane crucial to function; phosphorylated in mitochondria; similar to Sps2p and Pst1p	-101.317	84.7227	0.36257	74.328	-44.3169	-27.3961	47.7998	-59.2705	-108.8	-29.15	4.58519	96.9623	86.754	-2.69327	50.5225	72.1773	102.186	-4.6326	-0.0253	15.8397	-100	-16.1935	2.82011	87.6346	77.3649	0	-86.1025	22.5	-46.0787	-73.2791	45.2	-128.355	-19.2957	0	101.365	NA	18.5597	-88.1019	117.308	6.17	56.4867	-88.5681	76.5836	37.3919	0	19.2543
YBR079C_ORF	RPG1 Subunit of the core complex of translation initiation factor 3(eIF3), essential for translation; part of a subcomplex (Prt1p-Rpg1p-Nip1p) that stimulates binding of mRNA and tRNA(i)Met to ribosomes	102.599	-97.6973	0	-21.2914	-32.0463	-9.56478	47.7998	5.5268	0	-42.6872	-12	-97.0332	86.754	10.0006	-14.0275	-57.8866	102.186	-38.6432	-1000	-0.265	-100	-36.4404	0.0175611	-70.9585	75.9435	-1000	46.2128	-55.5454	-49.6509	76.5981	-49.4785	NA	-9.37465	0	101.365	NA	0.0808392	-87.4105	81.9573	-60.7888	17.599	NA	-82.8504	-74.527	16.7257	45.0495
YBR080C_ORF	SEC18 ATPase required for the release of Sec17p during the 'priming' step in homotypic vacuole fusion and for ER to Golgi transport; homolog of the mammalian NSF	-101.317	-97.6973	0	74.328	-53.8894	-67.7301	-106.697	63.7361	-108.8	NA	-6.01	96.9623	86.5529	-0.785029	NA	-78.0027	102.186	-8.64046	-0.0253	-3.56	81.2545	-25.1274	-9.54	NA	-73.3182	-18.4	85.5624	-50.5941	-33.4247	-51.7271	-38.2339	NA	-52.3048	0	101.365	NA	23.5176	82.4445	NA	-88.2116	NA	NA	NA	30.8822	NA	-66.6179
YBR081C_ORF	SPT7 Subunit of the SAGA transcriptional regulatory complex, involved in proper assembly of the complex; also present as a C-terminally truncated form in the SLIK/SALSA transcriptional regulatory complex	-101.317	97.3332	5.08129	-21.2914	NA	74.6345	-106.697	-63.7361	-108.8	NA	0	96.9623	-83.0632	2.69327	NA	-82.4933	NA	-38.6432	-1000	-0.179	77.785	-8.11416	8.53803	NA	77.3649	-1000	21.0466	37.9	54.6132	49.1857	14.1	NA	59.4909	5.5185	101.365	NA	NA	52.4645	NA	-94.7708	NA	NA	-82.8504	58.6025	NA	-61.9455
YBR082C_INT_1	UBC4 Ubiquitin-conjugating enzyme (E2), mediates degradation of short-lived and abnormal proteins; interacts with E3-CaM in ubiquitinating calmodulin; interacts with many SCF ubiquitin protein ligases; component of the cellular stress response	NA	NA	-1000	NA	0	76.6225	NA	NA	104.809	NA	NA	NA	0	-0.580742	6.59057	-78.0027	96.93	NA	0	NA	58.2085	-3.06119	0.0175611	-82.3552	77.3649	0	NA	NA	NA	NA	NA	NA	-57.3229	-1000	NA	NA	NA	-5.85567	117.308	NA	NA	NA	NA	NA	NA	21.3754
YBR082C_ORF	UBC4 Ubiquitin-conjugating enzyme (E2), mediates degradation of short-lived and abnormal proteins; interacts with E3-CaM in ubiquitinating calmodulin; interacts with many SCF ubiquitin protein ligases; component of the cellular stress response	102.599	-97.6973	5.95398	74.328	0	-75.9396	-71.3811	-59.2705	-108.8	-20.4319	0	96.9623	29.0498	-7.86325	1.74467	84.9045	-103.442	-6.55893	12.0685	0.0842763	77.785	37.5128	0	89.7268	-70.8865	-3.75	-69.5207	-60.6499	-47.9855	74.3951	NA	128.355	-17.6051	4.66043	101.365	NA	-0.268759	82.4445	117.308	-77.517	-1.88985	-88.5681	-82.8504	55.0033	-16.7257	34.1067
YBR083W_ORF	TEC1 Transcription factor required for full Ty1 epxression, Ty1-mediated gene activation, and haploid invasive and diploid pseudohyphal growth; TEA/ATTS DNA-binding domain family member	102.599	97.3332	12.0373	-21.2914	61.7032	76.8603	-106.697	NA	108.8	NA	0	-86.2844	-83.0632	0.785029	14.0275	-57.8866	NA	38.5751	0.492924	10.353	84.1356	-28.2261	8.53803	-87.0924	-70.8865	-0.339	-80.9842	-48.2917	-57.118	-41.1477	-48.9363	NA	59.4909	0.270841	101.365	NA	1.49788	30.309	117.308	-89.8372	50.6841	NA	NA	74.527	NA	-64.3089
YBR084C-A_INT_1	RPL19A Protein component of the large (60S) ribosomal subunit, nearly identical to Rpl19Bp and has similarity to rat L19 ribosomal protein; rpl19a and rpl19b single null mutations result in slow growth, while the double null mutation is lethal	102.599	97.3332	-1000	NA	0	0	NA	-53.5091	108.8	-47.3299	NA	-97.0332	83.0632	23.6177	-18.951	84.9045	-103.442	NA	2.06201	3.55894	84.1356	-14.6363	0.277476	-85.0972	-52.5061	12.6235	NA	NA	NA	NA	NA	-128.355	-41.6915	-1000	NA	NA	-0.511058	-88.1019	-1000	-83.1429	20.9602	-33.4719	NA	NA	NA	11.5107
YBR084C-A_OCH_DS100_ORF	RPL19A Protein component of the large (60S) ribosomal subunit, nearly identical to Rpl19Bp and has similarity to rat L19 ribosomal protein; rpl19a and rpl19b single null mutations result in slow growth, while the double null mutation is lethal	102.599	-97.6973	-26.6	NA	-53.8894	-65.2745	NA	-59.2705	-108.8	-20.4319	NA	96.9623	-83.0632	38.3069	53.7978	12.7419	-41.9452	NA	0.0229114	-27.7	81.2545	0.404661	0	-68.8725	-52.5061	-3.75	NA	NA	NA	NA	NA	-128.355	-12.2811	-3.3	NA	NA	-1000	-87.4105	-1000	-97.043	-25.0902	88.9115	NA	NA	-8.56836	29.4404
YBR084C-A_ORF	RPL19A Protein component of the large (60S) ribosomal subunit, nearly identical to Rpl19Bp and has similarity to rat L19 ribosomal protein; rpl19a and rpl19b single null mutations result in slow growth, while the double null mutation is lethal	102.599	-97.6973	12.0373	96.6744	-51.3262	56.6807	-106.697	-48.6551	-108.8	-30.9009	-17.1	96.9623	-83.0632	40.7513	-28.127	82.4933	-45.4759	-8.64046	0.184469	-14	84.1356	0.528365	0	-82.8093	-46.8734	-0.0142	-67.3928	45.3	-25.5153	-72.9467	23.7	-128.355	-3.66124	-0.0557	101.365	NA	-0.101448	-88.1019	117.308	-74.664	-17.599	88.9115	76.5836	78.7405	-10.2775	43.291
YBR084W_ORF	MIS1 Mitochondrial C1-tetrahydrofolate synthase, involved in interconversion between different oxidation states of tetrahydrofolate (THF); provides activities of formyl-THF synthetase, methenyl-THF cyclohydrolase, and methylene-THF dehydrogenase	-101.317	-97.6973	3.12141	NA	-26.5367	76.6225	47.7998	-63.7361	-108.8	-62.3317	-1000	-97.0332	-83.0632	-19.2137	-14.0275	-78.0027	-103.442	-34.1921	-0.493	-0.643	77.785	-38.5444	0.188335	-77.1659	77.3649	-1000	-57.2133	-25.3373	-34.5461	-73.7513	-43.1211	128.355	-46.9832	0.0948236	101.365	NA	-34.7797	80.6974	-1000	-85.9256	-45.5629	-88.5681	71.5805	-78.7405	-43.9848	-58.4171
YBR085W_ORF	AAC3 Mitochondrial inner membrane ADP/ATP translocator, exchanges cytosolic ADP for mitochondrially synthesized ATP; expressed under anaerobic conditions; similar to Pet9p and Aac1p; has roles in maintenance of viability and in respiration	NA	NA	26.0179	-21.2914	NA	-27.3961	47.7998	NA	32.6904	NA	28.303	NA	-43.7386	-0.162953	-47.8831	78.0027	93.5272	-38.6432	-1000	NA	81.2545	25.1274	-16.6	-87.0924	-70.8865	-14.2	66.4117	-62.652	-57.8397	-75.2987	50.6	NA	59.4909	-1000	101.365	NA	42.2586	70.0379	117.308	87.1	NA	NA	-80.2392	-76.7692	NA	-60.8214
YBR086C_ORF	IST2 Plasma membrane protein that may be involved in osmotolerance, localizes to the mother cell in small-budded cells and to the bud in medium- and large-budded cells; mRNA is transported to the bud tip by an actomyosin-driven process	NA	-97.6973	0.0901198	-21.2914	-26.5367	-2.12205	-106.697	NA	108.8	68.9113	5.26008	-71.429	-83.0632	8.84984	-23.3753	-44.3309	102.186	-32.1567	-3.36	20.9599	-100	-3.06119	-1.25	-74.176	-52.5061	0.0131858	63.4427	49.2	-45.4911	-76.3505	47.4	NA	59.4909	0	-100	0	0.144396	-88.1019	117.308	-65.3437	-19.5944	NA	-82.3042	0	NA	-51.3274
YBR087W_ORF	RFC5 Subunit of heteropentameric Replication factor C (RF-C), which is a DNA binding protein and ATPase that acts as a clamp loader of the proliferating cell nuclear antigen (PCNA) processivity factor for DNA polymerases delta and epsilon	-101.317	-97.6973	0	96.6744	-26.5367	-62.5802	47.7998	-42.4598	-108.8	-43.4722	-4.28	89.4242	86.754	-19.2137	-33.3823	-78.0027	-103.442	-35.9782	23.0195	-1.42	-100	-23.6744	0.0505117	89.7268	-52.5061	-1.89	-60.8079	-58.6879	-44.7315	-52.4284	-28.6089	NA	-45.4054	0.0216508	101.365	NA	-0.623477	85.3618	-1000	-90.9883	27.4186	88.9115	NA	-68.537	-38.8052	62.9082
YBR088C_ORF	POL30 Proliferating cell nuclear antigen (PCNA), functions as the sliding clamp for DNA polymerase delta; may function as a docking site for other proteins required for mitotic and meiotic chromosomal DNA replication and for DNA repair	102.599	84.7227	17.6583	96.6744	-44.3169	-71.7782	-106.697	-50.8503	-108.8	-44.6893	-1000	84.1795	-83.0632	0.970367	-46.3883	57.8866	-103.442	38.5751	-1000	-24.4	-100	-16.1935	0	89.7268	77.3649	-0.14	-86.63	-62.717	-54.319	0	-49.4018	128.355	-27.6566	-6.56	-100	NA	-11.9429	85.3618	117.308	98.1	-14.3575	88.9115	-82.3042	68.537	-32.132	53.0246
YBR089C-A_ORF	NHP6B High-mobility group non-histone chromatin protein, functionally redundant with Nhp6Ap; homologous to mammalian high mobility group proteins 1 and 2; acts to recruit transcription factor Rcs1p to certain promoters	102.599	84.7227	5.08129	96.6744	4.55213	56.6807	-106.697	23.7138	108.8	68.9113	49.4075	96.9623	83.0632	-26.1513	-44.833	72.1773	-103.442	-20.8279	0	-10.4	-100	2.67927	0	25.6201	76.9005	0	-58.5386	-63.4987	-40.2302	-67.3857	50.4	-128.355	59.4909	2.0961	101.365	NA	-7.07323	80.6974	-1000	-84.0648	-43.9444	-88.5681	NA	5.2193	0	48.2281
YBR089W_ORF	Dubious open reading frame unlikely to encode a protein, based on available experimental and comparative sequence data; almost completely overlaps the verified gene POL30	NA	NA	NA	74.328	NA	NA	-106.697	NA	NA	NA	-1000	NA	NA	NA	NA	NA	NA	-6.55893	NA	NA	NA	NA	NA	NA	NA	NA	-71.1131	-46.5574	-34.0553	0.69868	-39.5103	NA	NA	NA	101.365	NA	NA	NA	NA	NA	NA	NA	NA	-76.7692	NA	NA
YBR090C_INT_1	Putative protein of unknown function; green fluorescent protein (GFP)-fusion protein localizes to the cytoplasm and nucleus	102.599	97.3332	-1000	NA	0	53.368	NA	0	61.4784	68.9113	NA	-86.2844	0	2.36037	54.6052	81.1006	102.186	NA	0	1.84294	58.2085	0	0	36.1369	77.3649	0	NA	NA	NA	NA	NA	NA	59.4909	-0.0232	NA	NA	-3.87183	-88.1019	-1000	-95.5048	27.4186	-27.0223	NA	NA	41.8488	35.9496
YBR090C_OCH__ORF	Putative protein of unknown function; green fluorescent protein (GFP)-fusion protein localizes to the cytoplasm and nucleus	NA	NA	-31.4	NA	3.12447	NA	NA	NA	108.8	NA	NA	NA	83.0632	-8.84984	49.1699	84.9045	NA	NA	0	NA	NA	0.404661	NA	36.1369	NA	0	NA	NA	NA	NA	NA	NA	-57.3229	-25.2	NA	NA	NA	-80.6974	-1000	98	NA	NA	NA	NA	NA	NA
YBR090C_ORF	Putative protein of unknown function; green fluorescent protein (GFP)-fusion protein localizes to the cytoplasm and nucleus	-101.317	-97.6973	1.82714	-21.2914	12.4126	-49.4425	-106.697	32.559	108.8	-44.6893	-47.8	-85.8002	29.0498	-27.5853	25.9987	72.1773	102.186	38.5751	0	27.7017	64.6067	0.528365	0	37.2367	-70.8865	0	-70.141	60.3	-26.709	76.5791	22.1	NA	59.4909	0	101.365	NA	-1.49788	-88.1019	117.308	-83.6842	-12.8811	NA	-82.8504	-68.0304	0	49.8254
YBR091C_ORF	MRS5 Essential protein of the inner mitochondrial membrane, peripherally localized; component of the TIM22 complex, which is a twin-pore translocase that mediates insertion of numerous multispanning inner membrane proteins	NA	NA	-0.295	-21.2914	12.4126	-74.6345	-106.697	71.69	108.8	68.9113	49.4084	96.9623	43.7386	40.7513	-46.3883	9.82962	96.93	NA	0	37.4109	58.2085	0.192951	0	-87.0924	74.6302	1.26051	-83.0978	-58.6319	48.7692	-72.9116	-49.4709	NA	-48.5049	-1000	NA	NA	-2.5421	-87.9152	-1000	97.3	-23.0803	NA	-82.8504	-74.527	50.8261	-46.7692
YBR092C_ORF	PHO3 Constitutively expressed acid phosphatase similar to Pho5p; brought to the cell surface by transport vesicles; hydrolyzes thiamin phosphates in the periplasmic space, increasing cellular thiamin uptake; expression is repressed by thiamin	-101.317	-97.6973	0	-21.2914	-51.3262	73.4506	-106.697	-59.2705	-108.8	61.8811	-11.9	-97.0332	-83.0632	-7.86325	-21.1997	-54.1329	-103.442	-8.64046	30.2073	-36.6	-100	-40.8783	-20.5	-62.8419	-70.8865	24.6227	-11.3365	-18.9076	-30.0529	-30.8484	-42.1581	128.355	-37.9397	0	-100	NA	3.87183	-88.1019	117.308	-94.0646	48.3002	88.9115	NA	0	0	-66.6189
YBR093C_OCH__ORF	PHO5 Repressible acid phosphatase (1 of 3) that also mediates extracellular nucleotide-derived phosphate hydrolysis; secretory pathway derived cell surface glycoprotein; induced by phosphate starvation and coordinately regulated by PHO4 and PHO2	NA	-97.6973	2.7473	NA	-32.0463	73.4506	NA	-67.6085	108.8	43.4722	NA	96.9623	-83.0632	-0.580742	-18.951	81.1006	-103.442	NA	3.35782	0.867734	-100	-23.6744	0.422883	-55.9635	77.3649	0.53459	NA	NA	NA	NA	NA	NA	-27.6566	0	NA	NA	NA	8.77501	117.308	64.3	0.990385	NA	NA	NA	10.2775	19.2543
YBR093C_ORF	PHO5 Repressible acid phosphatase (1 of 3) that also mediates extracellular nucleotide-derived phosphate hydrolysis; secretory pathway derived cell surface glycoprotein; induced by phosphate starvation and coordinately regulated by PHO4 and PHO2	102.599	-97.6973	0.36257	-21.2914	-53.8894	74.6345	47.7998	69.4265	108.8	65.3742	29.3374	96.9623	86.754	-6.81144	-35.8152	-82.4933	102.186	-18.1189	19.2881	38.3366	-100	-36.4404	8.53803	-85.0972	-73.3182	19.5511	-73.3603	-57.3119	-53.9735	-66.9661	50.6	128.355	-19.2957	0	-100	NA	10.2339	70.0379	117.308	97.6	48.3002	88.9115	-82.8504	0	-35.6046	17.5098
YBR094W_ORF	PBY1 Putative tubulin tyrosine ligase associated with P-bodies	NA	97.3332	0.049327	96.6744	-32.0463	-24.3061	47.7998	-44.4893	108.8	-20.4319	-14.3	NA	-70.5895	-7.86325	-23.3753	-39.7872	NA	-10.4331	-1000	-1.08	-100	-3.50858	-19.6	NA	-70.8865	-1000	-86.3295	-50.5829	41.1402	-48.0278	-40.7564	NA	59.4909	0.0403485	NA	NA	NA	82.4445	117.308	-82.5161	2.87098	NA	NA	55.0033	NA	-37.4709
YBR095C_ORF	RXT2 Subunit of the histone deacetylase Rpd3L complex; possibly involved in cell fusion and invasive growth	102.599	NA	26.0179	-21.2914	61.7032	-2.82181	-71.3811	70.5868	108.8	42.6872	45.1368	96.9623	83.9891	27.5853	-47.8831	72.1773	102.186	NA	-1.59	-0.643	77.785	-8.11416	-11.1	-87.0924	49.62	-0.14	86.3134	-61.7786	-47.516	-61.8539	-50.5225	NA	59.4909	-4.66	101.365	NA	23.5176	-87.9152	-1000	60.5	-14.3575	NA	76.5836	75.9237	NA	-53.0246
YBR096W_ORF	Putative protein of unknown function; green fluorescent protein (GFP)-fusion protein localizes to the ER	-101.317	97.3332	-20.7	96.6744	32.0463	70.0457	47.7998	-46.5806	-108.8	-29.15	-6.29	96.9623	-52.5119	-24.9569	9.66888	62.8518	-103.442	-38.6432	-23	2.87378	-100	23.6744	0	89.5587	76.9005	0	-86.5914	61.5	-53.8858	-68.3527	-38.8647	128.355	59.4909	-25.9	101.365	NA	-2.00047	-88.1019	117.308	95.8	16.0931	NA	NA	NA	0.944895	-59.5381
YBR097W_ORF	VPS15 Myristoylated serine/threonine protein kinase involved in vacuolar protein sorting; functions as a membrane-associated complex with Vps34p; active form recruits Vps34p to the Golgi membrane; interacts with the GDP-bound form of Gpa1p	NA	NA	NA	NA	NA	NA	NA	NA	NA	NA	48.6615	NA	NA	NA	NA	NA	NA	-24.8609	NA	NA	NA	NA	NA	NA	NA	NA	65.3183	-58.081	58.0165	-76.2207	49.1	NA	NA	NA	-100	NA	NA	NA	NA	NA	NA	NA	-82.8504	23.6855	NA	NA
YBR098W_ORF	MMS4 Subunit of the structure-specific Mms4p-Mus81p endonuclease that cleaves branched DNA; involved in recombination and DNA repair	NA	NA	-26.6	NA	12.4126	65.2745	NA	NA	108.8	NA	-44.1	NA	86.754	1.1499	-28.127	-66.8271	102.186	NA	-0.651	NA	NA	-10.3488	NA	NA	-70.8865	-18.4	82.9419	-61.846	53.79	-74.7859	-46.8108	NA	59.4909	-2.1	NA	NA	0.144396	82.4445	117.308	98.1	NA	NA	NA	NA	NA	NA
YBR099C_ORF	Dubious open reading frame unlikely to encode a protein, based on available experimental and comparative sequence data; completely overlaps the verified gene MMS4	NA	NA	NA	-21.2914	NA	NA	47.7998	NA	NA	NA	-18.7	NA	NA	NA	NA	NA	NA	NA	NA	NA	NA	NA	NA	NA	NA	NA	-82.3332	63.2	-50.3415	-47.886	-38.413	NA	NA	NA	-100	NA	NA	NA	NA	NA	NA	NA	-82.8504	NA	NA	NA
YBR101C_ORF	FES1 Hsp70 (Ssa1p) nucleotide exchange factor, cytosolic homolog of Sil1p, which is the nucleotide exchange factor for BiP (Kar2p) in the endoplasmic reticulum	-101.317	97.3332	2.22726	NA	0	56.6807	47.7998	-59.2705	-108.8	-37.4699	-1000	96.9623	55.9274	8.84984	47.8831	78.0027	-103.442	-20.8279	0.870698	0.26516	64.6067	-16.1935	0.0505117	89.7268	49.62	-18.4	84.7122	35.7	-49.7256	-52.398	-40.6002	128.355	-50.1035	18.8979	101.365	NA	-5.97149	-88.1019	117.308	-94.8415	55.3751	-88.5681	-82.8504	-72.5104	-28.2728	19.2543
YBR102C_ORF	EXO84 Essential protein with dual roles in spliceosome assembly and exocytosis; the exocyst complex (Sec3p, Sec5p, Sec6p, Sec8p, Sec10p, Sec15p, Exo70p, and Exo84p) mediates polarized targeting of secretory vesicles to active sites of exocytosis	NA	-97.6973	NA	96.6744	-32.0463	-49.4425	47.7998	-53.5091	-108.8	NA	-12.3	NA	66.7806	NA	NA	-23.417	-103.442	-28.2612	NA	-37.1	NA	-5.33217	-1000	NA	77.3649	-1000	-69.0471	-58.0628	-51.3151	-38.2201	-41.242	NA	-24.1425	-1.63	101.365	NA	38.718	-52.4645	NA	-96.0602	NA	NA	-79.3711	68.0304	NA	-41.1149
YBR103C-A_ORF	Dubious open reading frame unlikely to encode a protein, based on experimental and comparative sequence data; identified by homology to related yeast	-101.317	97.3332	26.0179	NA	-53.8894	-42.6067	NA	-44.4893	-108.8	-55.0558	NA	96.9623	-70.5895	32.4639	17.5735	12.7419	102.186	NA	-27.9	37.4109	58.2085	1.04174	0	89.7268	-70.8865	4.96232	NA	NA	NA	NA	NA	128.355	-33.3949	-2.64	NA	NA	-0.623477	56.9099	117.308	46.4	16.0931	88.9115	NA	NA	-13.075	49.8254
YBR103W_ORF	SIF2 WD40 repeat-containing subunit of the Set3C histone deacetylase complex, which represses early/middle sporulation genes; antagonizes telomeric silencing; binds specifically to the Sir4p N-terminus	-101.317	NA	0.705443	-21.2914	60.9122	-71.7782	47.7998	11.2677	-108.8	NA	39.4655	-92.1368	86.754	-34.7594	NA	-78.0027	NA	-34.1921	-0.0785	-37.1	64.6067	29.5615	-19.2	89.7268	77.3649	-1000	16.5677	49.9	43.5486	56.6467	27.7	NA	-58.5421	-25.2	101.365	NA	16.1718	82.4445	NA	93.4	NA	NA	-82.8504	77.8877	NA	-43.291
YBR104W_ORF	YMC2 Mitochondrial protein, putative inner membrane transporter with a role in oleate metabolism and glutamate biosynthesis; member of the mitochondrial carrier (MCF) family; has similarity with Ymc1p	-91.1828	97.3332	-15	-21.2914	-53.8894	-59.7352	47.7998	1.08282	108.8	49.1379	34.6919	96.9623	-75.8683	-31.462	52.5892	81.1006	102.186	NA	2.06201	36.5661	58.2085	0	2.1901	89.7268	77.3649	-0.825	-83.9692	56.9	-58.2407	-72.7704	50.5	NA	59.4909	-3.3	101.365	NA	-8.51441	76.4138	-1000	74.8	-20.9602	NA	NA	-68.0304	NA	-66.1107
YBR105C_ORF	VID24 Peripheral membrane protein located at Vid (vacuole import and degradation) vesicles; regulates fructose-1,6-bisphosphatase (FBPase) targeting to the vacuole; involved in proteasome-dependent catabolite degradation of FBPase	-101.317	97.3332	16.4054	-21.2914	-32.0463	71.7782	-106.697	NA	-108.8	68.9113	1.11038	96.9623	-83.0632	-15.1318	46.3883	-54.1329	-103.442	-38.6432	-27.9	26.0974	NA	-25.1274	-16.6	-82.3552	77.3649	0	-79.4594	53.6	-53.7149	74.1178	-48.2218	-128.355	59.4909	-13.8	101.365	NA	48.5383	61.0063	-1000	0	0	NA	-82.8504	26.0013	1.20126	62.9082
YBR106W_ORF	PHO88 Probable membrane protein, involved in phosphate transport; pho88 pho86 double null mutant exhibits enhanced synthesis of repressible acid phosphatase at high inorganic phosphate concentrations	102.599	-97.6973	-0.164	96.6744	-44.3169	59.7352	47.7998	-44.4893	-108.8	-33.9477	46.2998	96.9623	-75.8683	-29.0009	-33.3823	23.417	-103.442	-16.1545	0	-2.3	58.2085	0.766726	0	82.8093	-49.62	0	-60.8014	-46.5559	35.1485	0	37.3	128.355	-37.9397	-0.147	101.365	NA	-1.14268	52.4645	-1000	-97.7578	19.5944	88.9115	-82.8504	-72.5104	-10.2775	12.4936
YBR107C_ORF	IML3 Protein with a role in kinetochore function, localizes to the outer kinetochore in a Ctf19p-dependent manner, interacts with Chl4p and Ctf19p	NA	NA	-5.08	NA	-53.8894	56.6807	-106.697	NA	108.8	68.9113	0	NA	-83.0632	5.16705	NA	-82.4933	NA	38.5751	0.345624	NA	NA	22.1721	1.24654	89.7268	77.3649	-11.1	31.4862	29.9	22.4769	10.5741	34.3	NA	59.4909	-0.97	-100	NA	28.4105	NA	-1000	95.6	NA	NA	-82.8504	76.7692	NA	-42.1161
YBR108W_ORF	Protein interacting with Rsv167p; null mutant displays decreased frequency of mitochondrial genome loss (petite formation) and severe growth defect in minimal glycerol media	NA	NA	-27.5	96.6744	61.7032	-70.0457	-106.697	NA	108.8	NA	5.62975	NA	-66.7806	34.7594	NA	-82.4933	102.186	-13.9132	-0.125	NA	NA	-9.18717	-0.904	NA	-70.8865	-0.339	12.5707	25.3	16.8012	27.577	32.9	NA	59.4909	-1.25	101.365	NA	32.8886	NA	NA	-92.837	NA	NA	-82.8504	48.0914	NA	-53.0246
YBR109C_ORF	CMD1 Calmodulin; Ca++ binding protein that regulates Ca++ independent processes (mitosis, bud growth, actin organization, endocytosis, etc.) and Ca++ dependent processes (stress-activated pathways), targets include Nuf1p, Myo2p and calcineurin	102.599	-97.6973	-28.4	74.328	-53.8894	-53.368	-106.697	NA	-108.8	-20.4319	-1000	96.9623	-83.0632	-1.68925	28.127	78.0027	102.186	-30.4916	-1.16	13.9727	70.133	38.1413	0	-79.9613	-52.5061	-0.0142	-44.5747	-42.911	-20.1316	-38.6363	-32.1784	128.355	-19.2957	-0.271	NA	NA	-1000	-88.1019	117.308	-85.4418	-2.87098	88.9115	76.5836	-68.0304	-20.2791	18.7688
YBR110W_ORF	ALG1 Mannosyltransferase, involved in asparagine-linked glycosylation in the endoplasmic reticulum (ER); essential for viability, mutation is functionally complemented by human ortholog	-101.317	84.7227	2.22726	-21.2914	-32.0463	-49.4425	-106.697	-44.4893	-108.8	64.8386	-45.1	96.9623	-48.354	-16.6221	-25.9987	-72.1773	102.186	-38.6432	-1.16	-1.42	-100	29.5615	-14.4	-75.3053	-52.5061	0	-85.6297	44.7	-56.2408	-72.5547	-49.622	NA	59.4909	24.3732	101.365	NA	25.9878	52.4645	-1000	95.6	23.0803	NA	NA	20.7573	NA	-48.2281
YBR111C_ORF	YSA1 Nudix hydrolase family member with ADP-ribose pyrophosphatase activity	-101.317	84.7227	26.0179	96.6744	61.7032	-56.6807	-106.697	-61.8541	108.8	-51.4158	-3.1	96.9623	86.754	-31.462	-11.0045	62.8518	-103.442	-38.6432	9.08736	-8.87	85.3859	0.528365	0	89.7268	77.3649	-1000	-73.5409	-63.509	-23.6597	-51.7066	-35.6816	-128.355	-4.7973	-3.3	101.365	NA	-5.97149	-87.1846	-1000	-90.8358	-20.9602	88.9115	-82.8504	-68.537	-35.6046	53.0246
YBR111W-A_JXN_IE_1_ORF	SUS1 Protein involved in mRNA export coupled transcription activation; component of the SAGA histone acetylase complex	NA	84.7227	-0.883	NA	0	65.2745	NA	-61.8541	-108.8	NA	NA	-97.0332	10.7293	0	0	84.9045	NA	NA	0.0229114	0	64.6067	35.4533	NA	89.7268	40.5658	0.53459	NA	NA	NA	NA	NA	NA	59.4909	-0.198	NA	NA	-2.5421	82.4445	117.308	98.1	-12.8811	NA	NA	NA	NA	62.9082
YBR111W-A_ONO_ORF	SUS1 Protein involved in mRNA export coupled transcription activation; component of the SAGA histone acetylase complex	NA	84.7227	-5.95	NA	0	73.4506	NA	-46.5806	-108.8	-28.9914	NA	96.9623	38.4136	0	0	34.9249	102.186	NA	0	0	58.2085	-34.4553	0	82.3552	20.4988	9.52246	NA	NA	NA	NA	NA	NA	59.4909	-1000	NA	NA	-0.101448	82.4445	117.308	-97.2463	-4.14408	NA	NA	NA	NA	-65.5719
YBR112C_ORF	CYC8 General transcriptional co-repressor, acts together with Tup1p; also acts as part of a transcriptional co-activator complex that recruits the SWI/SNF and SAGA complexes to promoters	102.599	-97.6973	12.0373	-21.2914	-44.3169	53.368	-106.697	NA	108.8	56.6617	0.0107177	96.9623	-83.0632	0.580742	NA	-78.0027	-103.442	-16.1545	-0.493	-6.36	-100	-4.67962	-9.54	-75.3053	-70.8865	-3.75	0.869633	2.94	20.1158	0	13.2	NA	59.4909	0.383397	101.365	NA	1.49788	56.9099	117.308	-92.4697	56.0182	NA	-82.8504	37.3919	44.9289	-45.0495
YBR113W_ORF	Dubious open reading frame unlikely to encode a protein, based on available experimental and comparative sequence data; partially overlaps the verified gene CYC8	NA	NA	NA	NA	NA	NA	NA	NA	NA	NA	0	NA	NA	NA	NA	NA	NA	NA	NA	NA	NA	NA	NA	NA	NA	NA	40.536	51.2	39.8901	55.4749	44.4	NA	NA	NA	NA	NA	NA	NA	NA	NA	NA	NA	NA	NA	NA	NA
YBR114W_ORF	RAD16 Protein that recognizes and binds damaged DNA in an ATP-dependent manner (with Rad7p) during nucleotide excision repair; subunit of Nucleotide Excision Repair Factor 4 (NEF4) and the Elongin-Cullin-Socs (ECS) ligase complex	NA	NA	-5.95	-21.2914	NA	-75.9396	47.7998	NA	108.8	NA	38.3943	NA	NA	-33.6533	NA	84.9045	NA	-10.4331	-1000	NA	-100	-6.06387	-0.904	NA	77.3649	-0.0365	33.7746	42.6	50.4269	63.4549	50.2	NA	59.4909	-1000	101.365	NA	38.718	61.0063	NA	-86.3378	NA	NA	NA	48.0914	NA	-66.6179
YBR115C_ORF	LYS2 Alpha aminoadipate reductase, catalyzes the reduction of alpha-aminoadipate to alpha-aminoadipate 6-semialdehyde, which is the fifth step in biosynthesis of lysine; activation requires posttranslational phosphopantetheinylation by Lys5p	-101.317	-97.6973	0.0901198	NA	-53.8894	-67.7301	NA	67.6085	-108.8	-62.3317	-47.1	96.9623	86.754	-16.6221	NA	83.2224	102.186	NA	-9.09	-5.34	70.133	14.6363	0.277476	89.7268	35.0299	-4.96	22.4214	34.1	39.7073	50.8243	46.8	NA	-50.1035	0	NA	NA	-45.2045	85.3618	117.308	-75.5524	55.3751	NA	NA	NA	NA	61.9455
YBR116C_ORF	Dubious open reading frame unlikely to encode a protein, based on available experimental and comparative sequence data; partially overlaps the verified gene TKL2	NA	NA	NA	-21.2914	NA	NA	47.7998	NA	NA	NA	34.1248	NA	NA	NA	NA	NA	NA	38.5751	NA	NA	NA	NA	NA	NA	NA	NA	84.9824	-63.2265	-56.817	76.1444	-45.4652	NA	NA	NA	101.365	NA	NA	NA	NA	NA	NA	NA	NA	-68.537	NA	NA
YBR117C_ORF	TKL2 Transketolase, similar to Tkl1p; catalyzes conversion of xylulose-5-phosphate and ribose-5-phosphate to sedoheptulose-7-phosphate and glyceraldehyde-3-phosphate in the pentose phosphate pathway; needed for synthesis of aromatic amino acids	NA	NA	NA	-21.2914	NA	NA	47.7998	NA	NA	NA	5.81678	NA	NA	NA	NA	NA	NA	38.5751	NA	NA	NA	NA	NA	NA	NA	NA	26.5442	63.5	45.764	-70.7515	-50.2863	NA	NA	NA	-100	NA	NA	NA	NA	NA	NA	NA	-82.8504	NA	NA	NA
YBR118W_OCH_DS100_ORF	TEF2 Translational elongation factor EF-1 alpha; also encoded by TEF1; functions in the binding reaction of aminoacyl-tRNA (AA-tRNA) to ribosomes	-101.317	97.3332	-22.1	NA	61.7032	-0.440167	NA	37.302	37.7309	-47.3299	NA	35.9899	-83.0632	-0.118186	50.5225	62.8518	102.186	NA	-1000	-8.87	64.6067	14.6363	0.188335	-68.8725	77.3649	0	NA	NA	NA	NA	NA	128.355	-52.3048	4.66043	NA	NA	-3.04851	85.3618	117.308	69.5	-14.3575	88.9115	NA	NA	-32.132	55.7043
YBR118W_ORF	TEF2 Translational elongation factor EF-1 alpha; also encoded by TEF1; functions in the binding reaction of aminoacyl-tRNA (AA-tRNA) to ribosomes	NA	NA	NA	NA	NA	NA	NA	NA	NA	NA	-1000	NA	NA	NA	NA	NA	NA	NA	NA	NA	NA	NA	NA	NA	NA	NA	-69.0361	-16.5516	-9.17955	-21.0863	-29.6891	NA	NA	NA	NA	NA	NA	NA	NA	NA	NA	NA	NA	NA	NA	NA
YBR119W_ORF	MUD1 U1 snRNP A protein, homolog of human U1-A; involved in nuclear mRNA splicing	NA	NA	-8.04	-21.2914	0	77.274	47.7998	-53.5091	-108.8	NA	7.95148	-92.1368	38.4136	0.195248	NA	-66.8271	-103.442	-38.6432	0.345624	0	-100	-4.09089	0.277476	-82.8093	40.5658	-1000	-26.254	-33.771	48.2931	-54.9528	-42.6644	NA	59.4909	-0.271	101.365	NA	-11.9429	-64.4467	NA	-92.4333	NA	NA	-82.8504	NA	NA	-51.3274
YBR120C_ORF	CBP6 Mitochondrial translational activator of the COB mRNA; phosphorylated	-101.317	NA	-3.12	74.328	5.85059	-65.2745	-106.697	-48.6551	-108.8	NA	-8.38	-92.1368	66.7806	0	1.08336	-82.4933	NA	-38.6432	0	0	NA	-6.99531	0	89.7268	73.3182	-9.52	-84.546	46.7	0	68.9244	-50.3222	NA	59.4909	-0.383	-100	NA	-38.718	82.4445	-1000	97.8	-29.2976	NA	NA	68.537	NA	-41.1149
YBR121C_ORF	GRS1 Cytoplasmic and mitochondrial glycyl-tRNA synthase that ligates glycine to the cognate anticodon bearing tRNA; transcription termination factor that may interact with the 3'-end of pre-mRNA to promote 3'-end formation	102.599	-97.6973	0	96.6744	-26.5367	-76.6225	47.7998	69.4265	108.8	-27.5689	-0.188	-97.0332	86.0813	-16.6221	-35.8152	-78.0027	-103.442	-10.4331	-0.493	-6.36	84.1356	-33.1927	3.58057	-74.176	77.3649	-0.0844	-86.6354	-25.8842	-35.461	47.4858	-38.6211	-128.355	-3.66124	0	101.365	NA	-48.5383	-88.1019	117.308	96.9	-43.9444	88.9115	-82.8504	-76.7692	-43.9848	12.4936
YBR122C_ORF	MRPL36 Mitochondrial ribosomal protein of the large subunit; overproduction suppresses mutations in the COX2 leader peptide-encoding region	102.599	-97.6973	26.0179	96.6744	-44.3169	-62.5802	-106.697	-59.2705	-108.8	-20.4319	-24.9	NA	83.0632	7.86325	53.3585	84.9045	102.186	38.5751	-17.9	-14	77.785	33.1927	0	89.5587	77.3649	-24.1	-65.1071	-57.8879	0	69.5436	-50.0554	128.355	-41.6915	-0.0403	101.365	NA	-4.76012	-88.1019	-1000	94.6	-36.8594	88.9115	NA	NA	-16.7257	61.9455
YBR123C_ORF	TFC1 One of six subunits of the RNA polymerase III transcription initiation factor complex (TFIIIC); part of the TauA globular domain of TFIIIC that binds DNA at the BoxA promoter sites of tRNA and similar genes; human homolog is TFIIIC-63	NA	NA	10.6115	-21.2914	55.8292	-2.82181	47.7998	NA	-108.8	NA	-36.1	NA	-83.0632	26.1513	NA	-66.8271	102.186	-20.8279	-1000	NA	74.7338	-5.33217	-20.5	NA	40.5658	-1000	-76.1343	-57.9801	-36.6816	-58.0046	-34.8568	NA	-57.3229	-6.56	101.365	NA	28.4105	-87.9152	NA	-84.5156	NA	NA	-82.8504	-77.8877	NA	-64.0384
YBR124W_ORF	Putative protein of unknown function	NA	NA	NA	-21.2914	NA	NA	47.7998	NA	NA	NA	-46.1	NA	NA	NA	NA	NA	NA	38.5751	NA	NA	NA	NA	NA	NA	NA	NA	-86.6128	63.1	-56.2022	-76.258	-48.0253	NA	NA	NA	101.365	NA	NA	NA	NA	NA	NA	NA	NA	NA	NA	NA
YBR125C_ORF	PTC4 Cytoplasmic type 2C protein phosphatase; identified as a high-copy number suppressor of the synthetic lethality of a cnb1 mpk1 double deletion; overexpression decreases high-osmolarity induced Hog1p phosphorylation and kinase activity	102.599	NA	3.12141	-21.2914	-26.5367	62.5802	47.7998	-44.4893	-108.8	NA	-8.3	-97.0332	83.0632	-38.9742	NA	-72.1773	-103.442	38.5751	-25.2	-0.0538	NA	13.1987	-3.58	-79.9613	-70.8865	0	-78.7564	63.5	-49.2656	64.1033	-38.5704	NA	59.4909	-11.1	-100	NA	42.2586	76.4138	NA	-97.5667	NA	NA	-82.8504	NA	NA	-62.9082
YBR126C_ORF	TPS1 Synthase subunit of trehalose-6-phosphate synthase/phosphatase complex, which synthesizes the storage carbohydrate trehalose; also found in a monomeric form; expression is induced by the stress response and repressed by the Ras-cAMP pathway	-101.317	-97.6973	26.0179	96.6744	-32.0463	-62.5802	-106.697	4.46862	108.8	-62.3317	-44.8	NA	75.8683	35.8138	-50.5225	-57.8866	102.186	-8.64046	10.6054	-10.4	77.785	14.6363	-3.58	-79.9613	77.3649	-1.26	-83.5674	-59.1012	-39.8594	-62.2988	-47.1113	-128.355	-20.8781	26.9827	-100	NA	3.04851	-88.1019	117.308	-87.7298	-36.8594	88.9115	0	-72.5104	28.2728	34.1067
YBR127C_ORF	VMA2 Subunit B of the eight-subunit V1 peripheral membrane domain of the vacuolar H+-ATPase (V-ATPase), an electrogenic proton pump found throughout the endomembrane system; contains nucleotide binding sites; also detected in the cytoplasm	-101.317	-97.6973	0.882741	96.6744	-44.3169	-30.2087	47.7998	30.1287	108.8	68.9113	-1.08	90.6434	-52.5119	-0.118186	-25.9987	-66.8271	102.186	-8.64046	-0.125	-37.1	-100	17.6293	3.58057	-75.3053	-73.3182	0.139904	86.1373	19.4	-34.381	-68.8743	-40.625	128.355	-11.3942	2.0961	101.365	NA	-23.5176	-88.1019	117.308	-96.8642	-25.0902	-72.5946	62.444	-70.6903	-13.075	41.1149
YBR128C_ORF	ATG14 Subunit of an autophagy-specific phosphatidylinositol 3-kinase complex (with Vps34p, Vps15p, and Vps30p) required for organization of a pre-autophagosomal structure; ATG14 transcription is activated by Gln3p during nitrogen starvation	NA	NA	NA	96.6744	NA	NA	47.7998	NA	NA	NA	48.2001	NA	NA	NA	NA	NA	NA	38.5751	NA	NA	NA	NA	NA	NA	NA	NA	-75.9771	-50.3731	-57.4255	49.0017	45.8	NA	NA	NA	-100	NA	NA	NA	NA	NA	NA	NA	NA	NA	NA	NA
YBR129C_ORF	OPY1 Protein of unknown function, overproduction blocks cell cycle arrest in the presence of mating pheromone; the authentic, non-tagged protein is detected in highly purified mitochondria in high-throughput studies	102.599	55.2603	8.0402	-21.2914	-51.3262	75.9396	-106.697	-48.6551	67.297	-55.0558	-4.58	96.9623	-75.8683	-7.86325	23.3753	81.1006	-103.442	-38.6432	-1000	-30.4	74.7338	-14.6363	1.68174	89.7268	-70.8865	-2.72	-27.2223	-40.459	-12.4018	-39.7586	6.44	128.355	59.4909	-0.0948	-100	NA	-0.903079	85.3618	117.308	98.1	-34.9282	-88.5681	0	NA	-41.8488	62.9082
YBR130C_ORF	SHE3 Protein that acts as an adaptor between Myo4p and the She2p-mRNA complex; part of the mRNA localization machinery that restricts accumulation of certain proteins to the bud; also required for cortical ER inheritance	102.599	-97.6973	0	-21.2914	-44.3169	-49.4425	-106.697	-50.8503	108.8	56.6617	-21.3	-83.345	86.5529	0	-46.3883	84.9045	102.186	-13.9132	16.4769	10.353	-100	-8.11416	-1.68	89.7268	-52.5061	-1000	-65.0766	-60.4924	-53.6383	-23.8621	-41.5521	128.355	59.4909	0	-100	NA	3.04851	73.2751	117.308	-68.7192	39.0474	88.9115	NA	0	-32.132	46.7692
YBR131W_ORF	CCZ1 Protein involved in vacuolar assembly, essential for autophagy and the cytoplasm-to-vacuole pathway	NA	NA	26.0179	-21.2914	-44.3169	-53.368	47.7998	NA	108.8	NA	-14.4	NA	-75.8683	-31.462	NA	-81.1006	NA	38.5751	-0.125	NA	NA	-1.47705	-0.115	NA	-70.8865	-0.0142	82.5614	-52.4411	-52.7827	-55.9824	-46.0112	NA	59.4909	-3.92	-100	NA	NA	NA	NA	NA	NA	NA	NA	NA	NA	-42.1161
YBR132C_ORF	AGP2 High affinity polyamine permease, preferentially uses spermidine over putrescine; expression is down-regulated by osmotic stress; plasma membrane carnitine transporter, also functions as a low-affinity amino acid permease	NA	NA	NA	96.6744	NA	NA	-106.697	NA	NA	NA	49.3584	NA	NA	NA	NA	NA	NA	38.5751	NA	NA	NA	NA	NA	NA	NA	NA	-85.1532	63.5	57.912	-73.3691	-49.7093	NA	NA	NA	-100	NA	NA	NA	NA	NA	NA	NA	NA	58.6025	NA	NA
YBR133C_ORF	HSL7 Protein arginine N-methyltransferase that exhibits septin and Hsl1p-dependent bud neck localization and periodic Hsl1p-dependent phosphorylation; required along with Hsl1p for bud neck recruitment, phosphorylation, and degradation of Swe1p	77.6938	-97.6973	10.6115	-21.2914	-44.3169	22.1628	-106.697	-56.4182	-108.8	-29.9492	49.1522	-71.429	-83.0632	-4.22736	-17.5735	-54.1329	NA	-38.6432	-0.184	-0.488	81.2545	-14.6363	-0.0505	-38.0642	-52.5061	-0.0451	28.8078	45.4	54.7276	0	50	NA	59.4909	0.529662	101.365	NA	4.76012	24.0859	-1000	-81.0404	1.32127	NA	53.8523	-76.7692	NA	-43.291
YBR134W_ORF	Dubious open reading frame, unlikely to encode a functional protein; based on available experimental and comparative sequence data	NA	NA	NA	96.6744	NA	NA	-106.697	NA	NA	NA	-19.9	NA	NA	NA	NA	NA	NA	38.5751	NA	NA	NA	NA	NA	NA	NA	NA	-44.3509	-53.8046	-32.897	-68.3472	-25.8364	NA	NA	NA	-100	NA	NA	NA	NA	NA	NA	NA	NA	NA	NA	NA
YBR135W_ORF	CKS1 Cyclin-dependent protein kinase regulatory subunit and adaptor; modulates proteolysis of M-phase targets through interactions with the proteasome; role in transcriptional regulation, recruiting proteasomal subunits to target gene promoters	102.599	-97.6973	-20.7	-21.2914	61.7032	0.940936	-106.697	-46.5806	-108.8	-42.6872	0	NA	-75.8683	1.1499	47.8831	81.1006	-103.442	38.5751	0	35.7192	81.2545	0	0	36.1369	77.3649	22.5774	9.98454	18.2	57.1942	3.8923	38.5	NA	59.4909	-2.64	101.365	NA	-46.5485	27.7906	117.308	94.4	56.305	NA	76.5836	68.0304	38.8052	-51.3274
YBR136W_ORF	MEC1 Genome integrity checkpoint protein and PI kinase superfamily member; signal transducer required for cell cycle arrest and transcriptional responses prompted by damaged or unreplicated DNA; monitors and participates in meiotic recombination	NA	NA	NA	NA	NA	NA	NA	NA	NA	NA	46.0623	NA	NA	NA	NA	NA	NA	NA	NA	NA	NA	NA	NA	NA	NA	NA	79.9602	-48.8578	-57.898	-75.0462	50.2	NA	NA	NA	NA	NA	NA	NA	NA	NA	NA	NA	NA	NA	NA	NA
YBR137W_ORF	Protein of unknown function; localized to the cytoplasm; binds to Replication Protein A (RPA); YBR137W is not an essential gene	-101.317	79.487	-10.6	-21.2914	61.7032	73.4506	-106.697	-46.5806	-108.8	-25.507	-10	96.9623	-83.0632	-7.86325	-28.127	82.4933	NA	38.5751	0.345624	-24.4	52.7514	-33.1927	0.613198	-65.4671	77.3649	-1.26	-75.1268	-57.9529	-46.1682	-60.7387	-37.755	NA	-24.1425	-1000	-100	NA	-1.49788	-88.1019	-1000	-95.5794	-0.381725	NA	-82.8504	43.6494	43.9848	-48.2281
YBR138C_ORF	Cytoplasmic protein of unknown function, potentially phosphorylated by Cdc28p; YBR138C is not an essential gene	NA	NA	NA	NA	NA	NA	NA	NA	NA	NA	-30.2	NA	NA	NA	NA	NA	NA	NA	NA	NA	NA	NA	NA	NA	NA	NA	72.3355	-43.2589	-55.6723	-39.708	-44.2569	NA	NA	NA	NA	NA	NA	NA	NA	NA	NA	NA	NA	NA	NA	NA
YBR139W_ORF	Putative serine type carboxypeptidase with a role in phytochelatin synthesis; green fluorescent protein (GFP)-fusion protein localizes to the vacuole; expression induced by nitrogen limitation in a GLN3, GAT1-independent manner	-101.317	97.3332	0	-21.2914	-53.8894	-73.4506	-71.3811	71.69	0	68.4615	-22.4	-83.345	-75.8683	40.7513	5.50285	-54.1329	102.186	38.5751	-1.16	0.26516	-100	6.99531	-1000	-60.7059	77.3649	0.338504	-75.6146	-60.0394	-32.3194	-52.0685	-38.1756	NA	-58.5421	0	-100	NA	0.903079	-88.1019	-1000	-84.4261	39.0474	-88.5681	74.1394	55.0033	0.944895	-43.291
YBR140C_ORF	IRA1 GTPase-activating protein that negatively regulates RAS by converting it from the GTP- to the GDP-bound inactive form, required for reducing cAMP levels under nutrient limiting conditions, mediates membrane association of adenylate cyclase	NA	84.7227	13.3928	NA	-53.8894	74.6345	-106.697	-48.6551	-108.8	NA	37.5306	-85.8002	75.8683	-1.1499	-17.5735	-72.1773	-103.442	38.5751	-1000	-7.6	NA	-13.1987	-11.1	NA	77.3649	1.26051	40.9973	54.4	41.9894	31.95	36.8	NA	-4.7973	0.0948236	-100	NA	18.5597	61.0063	117.308	-96.909	2.87098	NA	NA	58.6025	NA	-42.1161
YBR141C_ORF	Putative protein of unknown function; green fluorescent protein (GFP)-fusion protein localizes to the nucleolus; YBR141C is not an essential gene	-91.1828	NA	22.1442	-21.2914	-44.3169	70.0457	47.7998	NA	-108.8	NA	-38.5	96.9623	-83.0632	-1.68925	NA	-57.8866	-103.442	38.5751	-0.493	35.7192	NA	-16.1935	8.53803	-50.2684	-49.62	22.5774	85.7388	32.8	-46.297	-51.9921	50.6	NA	-52.3048	-18.9	-100	NA	NA	NA	NA	53.6	NA	NA	-82.8504	NA	NA	-45.0495
YBR142W_ORF	MAK5 Essential nucleolar protein, putative DEAD-box RNA helicase required for maintenance of M1 dsRNA virus; involved in biogenesis of large (60S) ribosomal subunits	102.599	-97.6973	0	96.6744	-44.3169	27.3961	47.7998	71.69	108.8	68.2525	-21.9	96.9623	85.4639	0.282652	51.5355	-39.7872	-103.442	-23.2433	-1000	13.9727	77.785	-4.09089	-10.2	89.7268	77.3649	-0.0365	-85.3496	-55.2275	-48.0749	-71.7768	-48.7052	NA	59.4909	0	101.365	NA	0.511058	-88.1019	117.308	-88.692	40.8822	NA	NA	-68.537	NA	43.291
YBR143C_ORF	SUP45 Polypeptide release factor involved in translation termination; mutant form acts as a recessive omnipotent suppressor	-101.317	84.7227	0	96.6744	61.7032	-65.2745	-106.697	-61.8541	-108.8	-62.3317	-2.22	96.9623	86.754	2.69327	31.0898	83.8576	-103.442	-28.2612	-1000	-37.1	-100	-38.5444	-14.4	-82.3552	-73.3182	-0.825	-59.783	-61.2411	-22.3233	0	-41.5898	128.355	-2.35068	2.0961	101.365	NA	-36.69	-88.1019	-1000	-74.8686	34.9282	-88.5681	-82.8504	78.3073	-32.132	19.2543
YBR144C_ORF	Dubious open reading frame unlikely to encode a protein, based on available experimental and comparative sequence data; YBR144C is not an essential gene	NA	NA	NA	NA	NA	NA	NA	NA	NA	NA	10.2762	NA	NA	NA	NA	NA	NA	NA	NA	NA	NA	NA	NA	NA	NA	NA	-73.3421	-57.9206	29.4424	74.9474	49.5	NA	NA	NA	NA	NA	NA	NA	NA	NA	NA	NA	NA	NA	NA	NA
YBR145W_ORF	ADH5 Alcohol dehydrogenase isoenzyme V; involved in ethanol production	-91.1828	NA	-27.5	96.6744	-26.5367	-2.82181	47.7998	NA	78.5771	-57.7771	-2.7	NA	-55.9273	-3.21515	54.6052	-72.1773	96.93	-16.1545	-1.16	37.116	70.133	23.6744	0	89.7268	4.15423	0	-71.5281	-5.34323	-40.3898	-21.1948	-17.3522	NA	59.4909	-4.66	101.365	NA	-23.5176	78.7616	117.308	-87.1805	33.2391	-88.5681	20.4977	-68.537	47.3991	49.8254
YBR146W_ORF	MRPS9 Mitochondrial ribosomal protein of the small subunit	102.599	97.3332	10.6115	74.328	61.7032	18.767	47.7998	-67.6085	108.8	-51.4158	-13.5	-97.0332	52.5119	7.86325	49.1699	84.9045	-103.442	-38.6432	12.0685	24.4134	64.6067	17.6293	2.82011	89.7268	-70.8865	14.2275	-35.5265	-56.381	0	76.6345	-39.3066	NA	59.4909	-2.64	101.365	NA	-50.3272	-88.1019	-1000	88.5	14.3575	NA	NA	-68.0304	NA	39.1927
YBR147W_ORF	Putative protein of unknown function; the authentic, non-tagged protein is detected in highly purified mitochondria in high-throughput studies; null mutant displays fluconazole resistance	NA	NA	NA	-21.2914	NA	NA	-106.697	NA	NA	NA	-36.2	NA	NA	NA	NA	NA	NA	38.5751	NA	NA	NA	NA	NA	NA	NA	NA	85.5486	9.66	56.7164	72.1258	-50.3871	NA	NA	NA	-100	NA	NA	NA	NA	NA	NA	NA	0.586564	NA	NA	NA
YBR148W_ORF	YSW1 Protein expressed specifically in spores	NA	NA	NA	NA	NA	NA	NA	NA	NA	NA	-34.2	NA	NA	NA	NA	NA	NA	NA	NA	NA	NA	NA	NA	NA	NA	NA	-86.5552	-62.2798	53.8012	76.5995	49.9	NA	NA	NA	NA	NA	NA	NA	NA	NA	NA	NA	NA	NA	NA	NA
YBR149W_ORF	ARA1 NADP+ dependent arabinose dehydrogenase, involved in carbohydrate metabolism; purified as homodimer; naturally occurs with a N-terminus degradation product	102.599	-97.6973	1.43792	74.328	-44.3169	56.6807	-71.3811	NA	-108.8	-42.6872	NA	-97.0332	86.754	-6.12166	31.0898	-81.1006	-103.442	-28.2612	-27.9	34.9529	-100	28.2261	-20.5	-82.3552	77.3649	-0.0365	-64.7693	-37.2592	NA	-33.4411	-34.4111	-128.355	-10.1796	0.529662	-100	NA	-50.7431	-87.1846	117.308	98	49.4768	88.9115	76.5836	55.0033	35.6046	26.7788
YBR150C_ORF	TBS1 Putative protein of unknown function; the authentic, non-tagged protein is detected in highly purified mitochondria in high-throughput studies	102.599	NA	-32.3	74.328	NA	-74.6345	47.7998	71.69	43.2815	-48.1748	-43.6	NA	86.754	-27.5853	-21.1997	-72.1773	83.1773	-38.6432	-27.9	-7.6	-100	-0.987027	-0.904	NA	0	0.21615	81.7601	51.1	40.1942	52.2659	38.1	NA	59.4909	-9.9	-100	NA	48.5383	73.2751	NA	66	-36.8594	NA	NA	NA	0.377344	-53.0246
YBR151W_ORF	APD1 Protein of unknown function, required for normal localization of actin patches and for normal tolerance of sodium ions and hydrogen peroxide; localizes to both cytoplasm and nucleus	-101.317	-97.6973	-32.3	NA	-32.0463	-56.6807	-71.3811	-59.2705	-108.8	-29.9492	26.6175	96.9623	-75.8683	30.1697	-21.1997	-81.1006	-103.442	-38.6432	26.1508	-0.643	-100	0.528365	8.53803	-68.8725	77.3649	-12.6	24.9981	18.6	54.7211	46.5462	16.9	-128.355	-15.0443	-0.198	101.365	NA	-28.4105	-88.1019	-1000	94.4	-53.4269	-88.5681	71.5805	-76.7692	3.41058	-66.6189
YBR152W_ORF	SPP381 mRNA splicing factor, component of U4/U6.U5 tri-snRNP; interacts genetically and physically with Prp38p	NA	NA	-4.29	NA	-32.0463	-62.5802	NA	NA	108.8	62.0671	45.3514	NA	-75.8683	1.1499	44.833	84.9045	102.186	NA	-6.59	NA	-100	-1.47705	-1000	-83.5334	-70.8865	-0.216	82.9791	63.3	31.9438	38.2553	34.7	NA	59.4909	-1000	NA	NA	42.2586	NA	-1000	-94.0484	NA	NA	NA	NA	NA	-41.1149
YBR153W_ORF	RIB7 Diaminohydroxyphoshoribosylaminopyrimidine deaminase; catalyzes the second step of the riboflavin biosynthesis pathway	102.599	97.3332	26.0179	NA	61.7032	22.1628	-106.697	-67.6085	-108.8	67.2201	-44.3	-73.4912	-83.0632	0.785029	0	84.9045	-103.442	-38.6432	7.71003	0	-100	6.99531	-16	89.7268	-70.8865	0.0364895	23.8042	1.31	20.358	0	4.18	NA	59.4909	-0.699	-100	NA	18.5597	82.4445	-1000	-96.0998	40.8822	NA	0	-68.0304	3.41058	-59.5381
YBR154C_ORF	RPB5 RNA polymerase subunit ABC27, common to RNA polymerases I, II, and III; contacts DNA and affects transactivation	-101.317	97.3332	13.3928	-21.2914	55.8292	77.0696	-106.697	-61.8541	-108.8	-35.9054	-18.9	96.9623	86.754	0.0921191	2.90661	83.8576	-103.442	-20.8279	0.184469	0	-100	19.254	0	89.7268	-52.5061	-0.216	-74.1991	46.1	-44.8054	50.2919	48.9	-128.355	-58.5421	-7.67	-100	NA	-3.87183	-87.9152	-1000	96.2	-17.599	-72.5946	-82.8504	55.0033	-20.2791	-66.6189
YBR155W_ORF	CNS1 TPR-containing co-chaperone; binds both Hsp82p (Hsp90) and Ssa1p (Hsp70) and stimulates the ATPase activity of SSA1, ts mutants reduce Hsp82p function while over expression suppresses the phenotypes of an HSP82 ts allele and a cpr7 deletion	-101.317	97.3332	0.153204	NA	-44.3169	-71.7782	-106.697	0	108.8	64.463	-37	96.9623	-75.8683	0.970367	-18.951	-72.1773	-103.442	38.5751	-0.0785	-0.643	-100	-33.1927	-4.52	-62.8419	-52.5061	-1000	73.3499	63.1	-58.1723	75.9383	41.3	128.355	-37.9397	2.64134	-100	NA	5.97149	-88.1019	-1000	-76.8435	-16.0931	-72.5946	74.1394	74.527	-41.8488	61.9455
YBR156C_ORF	SLI15 Subunit of the Ipl1p-Sli15p-Bir1p complex that regulates kinetochore-microtubule attachments, activation of the spindle tension checkpoint, and mitotic spindle disassembly; regulates the activity and localization of the Ipl1p aurora kinase	NA	NA	26.0179	-21.2914	-26.5367	-65.2745	47.7998	NA	-108.8	NA	NA	NA	-75.8683	0.147076	NA	-44.3309	NA	-10.4331	-0.184	NA	77.785	-0.987027	-0.0186	-87.0924	-49.62	0.139904	-85.571	-44.6129	NA	-51.6484	-46.9879	NA	59.4909	27.5088	-100	NA	-18.5597	-88.1019	NA	-63.6344	NA	NA	5.32199	61.5684	NA	-46.7692
YBR157C_OCH__ORF	ICS2 Protein of unknown function; null mutation does not confer any obvious defects in growth, spore germination, viability, or carbohydrate utilization	102.586	67.5236	-5.95	NA	55.8292	-16.0587	NA	71.1065	108.8	NA	NA	96.4484	12.6616	39.7043	28.127	-78.0027	96.93	NA	9.08736	-21	74.7338	-20.6057	0.277476	NA	43.9446	-22.6	NA	NA	NA	NA	NA	NA	59.4909	-0.97	NA	NA	-11.9429	-88.1019	-1000	95.7	49.4768	NA	NA	NA	NA	62.9082
YBR157C_ORF	ICS2 Protein of unknown function; null mutation does not confer any obvious defects in growth, spore germination, viability, or carbohydrate utilization	102.599	97.3332	-0.705	-21.2914	61.7032	-59.7352	-71.3811	-44.4893	102.647	66.7163	0	-74.8779	-83.0632	33.6533	54.6052	-78.0027	102.186	-38.6432	0.0784523	-1.84	81.2545	-14.6363	-10.2	-59.7563	77.3649	20.723	23.9207	38.2	40.2738	76.6313	45.4	128.355	59.2698	-0.0557	-100	NA	43.9874	NA	117.308	-86.7275	-39.0474	NA	0	-68.537	16.7257	-51.3274
YBR158W_ORF	AMN1 Protein required for daughter cell separation, multiple mitotic checkpoints, and chromosome stability; contains 12 degenerate leucine-rich repeat motifs; expression is induced by the Mitotic Exit Network (MEN)	102.599	84.7227	-29.3	96.6744	-51.3262	-27.3961	-106.697	-48.6551	-108.8	67.2201	-48.9	96.9623	-75.8683	0.437488	-18.951	84.9045	102.186	-8.64046	-1.16	-35	-100	-3.06119	-19.2	-75.3053	-52.5061	0	70.5522	26.7	58.3674	63.8754	10.7	-128.355	59.4909	-6.56	55.9011	NA	38.718	85.3618	-1000	0.0555	0	-57.453	-82.8504	39.5797	0	62.9082
YBR159W_ORF	Microsomal beta-keto-reductase; contains oleate response element (ORE) sequence in the promoter region; mutants exhibit reduced VLCFA synthesis, accumulate high levels of dihydrosphingosine, phytosphingosine and medium-chain ceramides	-101.317	-97.6973	0	96.6744	-44.3169	42.6067	47.7998	71.69	-108.8	-56.6617	NA	96.9623	-55.9273	27.5853	21.1997	66.8271	-103.442	38.5751	-3.36	-35.7	-100	37.5128	8.53803	89.7268	77.3649	-23.4	77.0409	55.2	48.3117	70.395	0	128.355	-5.90914	0.147263	-100	NA	-50.6549	78.7616	-1000	-82.8613	16.0931	88.9115	71.5805	-64.9259	-43.9848	39.1927
YBR160W_ORF	CDC28 Catalytic subunit of the main cell cycle cyclin-dependent kinase (CDK); alternately associates with G1 cyclins (CLNs) and G2/M cyclins (CLBs) which direct the CDK to specific substrates	102.599	-97.6973	4.28839	-21.2914	-44.3169	33.6251	47.7998	1.08282	108.8	-61.4848	-33.4	96.9623	86.754	-5.16705	-18.951	-72.1773	-103.442	-38.6432	-9.09	-0.868	77.785	17.6293	8.53803	-82.3552	77.3649	-0.0142	-57.9324	-46.6367	-54.4948	-63.1694	-49.083	NA	-55.3536	-5.52	101.365	NA	32.8886	73.2751	117.308	94.7	-17.599	88.9115	NA	-68.537	-43.9848	-55.7043
YBR161W_ORF	CSH1 Probable catalytic subunit of a mannosylinositol phosphorylceramide (MIPC) synthase, forms a complex with probable regulatory subunit Csg2p; function in sphingolipid biosynthesis is overlapping with that of Sur1p	NA	NA	-32.3	-21.2914	61.7032	62.5802	-106.697	NA	108.8	57.6396	-47.7	NA	-52.5119	22.2182	0	-78.0027	-103.442	-38.6432	-27.9	NA	77.785	-29.5615	-2.19	-76.4868	-70.8865	6.37362	-43.4458	-60.1666	-57.0104	-75.616	-47.8521	NA	59.4909	-3.92	101.365	NA	42.2586	NA	-1000	96.6	NA	NA	NA	-74.527	NA	-56.8868
YBR162C_ORF	TOS1 Covalently-bound cell wall protein of unknown function; identified as a cell cycle regulated SBF target gene; deletion mutants are highly resistant to treatment with beta-1,3-glucanase; has sequence similarity to YJL171C	-101.317	97.3332	-22.1	74.328	-32.0463	-4.37953	47.7998	-63.7361	98.5177	68.9113	0	-92.1368	-83.0632	-0.437487	28.127	84.9045	93.5272	-6.55893	-1000	0.642681	-100	-1.04174	-1.25	-65.4671	-52.5061	0	-82.8948	41.5	-28.9355	-69.5568	0	-128.355	-16.1452	12.4751	101.365	NA	0.623477	-70.0379	-1000	0	52.5587	-22.9304	-82.8504	68.0304	0	11.5107
YBR162W-A_ORF	YSY6 Protein whose expression suppresses a secretory pathway mutation in E. coli; has similarity to the mammalian RAMP4 protein involved in secretion	102.599	79.487	-6.95	-21.2914	59.6681	-6.23276	-71.3811	6.56679	-108.8	64.3406	15.0902	96.9623	6.56943	17.9829	54.338	23.417	96.93	-38.6432	0	7.6048	64.6067	0.766726	0	89.7268	77.3649	-15.7	-57.0047	62.5	-43.896	76.5527	49.9	128.355	-58.5421	-0.699	101.365	NA	-10.2339	-88.1019	117.308	54.6	-16.0931	88.9115	-82.8504	77.8877	41.8488	49.8254
YBR163W_ORF	DEM1 Protein of unknown function, shows similarity to RNA-processing protein Pta1p	NA	NA	-0.164	-21.2914	-53.8894	76.6225	47.7998	-48.6551	100.247	-60.7833	45.7358	-89.4242	0	2.36037	-23.3753	-72.1773	102.186	-16.1545	-3.36	-37.1	70.133	-5.33217	8.53803	-75.5164	-70.8865	0	-68.3251	-62.4421	50.9155	56.3243	0	NA	59.4909	-0.147	101.365	NA	23.5176	85.3618	117.308	83.4	3.37857	NA	NA	-67.1781	NA	-61.9455
YBR164C_ORF	ARL1 Soluble GTPase with a role in regulation of membrane traffic; regulates potassium influx; G protein of the Ras superfamily, similar to ADP-ribosylation factor	-101.317	97.3332	0.444258	-21.2914	4.55213	75.9396	-106.697	NA	-108.8	-25.507	-33.8	-97.0332	84.6562	-19.2137	16.0314	66.8271	-103.442	-38.6432	0.492924	2.30171	70.133	0.192951	0	89.7268	-70.8865	-0.535	-48.4224	-34.549	-43.5847	-68.1806	-47.9198	128.355	-17.6051	-12.5	101.365	NA	-0.101448	-87.027	-1000	97.8	-23.0803	-88.5681	71.5805	-68.0304	-41.8488	60.8214
YBR165W_ORF	UBS1 Ubiquitin-conjugating enzyme suppressor that functions as a general positive regulator of Cdc34p activity; nuclear protein that may represent a link between nucleocytoplasmic transport and ubiquitin ligase activity	NA	NA	6.95495	NA	32.0463	-67.7301	47.7998	NA	-108.8	-22.9399	49.1624	NA	5.00159	-3.6936	-28.127	-72.1773	-103.442	-35.9782	-0.871	NA	74.7338	-6.06387	8.53803	-85.0972	-70.8865	0	-86.4861	50.4	57.5619	-36.3977	43.5	NA	59.4909	-2.64	-100	NA	NA	NA	-1000	98.1	NA	NA	45.7446	NA	NA	62.9082
YBR166C_ORF	TYR1 Prephenate dehydrogenase involved in tyrosine biosynthesis, expression is dependent on phenylalanine levels	102.599	84.7227	0.882741	96.6744	-44.3169	-1.78915	47.7998	-46.5806	-108.8	-39.202	-0.457	96.9623	-75.8683	-6.81144	-18.951	-72.1773	102.186	-38.6432	-1000	-0.0538	85.3859	-20.6057	0.0175611	89.7268	73.3182	2.72377	-73.7503	-44.6087	-40.0862	-73.1477	-48.6471	NA	-45.4054	-25.9	-100	NA	-16.1718	85.3618	-1000	-97.4132	54.9348	NA	-82.8504	NA	NA	-45.0495
YBR167C_ORF	POP7 Subunit of both RNase MRP, which cleaves pre-rRNA, and nuclear RNase P, which cleaves tRNA precursors to generate mature 5' ends	NA	NA	-27.5	NA	54.7935	45.7139	47.7998	-50.8503	-108.8	68.9113	-45.1	96.9623	86.5529	33.6533	-46.3883	81.1006	-103.442	38.5751	-5.38	5.34052	84.1356	0.766726	0	89.7268	77.3649	12.6235	-32.9676	-48.2647	-47.0985	0	-50.0738	NA	59.4909	-1000	NA	NA	-1.49788	47.482	117.308	87.1	-40.8822	NA	NA	-70.6903	NA	-51.3274
YBR168W_ORF	PEX32 Peroxisomal integral membrane protein, involved in negative regulation of peroxisome size; partially functionally redundant with Pex31p; genetic interactions suggest action at a step downstream of steps mediated by Pex28p and Pex29p	NA	NA	-8.04	-21.2914	-44.3169	36.3794	-106.697	NA	-108.8	NA	-41.3	NA	-55.9273	4.22736	28.127	-78.0027	-103.442	38.5751	-5.38	NA	NA	-10.3488	-7.72	-87.0924	-52.5061	0	-54.4011	-42.2649	54.7244	6.12881	0	NA	59.4909	-0.97	NA	NA	23.5176	82.4445	-1000	94.8	NA	NA	-82.8504	NA	NA	-53.0246
YBR169C_ORF	SSE2 Member of the heat shock protein 70 (HSP70) family; may be involved in protein folding; localized to the cytoplasm; highly homologous to the heat shock protein Sse1p	-101.317	84.7227	12.0373	74.328	61.7032	45.7139	47.7998	66.2914	88.5127	68.9113	-43.2	-89.4242	-83.0632	10.0006	-31.0898	-30.8988	-103.442	-20.8279	-4.32	-12.1	-100	-4.09089	-2.82	-87.0924	77.3649	-20.7	57.6849	43.3	-53.7923	-54.3208	-48.7238	NA	59.4909	22.7147	101.365	NA	18.5597	85.3618	-1000	-95.241	8.84019	-88.5681	NA	-68.537	NA	-54.4159
YBR170C_ORF	NPL4 Endoplasmic reticulum and nuclear membrane protein, forms a complex with Cdc48p and Ufd1p that recognizes ubiquitinated proteins in the endoplasmic reticulum and delivers them to the proteasome for degradation	102.599	97.3332	0.212513	96.6744	56.8884	67.7301	-106.697	69.4265	108.8	NA	-46.2	-97.0332	86.754	-13.8602	NA	-72.1773	-103.442	-20.8279	-0.0785	24.4134	-100	20.6057	-8.54	-77.1659	-73.3182	-1.89	-85.614	-50.0529	-37.5484	-76.1829	50.6	NA	-58.5421	1.62707	-100	NA	30.5882	-88.1019	NA	98.1	NA	NA	NA	NA	NA	62.9082
YBR171W_ORF	SEC66 Non-essential subunit of Sec63 complex (Sec63p, Sec62p, Sec66p and Sec72p); with Sec61 complex, Kar2p/BiP and Lhs1p forms a channel competent for SRP-dependent and post-translational SRP-independent protein targeting and import into the ER	-91.1828	84.7227	2.7473	-21.2914	-53.8894	-76.6225	47.7998	71.69	-108.8	66.3694	-18.6	96.4457	-75.8683	27.5853	-35.8152	66.8271	-103.442	-38.6432	-2.67	-1.42	85.3859	16.1935	0	-65.4671	77.3649	7.83756	-37.7495	-53.9601	-36.7096	-70.7813	-49.9039	NA	-48.5049	28.5192	101.365	NA	-30.5882	-88.1019	117.308	50.2	-23.0803	88.9115	NA	NA	-24.4545	49.8254
YBR172C_ORF	SMY2 Protein of unknown function that interacts with Myo2p; has similarity to S. pombe Mpd2	-101.317	-97.6973	6.95495	96.6744	-32.0463	-73.4506	-106.697	NA	-108.8	-62.3317	2.84495	96.9623	24.8784	1.1499	-8.11392	-66.8271	-103.442	-38.6432	-1000	-0.0538	-100	-0.834716	2.82011	-17.8426	-73.3182	21.7369	-78.5023	-54.842	-57.9367	-65.0194	-47.7537	NA	-8.50869	-25.2	-100	NA	5.97149	80.6974	-1000	-62.8656	-40.8822	NA	NA	NA	50.8261	46.7692
YBR173C_ORF	UMP1 Short-lived chaperone required for correct maturation of the 20S proteasome; may inhibit premature dimerization of proteasome half-mers; degraded by proteasome upon completion of its assembly	102.599	-97.6973	13.3928	-21.2914	-53.8894	59.7352	-106.697	-53.5091	-108.8	-31.2142	9.6988	-86.2844	86.754	-5.16705	33.3823	-72.1773	-102.186	-38.6432	0	19.3787	58.2085	0.192951	0	36.1369	77.3649	0.139904	-14.8936	-22.092	-36.89	-25.3009	-30.3176	NA	59.4909	-27.5	101.365	NA	-3.87183	70.0379	117.308	-94.4922	-9.98365	NA	NA	17.1376	50.8261	-66.6189
YBR174C_ORF	Dubious open reading frame unlikely to encode a protein, based on available experimental and comparative sequence data; partially overlaps the verified ORF YBR175W; null mutant is viable and sporulation defective	NA	NA	NA	NA	NA	NA	NA	NA	NA	NA	-40	NA	NA	NA	NA	NA	NA	NA	NA	NA	NA	NA	NA	NA	NA	NA	-28.0851	-32.7198	-48.2059	-54.2946	-39.2217	NA	NA	NA	NA	NA	NA	NA	NA	NA	NA	NA	NA	NA	NA	NA
YBR175W_ORF	SWD3 Essential subunit of the COMPASS (Set1C) complex, which methylates histone H3 on lysine 4 and is required in transcriptional silencing near telomeres; WD40 beta propeller superfamily member and ortholog of mammalian WDR5	102.599	45.7066	8.0402	NA	-44.3169	-73.4506	NA	53.5092	95.9793	-60.7833	42.4151	NA	-62.3403	-2.69327	-40.5024	57.8866	102.186	NA	-0.651	-1.84	27.876	3.50858	0.114732	-85.0972	-70.8865	0.0131858	-28.6198	-18.8863	58.3804	-18.9761	-40.4896	NA	59.4909	-12.5	NA	NA	NA	47.482	-1000	-96.2647	-55.3751	-72.5946	NA	NA	NA	-48.2281
YBR176W_ORF	ECM31 Ketopantoate hydroxymethyltransferase, required for pantothenic acid biosynthesis, converts 2-oxoisovalerate into 2-dehydropantoate	102.599	NA	20.6927	NA	-53.8894	62.5802	NA	-50.8503	108.8	NA	-12.6	-71.5089	-83.0632	5.16705	53.3585	84.9045	NA	NA	-0.493	-15.8	84.1356	-40.7997	-20.2	NA	-70.8865	-0.535	-40.6591	-29.5984	7.08747	-41.426	-37.2145	NA	59.4909	-3.3	NA	NA	3.87183	-88.1019	-1000	95.9	-34.9282	NA	NA	NA	NA	-55.7043
YBR177C_ORF	EHT1 Acyl-coenzymeA:ethanol O-acyltransferase that plays a minor role in medium-chain fatty acid ethyl ester biosynthesis; possesses short-chain esterase activity; localizes to lipid particles and the mitochondrial outer membrane	102.599	-97.6973	5.08129	74.328	-44.3169	75.9396	-106.697	-46.5806	95.9793	-55.0558	-1000	NA	-83.0632	-30.1697	-11.0045	-72.1773	102.186	-38.6432	-4.32	-0.179	NA	33.1927	-8.54	-75.3053	-52.5061	0	-82.3066	-41.2938	-57.9192	-45.769	-48.0613	-128.355	59.4909	1.2526	101.365	NA	10.2339	-88.1019	117.308	-96.516	25.0902	-88.5681	NA	NA	NA	-54.4159
YBR178W_ORF	Dubious open reading frame unlikely to encode a protein, based on available experimental and comparative sequence data; partially overlaps the verified gene YBR177C	NA	NA	NA	NA	NA	NA	NA	NA	NA	NA	-16.1	NA	NA	NA	NA	NA	NA	NA	NA	NA	NA	NA	NA	NA	NA	NA	-28.5452	-28.5641	-50.0471	-40.6316	-32.3117	NA	NA	NA	NA	NA	NA	NA	NA	NA	NA	NA	NA	NA	NA	NA
YBR179C_ORF	FZO1 Mitochondrial integral membrane protein involved in mitochondrial fusion and maintenance of the mitochondrial genome; contains N-terminal GTPase domain	-101.317	-97.6973	23.4915	-21.2914	NA	-73.4506	47.7998	-42.4598	108.8	NA	-48.5	-43.4553	-70.5895	32.4639	NA	-78.0027	-103.442	38.5751	-0.0785	-0.357	58.2085	-1.04174	-0.0186	NA	77.3649	-0.14	-85.8351	-44.8592	0.0732988	-56.3197	-43.8728	NA	59.4909	9.90408	-100	NA	2.5421	85.3618	-1000	-69.0434	-40.8822	NA	NA	NA	NA	-48.2281
YBR180W_ORF	DTR1 Putative dityrosine transporter, required for spore wall synthesis; expressed during sporulation; member of the major facilitator superfamily (DHA1 family) of multidrug resistance transporters	NA	NA	NA	NA	NA	NA	NA	NA	NA	NA	43.7842	NA	NA	NA	NA	NA	NA	NA	NA	NA	NA	NA	NA	NA	NA	NA	-40.2875	-29.4785	-51.503	-62.2005	-22.2791	NA	NA	NA	NA	NA	NA	NA	NA	NA	NA	NA	NA	NA	NA	NA
YBR181C_INT_1	RPS6B Protein component of the small (40S) ribosomal subunit; identical to Rps6Ap and has similarity to rat S6 ribosomal protein	NA	NA	-1000	NA	0	-1000	NA	71.69	73.1251	-55.0558	NA	-89.4242	0	26.1513	-35.8152	-78.0027	96.93	NA	0.870698	-15.8	52.7514	-3.50858	-20.4	-85.0972	-70.8865	-11.1	NA	NA	NA	NA	NA	NA	59.4909	-1000	NA	NA	-2.00047	-86.0254	117.308	91.5	-36.8594	NA	NA	NA	NA	60.8214
YBR181C_OCH_DS100_ORF	RPS6B Protein component of the small (40S) ribosomal subunit; identical to Rps6Ap and has similarity to rat S6 ribosomal protein	-101.317	97.3332	-2.23	NA	61.7032	-0.297364	NA	48.655	-108.8	-31.2142	NA	84.1795	52.5119	-26.1513	-49.1699	12.7419	102.186	NA	-27.9	-15.8	64.6067	0.528365	0	-87.0924	-70.8865	0	NA	NA	NA	NA	NA	128.355	-15.0443	-0.97	NA	NA	-0.426758	-87.1846	117.308	-96.6874	48.3002	88.9115	NA	NA	-38.8052	17.5098
YBR181C_ORF	RPS6B Protein component of the small (40S) ribosomal subunit; identical to Rps6Ap and has similarity to rat S6 ribosomal protein	-101.317	97.3332	-22.1	-21.2914	61.7032	-71.7782	47.7998	67.6085	-108.8	-29.9492	-48.5	-97.0332	86.754	13.8602	-25.9987	9.82962	-103.442	-16.1545	-27.9	-1.84	70.133	0.192951	0.0505117	-87.0924	-49.62	0	-86.2426	45.4	-45.7213	73.5221	32.1	-128.355	-8.50869	-0.0557	101.365	NA	-1.49788	-88.1019	-1000	-62.8751	55.6081	88.9115	-82.8504	-68.537	-13.075	9.47897
YBR182C_ORF	SMP1 Putative transcription factor involved in regulating the response to osmotic stress; member of the MADS-box family of transcription factors	NA	NA	-9.17	NA	-53.8894	-75.9396	NA	NA	NA	NA	-39.6	NA	NA	-22.2182	NA	NA	NA	NA	-3.36	NA	NA	-17.6293	-2.19	NA	-73.3182	9.52246	-57.6281	-44.4657	44.5856	-64.5276	-37.1812	NA	59.4909	-1000	NA	NA	NA	NA	NA	NA	NA	NA	NA	NA	NA	-51.3274
YBR183W_ORF	YPC1 Alkaline ceramidase that also has reverse (CoA-independent) ceramide synthase activity, catalyzes both breakdown and synthesis of phytoceramide; overexpression confers fumonisin B1 resistance	-101.317	NA	-27	NA	61.7032	-18.767	NA	69.7835	8.88554	65.8504	-10.9	-97.0332	-83.0632	-1.39473	-25.9987	83.2224	102.186	NA	0.0784523	-19.4	58.2085	-39.5678	0.188335	89.7268	17.1762	-1000	-69.075	-44.059	58.2809	-55.2549	-47.2059	NA	59.4909	-17.7	NA	NA	-3.87183	80.6974	117.308	-86.2884	7.60166	NA	NA	NA	NA	-42.1161
YBR184W_ORF	Putative protein of unknown function; YBR184W is not an essential gene	NA	NA	NA	NA	NA	NA	-106.697	NA	NA	NA	-18.4	NA	NA	NA	NA	NA	NA	38.5751	NA	NA	NA	NA	NA	NA	NA	NA	-37.0761	-16.8936	51.4372	-4.23282	-17.3637	NA	NA	NA	-100	NA	NA	NA	NA	NA	NA	NA	NA	NA	NA	NA
YBR185C_ORF	MBA1 Protein involved in assembly of mitochondrial respiratory complexes; may act as a receptor for proteins destined for export from the mitochondrial matrix to the inner membrane	-101.317	-97.6973	-30.1	NA	-53.8894	-53.368	NA	-42.4598	-108.8	-56.6617	-1000	NA	86.5529	NA	54.6052	84.9045	NA	NA	-19.3	-0.265	NA	-14.6363	-13.5	NA	-52.5061	17.155	-5.60759	-25.1861	0	-46.1965	-45.9374	NA	59.4909	-0.271	NA	NA	NA	-88.1019	NA	NA	40.8822	NA	NA	NA	NA	-42.1161
YBR186W_ORF	PCH2 Nucleolar component of the pachytene checkpoint, which prevents chromosome segregation when recombination and chromosome synapsis are defective; also represses meiotic interhomolog recombination in the rDNA	NA	NA	NA	NA	NA	NA	NA	NA	NA	NA	49.4086	NA	NA	NA	NA	NA	NA	NA	NA	NA	NA	NA	NA	NA	NA	NA	-74.4572	-42.1905	-48.93	-24.8927	-30.4888	NA	NA	NA	NA	NA	NA	NA	NA	NA	NA	NA	NA	NA	NA	NA
YBR187W_ORF	GDT1 Putative protein of unknown function; expression is reduced in a gcr1 null mutant; GFP-fusion protein localizes to the vacuole; expression pattern and physical interactions suggest a possible role in ribosome biogenesis	-101.317	97.3332	5.08129	NA	-32.0463	-71.7782	NA	0	-108.8	-39.202	-48.7	-86.2844	-75.8683	-5.16705	11.0045	5.49991	96.93	NA	0.184469	1.84294	74.7338	2.67927	0	89.7268	-70.8865	0	-46.9566	-58.2772	-49.2656	-60.3706	-50.35	-128.355	-58.5421	0.969846	NA	NA	28.4105	85.3618	-1000	74.9	0	-72.5946	NA	NA	0	4.70438
YBR188C_ORF	NTC20 Member of a complex, including Prp19p, that binds to the spliceosome; required for pre-mRNA splicing	NA	NA	1.82714	NA	-53.8894	11.21	-106.697	NA	108.8	68.9113	-38.1	NA	83.0632	0	-31.0898	-81.1006	-103.442	38.5751	0	38.6882	70.133	9.18717	0	-87.0924	-70.8865	-11.1	-52.8023	-40.12	-51.1273	-57.8278	-43.2391	NA	59.4909	-0.0403	-100	NA	-50.7431	47.482	117.308	98.2	-29.2976	88.9115	NA	-77.8877	NA	-64.0384
YBR189W_INT_1	RPS9B Protein component of the small (40S) ribosomal subunit; nearly identical to Rps9Ap and has similarity to E. coli S4 and rat S9 ribosomal proteins	-91.1828	97.3332	-1000	NA	0	-1000	NA	1.08282	0	68.9113	NA	96.9623	75.8683	-0.970367	-16.0314	84.9045	96.93	NA	0.650983	33.9362	64.6067	-23.6744	0	89.7268	-70.8865	0	NA	NA	NA	NA	NA	-128.355	-17.6051	-1000	NA	NA	-1.14268	-33.1768	-1000	97.6	40.8822	-72.5946	NA	NA	-24.4545	14.2352
YBR189W_OCH__ORF	RPS9B Protein component of the small (40S) ribosomal subunit; nearly identical to Rps9Ap and has similarity to E. coli S4 and rat S9 ribosomal proteins	-101.317	-97.6973	-27.5	NA	-53.8894	-33.6251	NA	0	98.5177	-62.3317	NA	-92.1368	-75.8683	-1000	-11.0045	4.31365	102.186	NA	-24.2	-0.265	74.7338	0.271449	0	-87.0924	-52.5061	-1.26	NA	NA	NA	NA	NA	128.355	-3.66124	-0.0557	NA	NA	-5.97149	82.4445	117.308	-75.2091	-33.2391	88.9115	NA	NA	-10.2775	17.5098
YBR189W_ORF	RPS9B Protein component of the small (40S) ribosomal subunit; nearly identical to Rps9Ap and has similarity to E. coli S4 and rat S9 ribosomal proteins	-101.317	-97.6973	-31.8	96.6744	-53.8894	-36.3794	47.7998	0	108.8	-31.2142	-42.1	96.9623	-83.0632	-1000	-11.0045	7.60481	-103.442	-24.8609	-24.2	-1.08	81.2545	0.528365	0	-85.0972	-52.5061	-0.216	-69.1082	-57.484	-27.1669	2.69917	-43.0863	128.355	-2.35068	-0.0232	55.9011	NA	-4.76012	-88.1019	-1000	-70.8627	-39.0474	88.9115	-80.2392	-68.0304	-13.075	19.2543
YBR190W_ORF	Dubious open reading frame unlikely to encode a protein, based on experimental and comparative sequence data; partially overlaps the verified ribosomal protein gene RPL21A/YBR191W	NA	NA	NA	NA	NA	NA	-106.697	NA	NA	NA	-8.35	NA	NA	NA	NA	NA	NA	38.5751	NA	NA	NA	NA	NA	NA	NA	NA	-54.7513	-35.1143	-32.3239	-69.2045	-34.7212	NA	NA	NA	-100	NA	NA	NA	NA	NA	NA	NA	NA	-78.7405	NA	NA
YBR191W_INT_1	RPL21A Protein component of the large (60S) ribosomal subunit, nearly identical to Rpl21Bp and has similarity to rat L21 ribosomal protein	NA	NA	NA	NA	0	-30.2087	NA	NA	100.247	NA	NA	NA	0	0.785029	NA	78.0027	102.186	NA	0	NA	64.6067	-11.8484	NA	25.6201	37.6681	0.21615	NA	NA	NA	NA	NA	NA	-52.3048	-1000	NA	NA	-1000	-70.0379	NA	NA	NA	NA	NA	NA	NA	-66.6189
YBR191W_ORF	RPL21A Protein component of the large (60S) ribosomal subunit, nearly identical to Rpl21Bp and has similarity to rat L21 ribosomal protein	102.261	-97.6973	14.9609	74.328	61.7032	45.7139	-71.3811	-44.4893	-108.8	-25.507	-22.8	96.9623	86.754	20.7714	35.8152	5.49991	-103.442	-38.6432	0.345624	17.5065	58.2085	0.834716	0	50.2684	-70.8865	11.0797	75.5115	45.7	-42.1614	28.694	50.4	-128.355	-5.90914	-8.75	55.9011	NA	-1000	82.4445	117.308	77	36.8594	88.9115	NA	-68.537	-13.075	23.3539
YBR192W_ORF	RIM2 Mitochondrial pyrimidine nucleotide transporter; imports pyrimidine nucleoside triphosphates and exports pyrimidine nucleoside monophosphates; member of the mitochondrial carrier family	-101.317	NA	0	NA	-44.3169	45.7139	-106.697	NA	108.8	68.9113	-27.7	-83.345	-75.8683	-31.462	51.5355	-66.8271	-103.442	38.5751	-19.3	26.0974	84.1356	0.987027	-4.52	-65.4671	-70.8865	7.83756	-68.802	-51.1247	0	-65.604	-41.03	NA	59.4909	0	-100	NA	2.5421	-88.1019	-1000	-88.9656	52.5587	NA	-82.8504	NA	-43.9848	-53.0246
YBR193C_ORF	MED8 Subunit of the RNA polymerase II mediator complex; associates with core polymerase subunits to form the RNA polymerase II holoenzyme; essential for transcriptional regulation	-101.317	NA	26.0179	NA	-53.8894	45.7139	NA	-44.4893	108.8	-41.4259	-47.9	-85.8002	-70.5895	-6.12166	14.0275	-57.8866	-103.442	NA	-24.2	0.0457084	-100	-30.8948	0.0175611	89.7268	-70.8865	-1.89	-18.6132	-14.2165	-52.3572	-24.5755	-45.0572	NA	59.4909	-0.383	NA	NA	-47.5559	85.3618	-1000	-94.6554	17.599	NA	NA	NA	50.1183	60.8214
YBR194W_ORF	Protein proposed to be associated with the nuclear pore complex; null mutant displays decreased frequency of mitochondrial genome loss (petite formation) and a severe growth defect in minimal glycerol media	NA	NA	-5.08	NA	44.3169	-27.3961	NA	NA	108.8	-62.3317	-38.9	NA	-75.8683	15.1318	0	81.1006	102.186	NA	0	NA	74.7338	-39.8774	0	NA	17.1762	0.0450556	-63.2019	-49.4241	-49.1172	-56.4718	-48.4676	NA	59.4909	-1000	NA	NA	-28.4105	NA	117.308	94	NA	NA	NA	NA	NA	-31.0344
YBR195C_ORF	MSI1 Subunit of chromatin assembly factor I (CAF-1), negative regulator of the RAS/cAMP pathway via sequestration of Npr1p kinase; localizes to the nucleus and cytoplasm; homologous to human retinoblastoma binding proteins RbAp48 and RbAp46	-101.317	97.3332	26.0179	NA	61.7032	75.9396	-106.697	-50.8503	-108.8	-62.3317	-6.6	96.9623	83.0632	5.16705	2.36695	-81.1006	NA	-38.6432	-27.9	0	74.7338	-22.1721	0	-49.1426	77.3649	-6.37	-18.068	-33.0589	-36.8222	-66.7206	-42.2194	NA	59.4909	-1.63	-100	NA	-42.2586	70.0379	-1000	98.1	47.0055	NA	NA	NA	16.7257	60.8214
YBR196C_ORF	PGI1 Glycolytic enzyme phosphoglucose isomerase, catalyzes the interconversion of glucose-6-phosphate and fructose-6-phosphate; required for cell cycle progression and completion of the gluconeogenic events of sporulation	102.599	-97.6973	0.705443	74.328	-32.0463	-40.0111	47.7998	NA	108.8	-61.4848	-31.1	96.9623	86.754	-0.195248	46.3883	-54.1329	102.186	-6.55893	-0.125	-15.8	81.2545	-36.4404	-16.6	-76.4868	46.8734	-0.0142	-86.6069	-30.6432	-36.4355	-58.6595	-38.9036	128.355	-3.66124	0	-100	NA	48.5383	82.4445	117.308	-78.469	-19.5944	88.9115	31.7722	-76.7692	-28.2728	9.47897
YBR197C_ORF	Putative protein of unknown function; green fluorescent protein (GFP)-fusion protein localizes to the cytoplasm and nucleus; YBR197C is not an essential gene	NA	NA	-22.1	-21.2914	56.8884	0	-106.697	70.2717	108.8	67.6875	37.4646	-71.429	-83.0632	0.625891	11.0045	-81.1006	102.186	38.5751	0	0	70.133	2.67927	8.53803	89.7268	-46.8734	-24.1	-6.652	-62.64	-36.5076	-61.4099	-48.7674	NA	58.7914	-3.3	101.365	NA	21.1381	76.4138	-1000	98	4.74479	NA	0	NA	NA	-65.6526
YBR198C_ORF	TAF5 Subunit (90 kDa) of TFIID and SAGA complexes, involved in RNA polymerase II transcription initiation and in chromatin modification	102.599	97.3332	0.36257	96.6744	61.7032	59.7352	47.7998	17.728	108.8	61.8811	45.7064	96.9623	86.754	4.22736	-35.8152	54.1329	102.186	-16.1545	-1.59	-14	84.1356	-30.8948	-0.423	-75.3053	77.3649	-2.72	81.3494	46.8	-54.2716	76.6138	32.7	128.355	59.4909	2.64134	-100	NA	0.144396	80.6974	117.308	-97.8478	-40.8822	NA	14.6756	NA	28.2728	-53.0246
YBR199W_ORF	KTR4 Putative mannosyltransferase involved in protein glycosylation; member of the KRE2/MNT1 mannosyltransferase family	-101.317	97.3332	0.444258	-21.2914	-44.3169	9.56478	-106.697	7.79293	108.8	66.7163	-33.9	-85.8002	-75.8683	30.1697	-33.3823	84.9045	-103.442	38.5751	29.1919	-19.4	-100	29.5615	-9	-70.9585	-73.3182	-0.0844	-83.1134	-63.504	-44.7013	-73.162	-48.6753	128.355	59.4909	0.270841	101.365	NA	3.87183	-88.1019	-1000	97.9	2.87098	88.9115	-77.5472	NA	-43.9848	-54.4159
YBR200W_ORF	BEM1 Protein containing SH3-domains, involved in establishing cell polarity and morphogenesis; functions as a scaffold protein for complexes that include Cdc24p, Ste5p, Ste20p, and Rsr1p	51.9691	-97.6973	0	-21.2914	-44.3169	16.0587	47.7998	-50.8503	48.6839	68.9113	-1000	-71.5089	-83.0632	7.86325	NA	-72.1773	-103.442	38.5751	-13.5	-0.488	85.3859	-5.33217	-1.25	-75.3053	-70.8865	-0.0142	-52.5204	-36.9963	-29.5872	-21.1317	-40.2998	NA	59.4909	0.0948236	101.365	NA	2.5421	-88.1019	117.308	-36.2013	3.37857	NA	-82.8504	NA	NA	-43.291
YBR201W_ORF	DER1 Endoplasmic reticulum membrane protein, required for ER-associated protein degradation of misfolded or unassembled proteins; N- and C- termini protrude into the cytoplasm, has similarity to Dfm1p	-101.317	-97.6973	-0.363	NA	58.9027	-30.2087	NA	-42.4598	-108.8	-51.4158	-9.55	NA	-83.0632	1.39473	-23.3753	-66.8271	96.93	NA	7.71003	-37.1	70.133	-19.254	-19.9	89.7268	-52.5061	-0.14	-16.9507	-44.4781	-31.7214	-47.7424	-41.5624	NA	59.4909	-1000	NA	NA	-23.5176	-76.4138	-1000	-51.693	-25.0902	NA	NA	NA	NA	-46.7692
YBR202W_ORF	MCM7 Component of the hexameric MCM complex, which is important for priming origins of DNA replication in G1 and becomes an active ATP-dependent helicase that promotes DNA melting and elongation when activated by Cdc7p-Dbf4p in S-phase	NA	-97.6973	6.95495	NA	-32.0463	77.0696	NA	68.5392	108.8	68.9113	-45.8	-92.1368	-70.5895	-1.97263	NA	-81.1006	102.186	NA	-0.0253	-0.868	-100	-1.19988	-1000	-75.3053	-70.8865	0	-71.5109	-55.3062	-22.2039	-63.8994	2.26	NA	-43.6323	1.62707	NA	NA	3.87183	-88.1019	-1000	-59.0586	-47.0055	NA	NA	NA	0	-42.1161
YBR203W_ORF	COS111 Protein required for resistance to the antifungal drug ciclopirox olamine; not related to the subtelomerically-encoded COS family; the authentic, non-tagged protein is detected in highly purified mitochondria in high-throughput studies	NA	NA	-1.44	96.6744	-53.8894	-7.38877	-106.697	NA	108.8	62.4027	0	NA	86.754	-2.69327	-11.0045	82.4933	96.93	38.5751	-0.0253	NA	NA	-1.47705	-1000	-87.0924	-73.3182	0	-27.4083	-57.3673	-48.7857	-59.4904	-49.6656	NA	59.4909	-0.0232	-100	NA	45.2045	NA	117.308	95.8	NA	NA	NA	-78.3073	NA	NA
YBR204C_ORF	Serine hydrolase; YBR204C is not an essential gene	102.599	NA	0.049327	96.6744	56.8884	76.6225	47.7998	-48.6551	67.297	NA	-6.63	96.9623	-70.5895	0.282652	33.3823	83.2224	96.93	-38.6432	-0.239	-31.6	-100	-28.2261	-12.6	-82.3552	-73.3182	1.26051	-26.5434	-28.0506	-16.7947	-59.8387	-20.8906	NA	59.4909	24.3732	101.365	NA	21.1381	54.883	117.308	89.2	27.4186	NA	NA	NA	NA	-37.4709
YBR205W_ORF	KTR3 Putative alpha-1,2-mannosyltransferase involved in O- and N-linked protein glycosylation; member of the KRE2/MNT1 mannosyltransferase family	-101.317	-97.6973	0	-21.2914	-44.3169	62.5802	-106.697	71.69	-108.8	65.8504	-15.9	-73.4912	-62.3403	0.785029	31.0898	82.4933	102.186	38.5751	29.1919	0.642681	-100	22.1721	-5.52	-75.3053	-70.8865	-24.1	-30.3917	-43.2841	-26.1258	-46.5965	-49.9624	NA	59.4909	0.0216508	101.365	NA	23.5176	54.883	-1000	-97.2569	4.14408	-72.5946	NA	76.7692	49.2203	-56.8868
YBR206W_ORF	Dubious open reading frame unlikely to encode a protein, based on available experimental and comparative sequence data; partially overlaps the verified gene KTR3	NA	-97.6973	0.049327	96.6744	-32.0463	30.2087	47.7998	-63.7361	108.8	62.2085	-1000	NA	-55.9273	0.970367	42.797	81.1006	-103.442	-38.6432	0.492924	2.30171	-100	1.19988	0.0175611	60.7059	77.3614	14.2275	-32.3323	-18.8913	-14.9851	-26.5708	-42.3135	NA	59.4909	0	101.365	NA	10.2339	17.4503	117.308	-97.0796	1.59709	NA	NA	NA	NA	-48.2281
YBR207W_ORF	FTH1 Putative high affinity iron transporter involved in transport of intravacuolar stores of iron; forms complex with Fet5p; expression is regulated by iron; proposed to play indirect role in endocytosis	102.599	84.7227	14.9609	-21.2914	-44.3169	-71.7782	47.7998	-66.2914	37.7309	65.1532	49.3855	NA	-70.5895	29.0009	-50.5225	78.0027	96.93	-38.6432	-27.9	-37.1	NA	-14.6363	-11.1	89.7268	77.3649	0	78.7828	34.1	27.7631	72.3252	44.2	NA	59.4909	2.64134	101.365	NA	11.9429	70.0379	-1000	95.2	23.0803	NA	NA	NA	NA	-42.1161
YBR208C_ORF	DUR1,2 Urea amidolyase, contains both urea carboxylase and allophanate hydrolase activities, degrades urea to CO2 and NH3; expression sensitive to nitrogen catabolite repression and induced by allophanate, an intermediate in allantoin degradation	102.599	-97.6973	13.3928	-21.2914	-44.3169	-67.7301	-71.3811	NA	108.8	NA	27.6791	NA	-75.8683	-3.6936	NA	15.569	-103.442	38.5751	-0.346	-0.643	77.785	-19.254	-20.5	-79.9613	-73.3182	-0.0844	81.0077	-60.1766	46.5218	57.3829	47	NA	-53.5445	28.631	-100	NA	11.9429	73.2751	NA	97.9	NA	-88.5681	76.5836	74.527	NA	-42.1161
YBR209W_ORF	Dubious open reading frame unlikely to encode a protein, based on available experimental and comparative sequence data; YBR209W is not an essential gene	NA	NA	NA	NA	NA	NA	NA	NA	NA	NA	48.4263	NA	NA	NA	NA	NA	NA	NA	NA	NA	NA	NA	NA	NA	NA	NA	85.378	60.3	58.1439	-73.0417	50.4	NA	NA	NA	NA	NA	NA	NA	NA	NA	NA	NA	NA	NA	NA	NA
YBR210W_ORF	ERV15 Protein involved in export of proteins from the endoplasmic reticulum, has similarity to Erv14p	102.599	25.4347	-26	96.6744	5.85059	-74.6345	-106.697	-61.8541	-108.8	-51.4158	46.5372	-89.4242	-83.0632	3.21515	0	7.60481	102.186	NA	0	0	52.7514	0	0	89.7268	76.3216	0	-62.6042	-63.3879	-44.1992	76.6201	0	NA	59.4909	-1000	101.365	NA	-0.426758	80.6974	-1000	58.4	25.0902	NA	62.444	NA	0	-63.2213
YBR211C_ORF	AME1 Essential kinetochore protein associated with microtubules and spindle pole bodies; component of the kinetochore sub-complex COMA (Ctf19p, Okp1p, Mcm21p, Ame1p); involved in spindle checkpoint maintenance	NA	NA	13.3928	-21.2914	54.7935	45.7139	47.7998	NA	-108.8	-47.3299	-41.8	NA	83.9891	32.4639	0.422517	-44.3309	NA	38.5751	0.0784523	NA	NA	8.11416	NA	-77.1659	-70.8865	0.139904	-25.1986	-47.6729	-47.4218	-71.2623	0	NA	59.4909	-0.0557	-100	NA	-46.5485	85.3618	117.308	75.7	NA	NA	NA	68.0304	7.24972	-51.3274
YBR212W_ORF	NGR1 RNA binding protein that negatively regulates growth rate; interacts with the 3' UTR of the mitochondrial porin (POR1) mRNA and enhances its degradation; overexpression impairs mitochondrial function; expressed in stationary phase	102.599	-55.2603	0	96.6744	-26.5367	71.7782	-106.697	NA	-108.8	NA	0	-38.3978	86.754	26.1513	31.0898	-54.1329	-103.442	-32.1567	7.71003	22.6604	-100	-19.254	-0.115	89.7268	77.3649	0	-81.6412	14.2	-50.0734	-53.2439	47.6	NA	59.4909	0	101.365	NA	0.426758	-87.9152	117.308	-72.3523	-34.9282	NA	-79.3588	6.88342	0	-66.6189
YBR213W_ORF	MET8 Bifunctional dehydrogenase and ferrochelatase, involved in the biosynthesis of siroheme, a prosthetic group used by sulfite reductase; required for sulfate assimilation and methionine biosynthesis	-101.317	NA	-4.29	NA	NA	45.7139	NA	-46.5806	108.8	68.9113	-25.9	NA	-52.5119	-7.86325	-50.5225	-54.1329	NA	NA	1.58769	-17.5	-100	23.6744	-0.423	-82.8093	-70.8865	-23.4	-36.5023	-48.8022	-47.4201	54.6338	-43.1024	NA	-53.5445	-0.0232	NA	NA	NA	NA	NA	NA	-3.37857	NA	NA	NA	47.3991	-41.1149
YBR214W_ORF	SDS24 One of two S. cerevisiae homologs (Sds23p and Sds24p) of the Schizosaccharomyces pombe Sds23 protein, which genetic studies have implicated in APC/cyclosome regulation; may play an indirect role in fluid-phase endocytosis	102.599	97.3332	8.0402	96.6744	-26.5367	77.0696	-71.3811	-53.5091	61.4784	68.9113	0	-89.4242	86.754	27.5853	NA	-72.1773	-103.442	-28.2612	30.3745	-12.1	-100	-36.4404	5.52311	89.7268	46.8734	-1.26	-34.2376	-44.1744	-42.7139	-72.0495	-47.4404	NA	59.4909	2.0961	-100	NA	18.5597	78.7616	117.308	-65.7857	-29.2976	NA	-82.8504	NA	0	-53.0246
YBR215W_ORF	HPC2 Subunit of the HIR complex, a nucleosome assembly complex involved in regulation of histone gene transcription; mutants display synthetic defects with subunits of FACT, a complex that allows passage of RNA Pol II through nucleosomes	-91.1828	84.7227	5.08129	NA	0.237571	-59.7352	NA	-46.5806	-108.8	-62.3317	10.3696	-97.0332	0	0.625891	NA	-57.8866	96.93	NA	-1000	-22.7	-100	-0.834716	-9.54	-65.4671	-73.3182	-0.0365	-85.4734	-61.8599	-56.7295	-75.2569	-50.4139	NA	-31.75	-12.5	NA	NA	-47.5559	-86.3967	117.308	-52.2569	-2.36537	NA	NA	NA	NA	-43.291
YBR216C_ORF	YBP1 Protein required for oxidation of specific cysteine residues of the transcription factor Yap1p, resulting in the nuclear localization of Yap1p in response to stress	-101.317	NA	0.544397	96.6744	-53.8894	53.368	47.7998	NA	-108.8	NA	38.531	-62.079	-83.0632	-13.8602	NA	-57.8866	-103.442	-38.6432	-0.0253	-29.2	NA	-1.19988	-1000	-79.9613	-70.8865	7.83756	62.1515	63.4	41.3648	53.701	41.4	NA	59.4909	4.66043	-100	NA	0.903079	-88.1019	NA	-92.9137	NA	NA	NA	NA	NA	-41.1149
YBR217W_ORF	ATG12 Ubiquitin-like modifier, conjugated via an isopeptide bond to a lysine residue of Atg5p by the E1 enzyme, Atg7p, and the E2 enzyme, Atg10p, a step that is essential for autophagy	NA	NA	-3.71	-21.2914	-53.8894	40.0111	47.7998	-42.4598	-108.8	68.9113	-32.5	NA	-75.8683	3.6936	-50.5225	-82.4933	-103.442	38.5751	0	38.9339	84.1356	26.5753	0	-82.3552	-52.5061	-0.0844	-36.8193	-44.0327	-30.466	0	-43.3987	NA	59.4909	-1000	101.365	NA	-42.2586	76.4138	-1000	-96.7195	14.3575	-88.5681	NA	-68.0304	NA	-51.3274
YBR218C_ORF	PYC2 Pyruvate carboxylase isoform, cytoplasmic enzyme that converts pyruvate to oxaloacetate; highly similar to isoform Pyc1p but differentially regulated; mutations in the human homolog are associated with lactic acidosis	-101.317	97.3332	0.294721	57.7723	-26.5367	-67.7301	47.7998	-63.7361	-108.8	37.4699	46.5845	96.9623	-52.5119	-1.68925	-12.4208	-72.1773	102.186	-8.64046	-1000	-0.0538	-100	-5.33217	8.53803	-38.0642	77.3649	-1000	62.8205	-59.574	-55.7484	43.2285	49.5	-128.355	-29.7551	0.147263	101.365	NA	7.07323	64.4467	-1000	97.9	-42.3782	-88.5681	62.444	-76.7692	-43.9848	-48.2281
YBR219C_ORF	Putative protein of unknown function; YBR219C is not an essential gene	NA	NA	NA	-21.2914	NA	NA	47.7998	NA	NA	NA	45.0458	NA	NA	NA	NA	NA	NA	-38.6432	NA	NA	NA	NA	NA	NA	NA	NA	-48.4023	-34.798	58.3428	-63.6977	44.2	NA	NA	NA	-100	NA	NA	NA	NA	NA	NA	NA	NA	NA	NA	NA
YBR220C_ORF	Putative protein of unknown function; YBR220C is not an essential gene	-101.317	-97.6973	16.4054	NA	-32.0463	11.21	NA	7.79293	108.8	50.2764	40.5482	-85.8002	-75.8683	-27.5853	-28.127	-72.1773	-103.442	NA	28.871	-6.36	-100	35.4533	-0.0186	-68.8725	-70.8865	19.5511	-60.3146	-35.0289	-46.8516	-75.3326	41.3	NA	59.4909	4.66043	NA	NA	0.268759	26.785	-1000	98.2	23.0803	NA	NA	NA	24.4545	-41.1149
YBR221C_ORF	PDB1 E1 beta subunit of the pyruvate dehydrogenase (PDH) complex, which is an evolutionarily-conserved multi-protein complex found in mitochondria	-101.317	97.3332	0.705443	57.7723	-32.0463	-65.2745	-106.697	-56.4182	-108.8	-37.4699	-1.5	96.9623	-75.8683	-0.118186	53.3585	-72.1773	102.186	-16.1545	-0.493	-5.34	-100	-37.5128	8.53803	-68.8725	-70.8865	-0.0142	-55.0847	-54.3061	-53.5175	37.9157	0.0705	-128.355	-3.66124	9.90408	101.365	NA	-48.5383	85.3618	117.308	-70.5363	-36.8594	-88.5681	76.5836	-68.537	-28.2728	42.1161
YBR222C_ORF	PCS60 Peroxisomal AMP-binding protein, localizes to both the peroxisomal peripheral membrane and matrix, expression is highly inducible by oleic acid, similar to E. coli long chain acyl-CoA synthetase	102.599	-97.6973	-27.9	96.6744	-26.5367	-65.2745	47.7998	-67.6085	73.1251	NA	-23.5	NA	-83.0632	-34.7594	-31.0898	-54.1329	-103.442	38.5751	28.2384	-0.488	-100	30.8948	-1000	NA	-70.8865	-0.216	-29.2403	-16.5165	-37.9053	-30.5154	-31.7304	NA	-43.6323	0.69883	-100	NA	0	85.3618	-1000	-76.5311	-34.9282	NA	NA	NA	NA	-64.6971
YBR223C_ORF	TDP1 Tyrosyl-DNA Phosphodiesterase I, hydrolyzes 3'-phosphotyrosyl bonds to generate 3'-phosphate DNA and tyrosine, involved in the repair of DNA lesions created by topoisomerase I	NA	NA	-1.44	-21.2914	NA	53.368	47.7998	NA	108.8	NA	-45	NA	-43.7386	NA	-53.7978	-72.1773	NA	38.5751	NA	NA	NA	-17.6293	-11.1	NA	-73.3182	NA	-43.4233	-28.3167	36.7173	-74.5889	-49.5876	NA	59.4909	NA	-100	NA	NA	NA	NA	NA	NA	NA	NA	NA	NA	-49.8254
YBR224W_ORF	Dubious open reading frame unlikely to encode a protein, based on available experimental and comparative sequence data; partially overlaps the verified gene TDP1	NA	NA	NA	NA	NA	NA	NA	NA	NA	NA	45.0582	NA	NA	NA	NA	NA	NA	NA	NA	NA	NA	NA	NA	NA	NA	NA	-64.4208	-62.8844	-54.8028	-72.8978	-46.488	NA	NA	NA	NA	NA	NA	NA	NA	NA	NA	NA	NA	NA	NA	NA
YBR225W_ORF	Putative protein of unknown function; non-essential gene identified in a screen for mutants affected in mannosylphophorylation of cell wall components	NA	NA	23.4915	-21.2914	-44.3169	-74.6345	47.7998	NA	108.8	NA	0.392502	NA	-43.7386	11.1764	NA	82.4933	NA	-38.6432	-23	NA	85.3859	-5.33217	-1000	-70.0786	-52.5061	0	-79.2963	60.5	55.1913	-75.9391	-44.5606	NA	59.4909	-27.5	-100	NA	5.97149	82.4445	NA	-62.064	NA	NA	NA	67.1781	NA	-43.291
YBR226C_ORF	Dubious open reading frame unlikely to encode a protein, based on available experimental and comparative sequence data; partially overlaps the uncharacterized ORF YBR225W	NA	NA	NA	NA	NA	NA	NA	NA	NA	NA	49.1199	NA	NA	NA	NA	NA	NA	NA	NA	NA	NA	NA	NA	NA	NA	NA	-86.3742	63.5	-58.287	-73.4709	-49.4948	NA	NA	NA	NA	NA	NA	NA	NA	NA	NA	NA	NA	NA	NA	NA
YBR227C_ORF	MCX1 Mitochondrial ATP-binding protein, possibly a mitochondrial chaperone with non-proteolytic function; similar to bacterial ClpX proteins	NA	97.3332	26.0179	-21.2914	-32.0463	-56.6807	47.7998	68.2019	48.6839	NA	-32.3	-73.4912	-55.9273	2.69327	-47.8831	-66.8271	96.93	-38.6432	-1000	-0.488	NA	-39.8774	-15.2	-68.8725	-70.8865	-0.0142	-17.9865	-29.01	-44.5124	-63.2394	-47.8694	NA	59.4909	-7.67	-100	NA	23.5176	-88.1019	-1000	-83.2314	-1.88985	NA	NA	NA	NA	-42.1161
YBR228W_ORF	SLX1 Subunit of a complex, with Slx4p, that hydrolyzes 5' branches from duplex DNA in response to stalled or converging replication forks; function overlaps with that of Sgs1p-Top3p	NA	NA	-6.95	NA	61.7032	11.21	NA	NA	61.4784	NA	37.8985	NA	-48.354	-29.0009	NA	84.9045	-103.442	NA	-13.5	NA	52.7514	5.33217	-17.9	-68.8725	-70.8865	0.824877	-23.9946	-39.9996	-37.5555	-55.8988	-29.9346	NA	59.4909	-0.0403	NA	NA	NA	NA	NA	NA	NA	NA	NA	NA	NA	-51.3274
YBR229C_ORF	ROT2 Glucosidase II catalytic subunit required for normal cell wall synthesis; mutations in rot2 suppress tor2 mutations, and are synthetically lethal with rot1 mutations	NA	97.3332	3.12141	NA	-26.5367	-42.6067	NA	-46.5806	-108.8	NA	4.13419	-69.3139	-29.0498	13.8602	17.5735	-66.8271	102.186	NA	-1000	2.87378	-100	-4.67962	6.54547	NA	-70.8865	19.5511	-86.2847	63.5	57.9613	76.6377	-49.3305	NA	59.4909	0.0403485	NA	NA	0.623477	70.0379	NA	-93.207	-43.9444	NA	NA	NA	-20.2791	-42.1161
YBR230C_ORF	OM14 Integral mitochondrial outer membrane protein; abundance is decreased in cells grown in glucose relative to other carbon sources; appears to contain 3 alpha-helical transmembrane segments; ORF encodes a 97-basepair intron	102.599	97.3332	-1.05	NA	0	-1000	NA	-42.4598	-108.8	-22.9399	0	-85.8002	-83.0632	-6.81144	1.74467	-57.8866	102.186	NA	0.0229114	2.30171	58.2085	-39.9848	0	53.8645	-73.3182	0	-6.52929	58.7	-9.42902	-67.085	-16.2932	-128.355	59.4909	-0.0232	NA	NA	-1000	70.0379	117.308	-55.495	-0.381725	88.9115	NA	NA	0	-41.1149
YBR230W-A_ONO_ORF	Putative protein of unknown function	NA	NA	-0.544	NA	61.7032	-53.368	NA	NA	-108.8	-37.4699	NA	NA	-83.0632	-5.16705	49.1699	84.9045	NA	NA	-4.32	NA	81.2545	0	0.0175611	89.7268	77.3649	-14.2	NA	NA	NA	NA	NA	NA	-53.5445	-1000	NA	NA	-7.07323	NA	-1000	93.6	NA	NA	NA	NA	NA	-42.1161
YBR231C_ORF	SWC5 Protein of unknown function, component of the SWR1 complex, which exchanges histone variant H2AZ (Htz1p) for chromatin-bound histone H2A	102.599	NA	-4.29	NA	61.3276	-40.0111	NA	0	48.6839	NA	-33.3	NA	-75.8683	-20.7714	-21.1997	-78.0027	96.93	NA	9.08736	-14	81.2545	0	-10.2	-68.8725	-70.8865	-0.216	-26.9233	-34.4988	-36.3837	-61.5645	50.6	NA	59.4909	-0.0557	NA	NA	-36.69	-88.1019	-1000	NA	-12.8811	NA	NA	NA	NA	-63.5434
YBR232C_ORF	Dubious open reading frame unlikely to encode a protein, based on available experimental and comparative sequence data	NA	NA	NA	NA	NA	NA	-71.3811	NA	NA	NA	0	NA	NA	NA	NA	NA	NA	38.5751	NA	NA	NA	NA	NA	NA	NA	NA	-50.2251	-42.0783	-52.7622	-69.932	-43.9066	NA	NA	NA	-100	NA	NA	NA	NA	NA	NA	NA	71.5805	61.5684	NA	NA
YBR233W_ORF	PBP2 RNA binding protein with similarity to mammalian heterogeneous nuclear RNP K protein, involved in the regulation of telomere position effect and telomere length	NA	NA	8.0402	NA	-32.0463	-16.0587	NA	NA	108.8	NA	0	NA	-52.5119	1.68925	14.0275	-49.3976	-103.442	NA	-0.871	NA	-100	-0.987027	-5.52	79.9613	-70.8865	-0.0365	-41.4024	-27.728	57.5485	-69.2569	-49.9635	NA	59.4909	17.6683	NA	NA	0.903079	85.3618	-1000	-77.1031	NA	NA	NA	NA	-32.132	-41.1149
YBR233W-A_ORF	DAD3 Essential subunit of the Dam1 complex (aka DASH complex), couples kinetochores to the force produced by MT depolymerization thereby aiding in chromosome segregation; is transferred to the kinetochore prior to mitosis	-91.1828	84.7227	-1.83	NA	60.3979	67.7301	NA	-48.6551	-108.8	-60.7833	NA	NA	-75.8683	36.6717	2.90661	-72.1773	-103.442	NA	3.35782	0	-100	-30.8948	0	89.7268	-70.8865	7.83756	NA	NA	NA	NA	NA	NA	-58.5421	-0.383	NA	NA	-0.268759	-88.1019	-1000	-90.8587	-14.3575	-54.8008	NA	NA	-35.6046	-65.5719
YBR234C_ORF	ARC40 Subunit of the ARP2/3 complex, which is required for the motility and integrity of cortical actin patches	-101.317	97.3332	3.12141	-21.2914	-32.0463	-16.0587	-71.3811	-48.6551	108.8	68.9113	-4.7	96.9623	-75.8683	-0.369041	-31.0898	81.1006	102.186	38.5751	4.31924	-0.488	-100	0.987027	0.0809782	89.7268	-73.3182	-1000	-23.655	-23.9206	-32.3205	-12.1915	-50.4088	-128.355	-2.35068	28.631	-100	NA	-28.4105	64.4467	117.308	-90.2746	7.60166	88.9115	67.9369	70.6903	-38.8052	61.9455
YBR235W_ORF	Putative ion transporter, similar to mammalian electroneutral Na(+)-(K+)-C1- cotransporter family; YBR235W is not an essential gene	NA	NA	-28.4	NA	NA	-76.6225	47.7998	NA	-108.8	NA	12.7894	NA	-48.354	-0.970367	NA	-54.1329	NA	38.5751	-1000	NA	NA	-4.67962	-16	NA	77.3649	0.338504	-44.7549	-54.0577	58.1304	-67.4363	43.4	NA	-45.4054	0.529662	-100	NA	NA	64.4467	NA	68.3	NA	NA	NA	NA	NA	-39.1927
YBR236C_ORF	ABD1 Methyltransferase, catalyzes the transfer of a methyl group from S-adenosylmethionine to the GpppN terminus of capped mRNA	-101.317	97.3332	26.0179	NA	-32.0463	77.0696	-106.697	-53.5091	-108.8	68.9113	-9.92	-71.429	-29.0498	37.4719	47.8831	-72.1773	-103.442	38.5751	-6.59	17.5065	-100	-20.6057	-2.19	-76.4868	-73.3182	-1000	-55.545	-30.0453	-40.5593	-33.0273	-35.077	NA	-46.9832	-1.63	-100	NA	-49.3052	80.6974	-1000	53.5	56.4867	NA	38.1472	NA	NA	-63.5434
YBR237W_ORF	PRP5 RNA helicase in the DEAD-box family, necessary for prespliceosome formation, bridges U1 and U2 snRNPs and enables stable U2 snRNP association with intron RNA	NA	NA	-6.95	NA	55.8292	-73.4506	NA	NA	-108.8	-62.3317	41.7938	NA	75.8683	8.84984	NA	-72.1773	102.186	NA	-1000	NA	-100	-35.4533	-2.19	NA	-70.8865	-1.26	-84.1157	62.4	54.6779	-70.7839	50.3	NA	59.4909	-0.699	NA	NA	4.76012	-78.7616	-1000	-86.6927	NA	NA	NA	NA	NA	-66.6189
YBR238C_ORF	Mitochondrial membrane protein with similarity to Rmd9p; not required for respiratory growth but causes a synthetic respiratory defect in combination with rmd9 mutations; transcriptionally up-regulated by TOR; deletion increases life span	102.599	97.3332	0.544397	-21.2914	-44.3169	-42.6067	-71.3811	-50.8503	-108.8	-47.3299	0.0400399	-69.3139	86.754	-1.1499	17.5735	-78.0027	102.186	-28.2612	-25.2	0.867734	-100	-3.06119	-1000	87.3953	-73.3182	0	-86.6281	35.2	-14.2795	-13.006	-46.8378	128.355	59.4909	0	101.365	NA	3.04851	-88.1019	117.308	98.1	-50.6841	-42.1057	-82.8504	6.27005	0	-66.4014
YBR239C_ORF	Putative protein of unknown function; green fluorescent protein (GFP)-fusion protein localizes to the cytoplasm and nucleus; plays a role in restricting Ty1 transposition	NA	NA	NA	-21.2914	NA	NA	-71.3811	NA	NA	NA	0	NA	NA	NA	NA	NA	NA	-38.6432	NA	NA	NA	NA	NA	NA	NA	NA	-44.9041	-37.3575	-43.9309	-59.9555	49.6	NA	NA	NA	-100	NA	NA	NA	NA	NA	NA	NA	29.3902	NA	NA	NA
YBR240C_ORF	THI2 Zinc finger protein of the Zn(II)2Cys6 type, probable transcriptional activator of thiamine biosynthetic genes	NA	NA	NA	NA	NA	NA	-106.697	NA	NA	NA	-46.8	NA	NA	NA	NA	NA	NA	38.5751	NA	NA	NA	NA	NA	NA	NA	NA	-59.1405	-29.9447	57.4511	-61.0453	-39.1331	NA	NA	NA	-100	NA	NA	NA	NA	NA	NA	NA	56.4478	68.0304	NA	NA
YBR241C_ORF	Putative transporter, member of the sugar porter family; green fluorescent protein (GFP)-fusion protein localizes to the vacuolar membrane; YBR241C is not an essential gene	NA	NA	-23.5	NA	-44.3169	70.0457	NA	NA	108.8	NA	-37.1	NA	-48.354	-1000	NA	-54.1329	102.186	NA	-1.59	NA	84.1356	-11.8484	-1000	89.7268	-52.5061	0	-26.2123	-34.9535	-46.1662	-48.2024	-32.1064	NA	58.7914	27.722	NA	NA	3.04851	NA	NA	-80.51	NA	NA	NA	NA	NA	-42.1161
YBR242W_ORF	Putative protein of unknown function; green fluorescent protein (GFP)-fusion protein localizes to the cytoplasm and nucleus; YBR242W is not an essential gene	-101.317	79.487	-32.3	NA	61.7032	36.3794	-106.697	-50.8503	108.8	68.9113	-6.11	96.9623	-83.0632	0	31.0898	84.9045	-103.442	38.5751	0	13.9727	-100	0.528365	0.188335	89.7268	77.3649	0.824877	-52.9163	-47.4993	-49.4505	-40.7666	-40.8131	NA	-58.5421	-0.699	-100	NA	-4.76012	82.4445	-1000	-85.5709	-54.273	-72.5946	NA	37.3919	-38.8052	-43.291
YBR243C_ORF	ALG7 UDP-N-acetyl-glucosamine-1-P transferase, transfers Glc-Nac-P from UDP-GlcNac to Dol-P in the ER in the first step of the dolichol pathway of protein asparagine-linked glycosylation; inhibited by tunicamycin	NA	84.7227	0.049327	NA	-51.3262	-71.7782	47.7998	-59.2705	-108.8	62.8341	-22	96.9623	-38.4136	-4.22736	-49.1699	84.9045	96.93	38.5751	-0.346	-15.8	-100	16.1935	-15.2	-85.0972	25.9127	0.21615	-66.3456	-62.8305	-42.2148	-58.8875	-48.2398	NA	-58.5421	0	101.365	NA	21.1381	80.6974	-1000	59.2	1.59709	NA	NA	-68.537	0.19566	-41.1149
YBR244W_ORF	GPX2 Phospholipid hydroperoxide glutathione peroxidase induced by glucose starvation that protects cells from phospholipid hydroperoxides and nonphospholipid peroxides during oxidative stress	-101.317	84.7227	4.28839	96.6744	61.7032	49.4425	47.7998	-66.2914	-108.8	-27.5689	-0.176	96.9623	86.754	-37.4719	12.4208	83.8576	-103.442	-16.1545	20.6256	22.6604	70.133	1.47705	0	89.7268	77.3649	-0.339	-39.0278	-54.5753	-20.0581	-58.3666	-32.8033	-128.355	-52.3048	-1.63	-100	NA	-1000	-88.1019	117.308	62.7	-8.84019	-88.5681	76.5836	NA	50.8261	-64.6971
YBR245C_ORF	ISW1 Member of the imitation-switch (ISWI) class of ATP-dependent chromatin remodeling complexes; ATPase that forms a complex with Ioc2p and Ioc4p to regulate transcription elongation, and a complex with Ioc3p to repress transcription initiation	-101.317	97.3332	0.049327	-21.2914	-44.3169	-45.7139	47.7998	-67.6085	-108.8	-29.15	-24.7	96.9623	-75.8683	-38.9742	-23.3753	-66.8271	-103.442	NA	-1000	-1.08	-100	-9.18717	-19.2	-62.8419	-70.8865	-0.339	85.5871	-43.5388	-36.3289	-57.6786	-48.4162	NA	-53.5445	0.197969	101.365	NA	-49.9479	-88.1019	117.308	-73.9898	-14.3575	-88.5681	NA	68.0304	-35.6046	-49.8254
YBR246W_ORF	Putative protein of unknown function; deletion results in a weak carboxypeptidase Y missorting/secretion phenotype; YBR246W is not an essential gene	102.599	97.3332	12.0373	-21.2914	-32.0463	65.2745	47.7998	-53.5091	-108.8	-62.3317	-29.5	-92.1368	-83.0632	-0.437487	-17.5735	84.2632	-103.442	-28.2612	-0.125	-0.357	-100	-22.1721	-20.5	-82.8093	-70.8865	-1000	-74.4237	-40.2978	-37.0748	-33.5712	-35.187	NA	-50.1035	-12.5	101.365	NA	23.5176	54.883	117.308	86.8	9.98365	NA	62.444	NA	NA	-54.4159
YBR247C_ORF	ENP1 Protein associated with U3 and U14 snoRNAs, required for pre-rRNA processing and 40S ribosomal subunit synthesis; localized in the nucleus and concentrated in the nucleolus	-101.317	97.3332	0	-21.2914	61.7032	-75.9396	47.7998	12.6102	108.8	NA	-10.9	-97.0332	-83.0632	29.0009	-42.797	-66.8271	102.186	38.5751	-27.9	-0.643	NA	34.4553	-9	-70.9585	77.3649	-0.339	-47.1695	-35.0335	-29.3559	0.10005	-45.5079	128.355	-37.9397	0	101.365	NA	21.1381	85.3618	117.308	98	-6.6312	88.9115	-82.8504	-75.9237	50.8261	-51.3274
YBR248C_ORF	HIS7 Imidazole glycerol phosphate synthase (glutamine amidotransferase:cyclase), catalyzes the fifth and sixth steps of histidine biosynthesis and also produces 5-aminoimidazole-4-carboxamide ribotide (AICAR), a purine precursor	-101.317	97.3332	8.0402	-21.2914	-44.3169	-59.7352	47.7998	2.76436	100.247	68.9113	-32.5	96.9623	-62.3403	-2.36037	-23.3753	-66.8271	83.1773	-13.9132	-1000	-31.6	-100	5.33217	-19.6	-49.1426	73.6601	-1000	-78.1859	-42.2762	-32.8038	-41.389	-37.8088	-128.355	-52.3048	3.92458	-100	NA	-45.2045	64.4467	-1000	91.3	-3.37857	-88.5681	0.586564	NA	NA	-41.1149
YBR249C_ORF	ARO4 3-deoxy-D-arabino-heptulosonate-7-phosphate (DAHP) synthase, catalyzes the first step in aromatic amino acid biosynthesis and is feedback-inhibited by tyrosine or high concentrations of phenylalanine or tryptophan	-101.317	84.7227	5.95398	96.6744	61.7032	-49.4425	47.7998	-48.6551	67.297	-56.6617	-1000	96.9623	-83.0632	-0.282652	-35.8152	-72.1773	102.186	-16.1545	-1000	-2.3	-100	-36.4404	8.53803	-82.3552	-70.8865	-20.7	-41.9659	-15.2977	-30.5118	-11.4606	-16.377	128.355	-25.9515	-8.75	101.365	NA	-4.76012	64.4467	-1000	-85.4688	-14.3575	-88.5681	62.444	-72.5104	-43.9848	60.8214
YBR250W_ORF	SPO23 Protein of unknown function; associates with meiosis-specific protein Spo1p	NA	NA	NA	NA	NA	NA	NA	NA	NA	NA	-48.6	NA	NA	NA	NA	NA	NA	NA	NA	NA	NA	NA	NA	NA	NA	NA	-65.6056	-36.1523	-53.0596	-76.0395	-49.6455	NA	NA	NA	NA	NA	NA	NA	NA	NA	NA	NA	NA	NA	NA	NA
YBR251W_ORF	MRPS5 Mitochondrial ribosomal protein of the small subunit	-91.1828	97.3332	26.0179	-21.2914	-53.8894	-74.6345	-106.697	40.6306	108.8	NA	-1000	NA	-83.0632	-7.86325	-12.4208	-72.1773	-103.442	38.5751	-0.125	-1000	-100	23.6744	8.53803	89.7268	77.3649	-1000	-5.42645	-11.0678	0	-25.4497	-20.0588	NA	-58.5421	-11.1	101.365	NA	-45.2045	82.4445	-1000	-88.1798	-7.60166	-88.5681	NA	-77.8877	NA	-48.2281
YBR252W_ORF	DUT1 dUTPase, catalyzes hydrolysis of dUTP to dUMP and PPi, thereby preventing incorporation of uracil into DNA during replication; critical for the maintenance of genetic stability	102.599	97.3332	-8.04	-21.2914	61.7032	-74.6345	-106.697	-42.4598	-108.8	-20.4319	-1000	-85.8002	-83.0632	0.0921191	1.47377	66.8271	-103.442	-32.1567	0.492924	0.178885	58.2085	0.271449	0	89.7268	-70.8865	-0.0844	-8.54795	2.59	-12.9638	0	48.8	-128.355	59.4909	-0.0232	101.365	NA	-1000	78.7616	117.308	98.1	-25.0902	-88.5681	NA	NA	-13.075	-53.0246
YBR253W_ORF	SRB6 Subunit of the RNA polymerase II mediator complex; associates with core polymerase subunits to form the RNA polymerase II holoenzyme; essential for transcriptional regulation	102.599	80.822	-22.1	-21.2914	57.7834	-5.12849	-106.697	-50.8503	108.8	68.9113	-3.67	96.9623	86.754	0.147076	28.127	66.8271	102.186	38.5751	9.08736	0.867734	-100	-38.1413	0	89.7268	77.0806	-0.535	-8.75397	-11.659	-35.5067	76.6329	-39.373	NA	59.4909	-0.0232	101.365	NA	-18.5597	42.6338	-1000	78.6	-27.4186	-88.5681	NA	68.537	-32.132	-65.8048
YBR254C_ORF	TRS20 One of 10 subunits of the transport protein particle (TRAPP) complex of the cis-Golgi which mediates vesicle docking and fusion; mutations in the human homolog cause the spondyloepiphyseal dysplasia tarda (SEDL) disorder	-101.317	97.3332	20.6927	NA	44.3169	7.38877	NA	-42.4598	108.8	-21.9763	-14.8	NA	-52.5119	-11.1764	0.268411	81.1006	102.186	NA	0.0229114	0.35693	64.6067	0.404661	0	89.7268	77.3649	0	-45.4794	-57.5321	-31.3139	56.5002	38	NA	59.4909	-0.147	NA	NA	-4.76012	70.0379	117.308	53.5	-27.4186	NA	NA	NA	49.7012	-42.1161
YBR255C-A_ORF	Putative protein of unknown function; identified by sequence comparison with hemiascomycetous yeast species	NA	80.822	-0.164	NA	0	-1000	NA	0	-108.8	-42.6872	NA	-92.1368	-62.3403	-7.86325	0	62.8518	96.3968	NA	10.6054	0	74.7338	0.122762	0	-82.3552	-73.3182	0	NA	NA	NA	NA	NA	NA	59.4909	-0.383	NA	NA	-0.101448	85.3618	-1000	54.7	-23.0803	NA	NA	NA	NA	61.9455
YBR255W_ORF	Protein of unknown function, required for normal growth rate at 15 degrees C; green fluorescent protein (GFP)-fusion protein localizes to the cytoplasm in a punctate pattern	NA	NA	-22.1	-21.2914	55.8292	-76.6225	47.7998	NA	108.8	NA	24.7588	NA	-48.354	26.1513	NA	84.9045	NA	-16.1545	-0.651	NA	-100	-10.3488	-16	NA	77.3649	-1.26	61.8769	60.3	54.6062	64.9692	-49.2856	NA	59.4909	-2.64	-100	NA	11.9429	54.883	NA	NA	NA	NA	NA	55.0033	NA	-48.2281
YBR256C_ORF	RIB5 Riboflavin synthase; catalyzes the last step of the riboflavin biosynthesis pathway	-101.317	97.3332	-29.7	-21.2914	61.7032	77.274	47.7998	-59.2705	-108.8	-20.4319	47.6571	-92.1368	-75.8683	32.4639	3.55758	84.9045	-103.442	-10.4331	-19.3	0	70.133	3.50858	0	89.7268	-73.3182	-1000	-41.5395	-55.0447	-55.1265	-52.5296	-38.8831	-128.355	-58.5421	-0.0557	101.365	NA	-0.101448	70.0379	-1000	80.8	48.3002	-72.5946	67.9369	43.6494	48.6448	-54.4159
YBR257W_ORF	POP4 Subunit of both RNase MRP, which cleaves pre-rRNA, and nuclear RNase P, which cleaves tRNA precursors to generate mature 5' ends; binds to the RPR1 RNA subunit in Rnase P	NA	NA	8.0402	-21.2914	61.7032	-62.5802	47.7998	-48.6551	108.8	NA	39.8481	96.9623	-83.0632	0.195248	-46.3883	-78.0027	NA	38.5751	28.2384	31.6336	-100	-4.67962	0.422883	89.7268	-70.8865	-11.1	66.0743	59.2	58.1693	70.5065	48.7	NA	59.4909	-1.25	-100	NA	25.9878	73.2751	-1000	84.9	-23.0803	NA	NA	-68.537	NA	-41.1149
YBR258C_ORF	SHG1 Subunit of the COMPASS (Set1C) complex, which methylates histone H3 on lysine 4 and is required in transcriptional silencing near telomeres	-91.1828	NA	-4.29	-21.2914	61.7032	-9.56478	47.7998	30.1287	83.4364	63.491	28.5091	NA	-83.0632	-5.16705	-33.3823	83.8576	96.93	-18.1189	30.4606	-6.36	74.7338	-39.5678	-13.5	-85.0972	77.3649	-1000	57.7447	54	40.9227	41.367	48.2	NA	59.4909	-1000	NA	NA	-18.5597	82.4445	-1000	83.9	-0.72352	88.9115	NA	48.0914	NA	-43.291
YBR259W_ORF	Putative protein of unknown function; YBR259W is not an essential gene	NA	NA	NA	-21.2914	NA	NA	47.7998	NA	NA	NA	45.7789	NA	NA	NA	NA	NA	NA	-38.6432	NA	NA	NA	NA	NA	NA	NA	NA	29.1645	42.5	55.1403	58.9047	49.7	NA	NA	NA	-100	NA	NA	NA	NA	NA	NA	NA	NA	-64.9259	NA	NA
YBR260C_ORF	RGD1 GTPase-activating protein (RhoGAP) for Rho3p and Rho4p, possibly involved in control of actin cytoskeleton organization	NA	NA	0.705443	-21.2914	-44.3169	-56.6807	-106.697	-46.5806	108.8	NA	30.6265	96.4457	-62.3403	33.6533	NA	-57.8866	-103.442	-24.8609	-0.651	-12.1	NA	-2.67927	7.71721	-62.8419	-73.3182	-1000	-77.4363	-47.7451	-57.2821	41.0429	0.194	NA	-55.3536	13.8394	-100	NA	23.5176	70.0379	NA	-79.4452	NA	NA	NA	37.3919	NA	-42.1161
YBR261C_ORF	Putative S-adenosylmethionine-dependent methyltransferase of the seven beta-strand family; green fluorescent protein (GFP)-fusion protein localizes to the cytoplasm; YBR261C is not an essential gene	-101.317	-97.6973	26.0179	-21.2914	-53.8894	18.767	-106.697	-67.6085	-108.8	-41.4259	-47.1	-92.1368	-75.8683	-22.2182	-47.8831	-72.1773	-103.442	38.5751	5.38139	33.9362	-100	0.192951	2.1901	89.7268	-52.5061	-0.0844	-78.536	-55.1221	-35.8921	-73.8832	-39.6815	-128.355	-46.9832	-5.52	NA	NA	-18.5597	-88.1019	-1000	-72.8981	-11.6167	88.9115	NA	-64.9259	-32.132	-63.2213
YBR262C_ORF	Protein of unknown function; non-tagged protein is detected in purified mitochondria in high-throughput studies; null mutant displays decreased frequency of mitochondrial genome loss and reduced growth rate in minimal glycerol media	-101.317	84.7227	-17.7	-21.2914	61.7032	-71.7782	-106.697	35.0626	108.8	-44.6893	49.4028	-85.8002	86.754	40.7513	4.40365	81.1006	102.186	-38.6432	0	0.0457084	0	0	0	89.7268	11.9088	0.0131858	-80.3307	31.7	2.5651	21.9644	45.4	NA	-37.9397	-0.0948	NA	NA	-0.426758	-88.1019	117.308	90.5	-19.5944	-72.5946	NA	61.5684	46.593	-56.8868
YBR263W_ORF	SHM1 Mitochondrial serine hydroxymethyltransferase, converts serine to glycine plus 5,10 methylenetetrahydrofolate; involved in generating precursors for purine, pyrimidine, amino acid, and lipid biosynthesis; reverse reaction generates serine	102.599	97.3332	6.95495	96.6744	-26.5367	11.21	47.7998	-56.4182	108.8	56.6617	-36.9	96.9623	-75.8683	-0.970367	-11.0045	-54.1329	-103.442	-20.8279	12.0685	-0.265	-100	6.06387	-0.904	-55.9635	-52.5061	4.96232	-85.3172	-49.8949	-51.9818	-62.3197	-37.9353	-128.355	-22.4787	13.8394	101.365	NA	0	0	117.308	77.8	29.2976	-88.5681	-82.8504	39.5797	20.2791	37.4709
YBR264C_ORF	YPT10 GTP binding protein that contains the PEST signal sequence specific for proteolytic enzymes; may be involved in vesicular transport; overexpression leads to accumulation of Golgi-like cisternae with budding vesicles	-101.317	NA	26.0179	-21.2914	51.3262	-36.3794	-106.697	71.69	78.5771	NA	29.0878	-92.1368	-83.0632	26.1513	31.0898	-78.0027	96.93	-8.64046	16.4769	38.9339	8.44727	0.122762	8.53803	-82.3552	77.3649	-3.75	85.1411	60.2	58.0742	62.1668	46.6	NA	-58.5421	-1.25	101.365	NA	-50.3272	-88.1019	-1000	37.4	-16.0931	NA	NA	11.847	NA	-42.1161
YBR265W_ORF	TSC10 3-ketosphinganine reductase, catalyzes the second step in phytosphingosine synthesis, essential for growth in the absence of exogenous dihydrosphingosine or phytosphingosine, member of short chain dehydrogenase/reductase protein family	-101.317	-97.6973	13.3928	-21.2914	-51.3262	-49.4425	-106.697	-46.5806	-108.8	-59.6074	-5.47	96.9623	-75.8683	-1.39473	51.5355	-54.1329	102.186	-30.4916	-3.36	36.5661	-100	4.67962	1.68174	89.7268	-52.5061	12.6235	-54.16	-27.6721	-39.2123	-76.4749	-50.1217	-128.355	59.4909	-15.1	NA	NA	-36.69	82.4445	-1000	-74.8416	-23.0803	-72.5946	0	-67.1781	7.24972	-60.8214
YBR266C_ORF	SLM6 Protein with a potential role in actin cytoskeleton organization; gene exhibits synthetic genetic interaction with MSS4 encoding phosphatidylinositol 4-phosphate kinase	NA	NA	NA	-21.2914	NA	NA	47.7998	NA	NA	NA	49.4043	NA	NA	NA	NA	NA	NA	-12.3681	NA	NA	NA	NA	NA	NA	NA	NA	-74.1123	62.4	54.0644	0.0351445	39.4	NA	NA	NA	101.365	NA	NA	NA	NA	NA	NA	NA	74.1394	34.6459	NA	NA
YBR267W_ORF	REI1 Cytoplasmic pre-60S factor; required for the correct recycling of shuttling factors Alb1, Arx1 and Tif6 at the end of the ribosomal large subunit biogenesis; involved in bud growth in the mitotic signaling network	-101.317	97.3332	0.882741	-21.2914	-32.0463	-13.6828	47.7998	-67.6085	108.8	-62.3317	49.4006	96.9623	-83.0632	34.7594	-23.3753	-81.1006	102.186	38.5751	-12.1	-1.84	-100	1.47705	2.82011	-87.0924	77.3649	-3.75	66.9037	51.3	58.309	0	42.4	NA	59.4909	15.1017	101.365	NA	-45.2045	22.0853	117.308	92.1	39.0474	NA	NA	-64.9259	NA	61.9455
YBR268W_ORF	MRPL37 Mitochondrial ribosomal protein of the large subunit	102.599	79.487	-20.7	-21.2914	53.8894	-49.4425	47.7998	0.337783	108.8	-33.9477	33.302	96.9623	-83.0632	23.6177	0.422517	57.8866	96.93	-38.6432	0	0	43.9621	0	0	89.7268	49.62	15.7195	-78.4264	50.5	0	-68.1035	-49.104	NA	59.4909	-1.25	-100	NA	-7.07323	-88.1019	117.308	35.8	-9.98365	88.9115	NA	NA	10.2775	62.9082
YBR269C_ORF	Putative protein of unknown function; the authentic, non-tagged protein is detected in highly purified mitochondria in high-throughput studies	-101.317	-97.6973	26.0179	96.6744	61.7032	30.2087	-106.697	-66.2914	-108.8	-53.0452	-13.5	-92.1368	-83.0632	-40.2515	53.3585	-78.0027	-103.442	38.5751	17.8608	-37.1	-100	9.18717	0	89.7268	-70.8865	-14.2	-85.6845	63.3	-42.6017	-68.0707	-38.6043	-128.355	59.4909	-0.53	101.365	NA	-21.1381	85.3618	117.308	-85.6292	-9.98365	-88.5681	NA	-67.1781	-41.8488	-66.6179
YBR270C_ORF	Hypothetical protein	NA	NA	NA	NA	NA	NA	NA	NA	NA	NA	35.2171	NA	NA	NA	NA	NA	NA	NA	NA	NA	NA	NA	NA	NA	NA	NA	-63.6425	-57.1587	58.2365	-44.2329	-47.205	NA	NA	NA	NA	NA	NA	NA	NA	NA	NA	NA	NA	NA	NA	NA
YBR271W_ORF	Putative S-adenosylmethionine-dependent methyltransferase of the seven beta-strand family; green fluorescent protein (GFP)-fusion protein localizes to the cytoplasm; YBR271W is not as essential gene	-101.317	84.7227	1.04892	-21.2914	61.7032	71.7782	47.7998	32.559	83.4364	62.4027	-44.9	96.9623	-55.9273	-27.5853	-17.5735	-78.0027	102.186	38.5751	-0.346	-0.488	-100	29.5615	-2.82	-85.0972	-70.8865	-15.7	67.5499	63.2	57.0421	0	50.4	NA	59.4909	-27.5	-100	NA	30.5882	54.883	-1000	92.7	56.305	NA	38.1472	NA	50.8261	-58.4171
YBR272C_ORF	HSM3 Protein of unknown function, involved in DNA mismatch repair during slow growth; has weak similarity to Msh1p	-101.317	NA	3.12141	96.6744	-26.5367	-65.2745	47.7998	59.2705	92.8776	-32.8908	-11.8	96.9623	-43.7386	-6.81144	-53.3585	-72.1773	96.93	-30.4916	-1000	-26.1	85.3859	-26.5753	-0.423	NA	77.3649	-1000	75.7815	-61.484	55.6113	0	50.5	NA	-50.1035	19.9554	-100	NA	-7.07323	64.4467	-1000	-77.8169	48.3002	NA	NA	48.0914	NA	-42.1161
YBR273C_ORF	UBX7 UBX (ubiquitin regulatory X) domain-containing protein that interacts with Cdc48p	NA	-97.6973	0.882741	74.328	-44.3169	-56.6807	-106.697	71.69	100.247	-62.3317	49.1656	-76.3143	-75.8683	33.6533	-12.4208	-57.8866	102.186	38.5751	-9.09	-0.0538	-100	-16.1935	-6.55	89.7268	-70.8865	-0.0142	-83.1058	-51.7906	-46.5773	-75.1907	-47.4743	NA	59.4909	17.6683	-100	NA	-34.7797	73.2751	-1000	-83.2357	27.4186	NA	NA	NA	NA	-43.291
YBR274W_ORF	CHK1 Serine/threonine kinase and DNA damage checkpoint effector, mediates cell cycle arrest via phosphorylation of Pds1p; phosphorylated by checkpoint signal transducer Mec1p; homolog of S. pombe and mammalian Chk1 checkpoint kinase	NA	NA	-32.3	96.6744	-51.3262	-7.38877	47.7998	NA	67.297	68.9113	-23.9	NA	-52.5119	-20.7714	-28.127	84.9045	102.186	-38.6432	-1000	NA	-100	-2.34452	-0.188	89.7268	-73.3182	20.723	81.4986	55	33.5585	75.7819	40.8	NA	59.4909	-3.92	-100	NA	-36.69	52.4645	117.308	98.1	NA	NA	NA	NA	NA	-37.4709
YBR275C_ORF	RIF1 Protein that binds to the Rap1p C-terminus and acts synergistically with Rif2p to help control telomere length and establish telomeric silencing; deletion results in telomere elongation	NA	97.3332	22.1442	96.6744	NA	NA	-106.697	-50.8503	108.8	NA	45.5504	NA	-70.5895	NA	NA	-78.0027	NA	38.5751	-1000	-0.179	NA	-0.987027	-1.25	NA	-70.8865	-1000	86.4635	63.4	54.4737	48.8673	49.7	NA	59.4909	3.92458	-100	NA	NA	73.2751	NA	98.1	NA	NA	-82.3042	NA	NA	-42.1161
YBR276C_ORF	PPS1 Protein phosphatase with specificity for serine, threonine, and tyrosine residues; has a role in the DNA synthesis phase of the cell cycle	-101.317	NA	-1.05	-21.2914	-44.3169	-45.7139	47.7998	-42.4598	108.8	64.3406	-47.9	-76.3143	-33.8054	-33.6533	-25.9987	-81.1006	96.93	-12.3681	-1000	-3.56	-100	-0.766726	-0.081	-59.7563	-70.8865	-0.216	81.7564	54.3	55.9511	-76.4202	-50.4613	NA	59.4909	-0.0948	101.365	NA	40.715	64.4467	-1000	61.3	54.9348	-72.5946	-82.8504	43.6494	NA	-42.1161
YBR277C_ORF	Dubious open reading frame unlikely to encode a protein, based on available experimental and comparative sequence data; partially overlaps the verified gene YBR278W	NA	NA	NA	NA	NA	NA	NA	NA	NA	NA	-37	NA	NA	NA	NA	NA	NA	NA	NA	NA	NA	NA	NA	NA	NA	NA	-86.5702	63.2	56.4917	76.5758	49.8	NA	NA	NA	NA	NA	NA	NA	NA	NA	NA	NA	NA	NA	NA	NA
YBR278W_ORF	DPB3 Third-largest subunit of DNA polymerase II (DNA polymerase epsilon), required to maintain fidelity of chromosomal replication and also for inheritance of telomeric silencing; mRNA abundance peaks at the G1/S boundary of the cell cycle	NA	NA	-31.5	NA	58.9027	30.2087	NA	0	108.8	68.9113	-34	NA	-83.0632	13.8602	46.3883	81.1006	102.186	NA	0	20.9599	77.785	4.67962	0	89.7268	76.9005	-0.0142	-19.3903	-61.079	-53.2395	-58.1188	-35.4014	NA	59.4909	-1000	NA	NA	-18.5597	36.7173	117.308	88.5	-25.0902	NA	NA	NA	NA	-66.6189
YBR279W_ORF	PAF1 RNAP II-associated protein; defines large complex biochemically and functionally distinct from the Srb-Mediator form of Pol II holoenzyme; required for full expression of a subset of cell cycle-regulated genes; homolog of human PD2/hPAF1	102.599	97.3332	1.04892	96.6744	-44.3169	-42.6067	-106.697	2.76436	98.5177	-62.3317	46.9455	NA	-83.0632	6.81144	-17.5735	-66.8271	102.186	-38.6432	-27.9	-2.3	-100	-4.67962	-0.188	-77.1659	-70.8865	-1000	83.0016	59.7	56.5255	-67.2228	49.7	NA	-48.5049	0.147263	101.365	NA	11.9429	-88.1019	-1000	-53.9684	-54.273	NA	-62.444	NA	NA	-42.1161
YBR280C_ORF	SAF1 F-Box protein involved in proteasome-dependent degradation of Aah1p during entry of cells into quiescence; interacts with Skp1	NA	NA	-27	NA	NA	NA	NA	NA	78.5771	NA	-7.3	NA	-55.9273	NA	NA	84.9045	NA	NA	NA	NA	NA	20.6057	-1000	NA	-73.3182	15.7195	-76.9818	-44.1452	-56.4609	-53.5642	-38.5243	NA	59.4909	NA	NA	NA	28.4105	NA	NA	NA	NA	NA	NA	NA	NA	-51.3274
YBR281C_ORF	DUG2 Probable di- and tri-peptidase; forms a complex with Dug1p and Dug3p to degrade glutathione (GSH) and other peptides containing a gamma-glu-X bond in an alternative pathway to GSH degradation by gamma-glutamyl transpeptidase (Ecm38p)	NA	NA	0.153204	NA	-44.3169	NA	NA	NA	98.5177	NA	-43.1	NA	-55.9273	NA	-25.9987	83.2224	NA	NA	NA	NA	NA	-3.06119	-1000	NA	77.3649	-1000	29.4069	-59.7872	58.1702	48.8496	49.3	NA	59.4909	NA	NA	NA	0.511058	47.482	117.308	-97.8645	NA	NA	NA	NA	NA	-43.291
YBR282W_ORF	MRPL27 Mitochondrial ribosomal protein of the large subunit	-101.317	79.487	-12	NA	58.9027	-73.4506	47.7998	-63.7361	-108.8	68.9113	-41.7	-86.2844	-83.0632	1.1499	0.881921	82.4933	102.186	-28.2612	19.2881	2.87378	77.785	0	0	89.7268	74.9377	-12.6	-20.5286	-39.6923	0	-51.1533	-45.494	NA	59.4909	-1000	-100	NA	-38.718	85.3618	-1000	68.3	-2.36537	NA	NA	NA	-24.4545	-41.1149
YBR283C_ORF	SSH1 Subunit of the Ssh1 translocon complex; Sec61p homolog involved in co-translational pathway of protein translocation; not essential	-101.317	97.3332	0.705443	74.328	-32.0463	76.8603	47.7998	71.69	108.8	61.8811	2.32341	-90.6434	-43.7386	-0.282652	-51.5355	-72.1773	-103.442	-8.64046	-2.67	-12.1	-100	-33.1927	-0.904	-77.1659	-70.8865	0	29.2531	29.9	58.3651	75.715	25.8	128.355	-27.6566	0	101.365	NA	4.76012	-88.1019	-1000	-94.9621	0	-88.5681	76.5836	-77.8877	0	-66.6189
YBR284W_ORF	Putative protein of unknown function; YBR284W is not an essential gene; null mutant exhibits decreased resistance to rapamycin and wortmannin	NA	NA	NA	NA	NA	NA	NA	NA	NA	NA	-31.2	NA	NA	NA	NA	NA	NA	NA	NA	NA	NA	NA	NA	NA	NA	NA	-82.8746	-36.6677	38.7762	-76.4434	-45.5378	NA	NA	NA	NA	NA	NA	NA	NA	NA	NA	NA	NA	NA	NA	NA
YBR285W_ORF	Putative protein of unknown function; YBR285W is not an essential gene and deletion of YBR285W leads to poor growth on glucose-minimal medium at 15C	NA	NA	NA	NA	NA	NA	NA	NA	NA	NA	-46.7	NA	NA	NA	NA	NA	NA	NA	NA	NA	NA	NA	NA	NA	NA	NA	NA	-50.0964	NA	-73.4924	-49.6251	NA	NA	NA	NA	NA	NA	NA	NA	NA	NA	NA	NA	NA	NA	NA
YBR286W_ORF	APE3 Vacuolar aminopeptidase Y, processed to mature form by Prb1p	102.599	-97.6973	0	-21.2914	-44.3169	75.9396	47.7998	71.69	98.5177	68.9113	-37.7	-85.8002	-83.0632	-40.7513	11.0045	-72.1773	-103.442	-8.64046	-2.06	-31.6	-100	-38.1413	-8.54	89.7268	77.3649	-0.0142	-69.3143	-40.9094	-37.4079	-54.747	-43.8307	128.355	-15.0443	0	101.365	NA	0.623477	-87.9152	117.308	-49.0602	36.8594	-88.5681	53.8523	55.0033	-24.4545	53.0246
YBR287W_ORF	Protein of unknown function; green fluorescent protein (GFP)-fusion protein localizes to the ER; YBR287W is not an essential gene	102.599	55.2603	-27.9	96.6744	-32.0463	76.6225	-106.697	71.69	0	68.9113	49.3956	-97.0332	-75.8683	-0.369041	-42.797	84.9045	71.4621	38.5751	-25.2	-36.6	-100	-6.06387	-0.081	-87.0924	77.3649	0	-17.6406	-46.2087	-8.04448	-8.9545	-28.4073	128.355	59.4909	17.6683	NA	NA	21.1381	85.3618	-1000	98.1	20.9602	-88.5681	-82.8504	NA	0	29.4404
YBR288C_ORF	APM3 Mu3-like subunit of the clathrin associated protein complex (AP-3); functions in transport of alkaline phosphatase to the vacuole via the alternate pathway	-101.317	97.3332	0.294721	NA	-32.0463	-71.7782	NA	-46.5806	-108.8	-40.471	-45.4	96.9623	-55.9273	8.84984	44.833	-66.8271	-103.442	NA	-1000	-29.2	-100	-6.99531	-14.4	-53.5444	-70.8865	-0.0365	-85.9393	-48.796	-55.747	-63.2777	-49.7895	NA	-17.6051	15.1017	NA	NA	-18.5597	-88.1019	-1000	-38.6189	-39.0474	NA	NA	NA	-32.132	-41.1149
YBR289W_ORF	SNF5 Subunit of the SWI/SNF chromatin remodeling complex involved in transcriptional regulation; functions interdependently in transcriptional activation with Snf2p and Snf6p	102.599	-97.6973	12.0373	-21.2914	-44.3169	56.6807	-106.697	71.69	-108.8	NA	0	-91.3513	-83.0632	-3.21515	-16.0314	-49.3976	-103.442	-38.6432	-0.0427	-0.357	-100	-2.34452	-0.0186	NA	-52.5061	-0.0142	15.8722	15.3	38.1295	57.1639	29.4	-128.355	-58.5421	27.937	NA	NA	36.69	85.3618	117.308	-68.0431	-16.0931	-72.5946	76.5836	NA	-41.8488	-53.0246
YBR290W_ORF	BSD2 Heavy metal ion homeostasis protein, facilitates trafficking of Smf1p and Smf2p metal transporters to the vacuole where they are degraded, controls metal ion transport, prevents metal hyperaccumulation, functions in copper detoxification	-101.317	84.7227	0.544397	-21.2914	-53.8894	77.274	-106.697	0.337783	108.8	68.9113	-44.7	-85.8002	-83.0632	0.0921191	28.127	-78.0027	102.186	-10.4331	0.0229114	19.3787	58.2085	0	-20.5	89.7268	77.3649	-1000	82.3486	62.4	-56.6185	75.3776	50.5	NA	59.4909	27.937	-100	NA	-34.7797	-88.1019	-1000	-91.2661	-16.0931	-88.5681	76.5836	6.88342	-41.8488	-43.291
YBR291C_ORF	CTP1 Mitochondrial inner membrane citrate transporter, member of the mitochondrial carrier family	NA	NA	-6.95	-21.2914	-44.3169	71.7782	-106.697	-42.4598	108.8	NA	-28.9	-90.6434	-48.354	-12.4469	8.11392	81.1006	-103.442	38.5751	17.8608	0.26516	-100	3.06119	0	89.7268	-70.8865	-0.0844	-86.5553	-62.3619	57.7192	70.9389	49.7	NA	59.4909	-1000	101.365	NA	NA	80.6974	NA	NA	40.8822	NA	-82.8504	-77.8877	NA	-42.1161
YBR292C_ORF	Dubious open reading frame unlikely to encode a protein, based on available experimental and comparative sequence data; YBR292C is not an essential gene	NA	NA	NA	NA	NA	NA	NA	NA	NA	NA	8.73424	NA	NA	NA	NA	NA	NA	NA	NA	NA	NA	NA	NA	NA	NA	NA	-86.6481	63.5	3.41827	-59.8811	-50.4476	NA	NA	NA	NA	NA	NA	NA	NA	NA	NA	NA	NA	NA	NA	NA
YBR293W_ORF	VBA2 Permease of basic amino acids in the vacuolar membrane	NA	NA	-12	NA	-51.3262	77.274	-106.697	-42.4598	-108.8	68.9113	20.3428	NA	-66.7806	-17.9829	14.0275	-81.1006	-103.442	38.5751	-2.67	30.4206	-100	-6.06387	8.53803	89.7268	-70.8865	0	-86.6248	59	18.5086	76.3436	43.8	NA	59.4909	-0.97	101.365	NA	49.3052	NA	-1000	-84.6567	4.74479	-30.9991	NA	-68.537	20.2791	-64.6971
YBR294W_ORF	SUL1 High affinity sulfate permease; sulfate uptake is mediated by specific sulfate transporters Sul1p and Sul2p, which control the concentration of endogenous activated sulfate intermediates	NA	NA	NA	NA	NA	NA	NA	NA	NA	NA	-46.2	NA	NA	NA	NA	NA	NA	NA	NA	NA	NA	NA	NA	NA	NA	NA	61.0689	61.4	49.6985	-74.0775	-49.1908	NA	NA	NA	NA	NA	NA	NA	NA	NA	NA	NA	NA	NA	NA	NA
YBR295W_ORF	PCA1 Cadmium transporting P-type ATPase; may also have a role in copper and iron homeostasis; S288C and most other lab strains contain a G970R mutation which eliminates normal cadmium transport function	NA	NA	NA	96.6744	NA	NA	-106.697	NA	NA	NA	-48.2	NA	NA	NA	NA	NA	NA	38.5751	NA	NA	NA	NA	NA	NA	NA	NA	83.395	-57.3479	58.2258	75.1413	50.4	NA	NA	NA	101.365	NA	NA	NA	NA	NA	NA	NA	-82.8504	NA	NA	NA
YBR296C_ORF	PHO89 Na+/Pi cotransporter, active in early growth phase; similar to phosphate transporters of Neurospora crassa; transcription regulated by inorganic phosphate concentrations and Pho4p	NA	NA	NA	-21.2914	NA	NA	47.7998	NA	NA	NA	-42.7	NA	NA	NA	NA	NA	NA	-35.9782	NA	NA	NA	NA	NA	NA	NA	NA	67.2455	62.4	49.7279	-69.6037	50.6	NA	NA	NA	-100	NA	NA	NA	NA	NA	NA	NA	NA	67.1781	NA	NA
YBR297W_ORF	MAL33 MAL-activator protein, part of complex locus MAL3; nonfunctional in genomic reference strain S288C	NA	NA	NA	NA	NA	NA	NA	NA	NA	NA	46.6695	NA	NA	NA	NA	NA	NA	NA	NA	NA	NA	NA	NA	NA	NA	NA	79.1347	63.2	38.2239	76.6141	30.4	NA	NA	NA	NA	NA	NA	NA	NA	NA	NA	NA	NA	NA	NA	NA
YBR298C_ORF	MAL31 Maltose permease, high-affinity maltose transporter (alpha-glucoside transporter); encoded in the MAL3 complex locus; member of the 12 transmembrane domain superfamily of sugar transporters; functional in genomic reference strain S288C	NA	NA	NA	-21.2914	NA	NA	47.7998	NA	NA	NA	48.2209	NA	NA	NA	NA	NA	NA	-13.9132	NA	NA	NA	NA	NA	NA	NA	NA	77.5804	54.3	57.9977	64.4307	47.3	NA	NA	NA	101.365	NA	NA	NA	NA	NA	NA	NA	71.5805	NA	NA	NA
YBR299W_ORF	MAL32 Maltase (alpha-D-glucosidase), inducible protein involved in maltose catabolism; encoded in the MAL3 complex locus; functional in genomic reference strain S288C	NA	NA	NA	NA	NA	NA	NA	NA	NA	NA	17.2227	NA	NA	NA	NA	NA	NA	NA	NA	NA	NA	NA	NA	NA	NA	NA	38.8037	49	39.459	66.9193	42	NA	NA	NA	NA	NA	NA	NA	NA	NA	NA	NA	NA	NA	NA	NA
YBR300C_ORF	Dubious open reading frame unlikely to encode a protein, based on available experimental and comparative sequence data; partially overlaps the verified gene YBR301W; YBR300C is not an essential gene	NA	NA	NA	NA	NA	NA	47.7998	NA	NA	NA	20.8815	NA	NA	NA	NA	NA	NA	-38.6432	NA	NA	NA	NA	NA	NA	NA	NA	74.4134	52.9	51.7769	71.017	41.2	NA	NA	NA	-100	NA	NA	NA	NA	NA	NA	NA	NA	74.527	NA	NA
YBR301W_ORF	DAN3 Cell wall mannoprotein with similarity to Tir1p, Tir2p, Tir3p, and Tir4p; expressed under anaerobic conditions, completely repressed during aerobic growth	102.599	NA	-1000	NA	53.8894	59.7352	NA	-50.8503	5.86445	65.9761	28.6318	NA	-55.9273	36.6717	-47.8831	-78.0027	102.186	NA	-2.06	-35.7	-100	-19.254	0	NA	31.5646	-18.4	-57.6965	-57.8016	-51.5315	-68.6861	-49.7277	NA	59.4909	-1000	NA	NA	34.7797	26.785	-1000	-95.7664	2.87098	-72.5946	NA	NA	NA	-42.1161
YBR302C_OCH__ORF	COS2 Protein of unknown function, member of the DUP380 subfamily of conserved, often subtelomerically-encoded proteins	-101.317	97.3332	0.294721	NA	61.7032	71.7782	NA	-67.6085	-108.8	68.9113	NA	96.9623	-83.0632	-23.6177	11.0045	44.3309	102.186	NA	29.1919	0.642681	85.3859	4.09089	0	89.7268	77.3649	0	NA	NA	NA	NA	NA	-128.355	-20.8781	0.0216508	NA	NA	-32.8886	85.3618	117.308	87.1	4.14408	88.9115	NA	NA	7.24972	15.9134
YBR302C_ORF	COS2 Protein of unknown function, member of the DUP380 subfamily of conserved, often subtelomerically-encoded proteins	-91.1828	97.3332	0.444258	96.6744	-44.3169	56.6807	47.7998	-50.8503	108.8	-59.6074	-49.2	NA	-48.354	-7.86325	-18.951	66.8271	-103.442	-13.9132	-15	24.4134	-100	29.5615	0	-87.0924	-70.8865	0	-86.4161	63.5	55.3806	-74.7508	40	-72.6354	-55.3536	15.1017	101.365	NA	-32.8886	78.7616	-1000	-83.4023	7.60166	-72.5946	53.8523	-76.7692	50.8261	-64.6971
YCL001W_ORF	RER1 Protein involved in retention of membrane proteins, including Sec12p, in the ER; localized to Golgi; functions as a retrieval receptor in returning membrane proteins to the ER	-101.317	97.3332	0.36257	NA	61.7032	-65.2745	NA	-44.4893	-108.8	-22.9399	-49	NA	-75.8683	-0.162953	-14.0275	27.0931	-103.442	NA	4.31924	-0.0843	81.2545	16.1935	0	89.7268	-70.8865	0	-67.1976	-56.7512	-58.2704	73.6592	-49.8813	-128.355	59.4909	28.631	NA	NA	-0.101448	82.4445	117.308	96	-17.599	88.9115	NA	NA	-43.9848	-59.5381
YCL002C_OCH__ORF	Putative protein of unknown function; YCL002C is not an essential gene	102.599	NA	-1000	NA	61.7032	0	NA	-42.4598	-108.8	-56.6617	NA	-71.429	-55.9273	-10.0006	38.1064	57.8866	-103.442	NA	-25.2	17.5065	58.2085	36.4404	0	89.7268	-70.8865	0	NA	NA	NA	NA	NA	NA	59.4909	-0.0403	NA	NA	-1.14268	22.0853	-1000	97	0	-72.5946	NA	NA	0	37.4709
YCL002C_ORF	Putative protein of unknown function; YCL002C is not an essential gene	102.599	-97.6973	-1000	NA	19.3137	0	47.7998	-42.4598	-108.8	68.9113	49.4079	-80.9465	-55.9273	-22.2182	-44.833	34.9249	-103.442	-18.1189	-12.1	1.08311	52.7514	29.5615	0	-82.8093	-73.3182	0	-77.3023	-60.0116	49.6994	40.1141	-48.029	NA	59.2502	-0.0948	-100	NA	-0.511058	24.0859	-1000	84.7	0	NA	NA	30.8822	NA	-48.2281
YCL004W_ORF	PGS1 Phosphatidylglycerolphosphate synthase, catalyzes the synthesis of phosphatidylglycerolphosphate from CDP-diacylglycerol and sn-glycerol 3-phosphate in the first committed and rate-limiting step of cardiolipin biosynthesis	NA	NA	-20.7	NA	-51.3262	27.3961	NA	-50.8503	108.8	NA	14.7714	-71.429	-83.0632	0.0921191	-35.8152	-66.8271	NA	NA	0.125291	-37.1	70.133	-14.6363	NA	89.7268	-70.8865	2.72377	-66.1827	-58.7463	24.1532	NA	-50.3983	NA	59.4909	27.5088	NA	NA	0.426758	82.4445	117.308	-93.6688	16.0931	NA	NA	NA	NA	-53.0246
YCL005W_ORF	LDB16 Protein of unknown function; null mutants have decreased net negative cell surface charge; GFP-fusion protein expression is induced in response to the DNA-damaging agent MMS; native protein is detected in purified mitochondria	NA	-97.6973	-4.29	-21.2914	61.7032	33.6251	47.7998	-44.4893	-108.8	68.9113	49.3924	-71.429	0	3.6936	31.0898	-78.0027	102.186	-38.6432	0	17.5065	85.3859	5.33217	0	22.538	37.6681	0.21615	-14.6169	63.1	-47.3818	48.178	-46.6254	NA	59.4909	-11.1	101.365	NA	32.8886	82.4445	117.308	-96.7929	0.990385	NA	NA	20.7573	NA	-51.3274
YCL005W-A_JXN_EE20_2_ORF	VMA9 Vacuolar H+ ATPase subunit e of the V-ATPase V0 subcomplex; essential for vacuolar acidification; interacts with the V-ATPase assembly factor Vma21p in the ER; involved in V0 biogenesis	-101.317	NA	-1000	NA	0.650011	77.0696	NA	-50.8503	83.4364	-49.1379	NA	NA	-70.5895	-11.1764	-46.3883	39.7872	-103.442	NA	10.6054	2.87378	81.2545	4.67962	0	-75.3053	77.3649	-24.1	NA	NA	NA	NA	NA	NA	59.4909	-0.0557	NA	NA	-0.144396	80.6974	117.308	46.3	-0.559616	-88.5681	NA	NA	-16.7257	-42.1161
YCL005W-A_JXN_EI_2_ORF	VMA9 Vacuolar H+ ATPase subunit e of the V-ATPase V0 subcomplex; essential for vacuolar acidification; interacts with the V-ATPase assembly factor Vma21p in the ER; involved in V0 biogenesis	-101.317	84.7227	-0.0901	NA	0	53.368	NA	-59.2705	-108.8	-56.6617	NA	96.4484	48.354	-26.1513	33.3823	62.8518	-103.442	NA	0.650983	0.0842763	74.7338	1.90352	0	89.7268	77.3649	0	NA	NA	NA	NA	NA	-128.355	-29.7551	-0.0232	NA	NA	-0.268759	-88.1019	117.308	71.5	-6.6312	88.9115	NA	NA	46.593	25.4436
YCL005W-A_JXN_IE_2_ORF	VMA9 Vacuolar H+ ATPase subunit e of the V-ATPase V0 subcomplex; essential for vacuolar acidification; interacts with the V-ATPase assembly factor Vma21p in the ER; involved in V0 biogenesis	-91.1828	12.1521	-1000	NA	0	76.8603	NA	-46.5806	37.7309	-47.3299	NA	NA	-83.0632	-3.21515	-38.1064	84.9045	-103.442	NA	30.0655	3.55894	81.2545	38.1413	0	-70.9585	-70.8865	0	NA	NA	NA	NA	NA	-108.608	-58.5421	-1000	NA	NA	-0.101448	-87.1846	117.308	79.4	-1000	-50.7358	NA	NA	-43.9848	-66.6189
YCL005W-A_ONO_ORF	VMA9 Vacuolar H+ ATPase subunit e of the V-ATPase V0 subcomplex; essential for vacuolar acidification; interacts with the V-ATPase assembly factor Vma21p in the ER; involved in V0 biogenesis	-101.317	84.7227	-0.164	NA	0.237571	71.7782	NA	-48.6551	-108.8	-60.7833	NA	96.9623	86.5529	-32.4639	46.3883	72.1773	102.186	NA	3.35782	0.158456	74.7338	3.06119	0	89.7268	77.3649	0.0131858	NA	NA	NA	NA	NA	-128.355	-41.6915	-0.0232	NA	NA	-0.144396	85.3618	117.308	66.1	-1.88985	88.9115	NA	NA	-43.9848	43.291
YCL007C_ORF	Dubious ORF unlikely to encode a protein; overlaps verified ORF YCL005W-A; mutations in YCL007C were thought to confer sensitivity to calcofluor white, but this phenotype was later shown to be due to the defect in YCL005W-A	NA	NA	NA	96.6744	NA	NA	-106.697	NA	NA	NA	NA	NA	NA	NA	NA	NA	NA	-32.1567	NA	NA	NA	NA	NA	NA	NA	NA	NA	NA	NA	NA	NA	NA	NA	NA	101.365	NA	NA	NA	NA	NA	NA	NA	-82.8504	-68.0304	NA	NA
YCL008C_ORF	STP22 Component of the ESCRT-I complex, which is involved in ubiquitin-dependent sorting of proteins into the endosome; homologous to the mouse and human Tsg101 tumor susceptibility gene; mutants exhibit a Class E Vps phenotype	NA	NA	5.08129	NA	-26.5367	3.22515	-106.697	71.69	92.8776	61.8811	16.9179	-71.5089	-75.8683	-23.6177	-38.1064	-57.8866	-103.442	38.5751	0.238679	-12.1	-100	4.67962	-1000	89.7268	77.3649	0.21615	-64.9338	-53.118	-57.5991	69.5387	-46.378	NA	59.2969	0.0403485	-100	NA	0	17.4503	117.308	96.1	36.8594	NA	NA	37.3919	NA	-37.4709
YCL009C_ORF	ILV6 Regulatory subunit of acetolactate synthase, which catalyzes the first step of branched-chain amino acid biosynthesis; enhances activity of the Ilv2p catalytic subunit, localizes to mitochondria	102.599	97.3332	20.6927	74.328	-44.3169	65.2745	-106.697	-48.6551	-108.8	-51.4158	43.4706	96.9623	86.754	-0.195248	-50.5225	-78.0027	-103.442	-18.1189	7.71003	-2.87	-100	10.3488	8.53803	89.7268	-70.8865	-0.535	-47.742	-55.7579	-53.0782	-74.0777	50.6	-128.355	-33.3949	-8.75	55.9011	NA	16.1718	56.9099	117.308	-86.6968	-27.4186	88.9115	71.5805	-72.5104	-20.2791	11.5107
YCL010C_ORF	SGF29 SaGa associated Factor 29kDa; Probable 29kKDa Subunit of SAGA histone acetyltransferase complex	-101.317	84.7227	-0.705	NA	-32.0463	77.274	47.7998	3.38841	108.8	68.9113	35.6609	-92.1368	-52.5119	-37.4719	-44.833	84.2632	102.186	-13.9132	28.871	-35.7	-100	36.4404	-0.0186	-38.0642	-70.8865	-1.26	-52.6633	-51.3703	57.422	-74.4271	-50.4464	-49.6759	59.4909	-0.0557	-100	NA	3.04851	85.3618	-1000	64.6	56.0182	-10.4229	NA	9.38185	-43.9848	-43.291
YCL011C_ORF	GBP2 Poly(A+) RNA-binding protein, involved in the export of mRNAs from the nucleus to the cytoplasm; similar to Hrb1p and Npl3p; also binds single-stranded telomeric repeat sequence in vitro	-101.317	-97.6973	0.049327	96.6744	-44.3169	-67.7301	47.7998	1.08282	-108.8	62.0671	48.2577	96.9623	-62.3403	-6.81144	-25.9987	-62.8518	102.186	-2.91283	-6.59	-2.3	-100	1.04174	-18.7	-68.8725	-52.5061	-0.0451	81.3837	59.8	-53.9062	73.8258	49.2	-128.355	-52.3048	11.0834	101.365	NA	21.1381	-87.4105	117.308	96.7	48.3002	-34.6104	67.9369	-77.8877	-32.132	-64.3089
YCL012C_ONO_ORF	Putative protein of unknown function; orthologs are present in S. bayanus, S. paradoxus and Ashbya gossypii; YCL012C is not an essential gene	NA	NA	-4.29	NA	0	-22.1628	NA	-50.8503	100.247	-56.6617	NA	92.1368	-83.0632	7.86325	54.6052	-81.1006	102.186	NA	1.58769	-35	64.6067	2.34452	0	89.7268	-70.8865	14.2275	NA	NA	NA	NA	NA	NA	-58.5421	-0.97	NA	NA	-0.426758	80.6974	117.308	-94.7252	-17.599	NA	NA	NA	-32.132	-51.3274
YCL014W_ORF	BUD3 Protein involved in bud-site selection and required for axial budding pattern; localizes with septins to bud neck in mitosis and may constitute an axial landmark for next round of budding	-101.317	84.7227	-32.3	-21.2914	-44.3169	-59.7352	47.7998	-63.7361	103.321	NA	-44.4	-97.0332	-70.5895	16.6221	NA	-66.8271	96.93	38.5751	-0.0253	-0.179	-100	-0.834716	-0.115	-70.9585	-73.3182	-0.216	61.8089	61.3	41.7634	75.0375	-50.3067	NA	-58.5421	-21.9	-100	NA	10.2339	73.2751	NA	-96.145	NA	NA	NA	NA	NA	-42.1161
YCL016C_ORF	DCC1 Subunit of a complex with Ctf8p and Ctf18p that shares some components with Replication Factor C, required for sister chromatid cohesion and telomere length maintenance	NA	NA	-15	-21.2914	-44.3169	NA	47.7998	NA	NA	NA	-48.1	NA	-62.3403	13.8602	NA	-72.1773	NA	38.5751	0.650983	NA	NA	-23.6744	-10.2	-76.4868	-70.8865	-1000	76.437	-49.8989	-56.6524	76.3667	-50.2191	NA	-58.5421	28.3891	-100	NA	NA	NA	NA	NA	NA	NA	NA	NA	NA	-31.0344
YCL017C_ORF	NFS1 Cysteine desulfurase involved in iron-sulfur cluster (Fe/S) biogenesis; required for the post-transcriptional thio-modification of mitochondrial and cytoplasmic tRNAs; essential protein located predominantly in mitochondria	-101.317	97.3332	5.95398	NA	-32.0463	-73.4506	47.7998	-53.5091	-108.8	-62.3317	-3.08	96.9623	-55.9273	-0.580742	-44.833	-66.8271	-103.442	-5.2698	-0.0785	-27.7	-100	20.6057	-0.277	-79.9613	-73.3182	15.7195	-43.7666	-16.9001	58.3739	-7.30352	-23.2964	-128.355	-58.5421	2.0961	101.365	NA	34.7797	82.4445	117.308	-89.6712	-31.332	-88.5681	56.4478	55.0033	-43.9848	-58.4171
YCL018W_ORF	LEU2 Beta-isopropylmalate dehydrogenase (IMDH), catalyzes the third step in the leucine biosynthesis pathway	NA	NA	NA	NA	NA	NA	NA	NA	NA	NA	-49.3	NA	NA	NA	NA	NA	NA	NA	NA	NA	NA	NA	NA	NA	NA	NA	65.0554	59.4	48.6867	67.5823	48.7	NA	NA	NA	NA	NA	NA	NA	NA	NA	NA	NA	NA	NA	NA	NA
YCL021W-A_ORF	Putative protein of unknown function	NA	97.3332	-1000	NA	-44.3169	62.5802	NA	NA	-108.8	NA	NA	NA	18.6343	NA	NA	-54.1329	NA	NA	-1000	-10.4	NA	-1.04174	0	NA	-73.3182	0.338504	NA	NA	NA	NA	NA	NA	59.4909	-0.0948	NA	NA	NA	16.1585	NA	98	NA	NA	NA	NA	NA	-49.8254
YCL022C_ORF	Dubious open reading frame unlikely to encode a protein, based on available experimental and comparative sequence data; completely overlaps verified gene KCC4/YCL024W	NA	NA	NA	NA	NA	NA	NA	NA	NA	NA	-47.3	NA	NA	NA	NA	NA	NA	NA	NA	NA	NA	NA	NA	NA	NA	NA	-85.2331	39.9	57.2137	76.6273	-50.0102	NA	NA	NA	NA	NA	NA	NA	NA	NA	NA	NA	NA	NA	NA	NA
YCL023C_ORF	Dubious open reading frame unlikely to encode a protein, based on available experimental and comparative sequence data; partially overlaps verified ORF KCC4	NA	NA	NA	NA	NA	NA	NA	NA	NA	NA	-45.2	NA	NA	NA	NA	NA	NA	NA	NA	NA	NA	NA	NA	NA	NA	NA	-86.1426	62.4	-58.142	-58.3414	-43.3974	NA	NA	NA	NA	NA	NA	NA	NA	NA	NA	NA	NA	NA	NA	NA
YCL024W_ORF	KCC4 Protein kinase of the bud neck involved in the septin checkpoint, associates with septin proteins, negatively regulates Swe1p by phosphorylation, shows structural homology to bud neck kinases Gin4p and Hsl1p	NA	NA	NA	-21.2914	NA	NA	47.7998	NA	NA	NA	48.5721	NA	NA	NA	NA	NA	NA	38.5751	NA	NA	NA	NA	NA	NA	NA	NA	55.785	0	44.8499	67.6167	50.1	NA	NA	NA	-100	NA	NA	NA	NA	NA	NA	NA	NA	NA	NA	NA
YCL025C_ORF	AGP1 Low-affinity amino acid permease with broad substrate range, involved in uptake of asparagine, glutamine, and other amino acids; expression is regulated by the SPS plasma membrane amino acid sensor system (Ssy1p-Ptr3p-Ssy5p)	-101.317	-97.6973	3.12141	96.6744	-26.5367	-36.3794	47.7998	-61.8541	67.297	68.9113	-49.3	-85.8002	-55.9273	-4.22736	-49.1699	-66.8271	102.186	-20.8279	-1.59	37.116	-100	-38.8535	-4.52	-70.9585	77.3649	0	-82.1757	-63.0272	-48.872	76.6192	-50.3441	NA	59.4909	1.2526	101.365	NA	0.426758	85.3618	-1000	-73.0426	6.6312	NA	74.1394	74.527	0	-51.3274
YCL026C-A_ORF	FRM2 Protein of unknown function, involved in the integration of lipid signaling pathways with cellular homeostasis; similar to bacterial nitroreductases	NA	NA	NA	NA	NA	NA	NA	NA	NA	NA	49.3705	NA	NA	NA	NA	NA	NA	NA	NA	NA	NA	NA	NA	NA	NA	NA	85.0315	-59.7734	52.4157	76.31	50.1	NA	NA	NA	NA	NA	NA	NA	NA	NA	NA	NA	NA	NA	NA	NA
YCL027W_ORF	FUS1 Membrane protein localized to the shmoo tip, required for cell fusion; expression regulated by mating pheromone; proposed to coordinate signaling, fusion, and polarization events required for fusion; potential Cdc28p substrate	NA	NA	NA	NA	NA	NA	NA	NA	NA	NA	4.59088	NA	NA	NA	NA	NA	NA	NA	NA	NA	NA	NA	NA	NA	NA	NA	50.5426	30.6	40.532	20.4836	50.5	NA	NA	NA	NA	NA	NA	NA	NA	NA	NA	NA	NA	NA	NA	NA
YCL028W_ORF	RNQ1 [PIN(+)] prion, an infectious protein conformation that is generally an ordered protein aggregate	102.599	-97.6973	0.049327	96.6744	-44.3169	16.0587	-71.3811	63.7361	100.247	68.9113	15.7819	-73.4912	83.9891	-15.1318	-44.833	-66.8271	-103.442	38.5751	0.0784523	-0.868	-100	0.987027	-0.277	89.7268	-52.5061	0	-70.6163	61.9	-46.278	-33.9838	-45.8596	128.355	-52.3048	0	101.365	NA	5.97149	82.4445	117.308	-91.9599	NA	88.9115	-82.8504	NA	50.8261	53.0246
YCL029C_ORF	BIK1 Microtubule-associated protein, component of the interface between microtubules and kinetochore, involved in sister chromatid separation; essential in polyploid cells but not in haploid or diploid cells; ortholog of mammalian CLIP-170	NA	NA	9.16764	NA	-44.3169	36.3794	-106.697	-48.6551	-108.8	NA	-44.1	-86.2844	86.754	23.6177	21.1997	-72.1773	NA	38.5751	29.4834	1.84294	32.6035	-33.1927	-1000	-53.8645	-70.8865	-0.216	-76.5397	-63.5091	58.3825	-59.8667	-47.3944	NA	58.7914	16.4793	-100	NA	0.623477	76.4138	-1000	-92.9892	25.0902	NA	NA	37.3919	NA	61.9455
YCL030C_ORF	HIS4 Multifunctional enzyme containing phosphoribosyl-ATP pyrophosphatase, phosphoribosyl-AMP cyclohydrolase, and histidinol dehydrogenase activities; catalyzes the second, third, ninth and tenth steps in histidine biosynthesis	NA	-97.6973	10.6115	NA	-32.0463	73.4506	47.7998	-59.2705	108.8	-61.4848	-42.9	96.9623	43.7386	-10.0006	38.1064	-57.8866	-103.442	-38.6432	-4.32	-37.1	-100	28.2261	2.82011	89.7268	77.3649	-1000	-54.3107	-41.1279	-36.4884	-32.0757	-47.7534	NA	59.4909	0.270841	101.365	NA	0.623477	-78.7616	117.308	-53.523	25.0902	NA	71.5805	NA	NA	-66.6189
YCL031C_ORF	RRP7 Essential protein involved in rRNA processing and ribosome biogenesis	102.599	80.822	1.82714	-21.2914	61.7032	77.274	-71.3811	-50.8503	-108.8	68.9113	0	96.9623	55.9274	1.68925	-23.3753	83.8576	-103.442	38.5751	2.06201	-7.6	-100	-8.11416	0.188335	89.7268	77.3649	-0.825	80.4838	32.1	57.4274	76.6342	50	NA	-24.1425	27.722	-100	NA	40.715	-88.1019	117.308	98	-55.3751	NA	NA	NA	-38.8052	-66.6189
YCL032W_ORF	STE50 Protein involved in mating response, invasive/filamentous growth, and osmotolerance, acts as an adaptor that links G protein-associated Cdc42p-Ste20p complex to the effector Ste11p to modulate signal transduction	-91.1828	NA	26.0179	NA	-44.3169	75.9396	NA	71.69	-108.8	61.8811	25.6556	49.2493	-83.0632	-33.6533	-38.1064	-72.1773	102.186	NA	-17.9	-1000	64.6067	-37.5128	-8.54	NA	77.3649	-0.0365	-86.5661	57.2	58.2203	76.6072	49.7	NA	59.4909	-0.53	NA	NA	18.5597	82.4445	117.308	55.7	-5.53926	NA	NA	NA	NA	-42.1161
YCL033C_ORF	Putative protein-methionine-R-oxide reductase; involved in response to oxidative stress; similar to mouse Sepx1p and fly SelRp; YCL033C is not an essential gene	NA	NA	-15	NA	-51.3262	-53.368	NA	NA	108.8	-21.9763	-15	NA	-75.8683	-0.369041	-16.0314	44.3309	96.93	NA	28.2384	NA	77.785	0.122762	0	89.7268	77.3649	-0.825	-59.6051	-52.4679	-37.9912	-58.44	-40.5661	NA	-37.9397	-0.53	NA	NA	NA	61.0063	117.308	92.1	NA	NA	NA	NA	NA	-66.6189
YCL034W_ORF	LSB5 Protein of unknown function; binds Las17p, which is a homolog of human Wiskott-Aldrich Syndrome protein involved in actin patch assembly and actin polymerization	102.599	-97.6973	-31.1	NA	-44.3169	-75.9396	NA	8.53199	-108.8	-53.0452	46.1895	NA	-75.8683	-6.81144	-18.951	-57.8866	-103.442	NA	30.4606	-0.357	84.1356	0	-20.5	-79.9613	-52.5061	-0.0142	-57.9618	-57.7934	-49.0632	-50.1723	-49.6328	NA	-48.5049	-2.64	NA	NA	10.2339	-88.1019	-1000	83.2	-40.8822	88.9115	NA	NA	50.8261	59.5381
YCL035C_ORF	GRX1 Hydroperoxide and superoxide-radical responsive heat-stable glutathione-dependent disulfide oxidoreductase with active site cysteine pair; protects cells from oxidative damage	102.599	84.7227	8.0402	96.6744	32.0463	18.767	-71.3811	7.79293	108.8	-35.9054	-34.3	96.9623	83.0632	-32.4639	44.833	54.1329	-103.442	NA	0.650983	38.9204	77.785	0	0	89.7268	77.0806	-0.14	-84.7825	57.9	-52.074	-61.901	-43.6781	-128.355	-16.1452	0.270841	101.365	NA	-0.426758	-87.9184	117.308	98	-40.8822	88.9115	67.9369	39.5797	-41.8488	45.0495
YCL036W_ORF	GFD2 Protein of unknown function, identified as a high-copy suppressor of a dbp5 mutation	-101.317	84.7227	-0.705	-21.2914	-51.3262	-62.5802	-106.697	8.53199	-108.8	NA	43.4092	96.9623	-52.5119	37.4719	21.1997	-78.0027	96.93	38.5751	-2.06	22.6604	74.7338	1.90352	8.53803	-41.7038	77.3649	-0.0365	85.9068	-63.5249	4.56808	-75.1926	-49.3145	NA	59.4909	-0.0403	-100	NA	3.04851	52.4645	117.308	43.7	-19.5944	-72.5946	0	NA	NA	-56.8868
YCL037C_ORF	SRO9 Cytoplasmic RNA-binding protein that associates with translating ribosomes; involved in heme regulation of Hap1p as a component of the HMC complex, also involved in the organization of actin filaments; contains a La motif	102.599	-97.6973	0.153204	-21.2914	-44.3169	-53.368	-71.3811	69.7835	43.2815	68.9113	0	NA	83.0632	36.6717	-25.9987	-66.8271	-103.442	-28.2612	-27.9	-6.36	77.785	-36.4404	-1000	-65.4671	-70.8865	0	-85.6753	1.92	-46.2226	12.7615	50.2	128.355	-5.48313	0	101.365	NA	5.97149	85.3618	117.308	-95.6218	-1.07138	88.9115	-82.8504	3.34476	-32.132	14.2352
YCL038C_ORF	ATG22 Protein required for the breakdown of autophagic vesicles in the vacuole during autophagy, putative integral membrane protein that localizes to vacuolar membranes and punctate structures attached to the vacuole	NA	NA	0.36257	NA	-53.8894	42.6067	47.7998	NA	108.8	NA	48.2145	NA	-75.8683	-0.282652	NA	78.0027	NA	38.5751	-0.0785	NA	58.2085	34.4553	-4.52	NA	-70.8865	0	85.0781	63.5	58.1897	70.4523	50.6	NA	59.4909	0.0556734	-100	NA	8.51441	70.0379	NA	86.7	NA	NA	NA	NA	NA	-63.5434
YCL039W_ORF	GID7 Protein of unknown function, involved in proteasome-dependent catabolite inactivation of fructose-1,6-bisphosphatase; contains six WD40 repeats; computational analysis suggests that Gid7p and Moh1p have similar functions	NA	97.3332	-31.8	-21.2914	NA	42.6067	-106.697	-66.2914	108.8	NA	23.4475	NA	86.754	NA	NA	-62.8518	NA	38.5751	0	30.4206	NA	-23.6744	0.904484	NA	40.5658	-24.1	71.2167	59.4	53.1356	75.8038	47	NA	59.4909	7.6681	-100	NA	18.5597	85.3618	NA	81.1	NA	NA	NA	78.3073	NA	-66.6189
[truncated: 5,952 more rows]
