# Supplementary material for: Diverse RNA-Binding Proteins Interact with Functionally Related Sets of RNAs, Suggesting an Extensive Regulatory System
Source: PLoS Biol. 2008 Oct 28;6(10):e255. doi: 10.1371/journal.pbio.0060255 (PMC2573929; doi:10.1371/journal.pbio.0060255)
Supplement: Dataset S3 — (11.8 MB ZIP) [file pbio.0060255.sd003.zip › Dataset_S3.xls]

## Sheet: key
Gene ID	Microarray ID -- in most cases matches systematic names in Yeast Genome Database. See Dataset S1 for more details.
Score(d)	SAM score, which is a modified t-score
Numerator(r)
Denominator(s+s0)
Fold Change
q-value(%)	False-Discovery Rate
localfdr(%)	local False-Discovery Rate

## Sheet: Aco1_sam
Gene ID	Score(d)	Numerator(r)	Denominator(s+s0)	Fold Change	q-value(%)	localfdr(%)
Q0075_ORF	4.28314	2.59385	0.605594	5.97381	0	0
Q0065_INT_1	4.20299	2.89615	0.68907	8.61848	0	0
Q0065_INT_2	3.98596	2.67462	0.67101	6.18117	0	0
Q0045_INT_7	3.97912	4.89615	1.23046	23.9071	0	0
Q0297_ORF	3.97692	2.37231	0.596519	5.07785	0	0
RPM1_NCR	3.9524	2.34769	0.593991	4.97446	0	0
Q0115_INT_1	3.80643	2.36962	0.62253	5.04691	0	0
Q0070_ORF	3.79644	2.22346	0.58567	4.70827	0	0
Q0055_ORF	3.74413	2.61269	0.697809	6.85324	0	0
Q0065_ORF	3.56582	2.58654	0.725369	5.67881	0	0.118754
Q0070_INT_4	3.386	2.44538	0.722204	5.16681	0	2.34864
Q0060_ORF	3.36869	2.49115	0.739501	5.64777	0	2.65906
Q0045_INT_6	3.27996	2.22192	0.677424	4.5172	0	4.547
Q0130_ORF	3.19841	1.80923	0.565665	3.47767	0	6.71081
Q0045_JXN_EI_5_ORF	3.13304	2.43577	0.777446	5.50704	0	8.71688
Q0045_INT_5	2.99029	2.35308	0.786905	4.92794	0	13.6725
Q0045_ORF	2.984	2.11962	0.710327	4.16534	0	13.9011
Q0085_ORF	2.98142	2.39192	0.802276	4.90029	0	13.9948
Q0080_ORF	2.96278	2.75154	0.928703	6.04517	0	14.674
Q0070_INT_2	2.93717	2.17192	0.739461	5.22462	0	15.6074
Q0045_JXN_IE_5_ORF	2.85308	2.03462	0.71313	3.90259	0	18.6284
Q0105_INT_4	2.8371	1.84769	0.65126	3.47768	0	19.188
Q0120_JXN_IE_3_ORF	2.7024	1.81654	0.672193	3.41757	0	23.7241
Q0120_JXN_EI_3_ORF	2.628	1.85192	0.70469	3.48671	0	26.1459
Q0115_ORF	2.621	2.21962	0.846859	5.12754	0	26.3725
Q0110_ORF	2.58229	1.77962	0.68916	3.31194	0	27.6277
Q0105_INT_5	2.49377	1.52231	0.610444	2.88337	0	30.5547
Q0120_ORF	2.46755	2.01015	0.814636	3.74419	0	31.4488
Q0050_ORF	2.34579	1.97923	0.843738	3.58854	0	35.855
Q0045_JXN_EE20_5_ORF	2.34363	1.77885	0.759014	3.24458	0	35.9381
Q0120_JXN_EE20_3_ORF	2.12849	1.61846	0.760379	2.92699	0	45.6587
Q0055_INT_1	2.12689	1.78365	0.838619	4.1752	0	45.7448
YLR304C_ORF	2.11262	1.41769	0.671058	2.62221	0	46.5233
Q0105_ORF	2.04606	1.56423	0.76451	2.847	0	50.4182
Q0120_INT_2	2.03379	1.89231	0.930432	3.37938	0	51.178
Q0140_ORF	1.96821	1.51562	0.770046	2.72976	0	55.4091
Q0275_ORF	1.9606	1.54385	0.787437	2.72027	0	55.9158
15S_RRNA	1.91795	1.46981	0.766343	3.09655	0	58.7928
Q0160_ORF	1.80911	1.45846	0.806176	2.8056	0	66.2301
YER129W_ORF	1.69541	1.18231	0.69736	2.52356	2.70239	73.688
IGX_YD_205982C	1.44693	0.863269	0.596623	1.78452	10.2948	89.8531
YDR420W_ORF	1.43854	1.11564	0.775537	2.95347	10.2948	90.4632
Q0250_ORF	1.41375	0.984231	0.696183	2.09446	12.2836	92.3106
YGL179C_ORF	1.40358	0.850769	0.606143	1.87674	12.2836	93.0891
YNL085W_ORF	1.38713	0.812692	0.58588	1.72233	14.4128	94.3731
YMR199W_ORF	1.31176	0.947308	0.722164	1.87496	18.7993	100
YPR042C_ORF	1.28903	0.803654	0.623457	1.73553	20.6992	100
YKR082W_ORF	1.27527	0.878462	0.688843	1.87364	22.0604	100
YNL158W_ORF	1.27284	0.718109	0.564178	1.68002	22.0604	100
YMR189W_ORF	1.25329	0.715769	0.571114	1.6459	23.7811	100
YFR031C-A_INT_1	1.22532	0.811346	0.662151	1.78422	27.5153	100
YMR070W_ORF	1.223	0.622265	0.508804	1.55193	27.5153	100
YLL040C_ORF	1.21774	0.722346	0.593185	1.66461	27.5153	100
YDR079C-A_ORF	1.21219	0.858077	0.707875	2.15333	27.5153	100
YNR047W_ORF	1.2117	0.670256	0.553153	1.61344	27.5153	100
YCR093W_ORF	1.17746	0.706154	0.599728	1.59635	33.7799	100
YDL227C_ORF	1.16124	0.785192	0.676168	1.66913	36.0319	100
Q0255_OCH__ORF	1.15335	0.872154	0.756193	1.7083	36.0319	100
YBL101C_ORF	1.14562	0.89226	0.778844	1.85563	36.0319	100
YER070W_ORF	1.13316	0.634423	0.559873	1.52808	39.7411	100
YKL157W_INT_1	1.11747	0.741731	0.663762	1.81221	41.6941	100
YPL204W_ORF	1.10268	0.742692	0.673533	1.62009	44.4229	100
YDR251W_ORF	1.09362	0.642308	0.587324	1.5398	44.4229	100
YFR028C_ORF	1.09357	0.633462	0.57926	1.52294	44.4229	100
YBL101W-A_ORF	1.06755	0.754423	0.706686	1.62466	51.9691	100
YBR200W_ORF	1.06082	0.575192	0.542217	1.50442	51.9691	100
YGL207W_ORF	1.05457	0.653654	0.619832	1.57626	51.9691	100
YHR030C_ORF	1.04441	0.660385	0.632303	1.54191	51.9691	100
YOR326W_ORF	1.0361	0.554808	0.535477	1.4543	52.1403	100
YOL052C_ORF	1.03457	0.684808	0.661927	1.56764	52.1403	100
IGR_CHR15:(961694..962694)_590	1.03391	0.6075	0.587574	1.49304	52.1403	100
YOR221C_INT_1	1.03112	0.598654	0.580583	1.60784	52.1403	100
YDL140C_ORF	1.02984	0.581923	0.56506	1.47916	52.1403	100
YDR219C_ORF	1.0274	0.530855	0.516699	1.46485	52.1403	100
YNL182C_ORF	1.01885	0.631154	0.619475	1.52875	52.1403	100
YBR042C_ORF	1.01156	0.620769	0.613673	1.5892	59.9226	100
YBL074C_ORF	1.00764	0.766962	0.761149	1.82712	59.9226	100
YDL145C_ORF	0.996363	0.611923	0.614156	1.57176	66.8633	100
YMR029C_ORF	0.991	0.562885	0.567996	1.46087	66.8633	100
YIL119C_ORF	0.981671	0.629533	0.641287	1.54916	66.8633	100
YLR096W_ORF	0.97904	0.590419	0.603059	1.48829	66.8633	100
YBL090W_ORF	0.973469	0.575769	0.591461	1.48586	69.3444	100
YBL079W_ORF	0.964864	0.686538	0.711539	1.54606	69.3444	100
IGR_CHR03:(285256..285936)_522	0.964526	0.5435	0.563489	1.48222	69.3444	100
YBL016W_ORF	0.962785	0.481154	0.499752	1.38591	69.3444	100
YPR134W_ORF	0.962277	0.775385	0.805781	1.6311	69.3444	100
YBR024W_ORF	0.959645	0.603462	0.628838	1.61528	69.3444	100
YNR009W_ORF	0.957931	0.600769	0.627153	1.49634	69.3444	100
YMR112C_ORF	0.951757	0.587019	0.616774	1.47946	69.3444	100
YKL054C_ORF	0.94905	0.611538	0.644369	1.56531	72.7189	100
YLR388W_OCH_DS100_ORF	0.941611	0.729423	0.774655	1.65412	72.7189	100
YDR122W_ORF	0.934318	0.601923	0.644238	1.47116	72.7189	100
YGR077C_ORF	0.925563	0.574231	0.620413	1.44988	76.2461	100
YDL191W_ORF	0.91722	0.607115	0.661908	1.4806	76.2461	100
YDR329C_ORF	0.914742	0.484038	0.529153	1.38311	76.2461	100
YCR082W_ORF	0.914518	0.512308	0.560194	1.45286	76.2461	100
YPR034W_ORF	0.909007	0.424615	0.46712	1.33748	76.2461	100
YKL186C_ORF	0.908652	0.545962	0.600848	1.4586	76.2461	100
YOR264W_ORF	0.907919	0.509423	0.561089	1.40612	76.2461	100
IGR_CHR02:(505260..506260)_2	0.905704	0.576731	0.636776	1.46927	76.2461	100
YNL132W_ORF	0.900844	0.505385	0.561013	1.40668	77.6938	100
YBR133C_ORF	0.896068	0.582308	0.649848	1.44353	77.6938	100
YNR012W_ORF	0.895784	0.5175	0.577706	1.4078	77.6938	100
YGL035C_ORF	0.895423	0.539808	0.602852	1.46936	77.6938	100
YDR101C_ORF	0.893244	0.608654	0.681397	1.50176	77.6938	100
YEL043W_ORF	0.893075	0.520423	0.582731	1.42976	77.6938	100
YNL124W_ORF	0.890364	0.587692	0.660058	1.45986	77.6938	100
IGX_YO_492650C	0.886842	0.627115	0.707133	1.50284	77.6938	100
YNR044W_ORF	0.884289	0.549231	0.621099	1.45197	77.6938	100
YML046W_ORF	0.8792	0.505962	0.57548	1.42073	82.2818	100
IGX_YJ_549530W	0.866632	0.510385	0.588929	1.40504	86.3264	100
Q0255_INT_1	0.859625	0.534231	0.62147	1.44586	91.1828	100
YOL036W_ORF	0.855246	0.546346	0.638818	1.45629	91.1828	100
YKL032C_ORF	0.844893	0.443462	0.524873	1.35542	94.3117	100
YGL082W_ORF	0.843248	0.392115	0.465006	1.30736	94.3117	100
YLR194C_ORF	0.83203	0.632885	0.760651	1.46381	101.579	100
YKL167C_ORF	0.812943	0.486846	0.598869	1.39291	101.579	100
YBR066C_ORF	0.810096	0.422885	0.522018	1.32848	101.579	100
YDR227W_ORF	0.809905	0.783205	0.967033	2.57535	101.579	100
YOR341W_ORF	0.80945	0.518077	0.640036	1.38581	101.579	100
YDL136W_ORF	0.808087	0.535192	0.662296	1.40276	101.579	100
TS(UGA)Q2_TRNA	0.807141	0.471923	0.584685	1.40793	101.846	100
YJL072C_ORF	0.806649	0.381923	0.473469	1.30197	101.846	100
YGL056C_ORF	0.80059	0.582885	0.728069	1.41489	101.846	100
YBL087C_INT_1	0.799151	0.446	0.558092	1.35443	101.846	100
YLR380W_ORF	0.79896	0.445769	0.557937	1.36349	101.846	100
YER068W_ORF	0.797163	0.428462	0.537483	1.36216	101.846	100
IGX_YN_385532W	0.793603	0.554885	0.699197	1.49403	101.846	100
YJL012C_ORF	0.791593	0.478269	0.604185	1.36083	101.846	100
YGR138C_OCH__ORF	0.791444	0.574038	0.725305	1.40825	101.846	100
YLR312W-A_ORF	0.787941	0.448462	0.569156	1.3444	101.846	100
YGR181W_ORF	0.786995	0.385	0.489203	1.298	101.846	100
YPR161C_ORF	0.786839	0.585769	0.744459	1.40494	101.846	100
YDR375C_ORF	0.785727	0.449615	0.572228	1.37014	101.846	100
YEL056W_ORF	0.78501	0.431731	0.549968	1.33019	101.846	100
YDR422C_ORF	0.783181	0.398077	0.508282	1.30714	101.846	100
YBL007C_ORF	0.778747	0.573077	0.735896	1.50243	102.002	100
YBR191W_ORF	0.77396	0.47	0.607266	1.35485	102.261	100
YMR109W_ORF	0.771161	0.429038	0.556354	1.32824	102.261	100
YIL077C_ORF	0.768432	0.439808	0.572344	1.35854	102.586	100
YNR037C_ORF	0.767224	0.428846	0.558958	1.32898	102.586	100
YML100W_ORF	0.763048	0.576154	0.755069	1.40725	102.586	100
YBR157C_OCH__ORF	0.760563	0.465962	0.612653	1.36821	102.586	100
YNL065W_ORF	0.75992	0.503269	0.662266	1.41059	102.586	100
YOL135C_ORF	0.75781	0.435852	0.575146	1.36972	102.586	100
YJL189W_ORF	0.755097	0.476731	0.631351	1.39097	102.586	100
YHL015W_ORF	0.75193	0.471538	0.627104	1.35346	102.599	100
YLL011W_ORF	0.750073	0.416923	0.555843	1.32465	102.599	100
YDL010W_ORF	0.749921	0.58	0.773415	1.5382	102.599	100
YOR109W_ORF	0.749695	0.446538	0.595627	1.36465	102.599	100
YOR372C_ORF	0.746716	0.4175	0.559115	1.32135	102.599	100
YOR140W_ORF	0.744057	0.495	0.665272	1.37484	102.599	100
YDR092W_ORF	0.739394	0.491538	0.664786	1.35533	102.599	100
YJL041W_ORF	0.739393	0.459615	0.621612	1.38115	102.599	100
YLR430W_ORF	0.734399	0.441577	0.601277	1.33982	102.599	100
YER164W_ORF	0.732792	0.397308	0.542184	1.30587	102.599	100
IGR_CHR04:(733116..733251)_6	0.729756	0.381226	0.522403	1.29047	102.599	100
YDL060W_ORF	0.727862	0.418077	0.574391	1.32198	102.599	100
YDR036C_ORF	0.727707	0.367885	0.505539	1.28095	102.599	100
YNL036W_ORF	0.726209	0.4775	0.657525	1.34727	102.599	100
YHR170W_ORF	0.725538	0.387692	0.534352	1.29778	102.599	100
YER132C_ORF	0.724953	0.406154	0.560249	1.30699	102.599	100
YGL189C_OCH__ORF	0.724038	0.461538	0.637451	1.33864	102.599	100
YDR143C_ORF	0.723362	0.382308	0.528515	1.30472	102.599	100
YPL031C_ORF	0.719411	0.458269	0.637006	1.35159	102.599	100
YOR185C_OCH__ORF	0.716966	0.399615	0.55737	1.33414	102.599	100
YFR007W_ORF	0.715511	0.418654	0.585112	1.31317	102.599	100
YDL127W_ORF	0.715124	0.42033	0.587771	1.33105	102.599	100
YMR194W_INT_1	0.714343	0.490192	0.686214	1.35098	102.599	100
YFL034C-B_ORF	0.713348	0.367788	0.515581	1.32946	102.599	100
IGR_CHR02:(COMPLEMENT(553772..553931))_63	0.710706	0.409038	0.575538	1.3169	102.599	100
YER082C_ORF	0.709606	0.402692	0.567487	1.30612	102.599	100
YGL137W_ORF	0.704637	0.485385	0.688843	1.34132	102.599	100
YOR322C_ORF	0.703071	0.424808	0.604217	1.30937	102.599	100
YKL182W_ORF	0.699601	0.416731	0.595669	1.31468	102.599	100
YMR158W_ORF	0.699254	0.316538	0.45268	1.24402	102.599	100
YOL151W_ORF	0.698799	0.441654	0.632019	1.38935	102.599	100
YMR204C_ORF	0.69615	0.390197	0.560507	1.31727	102.599	100
YNL180C_ORF	0.696083	0.424038	0.609178	1.30937	102.599	100
YPR065W_ORF	0.694645	0.464615	0.668853	1.34099	102.599	100
YML032C_ORF	0.693144	0.499615	0.720796	1.36352	102.599	100
YOR220W_ORF	0.693089	0.430192	0.620688	1.3163	102.599	100
YPR010C_ORF	0.692495	0.397692	0.574289	1.30876	102.599	100
YIL110W_ORF	0.692043	0.380385	0.549655	1.28479	102.599	100
YBR034C_ORF	0.69055	0.412692	0.597628	1.30237	102.599	100
YPL016W_ORF	0.687476	0.390308	0.56774	1.33326	102.599	100
YIL125W_ORF	0.687397	0.417308	0.607084	1.30422	102.599	100
YGR033C_ORF	0.687001	0.370962	0.539972	1.27834	102.599	100
YGR113W_ORF	0.686191	0.387308	0.564432	1.28786	102.599	100
YNL026W_ORF	0.684651	0.447692	0.653898	1.3183	102.599	100
YOR048C_ORF	0.683049	0.419615	0.614327	1.30557	102.599	100
YOL004W_ORF	0.681851	0.346731	0.508514	1.26326	102.599	100
YGL231C_ORF	0.680189	0.479038	0.704273	1.39274	102.599	100
YDR025W_ORF	0.673607	0.54	0.801655	1.36334	102.599	100
YDR172W_ORF	0.673	0.508462	0.755515	1.41208	102.599	100
YOR116C_ORF	0.670898	0.421154	0.627746	1.3081	102.599	100
YNR006W_ORF	0.67066	0.424038	0.63227	1.33209	102.599	100
YOR312C_ORF	0.669686	0.472692	0.705842	1.3225	102.599	100
YLR203C_ORF	0.667613	0.357731	0.535835	1.2754	102.599	100
YGR062C_ORF	0.664561	0.430385	0.647622	1.33889	102.599	100
YOR151C_ORF	0.664327	0.366154	0.551165	1.27053	102.599	100
YDR189W_ORF	0.661841	0.426538	0.644473	1.308	102.599	100
YBR146W_ORF	0.659911	0.411154	0.623045	1.29516	102.599	100
YGL136C_ORF	0.657984	0.346154	0.526083	1.27819	102.599	100
YMR246W_ORF	0.657165	0.379231	0.577071	1.2771	102.599	100
YBR214W_ORF	0.656635	0.409808	0.624103	1.29785	102.599	100
YGR024C_ORF	0.651028	0.307222	0.471903	1.23216	102.599	100
YGL125W_ORF	0.650794	0.384423	0.590699	1.28589	102.599	100
YDR286C_ORF	0.648544	0.458423	0.70685	1.31882	102.599	100
YBL014C_ORF	0.647912	0.452692	0.698694	1.33956	102.599	100
YMR312W_ORF	0.646413	0.510769	0.790159	1.32939	102.599	100
YGL173C_ORF	0.644837	0.417308	0.647152	1.30711	102.599	100
YAL021C_ORF	0.64479	0.379038	0.587848	1.27297	102.599	100
YDL037C_ORF	0.644043	0.493077	0.765597	1.30862	102.599	100
YGL201C_ORF	0.642804	0.374231	0.582185	1.27791	102.599	100
YDR399W_ORF	0.642763	0.4575	0.711771	1.30819	102.599	100
YLR116W_ORF	0.641492	0.394231	0.614553	1.30055	102.599	100
YBR048W_ORF	0.638766	0.452692	0.708698	1.30806	102.599	100
YGR124W_OCH__ORF	0.638436	0.466731	0.731054	1.31406	102.599	100
YMR012W_ORF	0.637085	0.456923	0.717209	1.33385	102.599	100
YJL130C_ORF	0.635003	0.562115	0.885217	1.35516	102.599	100
IGR_CHR07:(548469..549469)_196	0.634639	0.4525	0.713004	1.32254	102.599	100
YLR452C_ORF	0.633652	0.411154	0.648864	1.3149	102.599	100
YMR237W_ORF	0.633422	0.433654	0.68462	1.30811	102.599	100
YDL053C_ORF	0.630815	0.388654	0.616114	1.28164	102.599	100
YBR079C_ORF	0.628919	0.320769	0.510032	1.24128	102.599	100
YNL186W_ORF	0.628315	0.333697	0.531097	1.24789	102.599	100
YDL141W_ORF	0.627885	0.344615	0.548851	1.28473	102.599	100
YER019W_ORF	0.626817	0.442885	0.706561	1.32982	102.599	100
YLR204W_ORF	0.6207	0.404231	0.65125	1.27704	102.599	100
YHL020C_ORF	0.620475	0.389231	0.627311	1.28888	102.599	100
YLR410W_ORF	0.61811	0.317115	0.51304	1.23549	102.599	100
YIL135C_ORF	0.617075	0.319423	0.517641	1.25485	102.599	100
YMR043W_ORF	0.61633	0.446346	0.7242	1.30677	102.599	100
YJL030W_ORF	0.615833	0.320577	0.520558	1.24043	102.599	100
YHR123W_JXN_IE_1_ORF	0.615548	0.370577	0.602027	1.26653	102.599	100
YKR089C_ORF	0.614681	0.458269	0.74554	1.30297	102.599	100
YDR208W_ORF	0.612613	0.390577	0.637559	1.28045	102.599	100
YGL181W_ORF	0.611317	0.345	0.564355	1.26385	102.599	100
YBR157C_ORF	0.611182	0.331154	0.541826	1.24355	102.599	100
YJL141C_ORF	0.610843	0.437115	0.715593	1.28386	102.599	100
YOR261C_ORF	0.610305	0.350577	0.574429	1.25709	102.599	100
YLR052W_ORF	0.610303	0.340769	0.55836	1.24756	102.599	100
YER110C_ORF	0.609199	0.390192	0.6405	1.28631	102.599	100
YPL259C_ORF	0.608084	0.3625	0.596135	1.26924	102.599	100
YDR385W_OCH_US100_ORF	0.607435	0.460962	0.758865	1.30949	102.599	100
YCL028W_ORF	0.606369	0.402692	0.664104	1.29658	102.599	100
YJL168C_ORF	0.60621	0.4175	0.688705	1.28524	102.599	100
YDR156W_ORF	0.60608	0.380577	0.627932	1.27294	102.599	100
YHR132C_ORF	0.604183	0.347115	0.57452	1.2647	102.599	100
YCR033W_ORF	0.603741	0.321635	0.532736	1.28292	102.599	100
YML129C_ORF	0.603361	0.441923	0.732436	1.28624	102.599	100
YOL070C_ORF	0.601098	0.314423	0.523081	1.23291	102.599	100
YNR022C_ORF	0.600827	0.444615	0.740005	1.31789	102.599	100
YKL204W_ORF	0.600131	0.433462	0.722279	1.33675	102.599	100
YGR083C_ORF	0.599471	0.295	0.492101	1.22737	102.599	100
YLR186W_ORF	0.598185	0.389038	0.650365	1.28515	102.599	100
YPL160W_ORF	0.597525	0.383269	0.641428	1.27292	102.599	100
YNR046W_ORF	0.596595	0.385577	0.646296	1.28357	102.599	100
YPL085W_ORF	0.596246	0.328077	0.550237	1.2503	102.599	100
YGL011C_ORF	0.595546	0.365577	0.613852	1.25971	102.599	100
YNL256W_ORF	0.594599	0.323846	0.544646	1.24943	102.599	100
YKR020W_ORF	0.592712	0.310673	0.524155	1.22748	102.599	100
YGR035C_ORF	0.592103	0.366731	0.61937	1.25693	102.599	100
YOR098C_ORF	0.590332	0.3545	0.60051	1.30185	102.599	100
YLR426W_ORF	0.588806	0.386731	0.656805	1.27977	102.599	100
YDR279W_ORF	0.588476	0.3275	0.556522	1.24665	102.599	100
YKR094C_ORF	0.587181	0.366346	0.623907	1.26408	102.599	100
YDL022W_ORF	0.58659	0.383654	0.654041	1.30978	102.599	100
YER042W_ORF	0.584479	0.332692	0.569212	1.24564	102.599	100
YJL012C-A_ORF	0.583889	0.389808	0.667606	1.25848	102.599	100
YKL156W_ORF	0.582568	0.337885	0.579992	1.24111	102.599	100
YDR091C_ORF	0.580974	0.414231	0.712993	1.27349	102.599	100
YGR030C_ORF	0.579955	0.337019	0.581113	1.24771	102.599	100
YLR224W_ORF	0.576071	0.349231	0.606229	1.26329	102.599	100
YHR205W_ORF	0.572667	0.326538	0.570207	1.23397	102.599	100
YML117W_ORF	0.568839	0.361731	0.635911	1.25578	102.599	100
YCR003W_ORF	0.566895	0.299038	0.527503	1.21867	102.599	100
YBR135W_ORF	0.56442	0.320962	0.568657	1.23185	102.599	100
YDR017C_ORF	0.560413	0.321538	0.573752	1.23704	102.599	100
YGR245C_ORF	0.559458	0.321538	0.574732	1.23052	102.599	100
YMR236W_ORF	0.55826	0.340769	0.610413	1.2613	102.599	100
YDR496C_ORF	0.557758	0.334808	0.600274	1.29849	102.599	100
YCR057C_ORF	0.557448	0.310962	0.557831	1.2605	102.599	100
YFL034C-A_INT_1	0.556561	0.317115	0.569777	1.22509	102.599	100
YNR026C_ORF	0.555384	0.382885	0.689406	1.39256	102.599	100
YAL034C_ORF	0.55428	0.414538	0.747887	1.27469	102.599	100
YJR085C_ORF	0.55201	0.319423	0.578655	1.22545	102.599	100
YCR073W-A_ORF	0.55057	0.335577	0.609508	1.26066	102.599	100
YGL210W_ORF	0.550517	0.253654	0.460756	1.18866	102.599	100
YPL270W_ORF	0.544501	0.334231	0.61383	1.24168	102.599	100
YLR439W_ORF	0.542496	0.3025	0.557608	1.23237	102.599	100
YLR367W_ORF	0.541834	0.356538	0.658021	1.23649	102.599	100
YOR176W_ORF	0.541433	0.382885	0.707169	1.24175	102.599	100
YDR228C_ORF	0.541035	0.349192	0.645416	1.23706	102.599	100
YPL172C_ORF	0.540931	0.355385	0.656986	1.23586	102.599	100
YJR060W_ORF	0.539883	0.2875	0.532523	1.2152	102.599	100
YKL157W_JXN_IE_1_ORF	0.539719	0.319231	0.591476	1.22747	102.599	100
YOR182C_OCH_DS100_ORF	0.538825	0.401346	0.744854	1.40891	102.599	100
YDR529C_ORF	0.538493	0.299423	0.556038	1.21327	102.599	100
YMR184W_ORF	0.538368	0.292692	0.543666	1.2179	102.599	100
YHR190W_ORF	0.537821	0.335769	0.624314	1.2326	102.599	100
YIL149C_ORF	0.535745	0.354038	0.660833	1.2633	102.599	100
YGR068C_ORF	0.533882	0.333269	0.624238	1.25199	102.599	100
YPL009C_ORF	0.532989	0.296154	0.555647	1.2183	102.599	100
YNL188W_ORF	0.53203	0.28	0.526286	1.20469	102.599	100
YJL039C_ORF	0.531361	0.421923	0.794042	1.2723	102.599	100
YDL061C_ORF	0.53063	0.335	0.631325	1.25186	102.599	100
YOL021C_ORF	0.530553	0.315577	0.594807	1.21919	102.599	100
YPL032C_ORF	0.529759	0.333077	0.628733	1.22622	102.599	100
YFR052W_ORF	0.52453	0.307885	0.586972	1.22629	102.599	100
YOL081W_ORF	0.524401	0.33	0.62929	1.22155	102.599	100
YOR153W_ORF	0.523556	0.392692	0.750049	1.24221	102.599	100
YPL049C_ORF	0.523232	0.348077	0.665244	1.22807	102.599	100
YDL045W-A_ORF	0.523186	0.324615	0.620459	1.22425	102.599	100
YDR299W_ORF	0.521627	0.319808	0.613096	1.23042	102.599	100
YBL002W_OCH__ORF	0.520267	0.346346	0.665708	1.22912	102.599	100
YLR210W_ORF	0.517655	0.269167	0.519973	1.20031	102.599	100
YOR221C_JXN_IE_1_ORF	0.516875	0.283077	0.54767	1.21431	102.599	100
YAR002W_ORF	0.515568	0.345769	0.670657	1.23068	102.599	100
YDR142C_ORF	0.51494	0.328654	0.638237	1.30578	102.599	100
YOR189W_ORF	0.514461	0.360962	0.701631	1.27324	102.599	100
YLR200W_ORF	0.513777	0.351731	0.684598	1.23809	102.599	100
YLR455W_ORF	0.513015	0.280385	0.546543	1.20181	102.599	100
YKL052C_ORF	0.51296	0.276346	0.538728	1.21734	102.599	100
YOL098C_ORF	0.511235	0.270385	0.528885	1.19374	102.599	100
YDL155W_ORF	0.511067	0.315	0.616357	1.21634	102.599	100
YFR051C_ORF	0.508775	0.323654	0.636143	1.21873	102.599	100
YML103C_ORF	0.507912	0.3225	0.634953	1.23626	102.599	100
YJR135W-A_ORF	0.507294	0.319423	0.629661	1.21458	102.599	100
YDR145W_ORF	0.507247	0.282692	0.557307	1.20213	102.599	100
YOR016C_ORF	0.506467	0.353846	0.698655	1.2512	102.599	100
YNL197C_ORF	0.505303	0.336538	0.666013	1.28621	102.599	100
YER069W_ORF	0.502667	0.341346	0.67907	1.25855	102.599	100
YOR185C_ORF	0.501825	0.336731	0.671012	1.23957	102.599	100
YLR293C_OCH__ORF	0.50024	0.363462	0.726575	1.24234	102.599	100
YLR095C_ORF	0.500057	0.351923	0.703766	1.23252	102.599	100
YDL160C_ORF	0.497725	0.291346	0.585356	1.20236	102.599	100
YDR517W_ORF	0.497696	0.313654	0.630212	1.21139	102.599	100
YNL176C_ORF	0.495082	0.305	0.616059	1.20676	102.599	100
YER040W_ORF	0.493524	0.288889	0.58536	1.26735	102.599	100
YPL241C_ORF	0.493453	0.263846	0.534693	1.21264	102.599	100
YHR083W_ORF	0.493267	0.273077	0.553609	1.19297	102.599	100
YPL079W_OCH_DS100_ORF	0.491281	0.337308	0.686589	1.24228	102.599	100
YNR052C_ORF	0.490978	0.292692	0.596142	1.19835	102.599	100
YHR097C_ORF	0.490965	0.278654	0.567564	1.2124	102.599	100
YGL062W_ORF	0.490492	0.267115	0.544587	1.19371	102.599	100
YKL135C_ORF	0.489992	0.368269	0.751582	1.23119	102.599	100
YDL015C_ORF	0.489548	0.278846	0.569599	1.20026	102.599	100
YDR450W_ORF	0.487021	0.314231	0.64521	1.22713	102.599	100
YJL173C_ORF	0.486973	0.300577	0.617236	1.20835	102.599	100
YDL235C_ORF	0.486002	0.279038	0.57415	1.21533	102.599	100
YGL023C_ORF	0.485835	0.288077	0.592952	1.19688	102.599	100
YIR011C_ORF	0.484527	0.291154	0.600903	1.19415	102.599	100
YDL106C_ORF	0.484378	0.365385	0.754337	1.22584	102.599	100
YDL031W_ORF	0.482502	0.293462	0.608208	1.19692	102.599	100
YKL214C_ORF	0.481533	0.245962	0.510789	1.18084	102.599	100
YGL226C-A_ORF	0.480951	0.276346	0.574582	1.19536	102.599	100
YMR080C_ORF	0.480379	0.281346	0.585676	1.19591	102.599	100
YLR120C_ORF	0.479217	0.333846	0.696649	1.21066	102.599	100
YKL029C_ORF	0.478693	0.268269	0.560421	1.20146	102.599	100
YFL034C-A_ORF	0.47859	0.281154	0.587463	1.19748	102.599	100
YOR324C_ORF	0.477626	0.298269	0.624483	1.19815	102.599	100
YJL001W_JXN_EE20_1_ORF	0.475936	0.291346	0.612155	1.20119	102.599	100
YDL148C_ORF	0.475545	0.2375	0.499427	1.17061	102.599	100
YDR486C_ORF	0.474683	0.2625	0.553	1.18742	102.599	100
YOR272W_ORF	0.473925	0.296923	0.62652	1.19667	102.599	100
YLR099C_ORF	0.472691	0.248077	0.524818	1.17972	102.599	100
YMR001C_ORF	0.4713	0.250192	0.530856	1.17997	102.599	100
YLR427W_ORF	0.470164	0.237115	0.504325	1.18781	102.599	100
YBR173C_ORF	0.470113	0.292692	0.6226	1.19435	102.599	100
YEL006W_ORF	0.469987	0.327308	0.696418	1.19298	102.599	100
YGL216W_ORF	0.469517	0.273654	0.582841	1.21345	102.599	100
YCR024C-A_ORF	0.469315	0.348077	0.74167	1.20154	102.599	100
YPL210C_ORF	0.468136	0.243654	0.520476	1.19357	102.599	100
IGX_YD_461208C	0.468008	0.311346	0.665258	1.1983	102.599	100
YKR088C_ORF	0.467377	0.245	0.524202	1.18956	102.599	100
YMR210W_ORF	0.467195	0.252885	0.541283	1.17713	102.599	100
IGR_CHR07:(664770..665572)_360	0.466569	0.366923	0.786429	1.2243	102.599	100
YDR347W_ORF	0.465406	0.323269	0.694596	1.2015	102.599	100
YJL096W_ORF	0.463064	0.299038	0.645783	1.19507	102.599	100
YOR039W_ORF	0.463038	0.333654	0.720576	1.2027	102.599	100
YDL089W_ORF	0.462563	0.316231	0.683649	1.28209	102.599	100
YHR027C_ORF	0.462237	0.263269	0.569555	1.18123	102.599	100
YLR356W_ORF	0.462158	0.281154	0.60835	1.18839	102.599	100
YDR229W_ORF	0.461944	0.317962	0.688311	1.23332	102.599	100
YDR088C_ORF	0.461631	0.278077	0.60238	1.18953	102.599	100
YBR017C_ORF	0.46126	0.274038	0.594109	1.1894	102.599	100
YDR077W_ORF	0.461022	0.325769	0.706624	1.20041	102.599	100
YDR313C_ORF	0.459159	0.2735	0.595654	1.19315	102.599	100
YBR073W_ORF	0.458662	0.355	0.773991	1.20722	102.599	100
YEL045C_ORF	0.457605	0.329423	0.719886	1.19591	102.599	100
YPR164W_ORF	0.457577	0.266423	0.582247	1.20251	102.599	100
YIL142W_ORF	0.457524	0.315769	0.690169	1.20221	102.599	100
YML120C_ORF	0.455912	0.240192	0.526839	1.1786	102.599	100
YLR073C_ORF	0.455444	0.206731	0.453911	1.15048	102.599	100
YGL223C_ORF	0.455378	0.241346	0.529991	1.18091	102.599	100
YLR370C_ORF	0.455007	0.318462	0.699905	1.23065	102.599	100
YAL013W_ORF	0.454594	0.304231	0.669236	1.19362	102.599	100
YOL040C_ORF	0.45435	0.316923	0.697531	1.19278	102.599	100
YGR162W_ORF	0.45327	0.252692	0.557487	1.19191	102.599	100
YHL008C_ORF	0.453162	0.248739	0.548897	1.17266	102.599	100
YIL109C_ORF	0.451594	0.310385	0.687309	1.22047	102.599	100
YBR208C_ORF	0.451452	0.371154	0.822134	1.19658	102.599	100
YLR388W_ORF	0.451427	0.269808	0.597677	1.19349	102.599	100
YBR289W_ORF	0.451257	0.329615	0.730439	1.1851	102.599	100
YOR125C_ORF	0.45122	0.223269	0.494813	1.16028	102.599	100
YJL109C_ORF	0.451058	0.242308	0.537198	1.19328	102.599	100
YLR367W_JXN_EE20_1_ORF	0.450107	0.323654	0.71906	1.23905	102.599	100
YDR367W_ORF	0.449609	0.239808	0.533369	1.18793	102.599	100
YKR085C_ORF	0.449361	0.255	0.567473	1.18159	102.599	100
YIL051C_ORF	0.448663	0.361346	0.805384	1.21602	102.599	100
YJL042W_ORF	0.448567	0.271923	0.606204	1.19074	102.599	100
YPL268W_ORF	0.448207	0.276346	0.616559	1.18046	102.599	100
YNL243W_ORF	0.447787	0.274038	0.611984	1.20633	102.599	100
YGL209W_ORF	0.447282	0.247308	0.552913	1.17106	102.599	100
YGR184C_ORF	0.447126	0.316346	0.70751	1.20599	102.599	100
YBL051C_ORF	0.446583	0.322308	0.72172	1.18407	102.599	100
YMR309C_ORF	0.442708	0.276346	0.624217	1.19295	102.599	100
YPL256C_ORF	0.44246	0.259808	0.58719	1.17953	102.599	100
YHR165C_ORF	0.442055	0.250748	0.567232	1.17405	102.599	100
YOR302W_ORF	0.441805	0.336731	0.762171	1.2009	102.599	100
YFR025C_ORF	0.440957	0.235577	0.53424	1.16846	102.599	100
YJL006C_ORF	0.440947	0.241923	0.548644	1.16674	102.599	100
YOR001W_ORF	0.440757	0.236923	0.537536	1.16513	102.599	100
YMR291W_ORF	0.440698	0.326731	0.741393	1.19615	102.599	100
YNL015W_ORF	0.439038	0.271154	0.61761	1.17651	102.599	100
YML077W_ORF	0.438706	0.252115	0.57468	1.17251	102.599	100
YOR058C_ORF	0.4385	0.232885	0.531094	1.17415	102.599	100
YNL074C_ORF	0.437693	0.274808	0.627856	1.18014	102.599	100
YER027C_ORF	0.437458	0.296923	0.678747	1.18522	102.599	100
YGR142W_ORF	0.436994	0.275769	0.63106	1.18228	102.599	100
YLR059C_ORF	0.436765	0.254808	0.583398	1.17351	102.599	100
YNL199C_ORF	0.436491	0.218654	0.500936	1.1778	102.599	100
YGL185C_ORF	0.43646	0.259615	0.59482	1.17317	102.599	100
YOR360C_ORF	0.435284	0.235615	0.541292	1.16332	102.599	100
YLR153C_ORF	0.433827	0.270962	0.624585	1.18353	102.599	100
YNL080C_ORF	0.432745	0.265	0.61237	1.19345	102.599	100
YCL063W_ORF	0.432469	0.225769	0.522047	1.16553	102.599	100
YNL301C_INT_1	0.432023	0.305385	0.706871	1.19259	102.599	100
YLR100W_ORF	0.431195	0.251154	0.582459	1.17824	102.599	100
YPL247C_ORF	0.430401	0.242115	0.562535	1.17177	102.599	100
YGL009C_ORF	0.43026	0.293654	0.682503	1.16689	102.599	100
YGR233C_ORF	0.429932	0.267692	0.622639	1.17545	102.599	100
YHL002W_ORF	0.429715	0.263846	0.614002	1.17146	102.599	100
YDR246W_ORF	0.427753	0.274231	0.641096	1.16708	102.599	100
YCR024C-A_OCH_DS100_ORF	0.427645	0.336538	0.786957	1.1933	102.599	100
YEL040W_ORF	0.427423	0.294038	0.687933	1.18083	102.599	100
YBL032W_ORF	0.426595	0.217692	0.510302	1.16683	102.599	100
IGX_YN_444265C	0.425672	0.316346	0.743168	1.19031	102.599	100
YOL059W_ORF	0.425132	0.272115	0.640073	1.17099	102.599	100
YGL189C_ORF	0.425047	0.270769	0.637034	1.17766	102.599	100
YGL106W_ORF	0.42431	0.246923	0.581941	1.17157	102.599	100
YEL017C-A_ORF	0.423246	0.265577	0.627476	1.18142	102.599	100
YLR351C_ORF	0.423148	0.269038	0.635802	1.19533	102.599	100
YDR389W_ORF	0.421232	0.279615	0.663804	1.17314	102.599	100
YCL037C_ORF	0.419949	0.280962	0.669037	1.18854	102.599	100
YDR293C_ORF	0.418509	0.218269	0.52154	1.15711	102.599	100
YOL001W_ORF	0.416263	0.215192	0.516962	1.15362	102.599	100
TR(UCU)Q1_TRNA	0.415472	0.298962	0.719571	1.35182	102.599	100
YGL206C_ORF	0.41496	0.260192	0.627029	1.16125	102.599	100
YAR071W_ORF	0.414322	0.270962	0.653987	1.18299	102.599	100
YLR177W_ORF	0.414263	0.271346	0.655009	1.16881	102.599	100
YPR020W_ORF	0.413948	0.284231	0.686634	1.178	102.599	100
YPR029C_ORF	0.413084	0.265385	0.642447	1.17913	102.599	100
YLL039C_OCH__ORF	0.413061	0.243462	0.589408	1.16182	102.599	100
YLR158C_ORF	0.412654	0.214808	0.520552	1.14946	102.599	100
YGR054W_ORF	0.411768	0.245962	0.59733	1.16027	102.599	100
YGL155W_ORF	0.411228	0.231154	0.562106	1.15579	102.599	100
YOR287C_ORF	0.410416	0.251923	0.613824	1.18775	102.599	100
YDR324C_ORF	0.409998	0.284038	0.692781	1.17928	102.599	100
YNR014W_ORF	0.409035	0.294231	0.719329	1.17803	102.599	100
YML113W_ORF	0.408525	0.283077	0.692924	1.17006	102.599	100
YPR019W_ORF	0.40774	0.221154	0.54239	1.15171	102.599	100
YNL088W_ORF	0.407024	0.212051	0.520979	1.14776	102.599	100
YNL119W_ORF	0.406654	0.224231	0.551404	1.15577	102.599	100
YCL044C_ORF	0.406365	0.217115	0.534286	1.14965	102.599	100
YMR100W_ORF	0.406349	0.312885	0.76999	1.16124	102.599	100
YDL005C_ORF	0.405396	0.205577	0.507101	1.14399	102.599	100
YMR173W_OCH__ORF	0.403593	0.301154	0.746181	1.15798	102.599	100
YMR261C_ORF	0.403534	0.263462	0.652886	1.16066	102.599	100
YBL026W_ORF	0.401724	0.234038	0.582585	1.19855	102.599	100
YMR299C_ORF	0.401476	0.223423	0.556505	1.15121	102.599	100
YER174C_ORF	0.401312	0.265769	0.66225	1.16282	102.599	100
YML053C_ORF	0.400105	0.209231	0.522939	1.15009	102.599	100
YDR222W_ORF	0.399919	0.265	0.662634	1.15798	102.599	100
YGR090W_ORF	0.398976	0.2725	0.682998	1.16762	102.599	100
YGL094C_ORF	0.398805	0.304038	0.762375	1.16673	102.599	100
YJR091C_ORF	0.398802	0.257885	0.646649	1.16762	102.599	100
YNL027W_ORF	0.398198	0.216885	0.544666	1.15553	102.599	100
YKL170W_ORF	0.397779	0.261154	0.65653	1.1635	102.599	100
YPL279C_ORF	0.39756	0.221581	0.557353	1.15765	102.599	100
YOR025W_ORF	0.397488	0.232692	0.585408	1.1598	102.599	100
YML014W_ORF	0.396969	0.197457	0.497413	1.14716	102.599	100
YGL120C_ORF	0.395155	0.212885	0.538737	1.14442	102.599	100
YOR385W_ORF	0.394973	0.285192	0.722055	1.16177	102.599	100
YLR037C_ORF	0.393285	0.245214	0.623501	1.15423	102.599	100
YPL112C_ORF	0.391259	0.269231	0.688113	1.14783	102.599	100
YBR160W_ORF	0.391142	0.222692	0.569338	1.14898	102.599	100
YMR205C_ORF	0.390806	0.262308	0.671196	1.15528	102.599	100
YPL128C_ORF	0.390023	0.231923	0.59464	1.14794	102.599	100
YKL122C_ORF	0.389712	0.275192	0.706143	1.15572	102.599	100
YGR264C_ORF	0.388367	0.227308	0.585291	1.14833	102.599	100
YNL241C_ORF	0.387649	0.266346	0.68708	1.15092	102.599	100
YLR310C_ORF	0.387262	0.222192	0.573752	1.23129	102.599	100
YPL066W_ORF	0.386849	0.241346	0.623876	1.15996	102.599	100
YIL063C_ORF	0.386345	0.193846	0.501743	1.13543	102.599	100
YGL219C_ORF	0.385849	0.209231	0.542261	1.14153	102.599	100
YGR117C_ORF	0.385512	0.224615	0.582641	1.18731	102.599	100
YGR061C_ORF	0.385383	0.220769	0.572857	1.14556	102.599	100
YHR121W_ORF	0.385174	0.232308	0.603124	1.14868	102.599	100
YBR013C_ORF	0.384721	0.247885	0.644322	1.15338	102.599	100
YIL148W_OCH__ORF	0.384142	0.232885	0.606247	1.16764	102.599	100
IGX_YP_463206C	0.383025	0.401731	1.04884	1.02183	102.599	100
YGR255C_ORF	0.38257	0.191538	0.500662	1.13364	102.599	100
YAL040C_ORF	0.381326	0.249038	0.653085	1.1486	102.599	100
YPL243W_ORF	0.380758	0.208846	0.548501	1.14982	102.599	100
YJL190C_OCH__ORF	0.380676	0.255577	0.671376	1.14835	102.599	100
YEL026W_ORF	0.380626	0.273462	0.718451	1.15015	102.599	100
YKL128C_ORF	0.379562	0.241346	0.635855	1.15065	102.599	100
YJL180C_ORF	0.37921	0.191923	0.506114	1.13624	102.599	100
YIL002W-A_ONO_ORF	0.378287	0.283269	0.74882	1.16407	102.599	100
YGL014W_ORF	0.378025	0.238654	0.631318	1.15115	102.599	100
YER155C_ORF	0.37748	0.223462	0.591982	1.14583	102.599	100
IGR_CHR16:(524229..524453)_100	0.377346	0.248654	0.658954	1.25077	102.599	100
YER001W_ORF	0.376922	0.219038	0.581124	1.14505	102.599	100
YMR221C_ORF	0.376877	0.221538	0.587826	1.14555	102.599	100
YOL026C_ORF	0.376518	0.224808	0.597071	1.14905	102.599	100
YDR405W_ORF	0.374936	0.195846	0.522345	1.14224	102.599	100
YKL210W_ORF	0.374566	0.231346	0.617637	1.14166	102.599	100
IGX_YM_859338C	0.373586	0.213077	0.570355	1.13844	102.599	100
YCR097W_ORF	0.373524	0.221346	0.592588	1.16911	102.599	100
YGL053W_ORF	0.373064	0.213269	0.571669	1.18017	102.599	100
YJR056C_ORF	0.372971	0.226923	0.60842	1.14281	102.599	100
YDL182W_ORF	0.372252	0.210769	0.566201	1.14308	102.599	100
YHR135C_ORF	0.372205	0.232115	0.623623	1.14582	102.599	100
YLR298C_ORF	0.371735	0.203269	0.546812	1.13556	102.599	100
YFR032C-B_ONO_ORF	0.370954	0.225	0.606545	1.1974	102.599	100
YNL091W_ORF	0.370917	0.200962	0.541797	1.14885	102.599	100
YGR271W_ORF	0.369107	0.286885	0.777239	1.15021	102.599	100
YJL205C_ORF	0.368843	0.327885	0.888954	1.144	102.599	100
YML126C_ORF	0.368581	0.245577	0.666277	1.14344	102.599	100
YHR094C_OCH__ORF	0.368133	0.282308	0.766864	1.13492	102.599	100
YJL174W_ORF	0.366887	0.256923	0.700278	1.14897	102.599	100
YPR154W_ORF	0.365773	0.286538	0.783378	1.14393	102.599	100
YLR157C_ORF	0.365507	0.208077	0.569283	1.14362	102.599	100
YBL113C_OCH__ORF	0.365402	0.295577	0.808909	1.13329	102.599	100
YDL167C_ORF	0.365062	0.235	0.643727	1.14107	102.599	100
YDR115W_ORF	0.364488	0.188846	0.518114	1.13042	102.599	100
YKL014C_ORF	0.364276	0.239615	0.657785	1.15635	102.599	100
YLR179C_ORF	0.36327	0.262115	0.721545	1.14047	102.599	100
YLR389C_ORF	0.362657	0.189615	0.522851	1.12955	102.599	100
YCL009C_ORF	0.361784	0.228462	0.631486	1.13974	102.599	100
YBL033C_ORF	0.361624	0.193269	0.534448	1.12995	102.599	100
YOR045W_ORF	0.361505	0.240962	0.666551	1.14056	102.599	100
YBL003C_OCH_DS100_ORF	0.361495	0.223269	0.617627	1.13677	102.599	100
YDR339C_ORF	0.361445	0.269808	0.74647	1.1306	102.599	100
YOR221C_ORF	0.361236	0.184231	0.510001	1.13331	102.599	100
YIL079C_ORF	0.360833	0.191154	0.529758	1.13749	102.599	100
YIL115C_ORF	0.360745	0.217	0.601532	1.13522	102.599	100
YPR137W_ORF	0.360528	0.284615	0.789441	1.19543	102.599	100
YPL075W_INT_1	0.359538	0.2325	0.646663	1.14028	102.599	100
YMR035W_ORF	0.359265	0.220769	0.614503	1.14154	102.599	100
YLR378C_ORF	0.359	0.241923	0.67388	1.13647	102.599	100
YML009C_ORF	0.358684	0.225769	0.629437	1.14296	102.599	100
YGR124W_ORF	0.357474	0.233846	0.654163	1.1451	102.599	100
YDL061C_OCH_US100_ORF	0.356577	0.235	0.659043	1.17808	102.599	100
YGL197W_ORF	0.356546	0.230615	0.646805	1.14264	102.599	100
YFR011C_ORF	0.35621	0.225962	0.634349	1.14191	102.599	100
IGX_YJ_93276C	0.355868	0.251731	0.707372	1.1462	102.599	100
YPR140W_ORF	0.35584	0.177923	0.500009	1.12884	102.599	100
YNL310C_ORF	0.355507	0.248462	0.698894	1.12527	102.599	100
YPL217C_ORF	0.355408	0.173269	0.487521	1.12063	102.599	100
YGR084C_ORF	0.353056	0.231154	0.654723	1.14121	102.599	100
YAL011W_ORF	0.352846	0.206256	0.584551	1.14485	102.599	100
YNL168C_ORF	0.352675	0.222308	0.630348	1.14895	102.599	100
YGL238W_ORF	0.352636	0.217701	0.617353	1.14085	102.599	100
YMR178W_ORF	0.352311	0.209423	0.594427	1.13329	102.599	100
YOL028C_ORF	0.352007	0.221154	0.628265	1.13462	102.599	100
YGR257C_ORF	0.351651	0.181731	0.516794	1.14981	102.599	100
YGR272C_ORF	0.351551	0.203077	0.57766	1.13507	102.599	100
YKL068W_ORF	0.351344	0.230192	0.655176	1.24038	102.599	100
YJL001W_JXN_IE_1_ORF	0.350749	0.225962	0.644226	1.13521	102.599	100
YNL078W_ORF	0.350736	0.220769	0.629446	1.13543	102.599	100
YBR153W_ORF	0.350229	0.1825	0.521088	1.13621	102.599	100
YOR222W_ORF	0.349899	0.235962	0.674371	1.13361	102.599	100
YMR225C_OCH__ORF	0.349425	0.188269	0.538797	1.12757	102.599	100
YER136W_ORF	0.349368	0.226731	0.648974	1.13434	102.599	100
YDR304C_ORF	0.349359	0.213269	0.610459	1.13323	102.599	100
YDR385W_ORF	0.349042	0.258077	0.739386	1.13015	102.599	100
YJR093C_ORF	0.348943	0.169038	0.48443	1.11804	102.599	100
YKR094C_OCH_DS100_ORF	0.347931	0.269038	0.773253	1.1562	102.599	100
YGR020C_ORF	0.347833	0.197692	0.568354	1.12649	102.599	100
YCR060W_ORF	0.347762	0.217115	0.624322	1.15685	102.599	100
YER124C_ORF	0.347644	0.211923	0.609599	1.13314	102.599	100
YPL012W_ORF	0.347376	0.217115	0.625015	1.14281	102.599	100
IGR_CHR15:(960694..961694)_408	0.347163	0.24	0.691318	1.12904	102.599	100
YOL111C_ORF	0.346942	0.229231	0.660717	1.13418	102.599	100
YER013W_ORF	0.346516	0.20344	0.587102	1.1287	102.599	100
YCL064C_ORF	0.346093	0.199038	0.575101	1.15677	102.599	100
YPR122W_ORF	0.345734	0.207308	0.599616	1.15873	102.599	100
YDR291W_ORF	0.344771	0.260577	0.755797	1.24189	102.599	100
YHR028C_ORF	0.34461	0.207115	0.601014	1.20137	102.599	100
YNL096C_ORF	0.343747	0.223654	0.650634	1.15013	102.599	100
YNL190W_ORF	0.34356	0.2375	0.691291	1.14695	102.599	100
YMR147W_ORF	0.341983	0.198923	0.581675	1.14777	102.599	100
YDR214W_ORF	0.341926	0.179423	0.524743	1.12164	102.599	100
YNL338W_OCH__ORF	0.341696	0.271731	0.795242	1.19684	102.599	100
YLR293C_ORF	0.340848	0.260962	0.765625	1.14683	102.599	100
YLR113W_ORF	0.340737	0.2075	0.608975	1.14213	102.599	100
YNL081C_ORF	0.338912	0.227692	0.671834	1.14899	102.599	100
YDR146C_ORF	0.338809	0.210577	0.621522	1.13145	102.599	100
YDL209C_ORF	0.338218	0.213115	0.630112	1.1339	102.599	100
YLR008C_ORF	0.336453	0.215748	0.641241	1.12883	102.599	100
YDL051W_ORF	0.33625	0.187885	0.558765	1.1219	102.599	100
YCL002C_OCH__ORF	0.335523	0.187885	0.559976	1.13235	102.599	100
YCL031C_ORF	0.334679	0.193654	0.578626	1.12929	102.599	100
YJL184W_ORF	0.334577	0.213462	0.638004	1.1342	102.599	100
YDR207C_ORF	0.334293	0.264231	0.790416	1.17323	102.599	100
YCL052C_ORF	0.334218	0.175192	0.524186	1.12126	102.599	100
YPL163C_ORF	0.332852	0.223846	0.672509	1.13094	102.599	100
YNL035C_ORF	0.331801	0.176346	0.531482	1.11831	102.599	100
YDL056W_ORF	0.331268	0.233077	0.703591	1.11504	102.599	100
YMR021C_ORF	0.331064	0.195577	0.590753	1.12377	102.599	100
YGR276C_ORF	0.3308	0.166346	0.50286	1.11668	102.599	100
YLR193C_ORF	0.330099	0.161731	0.489946	1.11371	102.599	100
YJL097W_ORF	0.330025	0.211538	0.640976	1.12458	102.599	100
YMR242C_ORF	0.329736	0.241538	0.732521	1.11391	102.599	100
YPR162C_ORF	0.32885	0.212308	0.645607	1.12435	102.599	100
YGL191W_ORF	0.328277	0.195962	0.596939	1.12078	102.599	100
YOR083W_ORF	0.32795	0.242923	0.740733	1.12203	102.599	100
YNR027W_ORF	0.327808	0.220577	0.672885	1.13548	102.599	100
YGL071W_ORF	0.326875	0.273923	0.838006	1.14547	102.599	100
YDR123C_ORF	0.326858	0.179204	0.548262	1.11648	102.599	100
YLR079W_ORF	0.32669	0.212115	0.649287	1.1662	102.599	100
YPL183C_ORF	0.326653	0.188462	0.576947	1.11888	102.599	100
YLR262C_ORF	0.326552	0.189423	0.58007	1.1273	102.599	100
YDL064W_ORF	0.326182	0.188462	0.577781	1.12033	102.599	100
YMR200W_ORF	0.325092	0.179615	0.552506	1.11901	102.599	100
YPR053C_ORF	0.323946	0.176154	0.543776	1.11958	102.599	100
YIL094C_ORF	0.323638	0.194038	0.599554	1.11962	102.599	100
YHR025W_ORF	0.323182	0.224038	0.693227	1.12168	102.599	100
YNL320W_ORF	0.322755	0.164808	0.510629	1.11235	102.599	100
YGR119C_ORF	0.322674	0.149808	0.464269	1.10525	102.599	100
YDR513W_ORF	0.32222	0.232308	0.720959	1.13128	102.599	100
YML049C_ORF	0.321531	0.255962	0.796071	1.12339	102.599	100
YOR312C_OCH_DS100_ORF	0.321313	0.226923	0.706237	1.13631	102.599	100
YJL197W_ORF	0.320314	0.185615	0.579479	1.11845	102.599	100
YNL145W_ORF	0.319955	0.256346	0.801193	1.10534	102.599	100
YLL029W_ORF	0.31942	0.181346	0.567735	1.11802	102.599	100
YHR143W_ORF	0.319128	0.214615	0.672506	1.12947	102.599	100
YJL164C_ORF	0.318557	0.176731	0.554786	1.14482	102.599	100
YBR204C_ORF	0.318542	0.165385	0.519192	1.11771	102.599	100
YNL338W_ORF	0.318431	0.275	0.86361	1.13288	102.599	100
IGR_CHR07:(133049..134049)_27	0.318207	0.212692	0.668408	1.12105	102.599	100
YGL148W_ORF	0.318162	0.243654	0.765816	1.11782	102.599	100
YMR298W_ORF	0.318154	0.227115	0.713854	1.11714	102.599	100
YOL136C_ORF	0.318139	0.217308	0.683059	1.13515	102.599	100
YER083C_ORF	0.31798	0.213654	0.67191	1.12573	102.599	100
YLR287C-A_ORF	0.317116	0.191154	0.602788	1.12888	102.599	100
YPL159C_ORF	0.316653	0.180385	0.569661	1.11992	102.599	100
YMR166C_ORF	0.316453	0.177885	0.56212	1.11557	102.599	100
YIL126W_ORF	0.31635	0.171731	0.54285	1.11657	102.599	100
YKL082C_ORF	0.316013	0.181538	0.574465	1.15245	102.599	100
YPL271W_ORF	0.315704	0.195192	0.618276	1.11952	102.599	100
YER019C-A_ORF	0.315501	0.233077	0.738751	1.11133	102.599	100
YCR094W_ORF	0.314148	0.191218	0.608688	1.128	102.599	100
YNL289W_ORF	0.31414	0.163462	0.520346	1.11065	102.599	100
YHR073W_ORF	0.313902	0.2175	0.692892	1.12898	102.599	100
YDR276C_ORF	0.313791	0.198846	0.633691	1.11118	102.599	100
YCL054W_ORF	0.313603	0.195	0.621806	1.11574	102.599	100
YBR142W_ORF	0.313431	0.159231	0.508025	1.10869	102.599	100
YGL100W_ORF	0.312991	0.17	0.543146	1.11107	102.599	100
YHR098C_ORF	0.312829	0.146923	0.469659	1.10556	102.599	100
YGL159W_ORF	0.312084	0.194423	0.622982	1.11344	102.599	100
YBR263W_ORF	0.311875	0.146538	0.469863	1.10537	102.599	100
YER154W_ORF	0.311503	0.181731	0.583399	1.11937	102.599	100
YBR039W_ORF	0.310608	0.184423	0.593748	1.11409	102.599	100
YHR017W_ORF	0.310533	0.169231	0.544969	1.11715	102.599	100
YPR145W_ORF	0.30998	0.199423	0.643341	1.11349	102.599	100
YER064C_ORF	0.309719	0.206538	0.666857	1.13037	102.599	100
YER056C-A_ORF	0.308515	0.191154	0.619594	1.11008	102.599	100
YBL092W_ORF	0.308474	0.206731	0.670172	1.11334	102.599	100
YDL240C-A_ORF	0.308339	0.217885	0.70664	1.1276	102.599	100
YER146W_ORF	0.30825	0.223077	0.723688	1.11796	102.599	100
YDR492W_ORF	0.308107	0.203462	0.66036	1.11966	102.599	100
YHR082C_ORF	0.307754	0.173462	0.563636	1.11424	102.599	100
YPR203W_ORF	0.307258	0.197308	0.642157	1.11137	102.599	100
YMR212C_ORF	0.307161	0.166731	0.542812	1.1205	102.599	100
YOR347C_ORF	0.306204	0.199615	0.651903	1.11277	102.599	100
YML125C_ORF	0.306013	0.222692	0.727721	1.09683	102.599	100
YJR117W_ORF	0.305833	0.235	0.768394	1.11369	102.599	100
YKL212W_ORF	0.304664	0.186538	0.612277	1.11358	102.599	100
YHR217C_ORF	0.304616	0.246346	0.80871	1.10503	102.599	100
YIL008W_ORF	0.304366	0.189615	0.622985	1.14022	102.599	100
YGR037C_ORF	0.303657	0.189808	0.625072	1.10753	102.599	100
YGL203C_ORF	0.303641	0.178077	0.586471	1.11614	102.599	100
YLR206W_ORF	0.303096	0.191154	0.63067	1.11038	102.599	100
YDL097C_ORF	0.301867	0.175577	0.581637	1.11092	102.599	100
YDR041W_ORF	0.301741	0.170192	0.564034	1.10779	102.599	100
YIL015W_ORF	0.300737	0.179423	0.596612	1.11412	102.599	100
SRG1_NCR	0.30057	0.198654	0.660923	1.10842	102.599	100
YDR151C_ORF	0.299911	0.185385	0.618133	1.11023	102.599	100
YKL038W_ORF	0.299616	0.219808	0.733631	1.10038	102.599	100
IGX_YM_755699C	0.299207	0.21	0.701854	1.10853	102.599	100
YLR085C_ORF	0.298984	0.152692	0.510704	1.10675	102.599	100
YIL162W_ORF	0.29893	0.155385	0.519803	1.10796	102.599	100
YOR226C_ORF	0.298817	0.220192	0.736879	1.1117	102.599	100
YIL118W_ORF	0.297318	0.174231	0.586007	1.10992	102.599	100
YKR065C_ORF	0.297132	0.200577	0.675042	1.13942	102.599	100
YJL084C_ORF	0.297086	0.168615	0.567564	1.11234	102.599	100
YDR196C_ORF	0.296892	0.166731	0.561587	1.11125	102.599	100
YDL191W_OCH_DS100_ORF	0.295645	0.173654	0.587374	1.11238	102.599	100
YNL162W_OCH_DS100_ORF	0.29564	0.237744	0.804166	1.24209	102.599	100
YNL099C_ORF	0.295578	0.156154	0.528299	1.10445	102.599	100
YDL207W_ORF	0.29411	0.205	0.697018	1.1097	102.599	100
YDL185W_ORF	0.29349	0.204231	0.695869	1.09278	102.599	100
YDR505C_ORF	0.293119	0.174615	0.595714	1.11572	102.599	100
YMR123W_ORF	0.292389	0.208462	0.71296	1.10154	102.599	100
YEL071W_ORF	0.29078	0.172115	0.59191	1.10578	102.599	100
YDR397C_JXN_EI_1_ORF	0.290552	0.213269	0.734013	1.09502	102.599	100
YLR325C_ORF	0.290522	0.1875	0.645391	1.10292	102.599	100
YGR258C_ORF	0.290506	0.169462	0.583332	1.10542	102.599	100
YOL144W_ORF	0.290003	0.169423	0.584211	1.1191	102.599	100
YBL076C_ORF	0.289867	0.187885	0.648176	1.10531	102.599	100
YEL074W_ORF	0.289535	0.195385	0.674822	1.10195	102.599	100
YLR239C_ORF	0.289526	0.172692	0.596466	1.10447	102.599	100
YJL093C_ORF	0.288572	0.173462	0.601103	1.15373	102.599	100
YNL131W_ORF	0.288362	0.17	0.589536	1.10175	102.599	100
YFL048C_ORF	0.287382	0.143462	0.499201	1.10149	102.599	100
YOR188W_ORF	0.286858	0.154731	0.539399	1.11597	102.599	100
YER131W_OCH__ORF	0.286495	0.202885	0.708162	1.09438	102.599	100
YML111W_ORF	0.286088	0.150577	0.526331	1.10212	102.599	100
YBL029C-A_ORF	0.285466	0.166538	0.583391	1.10705	102.599	100
YDR054C_ORF	0.285094	0.180962	0.634743	1.10905	102.599	100
YGR179C_ORF	0.285012	0.190962	0.670013	1.09915	102.599	100
YDR297W_ORF	0.28451	0.168462	0.592111	1.10193	102.599	100
YOR239W_ORF	0.283698	0.156731	0.552456	1.10676	102.599	100
YBR253W_ORF	0.283637	0.213269	0.751908	1.19192	102.599	100
YOL008W_ORF	0.283636	0.150385	0.530202	1.10092	102.599	100
YML010W_OCH__ORF	0.283232	0.162308	0.573055	1.13354	102.599	100
YDR485C_ORF	0.283022	0.176474	0.623537	1.12801	102.599	100
YER020W_ORF	0.282797	0.165385	0.584817	1.10539	102.599	100
YBR150C_ORF	0.282475	0.203504	0.720432	1.09669	102.599	100
YPR008W_ORF	0.281704	0.200962	0.713377	1.10567	102.599	100
YOR376W-A_ONO_ORF	0.281074	0.209231	0.744397	1.09748	102.599	100
YDL115C_ORF	0.280737	0.198269	0.706246	1.23435	102.599	100
YJR044C_ORF	0.279576	0.196538	0.702987	1.10127	102.599	100
YJL210W_ORF	0.279006	0.164038	0.587938	1.10628	102.599	100
YHR099W_ORF	0.278765	0.217308	0.779537	1.06223	102.599	100
YHR064C_ORF	0.278238	0.177692	0.638635	1.09669	102.599	100
YDL129W_ORF	0.277991	0.187115	0.673098	1.12074	102.599	100
YGL002W_ORF	0.277891	0.190192	0.684412	1.10063	102.599	100
YBR041W_ORF	0.277816	0.186154	0.670062	1.13362	102.599	100
YIR034C_ORF	0.277622	0.152692	0.550002	1.09644	102.599	100
YOR382W_ORF	0.277014	0.195577	0.706019	1.09249	102.599	100
YLR287C-A_INT_1	0.276733	0.171923	0.621259	1.10358	102.599	100
YHR010W_OCH__ORF	0.276725	0.168462	0.608769	1.09798	102.599	100
YJL001W_JXN_EI_1_ORF	0.276664	0.188077	0.679802	1.1059	102.599	100
YIL044C_ORF	0.274752	0.200192	0.728628	1.0836	102.599	100
YMR230W_ORF	0.274709	0.194038	0.706342	1.09796	102.599	100
YJL189W_INT_1	0.274665	0.188846	0.687551	1.1034	102.599	100
YDR504C_ORF	0.272932	0.164423	0.602433	1.12081	102.599	100
YDL178W_ORF	0.272005	0.166538	0.612263	1.11072	102.599	100
YGR281W_ORF	0.271107	0.168462	0.621385	1.22588	102.599	100
YDR393W_ORF	0.27107	0.16	0.590253	1.10233	102.599	100
YHR187W_ORF	0.269698	0.157115	0.58256	1.11414	102.599	100
YLR036C_ORF	0.269234	0.148346	0.550994	1.0953	102.599	100
YDR363W-A_ORF	0.269138	0.183077	0.680235	1.11801	102.599	100
YMR156C_ORF	0.26894	0.15475	0.575408	1.09341	102.599	100
YLR021W_ORF	0.268135	0.162692	0.606756	1.09415	102.599	100
YOR047C_ORF	0.267968	0.142692	0.532498	1.09798	102.599	100
YPL084W_ORF	0.266996	0.156731	0.587014	1.10021	102.599	100
IGX_YE_359798W	0.265028	0.174231	0.657405	1.09574	102.599	100
YPR179C_ORF	0.264962	0.162038	0.611554	1.10949	102.599	100
YJL167W_ORF	0.264925	0.175962	0.664194	1.09194	102.599	100
YCR072C_ORF	0.264706	0.141538	0.534701	1.09201	102.599	100
YNR018W_ORF	0.26405	0.184615	0.699168	1.08445	102.599	100
YGL031C_ORF	0.263772	0.170615	0.64683	1.1025	102.599	100
YNL067W_ORF	0.263559	0.167308	0.634801	1.09208	102.599	100
YJR086W_ORF	0.263145	0.146154	0.555412	1.09078	102.599	100
YJL177W_OCH__ORF	0.261901	0.182115	0.695359	1.07799	102.599	100
YPR184W_ORF	0.261769	0.167885	0.641346	1.09092	102.599	100
YGR038W_ORF	0.261434	0.156731	0.599504	1.09799	102.599	100
YNL098C_ORF	0.261369	0.151538	0.579787	1.09614	102.599	100
YPL143W_OCH_DS100_ORF	0.260627	0.191731	0.735651	1.2113	102.599	100
YNR033W_ORF	0.26062	0.150769	0.578503	1.0927	102.599	100
YPL269W_ORF	0.260052	0.145192	0.55832	1.09026	102.599	100
YLR291C_ORF	0.260052	0.173846	0.668506	1.10894	102.599	100
YMR276W_ORF	0.258904	0.167115	0.645472	1.08752	102.599	100
YDR204W_ORF	0.258783	0.120192	0.464451	1.08399	102.599	100
YLR104W_ORF	0.258721	0.135769	0.524771	1.08734	102.599	100
YKL010C_ORF	0.258389	0.164308	0.635892	1.08855	102.599	100
YNL113W_ORF	0.256207	0.187692	0.732582	1.08381	102.599	100
YJL154C_ORF	0.256138	0.146923	0.573608	1.08981	102.599	100
YBR093C_ORF	0.255834	0.17	0.664493	1.0897	102.599	100
YPR128C_ORF	0.254968	0.142692	0.559648	1.10379	102.599	100
YKL065C_ORF	0.254279	0.155577	0.611835	1.08988	102.599	100
YGL236C_ORF	0.253456	0.159615	0.629757	1.0865	102.599	100
YMR002W_ORF	0.253381	0.150385	0.593511	1.09428	102.599	100
YDR423C_ORF	0.253269	0.136154	0.537586	1.08579	102.599	100
YDL171C_ORF	0.253263	0.173077	0.683389	1.08453	102.599	100
YLR002C_ORF	0.253134	0.174615	0.689814	1.08503	102.599	100
YLR172C_ORF	0.252071	0.172885	0.685856	1.08516	102.599	100
YFR034C_ORF	0.251891	0.157479	0.625185	1.08588	102.599	100
YJL159W_OCH__ORF	0.251097	0.214808	0.855476	1.0664	102.599	100
YMR256C_ORF	0.251053	0.142115	0.566077	1.08973	102.599	100
YML051W_ORF	0.250992	0.154808	0.616783	1.0931	102.599	100
YCR016W_OCH__ORF	0.250976	0.169423	0.675057	1.09576	102.599	100
YMR302C_ORF	0.250632	0.148269	0.591581	1.09429	102.599	100
YIL010W_ORF	0.249694	0.150577	0.603045	1.08516	102.599	100
YLR243W_ORF	0.249658	0.169269	0.678006	1.07684	102.599	100
YBR074W_ORF	0.249549	0.162308	0.650404	1.0898	102.599	100
YGR222W_ORF	0.249253	0.168269	0.675094	1.09424	102.599	100
YGR275W_ORF	0.248213	0.148269	0.597346	1.08364	102.599	100
YOR163W_ORF	0.248135	0.150577	0.606835	1.09467	102.599	100
YPL231W_ORF	0.248017	0.164615	0.663726	1.0825	102.599	100
YLR134W_OCH__ORF	0.247776	0.158916	0.641368	1.10284	102.599	100
YMR196W_ORF	0.246866	0.134038	0.542961	1.09975	102.599	100
YGR180C_ORF	0.246681	0.1825	0.739823	1.06734	102.599	100
YJR065C_ORF	0.246309	0.146731	0.595717	1.08579	102.599	100
IGR_CHR11:(COMPLEMENT(184803..185013))_122	0.245526	0.130385	0.531043	1.08399	102.599	100
YHR053C_ORF	0.245374	0.161731	0.65912	1.09824	102.599	100
YJR005W_ORF	0.245092	0.144423	0.589261	1.0845	102.599	100
YDR524C-B_ONO_ORF	0.244739	0.156962	0.641341	1.10042	102.599	100
YDR471W_ORF	0.244643	0.174038	0.711398	1.07404	102.599	100
YPL189C-A_ONO_ORF	0.244206	0.117692	0.481938	1.0796	102.599	100
YOR066W_ORF	0.244195	0.148577	0.608437	1.09856	102.599	100
YEL066W_ORF	0.244031	0.151154	0.619405	1.08285	102.599	100
IGX_YL_212414C	0.243812	0.149466	0.613037	1.08702	102.599	100
YOR124C_ORF	0.242956	0.154231	0.63481	1.0933	102.599	100
YMR140W_ORF	0.242909	0.156923	0.646017	1.08776	102.599	100
YLR409C_ORF	0.242866	0.143846	0.592287	1.08403	102.599	100
YML073C_OCH__ORF	0.242767	0.156154	0.643226	1.07896	102.599	100
YKR007W_ORF	0.242515	0.145192	0.598695	1.1031	102.599	100
YCR021C_ORF	0.242304	0.130192	0.537311	1.10177	102.599	100
YDL082W_OCH_US100_ORF	0.242184	0.153077	0.632069	1.07929	102.599	100
YMR074C_ORF	0.242065	0.164038	0.677664	1.10684	102.599	100
YIR021W_ORF	0.241714	0.125385	0.518732	1.08752	102.599	100
YIR026C_ORF	0.241076	0.145769	0.604661	1.09072	102.599	100
YOR317W_ORF	0.240719	0.167692	0.69663	1.07978	102.599	100
YBR106W_ORF	0.240693	0.128846	0.535314	1.08029	102.599	100
YIR006C_ORF	0.24057	0.138077	0.573957	1.10831	102.599	100
YHR146W_ORF	0.240254	0.136538	0.568309	1.08796	102.599	100
YDR064W_INT_1	0.239934	0.172308	0.718146	1.08234	102.599	100
YJL080C_ORF	0.239557	0.144038	0.60127	1.07764	102.599	100
YOR158W_ORF	0.238261	0.154577	0.648771	1.07932	102.599	100
YEL075C_ORF	0.237609	0.154038	0.648286	1.07848	102.599	100
YDR411C_ORF	0.237411	0.121538	0.511932	1.07926	102.599	100
YOL077W-A_ORF	0.236648	0.132115	0.558278	1.08052	102.599	100
YLR029C_OCH__ORF	0.236139	0.181731	0.769592	1.06636	102.599	100
YBR022W_ORF	0.23599	0.142692	0.604655	1.07989	102.599	100
YKR068C_ORF	0.235452	0.140962	0.598684	1.0841	102.599	100
YKL157W_ORF	0.235001	0.131923	0.561373	1.07897	102.599	100
YDR462W_ORF	0.234352	0.128269	0.547336	1.08298	102.599	100
YLR448W_ORF	0.234264	0.164423	0.70187	1.08311	102.599	100
YLL009C_ORF	0.233852	0.1675	0.716266	1.07588	102.599	100
YOR344C_ORF	0.233653	0.166731	0.713584	1.07328	102.599	100
YMR255W_ORF	0.232847	0.127115	0.545919	1.07881	102.599	100
YGR097W_ORF	0.232378	0.122692	0.527986	1.07879	102.599	100
YNL154C_ORF	0.232301	0.134231	0.57783	1.08226	102.599	100
YDR013W_ORF	0.231853	0.134808	0.581436	1.07818	102.599	100
YEL051W_ORF	0.231637	0.158269	0.683265	1.09533	102.599	100
YMR067C_ORF	0.231375	0.123846	0.535261	1.07931	102.599	100
YLR231C_ORF	0.230672	0.136346	0.591083	1.08228	102.599	100
YGL043W_ORF	0.230668	0.114038	0.494383	1.07526	102.599	100
YKL139W_ORF	0.230652	0.132115	0.572791	1.07644	102.599	100
YMR079W_ORF	0.230594	0.158654	0.688022	1.07897	102.599	100
YGL202W_ORF	0.230437	0.158846	0.689325	1.07731	102.599	100
YDL232W_ORF	0.230097	0.146731	0.637692	1.08247	102.599	100
YJL144W_ORF	0.229935	0.147115	0.639813	1.07535	102.599	100
YLR355C_ORF	0.229926	0.156538	0.680822	1.07023	102.599	100
YDR152W_ORF	0.229642	0.139423	0.607131	1.07538	102.599	100
YML004C_ORF	0.229211	0.140962	0.614986	1.07556	102.599	100
YGL135W_OCH_DS100_ORF	0.229144	0.154038	0.672234	1.07805	102.599	100
YJR007W_ORF	0.229139	0.172692	0.753658	1.0532	102.599	100
YDR153C_ORF	0.229127	0.156731	0.684035	1.06617	102.599	100
YFR042W_ORF	0.228661	0.126923	0.555072	1.07525	102.599	100
YER120W_ORF	0.227951	0.150192	0.658879	1.07022	102.599	100
YHR069C_ORF	0.227934	0.133462	0.585528	1.07744	102.599	100
YPL079W_ORF	0.227797	0.148269	0.650883	1.08899	102.599	100
YKL137W_ORF	0.227432	0.150192	0.660385	1.14472	102.599	100
YLR297W_ORF	0.226311	0.207692	0.917728	1.02815	102.599	100
YGR147C_ORF	0.226222	0.140797	0.622383	1.0721	102.599	100
YDR397C_JXN_IE_1_ORF	0.225896	0.154124	0.68228	1.07305	102.599	100
YFL065C_ORF	0.225273	0.142115	0.630857	1.07245	102.599	100
YGR057C_ORF	0.224897	0.114808	0.51049	1.08005	102.599	100
YDL136W_OCH_DS100_ORF	0.224714	0.148846	0.662379	1.08417	102.599	100
YJR075W_ORF	0.224664	0.134615	0.599186	1.07933	102.599	100
YGR158C_ORF	0.224404	0.1275	0.568172	1.0752	102.599	100
YGL153W_ORF	0.2244	0.128846	0.57418	1.07417	102.599	100
YFL017W-A_ORF	0.22428	0.134615	0.600211	1.07534	102.599	100
YNL062C_ORF	0.223936	0.14	0.62518	1.08076	102.599	100
YMR242C_OCH__ORF	0.223297	0.144423	0.646776	1.06855	102.599	100
YBR058C_ORF	0.222967	0.121538	0.545097	1.07456	102.599	100
YEL020W-A_ORF	0.222895	0.151538	0.679866	1.07238	102.599	100
YER061C_ORF	0.222289	0.165817	0.745952	1.08161	102.599	100
YPR063C_OCH__ORF	0.22214	0.151731	0.68304	1.06958	102.599	100
YMR310C_ORF	0.222125	0.148419	0.668178	1.07051	102.599	100
YPR158W_ORF	0.22142	0.116923	0.528061	1.07365	102.599	100
YLR058C_ORF	0.220984	0.194038	0.878066	1.02771	102.599	100
YER056C-A_OCH__ORF	0.220937	0.142115	0.64324	1.06804	102.599	100
YGR148C_OCH__ORF	0.22052	0.139423	0.632246	1.06659	102.599	100
YDL052C_ORF	0.22039	0.1475	0.669267	1.06663	102.599	100
YDR127W_ORF	0.220205	0.140385	0.637517	1.07356	102.599	100
YLR222C_ORF	0.22009	0.157308	0.714742	1.07623	102.599	100
YDR394W_ORF	0.219921	0.143077	0.650584	1.0734	102.599	100
YHR047C_ORF	0.219353	0.133846	0.610186	1.0733	102.599	100
YML019W_ORF	0.219197	0.115769	0.528152	1.07552	102.599	100
YOR182C_ORF	0.219079	0.143269	0.653962	1.06941	102.599	100
YBL024W_ORF	0.21903	0.135962	0.620744	1.08063	102.599	100
YPL143W_ORF	0.219013	0.139808	0.638354	1.08574	102.599	100
YEL022W_ORF	0.218783	0.160769	0.734834	1.0606	102.599	100
YPL190C_ORF	0.218755	0.162885	0.7446	1.07349	102.599	100
YIL065C_ORF	0.2185	0.125363	0.573745	1.07268	102.599	100
YLR344W_INT_1	0.218363	0.119423	0.546903	1.09306	102.599	100
YOL057W_ORF	0.217952	0.132885	0.609695	1.06991	102.599	100
YNL021W_ORF	0.217679	0.113654	0.522116	1.10036	102.599	100
YOR230W_ORF	0.217437	0.157885	0.726116	1.07167	102.599	100
YDR538W_ORF	0.21658	0.130385	0.602016	1.10526	102.599	100
YGL117W_ORF	0.216159	0.121923	0.564043	1.08891	102.599	100
YOR182C_INT_1	0.216098	0.147115	0.68078	1.06339	102.599	100
YMR311C_ORF	0.215644	0.123077	0.570742	1.075	102.599	100
YPR147C_ORF	0.215374	0.110962	0.515204	1.07232	102.599	100
YHR148W_ORF	0.21535	0.136346	0.633138	1.06735	102.599	100
YJR127C_ORF	0.214775	0.126308	0.588093	1.07878	102.599	100
YGL026C_ORF	0.214767	0.147692	0.687687	1.06694	102.599	100
YMR136W_ORF	0.21457	0.146538	0.682939	1.07453	102.599	100
YKL094W_ORF	0.214079	0.115192	0.538084	1.07018	102.599	100
YPL198W_JXN_EE20_2_ORF	0.213306	0.133077	0.623877	1.07042	102.599	100
YDR064W_ORF	0.213171	0.149423	0.700954	1.06136	102.599	100
YPR075C_ORF	0.212558	0.120385	0.56636	1.07244	102.599	100
YJL159W_ORF	0.212174	0.179808	0.847456	1.0322	102.599	100
YMR146C_ORF	0.212167	0.146538	0.690675	1.07223	102.599	100
YDL188C_ORF	0.21169	0.110577	0.522354	1.07285	102.599	100
YDR079W_ORF	0.211189	0.130769	0.619206	1.06939	102.599	100
YDR510W_ORF	0.210568	0.137885	0.654821	1.08269	102.599	100
YFR032C-A_ORF	0.210449	0.131346	0.624122	1.08438	102.599	100
YOR085W_ORF	0.21013	0.135769	0.646121	1.06669	102.599	100
YBR005W_ORF	0.210092	0.118269	0.56294	1.06833	102.599	100
YBR287W_ORF	0.209991	0.130385	0.620905	1.07497	102.599	100
YMR222C_ORF	0.209709	0.138846	0.66209	1.06656	102.599	100
YOR069W_ORF	0.209439	0.104192	0.497483	1.06746	102.599	100
YDR165W_ORF	0.209341	0.107308	0.512598	1.06965	102.599	100
YOL031C_ORF	0.209083	0.137115	0.655795	1.06683	102.599	100
YDL134C_ORF	0.20838	0.1175	0.563872	1.07902	102.599	100
IGX_YM_237837W	0.20824	0.11	0.528236	1.06775	102.599	100
YLR050C_ORF	0.207349	0.109615	0.528652	1.07762	102.599	100
YJL177W_ORF	0.206708	0.145769	0.705193	1.05416	102.599	100
YDL066W_ORF	0.206692	0.124231	0.601044	1.06971	102.599	100
YHR010W_ORF	0.20665	0.142885	0.691433	1.06216	102.599	100
YLR094C_ORF	0.205784	0.129615	0.629862	1.06618	102.599	100
YDL124W_ORF	0.205684	0.137115	0.666633	1.05826	102.599	100
YIL091C_ORF	0.205658	0.116218	0.565104	1.06667	102.599	100
YDL003W_ORF	0.205335	0.1325	0.645287	1.05414	102.599	100
YNR041C_ORF	0.20496	0.103192	0.503474	1.06757	102.599	100
YDL088C_ORF	0.204794	0.119423	0.583136	1.06455	102.599	100
YGL008C_ORF	0.204777	0.118038	0.576425	1.07205	102.599	100
YJR124C_ORF	0.204727	0.107308	0.524149	1.06885	102.599	100
YIL034C_ORF	0.203436	0.142885	0.702356	1.06826	102.599	100
YHL049C_ORF	0.202827	0.129423	0.638096	1.06114	102.599	100
YOR074C_ORF	0.202752	0.1175	0.579525	1.07476	102.599	100
YKL084W_ORF	0.202499	0.120385	0.594494	1.06619	102.599	100
IGX_YO_728826W	0.202035	0.128077	0.633934	1.06415	102.599	100
YMR157C_ORF	0.201906	0.121923	0.60386	1.06565	102.599	100
IGX_YO_415443C	0.201842	0.131923	0.653596	1.0618	102.599	100
YDL018C_ORF	0.201311	0.110791	0.550345	1.07043	102.599	100
YLR274W_ORF	0.200946	0.1225	0.609616	1.07307	102.599	100
YBR222C_ORF	0.200936	0.101923	0.507241	1.06492	102.599	100
YDL048C_ORF	0.20087	0.127308	0.63378	1.05938	102.599	100
YLL013C_ORF	0.200648	0.13	0.647901	1.09964	102.599	100
YPR106W_ORF	0.200614	0.104846	0.522626	1.06719	102.599	100
YKL024C_ORF	0.20025	0.101731	0.508019	1.0666	102.599	100
YNL301C_OCH__ORF	0.20023	0.152885	0.763546	1.0564	102.599	100
YNL136W_ORF	0.200008	0.133077	0.665359	1.09471	102.599	100
YMR203W_ORF	0.199857	0.125192	0.62641	1.07559	102.599	100
YPR156C_OCH__ORF	0.199755	0.120769	0.604586	1.06782	102.599	100
YPL188W_ORF	0.199496	0.123731	0.620217	1.06242	102.599	100
YPR036W_ORF	0.199166	0.146346	0.734793	1.05164	102.599	100
YIR007W_ORF	0.19865	0.150769	0.758971	1.03383	102.599	100
YLR344W_ORF	0.198506	0.135385	0.682018	1.0706	102.599	100
YBL047C_ORF	0.198499	0.125	0.629725	1.06333	102.599	100
YIL111W_ORF	0.198414	0.1375	0.692994	1.07182	102.599	100
YMR005W_ORF	0.198322	0.102115	0.514897	1.06447	102.599	100
YBR210W_ORF	0.198178	0.101368	0.511497	1.065	102.599	100
YGR229C_ORF	0.198011	0.0986538	0.498225	1.06437	102.599	100
YPL198W_INT_1	0.198005	0.106154	0.536116	1.06353	102.599	100
YLR403W_ORF	0.197929	0.126923	0.641256	1.06694	102.599	100
YNR043W_ORF	0.197907	0.106346	0.537353	1.07152	102.599	100
YER073W_ORF	0.197671	0.122885	0.621661	1.06099	102.599	100
YER079W_ORF	0.197598	0.108577	0.549483	1.06468	102.599	100
YER105C_ORF	0.197217	0.136154	0.690376	1.05425	102.599	100
YGR095C_ORF	0.19705	0.101538	0.515292	1.06804	102.599	100
YMR152W_ORF	0.197018	0.101154	0.513423	1.07492	102.599	100
YOR010C_ORF	0.196939	0.165	0.837823	1.03315	102.599	100
YHR136C_ORF	0.196881	0.103846	0.527458	1.06311	102.599	100
YMR181C_ORF	0.196849	0.124231	0.631098	1.07055	102.599	100
YLR018C_ORF	0.19656	0.0923077	0.469617	1.06556	102.599	100
YGL038C_ORF	0.195924	0.115962	0.59187	1.06491	102.599	100
YDR288W_ORF	0.195484	0.0903846	0.462364	1.06058	102.599	100
YDR133C_ORF	0.195457	0.133846	0.684787	1.0591	102.599	100
YHR005C-A_ORF	0.195076	0.154423	0.791603	1.06171	102.599	100
YOR367W_ORF	0.194957	0.123654	0.634261	1.06375	102.599	100
YPL126W_ORF	0.19482	0.116538	0.598184	1.05664	102.599	100
YKL056C_ORF	0.194644	0.129615	0.665909	1.05183	102.599	100
YPL177C_ORF	0.194634	0.107692	0.553306	1.06275	102.599	100
YDL161W_ORF	0.194114	0.115769	0.596399	1.06042	102.599	100
YGL161C_ORF	0.193816	0.112308	0.579454	1.06089	102.599	100
YLR214W_ORF	0.193706	0.118269	0.61056	1.13897	102.599	100
YOL005C_ORF	0.193221	0.120962	0.626028	1.06013	102.599	100
YCR035C_ORF	0.193116	0.108654	0.562635	1.06233	102.599	100
YML024W_ORF	0.193098	0.114615	0.59356	1.06203	102.599	100
YMR233W_ORF	0.192711	0.106154	0.550846	1.07381	102.599	100
YPR175W_ORF	0.192285	0.149231	0.77609	1.0559	102.599	100
YGR195W_ORF	0.192178	0.104038	0.541365	1.06634	102.599	100
YNL183C_ORF	0.191014	0.124308	0.650779	1.05482	102.599	100
YOR096W_ORF	0.190104	0.119231	0.627187	1.0551	102.599	100
YKL106W_ORF	0.189845	0.0913462	0.481161	1.06065	102.599	100
YJR072C_ORF	0.189568	0.105	0.553891	1.0603	102.599	100
YBL105C_ORF	0.18912	0.106923	0.565373	1.06046	102.599	100
YPR182W_ORF	0.189079	0.0971581	0.513849	1.06164	102.599	100
YML101C_ORF	0.188866	0.105962	0.561042	1.06037	102.599	100
YDR233C_ORF	0.188811	0.123269	0.65287	1.05472	102.599	100
YCR031C_OCH__ORF	0.188691	0.132692	0.703225	1.04698	102.599	100
YGL252C_ORF	0.188634	0.119038	0.631055	1.06486	102.599	100
YOR234C_ORF	0.188299	0.118462	0.629114	1.05321	102.599	100
YKL021C_ORF	0.188022	0.101346	0.539012	1.07754	102.599	100
SNR39B_SNORNA	0.187773	0.124038	0.660576	1.05152	102.599	100
YPL135W_ORF	0.187764	0.116346	0.619639	1.05594	102.599	100
YDL225W_ORF	0.187669	0.121731	0.648647	1.05613	102.599	100
YGR094W_ORF	0.187621	0.120577	0.642662	1.07337	102.599	100
YPR024W_ORF	0.187466	0.120577	0.643192	1.05432	102.599	100
IGX_YK_440787C	0.187362	0.115385	0.615838	1.06805	102.599	100
YGR177C_ORF	0.186857	0.104423	0.558841	1.07226	102.599	100
YLR260W_ORF	0.1865	0.124838	0.669374	1.05971	102.599	100
YOR017W_ORF	0.186256	0.0891239	0.478503	1.06012	102.599	100
YKL120W_ORF	0.186041	0.103077	0.554055	1.06773	102.599	100
IGX_YB_612269C	0.185965	0.130577	0.702158	1.04929	102.599	100
YDL179W_ORF	0.185673	0.122308	0.658726	1.0551	102.599	100
YDL135C_ORF	0.185074	0.0932692	0.503956	1.05867	102.599	100
YGL150C_ORF	0.184972	0.110641	0.598149	1.06426	102.599	100
YGR146C_ORF	0.184724	0.132692	0.718329	1.04724	102.599	100
YOR206W_ORF	0.184637	0.104423	0.565559	1.06081	102.599	100
YDL233W_ORF	0.184419	0.110385	0.598554	1.06454	102.599	100
YNL094W_ORF	0.184294	0.0913462	0.495654	1.05836	102.599	100
YNL162W_ORF	0.184149	0.130962	0.711173	1.11904	102.599	100
YKL143W_ORF	0.183899	0.0969231	0.527045	1.06912	102.599	100
YER134C_ORF	0.183658	0.107269	0.584072	1.06966	102.599	100
YOL051W_ORF	0.183063	0.104038	0.568321	1.06676	102.599	100
YGR198W_ORF	0.18241	0.132692	0.727438	1.04037	102.599	100
YMR194W_ORF	0.182336	0.143269	0.785742	1.03235	102.599	100
YPL010W_ORF	0.18217	0.0973077	0.534159	1.05782	102.599	100
YHR208W_ORF	0.181027	0.125769	0.694754	1.0454	102.599	100
YMR125W_ORF	0.180885	0.0986538	0.545395	1.05991	102.599	100
YHR104W_ORF	0.180773	0.100962	0.558498	1.05825	102.599	100
YDR447C_ORF	0.179657	0.103654	0.576953	1.05417	102.599	100
YGL030W_INT_1	0.179272	0.118846	0.662938	1.04472	102.599	100
YDR502C_ORF	0.179108	0.108654	0.606639	1.05592	102.599	100
YCR090C_ORF	0.179048	0.0953846	0.532732	1.06138	102.599	100
YCR053W_ORF	0.178668	0.125769	0.703928	1.04288	102.599	100
YAR007C_ORF	0.178641	0.110769	0.620066	1.05696	102.599	100
YDR044W_ORF	0.178522	0.111923	0.626942	1.06028	102.599	100
YKR073C_ORF	0.178391	0.127692	0.7158	1.03643	102.599	100
YJL050W_ORF	0.178376	0.102308	0.573549	1.05644	102.599	100
YCR034W_ORF	0.178265	0.105192	0.590088	1.05441	102.599	100
YOR167C_OCH__ORF	0.178049	0.133846	0.751738	1.05253	102.599	100
YFR038W_ORF	0.177712	0.103077	0.580022	1.05455	102.599	100
YKL129C_ORF	0.177222	0.0919231	0.518688	1.05873	102.599	100
YKL152C_ORF	0.177138	0.129252	0.72967	1.05878	102.599	100
YHR138C_ORF	0.177095	0.105	0.592901	1.08342	102.599	100
YKL172W_ORF	0.176752	0.0967308	0.547268	1.05514	102.599	100
YNL315C_ORF	0.176642	0.1425	0.806716	1.0041	102.599	100
YKL053C-A_ORF	0.176095	0.131538	0.746974	1.03595	102.599	100
YGL107C_ORF	0.17605	0.0934615	0.53088	1.05985	102.599	100
YLR286C_ORF	0.175881	0.0963462	0.547792	1.06038	102.599	100
YGR092W_ORF	0.175131	0.101154	0.57759	1.05721	102.599	100
YML121W_ORF	0.174727	0.115577	0.661471	1.04604	102.599	100
YBR246W_ORF	0.174628	0.103654	0.59357	1.05867	102.599	100
YDL075W_ORF	0.174204	0.123462	0.708717	1.04451	102.599	100
YLR129W_ORF	0.174031	0.09	0.517148	1.05442	102.599	100
YGL172W_ORF	0.173843	0.0971154	0.558638	1.05498	102.599	100
YDL002C_ORF	0.17378	0.0973077	0.559947	1.07841	102.599	100
YEL003W_ORF	0.173692	0.109808	0.632196	1.05384	102.599	100
YGR189C_ORF	0.1735	0.104423	0.601862	1.05094	102.599	100
YKR079C_ORF	0.172972	0.115615	0.668404	1.05331	102.599	100
YDL043C_ORF	0.172941	0.109885	0.635388	1.05336	102.599	100
YLR350W_ORF	0.172856	0.119423	0.690882	1.04018	102.599	100
YJR010C-A_ORF	0.17281	0.0969231	0.560864	1.05272	102.599	100
YNL066W_ORF	0.172524	0.123654	0.716733	1.03623	102.599	100
YDR247W_ORF	0.172446	0.104017	0.603188	1.09307	102.599	100
YDR448W_ORF	0.172367	0.1075	0.623668	1.0584	102.599	100
YLR438W_ORF	0.171943	0.107692	0.626327	1.05164	102.599	100
YPL098C_ORF	0.171795	0.105769	0.61567	1.05818	102.599	100
YDL025C_ORF	0.171318	0.0959615	0.560137	1.06908	102.599	100
YHR186C_ORF	0.171223	0.122125	0.71325	1.03375	102.599	100
SNR7-S_SNRNA	0.171043	0.215385	1.25925	0.907022	102.599	100
YBL028C_ORF	0.171007	0.0994231	0.581399	1.06817	102.599	100
YPR073C_ORF	0.17094	0.0969231	0.566999	1.05516	102.599	100
YPR166C_ORF	0.170745	0.0990385	0.580038	1.05319	102.599	100
YOR101W_ORF	0.170409	0.0965385	0.56651	1.05181	102.599	100
YPL252C_ORF	0.169851	0.0926923	0.545726	1.05685	102.599	100
YER062C_ORF	0.169482	0.0926923	0.546914	1.0569	102.599	100
YCR071C_ORF	0.169464	0.0998077	0.588961	1.06581	102.599	100
YMR195W_ORF	0.169441	0.106731	0.629899	1.05051	102.599	100
YNL236W_ORF	0.169288	0.106731	0.630468	1.04907	102.599	100
YDL090C_ORF	0.168895	0.0980769	0.580698	1.04933	102.599	100
YNL192W_ORF	0.168526	0.108654	0.644729	1.04384	102.599	100
YER071C_ORF	0.168175	0.107115	0.636927	1.04658	102.599	100
YJR040W_ORF	0.167933	0.0925	0.550816	1.06221	102.599	100
YKR092C_ORF	0.167682	0.118846	0.708758	1.03382	102.599	100
YCR031C_ORF	0.167549	0.116538	0.695547	1.03716	102.599	100
YGL256W_ORF	0.16747	0.117885	0.703914	1.04443	102.599	100
YLR268W_ORF	0.167266	0.106538	0.636942	1.04273	102.599	100
YHR070W_ORF	0.167094	0.101325	0.606394	1.04826	102.599	100
YKR081C_ORF	0.166982	0.101538	0.608079	1.06365	102.599	100
YDR368W_ORF	0.166672	0.116923	0.701518	1.03191	102.599	100
YCL057W_ORF	0.166571	0.0888462	0.533385	1.07104	102.599	100
YIL136W_ORF	0.166517	0.107615	0.646274	1.04578	102.599	100
YBR207W_ORF	0.16634	0.123462	0.742223	1.03113	102.599	100
YGL127C_ORF	0.166098	0.0878846	0.529113	1.05181	102.599	100
YLR332W_ORF	0.165933	0.101346	0.610766	1.06917	102.599	100
YAL003W_ORF	0.165742	0.101346	0.61147	1.04437	102.599	100
YDR450W_OCH__ORF	0.165392	0.0961538	0.58137	1.04916	102.599	100
IGX_YG_856515C	0.164626	0.141923	0.862094	1.02683	102.599	100
YBL082C_OCH__ORF	0.164295	0.0946154	0.575888	1.05565	102.599	100
YHR072W-A_ORF	0.163888	0.0944231	0.576145	1.0627	102.599	100
YML102W_ORF	0.163394	0.113702	0.695874	1.03734	102.599	100
YBR078W_JXN_IE_1_ORF	0.16329	0.123538	0.756557	1.02465	102.599	100
YGR250C_ORF	0.163083	0.115577	0.708698	1.04006	102.599	100
YAL041W_ORF	0.163083	0.0896154	0.549509	1.05598	102.599	100
YER128W_ORF	0.162533	0.105769	0.650757	1.06564	102.599	100
YMR037C_ORF	0.162423	0.0901923	0.555292	1.0531	102.599	100
YPL235W_ORF	0.162339	0.0967308	0.595858	1.04988	102.599	100
YNL221C_ORF	0.162188	0.0959615	0.591668	1.0524	102.599	100
YBR170C_ORF	0.1619	0.102038	0.630257	1.04788	102.599	100
YOR248W_ORF	0.161606	0.121346	0.750879	1.02525	102.599	100
YGR085C_ORF	0.161197	0.111538	0.691938	1.03431	102.599	100
YHR078W_ORF	0.160962	0.0975	0.605734	1.04548	102.599	100
YNL271C_ORF	0.160678	0.115427	0.718376	1.02201	102.599	100
YMR093W_ORF	0.160677	0.0905342	0.563455	1.04946	102.599	100
YFL010C_ORF	0.160497	0.120577	0.751272	1.03801	102.599	100
YJL098W_ORF	0.159961	0.109231	0.68286	1.03412	102.599	100
YLR160C_ORF	0.159736	0.151923	0.951086	0.913759	102.599	100
YNL157W_ORF	0.159301	0.0946154	0.593942	1.04844	102.599	100
YGR274C_ORF	0.159267	0.0930769	0.584409	1.0534	102.599	100
YJL133W_ORF	0.159245	0.085	0.53377	1.04878	102.599	100
YDR134C_OCH__ORF	0.159046	0.120385	0.756915	1.02516	102.599	100
YMR321C_OCH__ORF	0.158775	0.0971154	0.611653	1.04671	102.599	100
YHR163W_ORF	0.158247	0.0934615	0.590607	1.04612	102.599	100
YGL031C_OCH__ORF	0.157461	0.106923	0.679046	1.0581	102.599	100
YKL079W_ORF	0.157393	0.0903846	0.574262	1.06961	102.599	100
YHL009C_ORF	0.157026	0.0855769	0.544987	1.04755	102.599	100
YER021W_ORF	0.15681	0.0790385	0.504041	1.04842	102.599	100
YBR038W_ORF	0.15629	0.133846	0.856398	1.07269	102.599	100
YKR038C_ORF	0.155843	0.0848077	0.544188	1.06634	102.599	100
YHR020W_ORF	0.15554	0.100577	0.64663	1.05371	102.599	100
YBR196C_ORF	0.155421	0.0942308	0.606294	1.05137	102.599	100
YER010C_ORF	0.154641	0.0830769	0.537224	1.05497	102.599	100
YNL169C_ORF	0.154112	0.0875	0.567767	1.04463	102.599	100
YIL050W_ORF	0.153493	0.0848077	0.55252	1.04929	102.599	100
YKL126W_ORF	0.153337	0.0840385	0.548064	1.05129	102.599	100
YHR086W_ORF	0.153293	0.140192	0.914538	1.00779	102.599	100
YLR240W_ORF	0.153266	0.0815385	0.532007	1.05493	102.599	100
YOR136W_ORF	0.153013	0.105962	0.692501	1.0331	102.599	100
YBR084C-A_OCH_DS100_ORF	0.15182	0.0971154	0.639675	1.09617	102.599	100
YLR438C-A_ORF	0.151317	0.0975	0.644345	1.03979	102.599	100
YLR146C_ORF	0.150828	0.0815385	0.540604	1.04868	102.599	100
YDR270W_ORF	0.150229	0.116538	0.775738	1.02379	102.599	100
YOR095C_ORF	0.150224	0.095	0.632389	1.03704	102.599	100
YLR155C_ORF	0.149869	0.0865385	0.577428	1.04275	102.599	100
YOR077W_ORF	0.149692	0.0796538	0.532118	1.05472	102.599	100
YER159C_ORF	0.149682	0.0878846	0.587144	1.05584	102.599	100
YMR194W_OCH__ORF	0.149577	0.109423	0.731552	1.02354	102.599	100
YDR128W_ORF	0.149441	0.0919231	0.615111	1.04035	102.599	100
YNL262W_ORF	0.149224	0.101709	0.681589	1.12388	102.599	100
YHR081W_ORF	0.148112	0.101346	0.684253	1.03318	102.599	100
YMR145C_ORF	0.148065	0.0925	0.624725	1.04226	102.599	100
YNL238W_ORF	0.148002	0.1	0.675666	1.09327	102.599	100
YNL111C_ORF	0.147935	0.0888462	0.600575	1.03941	102.599	100
YDR449C_ORF	0.147928	0.0872009	0.58948	1.04252	102.599	100
YLR185W_OCH__ORF	0.14755	0.108462	0.735085	1.05185	102.599	100
YLR003C_ORF	0.1473	0.0871154	0.591416	1.04383	102.599	100
YKL198C_ORF	0.146945	0.107885	0.734184	1.05016	102.599	100
YDR155C_OCH__ORF	0.146899	0.0961538	0.654557	1.03385	102.599	100
YDL083C_INT_1	0.146791	0.0857692	0.584293	1.0412	102.599	100
YNL037C_ORF	0.146675	0.0884615	0.603113	1.03991	102.599	100
YCR059C_ORF	0.146613	0.0686538	0.468265	1.04594	102.599	100
YGR027C_ORF	0.146488	0.0986923	0.673725	1.03739	102.599	100
YJL151C_ORF	0.14626	0.0948077	0.648212	1.03149	102.599	100
YDR020C_ORF	0.145395	0.0982265	0.675583	1.04798	102.599	100
YER009W_ORF	0.145362	0.0971154	0.668092	1.04035	102.599	100
YKL015W_ORF	0.145241	0.106346	0.732205	1.03924	102.599	100
YGR183C_ORF	0.14497	0.0763462	0.526635	1.05346	102.599	100
YBL071W-A_ORF	0.144869	0.0896154	0.618596	1.036	102.599	100
YOR141C_ORF	0.144756	0.0919231	0.635019	1.03541	102.599	100
YGR163W_ORF	0.144263	0.0676923	0.469227	1.04847	102.599	100
YDR071C_ORF	0.144178	0.0921154	0.638901	1.03175	102.599	100
YBR095C_ORF	0.143904	0.0867308	0.602698	1.03839	102.599	100
YOR253W_ORF	0.143851	0.0865385	0.601586	1.03967	102.599	100
YLR109W_ORF	0.143584	0.101154	0.704492	1.02621	102.599	100
YGR148C_ORF	0.143503	0.101923	0.710249	1.02805	102.599	100
YHR114W_ORF	0.142532	0.0946154	0.663819	1.03414	102.599	100
SNR7-L_SNRNA	0.142282	0.176154	1.23806	0.893771	102.599	100
YNL185C_ORF	0.142281	0.0819231	0.575782	1.04	102.599	100
YDL082W_ORF	0.141875	0.100577	0.708913	1.01884	102.599	100
YDR202C_ORF	0.141869	0.0965385	0.680475	1.02478	102.599	100
YNR016C_ORF	0.141797	0.0851923	0.600806	1.06038	102.599	100
YBR082C_ORF	0.141776	0.0951923	0.671427	1.02943	102.599	100
IGR_CHR04:(1378373..1379080)_419	0.141532	0.103654	0.732372	1.01486	102.599	100
YJR045C_ORF	0.14109	0.0871154	0.617444	1.04878	102.599	100
YER060W-A_ORF	0.141016	0.0876923	0.621861	1.03702	102.599	100
YNL167C_ORF	0.140353	0.0738462	0.526146	1.04326	102.599	100
YJL148W_ORF	0.140239	0.0861538	0.614334	1.04002	102.599	100
YML094W_ORF	0.140069	0.095	0.678239	1.02869	102.599	100
YOR276W_ORF	0.139912	0.0892308	0.637764	1.02887	102.599	100
YBR011C_ORF	0.139777	0.0934615	0.668646	1.02764	102.599	100
YDR171W_ORF	0.139768	0.0757692	0.542109	1.04771	102.599	100
YKL003C_ORF	0.139593	0.080235	0.574778	1.0399	102.599	100
YDL047W_ORF	0.139494	0.0780769	0.559716	1.05685	102.599	100
YMR316W_ORF	0.139149	0.08	0.574922	1.03916	102.599	100
YLR074C_ORF	0.138966	0.0784615	0.56461	1.04271	102.599	100
YBR175W_ORF	0.138869	0.0898077	0.646709	1.05534	102.599	100
YMR038C_ORF	0.138383	0.0932692	0.673994	1.02501	102.599	100
YNL162W-A_ORF	0.1383	0.107692	0.778684	1.03888	102.599	100
YOR078W_ORF	0.138152	0.0855769	0.619439	1.07435	102.599	100
YFL064C_ORF	0.137918	0.0869231	0.630251	1.03651	102.599	100
YNR035C_ORF	0.137563	0.103654	0.7535	1.00805	102.599	100
YOR293W_INT_1	0.137465	0.0815385	0.593158	1.03766	102.599	100
YMR228W_ORF	0.136938	0.0689829	0.503753	1.04305	102.599	100
YCL035C_ORF	0.135698	0.0971154	0.715673	1.02264	102.599	100
YBR177C_ORF	0.135658	0.0761538	0.561365	1.03894	102.599	100
YBL027W_ORF	0.135424	0.103615	0.765121	1.0098	102.599	100
YIL114C_ORF	0.13484	0.0698077	0.517708	1.04023	102.599	100
YBR162W-A_ORF	0.13476	0.105385	0.78202	1.0121	102.599	100
YOR304C-A_ORF	0.134721	0.0776923	0.576689	1.03696	102.599	100
YGR270W_ORF	0.134479	0.0853846	0.634929	1.03031	102.599	100
YLR347C_ORF	0.134423	0.0834615	0.620887	1.03544	102.599	100
YNL103W_ORF	0.133584	0.0630769	0.47219	1.0417	102.599	100
YKL142W_ORF	0.133451	0.0746154	0.559122	1.03691	102.599	100
YER005W_ORF	0.133326	0.0863462	0.647634	1.02986	102.599	100
YNL053W_ORF	0.133325	0.0713462	0.535131	1.03913	102.599	100
YNR038W_ORF	0.133093	0.0757692	0.569296	1.03744	102.599	100
YDR384C_ORF	0.132885	0.0817308	0.615051	1.0292	102.599	100
YJL044C_ORF	0.132658	0.0780769	0.588559	1.03433	102.599	100
YCR086W_ORF	0.132415	0.0826923	0.624494	1.02536	102.599	100
YDL125C_JXN_IE_1_ORF	0.13232	0.0965385	0.729586	1.01758	102.599	100
YKL140W_ORF	0.132173	0.0815385	0.616906	1.05054	102.599	100
YLR077W_ORF	0.132045	0.0742308	0.562161	1.04137	102.599	100
YMR321C_ORF	0.132012	0.0826923	0.6264	1.03407	102.599	100
YGL196W_ORF	0.131489	0.0671154	0.510426	1.03961	102.599	100
YFR017C_ORF	0.131451	0.0794231	0.604203	1.09206	102.599	100
YPL198W_ORF	0.130903	0.0925	0.706632	1.02216	102.599	100
YGL037C_ORF	0.130499	0.0880769	0.674923	1.03113	102.599	100
YGL188C-A_ONO_ORF	0.130376	0.0884615	0.678511	1.07603	102.599	100
YER189W_ORF	0.130262	0.0809615	0.62153	1.0321	102.599	100
YDR184C_ORF	0.130216	0.0767308	0.589257	1.03968	102.599	100
YER149C_ORF	0.129785	0.0588462	0.453412	1.04095	102.599	100
YNL102W_ORF	0.129622	0.0808889	0.624038	1.02793	102.599	100
YKR049C_ORF	0.12962	0.0940385	0.725494	1.02003	102.599	100
YDL086W_ORF	0.128957	0.0742308	0.575624	1.03517	102.599	100
YGR234W_ORF	0.128691	0.0917308	0.712798	1.01962	102.599	100
YLR463C_ORF	0.12836	0.0886538	0.690665	1.03149	102.599	100
YKR042W_ORF	0.128089	0.0903846	0.705641	1.03542	102.599	100
YLR462W_ORF	0.128082	0.0836538	0.653127	1.02413	102.599	100
YJL026W_ORF	0.127685	0.0842308	0.659676	1.02177	102.599	100
YGL147C_ORF	0.127562	0.0832692	0.652776	1.02433	102.599	100
YKR003W_ORF	0.127171	0.0680769	0.535316	1.04514	102.599	100
YOR342C_ORF	0.12708	0.0733846	0.577466	1.03344	102.599	100
YER183C_ORF	0.12679	0.0723077	0.570296	1.03491	102.599	100
YCR020C-A_ORF	0.126732	0.0744231	0.58725	1.06166	102.599	100
YDR494W_ORF	0.124766	0.0648077	0.519435	1.04108	102.599	100
YML073C_ORF	0.124376	0.0807692	0.649397	1.03326	102.599	100
YOR061W_ORF	0.124122	0.07	0.563961	1.03864	102.599	100
YOR122C_ORF	0.123689	0.0811538	0.656112	1.02017	102.599	100
YPL014W_ORF	0.1235	0.0913462	0.739648	1.01497	102.599	100
YGR167W_ORF	0.123366	0.0719231	0.583007	1.03362	102.599	100
YNL069C_OCH__ORF	0.122694	0.0842308	0.686509	1.01702	102.599	100
YGL200C_ORF	0.122331	0.0759615	0.62095	1.02742	102.599	100
YCL002C_ORF	0.122225	0.0721154	0.590023	1.11126	102.599	100
YHR175W-A_ONO_ORF	0.12201	0.0701923	0.5753	1.03445	102.599	100
YKL016C_ORF	0.121486	0.0621154	0.511298	1.04345	102.599	100
YER131W_ORF	0.12142	0.0813462	0.669957	1.02733	102.599	100
YJR017C_ORF	0.121394	0.0778846	0.641584	1.06821	102.599	100
TK(UUU)D_TRNA	0.121389	0.117115	0.964795	0.994682	102.599	100
YDL192W_ORF	0.121053	0.07	0.578257	1.02843	102.599	100
IGX_YA_130870W	0.120974	0.0911538	0.753502	1.01342	102.599	100
YOR207C_ORF	0.120671	0.0784615	0.650212	1.05791	102.599	100
YNL130C_JXN_IE_1_ORF	0.119639	0.0708462	0.592164	1.02998	102.599	100
YJR047C_ORF	0.119503	0.112308	0.93979	0.962993	102.599	100
YER033C_ORF	0.119491	0.0766239	0.641254	1.0782	102.599	100
YKL033W-A_ORF	0.119138	0.0934615	0.78448	0.993377	102.599	100
YER037W_ORF	0.118698	0.0707692	0.596211	1.02821	102.599	100
YNL071W_ORF	0.118533	0.0717308	0.605156	1.02777	102.599	100
YJL005W_ORF	0.118273	0.0828846	0.700791	1.01893	102.599	100
YML057W_ORF	0.118002	0.075	0.63558	1.02679	102.599	100
YGR231C_OCH__ORF	0.117947	0.0621154	0.526637	1.03547	102.599	100
YNL206C_ORF	0.11761	0.0615385	0.523242	1.03263	102.599	100
YGR049W_ORF	0.1168	0.0767308	0.656943	1.02247	102.599	100
YKL180W_ORF	0.116716	0.0788462	0.675537	1.0203	102.599	100
FLP_2UM	0.116158	0.0725	0.624148	1.02507	102.599	100
YDR192C_ORF	0.115657	0.0776923	0.671747	1.01994	102.599	100
YJL121C_ORF	0.114799	0.0715385	0.623163	1.0228	102.599	100
YJL125C_ORF	0.114761	0.0549829	0.479108	1.03371	102.599	100
YOL071W_ORF	0.114594	0.0730769	0.637702	1.02231	102.599	100
YEL061C_ORF	0.114246	0.0900694	0.788379	0.990408	102.599	100
YJR063W_ORF	0.114165	0.0617308	0.540718	1.03092	102.599	100
YMR183C_ORF	0.11364	0.0576923	0.507676	1.03398	102.599	100
YNL189W_ORF	0.113345	0.0713462	0.629461	1.02757	102.599	100
YHL021C_ORF	0.112968	0.0707692	0.626452	1.02533	102.599	100
YBR061C_ORF	0.11288	0.0647253	0.573399	1.0462	102.599	100
YHR085W_ORF	0.112847	0.0832265	0.737515	1.00832	102.599	100
YBR084C-A_ORF	0.112689	0.0765385	0.679198	1.01628	102.599	100
YJL124C_ORF	0.112689	0.0613462	0.544385	1.03031	102.599	100
YDR275W_ORF	0.112266	0.0784615	0.698887	1.02905	102.599	100
YIL157C_ORF	0.111673	0.0575	0.514894	1.03147	102.599	100
YNL322C_ORF	0.110921	0.0669231	0.603339	1.02419	102.599	100
YPR131C_ORF	0.110737	0.0617308	0.557455	1.02915	102.599	100
YJL076W_ORF	0.110733	0.0703846	0.635624	1.02398	102.599	100
YDR477W_ORF	0.110378	0.0676923	0.613275	1.02069	102.599	100
YIL078W_ORF	0.110325	0.0761538	0.690266	1.00213	102.599	100
YLR399C_ORF	0.110237	0.0732692	0.66465	1.01487	102.599	100
YPL170W_ORF	0.11023	0.0636538	0.577465	1.0815	102.599	100
YKR066C_ORF	0.110026	0.0755769	0.686898	1.01405	102.599	100
YMR158C-A_ORF	0.109878	0.0957692	0.871595	0.938292	102.599	100
YAL043C_ORF	0.109848	0.0746154	0.679259	1.01397	102.599	100
IGX_YI_375941W	0.109774	0.075	0.683222	1.01269	102.599	100
YBR010W_ORF	0.108433	0.0759615	0.700538	1.00458	102.599	100
YNL020C_ORF	0.108367	0.0588462	0.543027	1.02858	102.599	100
YGR240C_ORF	0.107399	0.0694231	0.646403	1.0182	102.599	100
YDR530C_ORF	0.107013	0.0575	0.53732	1.04282	102.599	100
YBR121C_ORF	0.106425	0.0732692	0.688456	1.00828	102.599	100
YKL047W_ORF	0.106259	0.0609615	0.573705	1.02836	102.599	100
YJL191W_OCH__ORF	0.10589	0.0638462	0.602948	1.02575	102.599	100
YER165W_ORF	0.105788	0.0698077	0.659885	1.01322	102.599	100
YGL115W_ORF	0.105544	0.0634615	0.601278	1.0222	102.599	100
YNL302C_INT_1	0.105292	0.0623077	0.591761	1.06001	102.599	100
SNR55_SNORNA	0.104625	0.108077	1.03299	0.964644	102.599	100
YLR345W_ORF	0.104618	0.0698846	0.667999	1.02207	102.599	100
YMR230W_OCH_DS100_ORF	0.10438	0.0655769	0.628255	1.01725	102.599	100
YJL165C_ORF	0.104288	0.0638462	0.612212	1.04435	102.599	100
YKR006C_ORF	0.104179	0.0730769	0.701455	1.0035	102.599	100
YLR195C_ORF	0.103881	0.0551923	0.531303	1.02942	102.599	100
YDL132W_ORF	0.103169	0.0673077	0.652402	1.01249	102.599	100
YAL007C_ORF	0.102632	0.0561538	0.547139	1.02919	102.599	100
YHR055C_ORF	0.102403	0.0642308	0.627238	1.02425	102.599	100
YDR033W_ORF	0.102112	0.065	0.636554	1.018	102.599	100
YLR196W_ORF	0.101885	0.0726923	0.713473	1.01166	102.599	100
YNL300W_ORF	0.101839	0.0896154	0.879968	0.958761	102.599	100
YAL042W_ORF	0.101124	0.0542308	0.536278	1.02735	102.599	100
YBR279W_ORF	0.100987	0.0655769	0.649362	1.02123	102.599	100
YBL085W_ORF	0.100721	0.0688462	0.683531	1.01266	102.599	100
YLR178C_ORF	0.100551	0.0515385	0.512559	1.0276	102.599	100
YDR461W_ORF	0.100121	0.0740385	0.739488	1.0352	102.599	100
YDR500C_ORF	0.100096	0.0801923	0.801151	0.984286	102.599	100
YIL096C_ORF	0.0993384	0.0569231	0.573022	1.02563	102.599	100
YKR011C_ORF	0.0993108	0.0571154	0.575118	1.03226	102.599	100
YOR247W_OCH__ORF	0.0989103	0.0819231	0.828256	0.969282	102.599	100
YOL066C_ORF	0.0984602	0.0607692	0.617196	1.01474	102.599	100
YJL115W_ORF	0.0977265	0.0717308	0.733995	1.01122	102.599	100
YDL004W_ORF	0.0968776	0.06	0.619338	1.01459	102.599	100
YPL215W_ORF	0.0965836	0.0561538	0.581401	1.01905	102.599	100
YDR236C_ORF	0.0963368	0.0513462	0.532986	1.02554	102.599	100
YDL083C_ORF	0.0957133	0.0615385	0.642945	1.02064	102.599	100
YKL042W_ORF	0.0955742	0.0682692	0.714306	1.00078	102.599	100
YNL006W_ORF	0.0954475	0.0484615	0.50773	1.02548	102.599	100
YDL130W-A_ORF	0.0954276	0.0625	0.654947	1.04302	102.599	100
YIL036W_ORF	0.0951066	0.0553846	0.582343	1.0502	102.599	100
YHR206W_ORF	0.0950425	0.0607692	0.63939	1.02078	102.599	100
YCL042W_ORF	0.094641	0.0678846	0.717285	0.993166	102.599	100
YLR342W_ORF	0.0945262	0.0651923	0.689675	0.999567	102.599	100
YJL069C_ORF	0.0943456	0.0517308	0.548311	1.02312	102.599	100
IGR_CHR07:(576615..576789)_83	0.0940245	0.0598932	0.636995	1.01406	102.599	100
YHR181W_ORF	0.0932714	0.0498077	0.534008	1.02359	102.599	100
YGR169C-A_ONO_ORF	0.0928349	0.0598846	0.645066	1.01268	102.599	100
YIR044C_ORF	0.0927884	0.0675	0.727462	1.00269	102.599	100
YBR158W_ORF	0.0923648	0.0559615	0.605875	1.09494	102.599	100
YML041C_ORF	0.0922534	0.0614835	0.666463	1.00457	102.599	100
YNR036C_ORF	0.0921384	0.0509615	0.553098	1.02752	102.599	100
REP1_2UM	0.0915916	0.0544231	0.594193	1.01995	102.599	100
YHR192W_ORF	0.0913373	0.0705769	0.772707	0.982881	102.599	100
YMR285C_ORF	0.091063	0.0511538	0.561741	1.02628	102.599	100
YLR314C_ORF	0.0908345	0.0565385	0.622434	1.00764	102.599	100
YBR286W_ORF	0.0901435	0.0498077	0.552538	1.02448	102.599	100
YLL018C-A_ORF	0.0901371	0.0601923	0.667786	1.0386	102.599	100
YOL127W_ORF	0.0899901	0.0565385	0.628274	1.01112	102.599	100
YML067C_ORF	0.0899616	0.0523077	0.581445	1.02441	102.599	100
YDL131W_ORF	0.0895208	0.0523077	0.584308	1.0179	102.599	100
YDR077W_OCH__ORF	0.089245	0.0698077	0.782203	0.977289	102.599	100
YBL023C_ORF	0.0887765	0.0610256	0.687408	1.00477	102.599	100
YHR203C_ORF	0.0885479	0.0565385	0.638507	1.01727	102.599	100
YBR129C_ORF	0.0885124	0.045	0.508403	1.02527	102.599	100
YBL027W_OCH_DS100_ORF	0.0884504	0.0559615	0.632688	1.04046	102.599	100
YLR155C_OCH__ORF	0.0884085	0.0561538	0.635164	1.01105	102.599	100
YLL019C_ORF	0.0879785	0.0600641	0.682713	1.00106	102.599	100
D_2UM	0.0878604	0.0511538	0.582217	1.02573	102.599	100
YCR044C_ORF	0.0878317	0.0453846	0.516722	1.02413	102.599	100
YIL045W_ORF	0.0875133	0.0453419	0.518114	1.02377	102.599	100
YPL169C_ORF	0.0873624	0.0559615	0.640568	1.00812	102.599	100
YKL043W_ORF	0.0872331	0.0498077	0.570973	1.03398	102.599	100
YDL083C_OCH__ORF	0.0867222	0.0538462	0.620904	1.01167	102.599	100
YNL281W_ORF	0.0865083	0.0503846	0.582425	1.01658	102.599	100
YOR335C_ORF	0.0864945	0.0544231	0.629209	1.01233	102.599	100
YGR204W_ORF	0.0862501	0.0580769	0.673355	1.00086	102.599	100
YDR063W_ORF	0.0856774	0.0590171	0.688829	1.0575	102.599	100
YHR013C_ORF	0.0853802	0.0490385	0.574354	1.01822	102.599	100
YGL103W_ORF	0.0849642	0.055	0.647332	1.00779	102.599	100
YNL090W_ORF	0.084613	0.0467308	0.552288	1.0221	102.599	100
YPL144W_ORF	0.0845917	0.057265	0.676957	1.00061	102.599	100
YDL133W_ORF	0.0845748	0.0486538	0.575276	1.10684	102.599	100
YJL104W_ORF	0.0844709	0.0476923	0.5646	1.01784	102.599	100
YKL116C_ORF	0.0843997	0.05	0.592419	1.03738	102.599	100
YOL139C_ORF	0.0833772	0.0598077	0.717314	1.00331	102.599	100
YLR367W_OCH__ORF	0.083308	0.0565385	0.678668	0.997456	102.599	100
YOL097C_ORF	0.0832829	0.0592308	0.711199	0.992489	102.599	100
YIL143C_ORF	0.0831309	0.0473077	0.569075	1.01958	102.599	100
YHR021C_ORF	0.083082	0.0513462	0.618018	1.01713	102.599	100
YBR028C_ORF	0.0828005	0.0463462	0.559733	1.02066	102.599	100
YPL122C_ORF	0.0820868	0.0469231	0.571628	1.06028	102.599	100
YOL145C_ORF	0.08197	0.0521154	0.635786	1.00685	102.599	100
YDR237W_ORF	0.0817762	0.0411538	0.50325	1.02365	102.599	100
YBL111C_ORF	0.0816329	0.0613462	0.751488	0.981718	102.599	100
YMR022W_ORF	0.0815447	0.0596154	0.731076	0.990655	102.599	100
YMR116C_JXN_EI_1_ORF	0.0814893	0.0528846	0.648976	1.00641	102.599	100
YBR112C_ORF	0.0810223	0.0546154	0.674078	1.00916	102.599	100
YLR061W_ORF	0.0809645	0.0475	0.586677	1.01194	102.599	100
YDL111C_ORF	0.0809459	0.0430769	0.532169	1.02465	102.599	100
YOL125W_ORF	0.0806901	0.0469231	0.581522	1.01564	102.599	100
YKR093W_ORF	0.0806712	0.0569231	0.705619	0.994822	102.599	100
YNL251C_ORF	0.0803238	0.0519231	0.646422	1.02824	102.599	100
YOR132W_ORF	0.0802919	0.0475	0.591592	1.03992	102.599	100
IGR_CHR15:(1004377..1004512)_6	0.0800565	0.0680769	0.850361	0.957176	102.599	100
YMR209C_ORF	0.0797828	0.0517308	0.648395	1.06496	102.599	100
YBR056W-A_ONO_ORF	0.0797569	0.0435	0.545408	1.01766	102.599	100
YDR441C_ORF	0.0793457	0.0494231	0.622883	1.01354	102.599	100
YLL008W_ORF	0.0793335	0.0525	0.661763	0.994487	102.599	100
YDR433W_ORF	0.0793329	0.0532692	0.671464	1.01284	102.599	100
YIL018W_INT_1	0.0792616	0.0442308	0.558035	1.02573	102.599	100
YGL080W_ORF	0.0791601	0.0480769	0.607338	1.00781	102.599	100
YOR307C_ORF	0.0791343	0.0444231	0.561363	1.0156	102.599	100
YNR074C_ORF	0.0788277	0.0453846	0.575745	1.01467	102.599	100
YHR200W_ORF	0.0787906	0.0565385	0.717579	0.990285	102.599	100
YOR070C_ORF	0.0785631	0.0438462	0.558101	1.01666	102.599	100
YOR133W_ORF	0.0785592	0.0521154	0.66339	1.00007	102.599	100
YLR348C_ORF	0.0784744	0.0444231	0.566083	1.01603	102.599	100
YGR135W_ORF	0.07835	0.05	0.638162	1.00341	102.599	100
YBL103C_ORF	0.0781819	0.0482692	0.617397	1.0159	102.599	100
YOR373W_ORF	0.0781158	0.0388462	0.497289	1.02052	102.599	100
YJL208C_ORF	0.0780998	0.0369615	0.47326	1.02136	102.599	100
YOR224C_ORF	0.0775903	0.055	0.708852	0.990337	102.599	100
YGR027C_OCH__ORF	0.077522	0.0519231	0.669785	1.00802	102.599	100
YLR309C_ORF	0.0773756	0.0505	0.65266	1.09593	102.599	100
YGL224C_ORF	0.076738	0.0403846	0.526266	1.02149	102.599	100
YBL006C_ORF	0.0761462	0.0425	0.558136	1.01368	102.599	100
YBL072C_OCH_DS100_ORF	0.0756754	0.0553846	0.731871	1.05809	102.599	100
YKR091W_ORF	0.0753693	0.0488462	0.648091	1.00588	102.599	100
YIL084C_ORF	0.0753521	0.0559615	0.742667	0.975135	102.599	100
YJL010C_ORF	0.0751316	0.0448077	0.59639	1.01881	102.599	100
YHR193C_ORF	0.0750406	0.0473077	0.630428	1.01991	102.599	100
YDL078C_ORF	0.0748901	0.0407692	0.544388	1.0157	102.599	100
YGL147C_OCH_DS100_ORF	0.0744228	0.0561538	0.754525	1.03119	102.599	100
IGX_YJ_245829W	0.0744112	0.0457692	0.615085	1.00668	102.599	100
YBL087C_ORF	0.0743478	0.0511538	0.688035	0.999208	102.599	100
YBR149W_ORF	0.0742225	0.0423077	0.570012	1.014	102.599	100
YMR092C_ORF	0.0741985	0.0488462	0.658317	0.997609	102.599	100
YGR080W_ORF	0.0738491	0.0404231	0.547374	1.01766	102.599	100
YKL099C_ORF	0.0735413	0.0538462	0.732189	0.980773	102.599	100
YDR500C_OCH__ORF	0.0734321	0.0561538	0.764704	0.992087	102.599	100
YNL055C_ORF	0.0733511	0.0586538	0.799632	0.984989	102.599	100
YJL191W_INT_1	0.0729784	0.0378846	0.519121	1.02071	102.599	100
YDR471W_OCH__ORF	0.0729125	0.0476923	0.654103	0.995579	102.599	100
YHR059W_ORF	0.0727854	0.0415385	0.570698	1.01185	102.599	100
YKL144C_ORF	0.0724231	0.0394231	0.544344	1.01436	102.599	100
YNL045W_ORF	0.0721084	0.0426923	0.592057	1.01213	102.599	100
IGX_YG_447101C	0.0718766	0.0457692	0.636775	1.00585	102.599	100
YDL202W_ORF	0.0717354	0.0453846	0.632667	1.01166	102.599	100
YHR102W_ORF	0.0716711	0.045406	0.633533	1.00341	102.599	100
YHR071W_ORF	0.0714834	0.0480769	0.672561	0.990939	102.599	100
YCL034W_ORF	0.0714339	0.0417308	0.584187	1.00815	102.599	100
YLR215C_ORF	0.0713604	0.0361154	0.506099	1.01695	102.599	100
YNL069C_ORF	0.071308	0.055	0.771302	0.993158	102.599	100
YBR130C_ORF	0.0709231	0.0369231	0.520607	1.01659	102.599	100
YOL006C_ORF	0.0693914	0.0388462	0.559812	1.01611	102.599	100
YLR093C_ORF	0.0690722	0.0390385	0.565183	1.0114	102.599	100
YKR080W_ORF	0.0685975	0.0455769	0.664411	1.00333	102.599	100
YPR035W_ORF	0.0685704	0.0432692	0.631019	1.00127	102.599	100
YJL171C_ORF	0.0682902	0.0421154	0.616712	1.0076	102.599	100
YER158C_ORF	0.0681902	0.0432692	0.634538	1.00219	102.599	100
YJL065C_ORF	0.068151	0.0369231	0.541784	1.01287	102.599	100
YOR115C_ORF	0.0681258	0.0446923	0.656026	0.996573	102.599	100
YDR498C_ORF	0.0677976	0.0365385	0.538935	1.01431	102.599	100
YJL136C_OCH__ORF	0.0676916	0.0448077	0.661938	0.992001	102.599	100
YLR257W_ORF	0.0675363	0.0425	0.629291	1.00309	102.599	100
YER172C_ORF	0.0671638	0.0440385	0.655687	1.02309	102.599	100
YMR290C_ORF	0.0671337	0.0480769	0.716136	0.98097	102.599	100
YPR191W_ORF	0.066438	0.0403846	0.607854	1.00507	102.599	100
YNL327W_ORF	0.0656319	0.0419231	0.638761	1.00423	102.599	100
YLL028W_ORF	0.065491	0.0455769	0.695927	0.988733	102.599	100
YML081W_ORF	0.0654269	0.0447596	0.684116	0.997994	102.599	100
YOL133W_ORF	0.0652697	0.0417308	0.639359	0.999623	102.599	100
YDR365C_ORF	0.0650921	0.0355769	0.546563	1.02099	102.599	100
YBR198C_ORF	0.0650176	0.0428846	0.659585	1.00092	102.599	100
YMR239C_ORF	0.0648203	0.031359	0.483783	1.02444	102.599	100
YBR065C_ORF	0.0644556	0.0396154	0.614615	1.00202	102.599	100
YDL019C_ORF	0.0643942	0.0438462	0.680902	0.989264	102.599	100
YDR457W_ORF	0.0640338	0.0444231	0.693744	1.00162	102.599	100
YFL007W_ORF	0.0636032	0.0426923	0.671229	1.027	102.599	100
YER052C_ORF	0.0635767	0.0386538	0.607987	1.00557	102.599	100
YFR050C_ORF	0.063385	0.0457692	0.722083	0.977572	102.599	100
YDR309C_ORF	0.0632668	0.0380769	0.601847	1.01034	102.599	100
YER031C_ORF	0.0623168	0.0365385	0.586334	1.00478	102.599	100
YGR200C_ORF	0.0619709	0.0415385	0.67029	0.991205	102.599	100
YPR181C_ORF	0.061833	0.0559615	0.905043	0.886537	102.599	100
YNL217W_ORF	0.0617345	0.0344231	0.557599	1.00823	102.599	100
YDR397C_ORF	0.0616892	0.0440385	0.713876	0.988276	102.599	100
YMR091C_ORF	0.0613871	0.0440385	0.71739	0.986427	102.599	100
YPR190C_ORF	0.0611601	0.0363462	0.594279	1.0041	102.599	100
YML086C_ORF	0.0610883	0.0345513	0.565596	1.00769	102.599	100
YEL007W_ORF	0.0607688	0.0432692	0.712031	0.988696	102.599	100
YAL049C_ORF	0.0606398	0.03	0.494725	1.01661	102.599	100
YBR088C_ORF	0.0603257	0.0390385	0.647128	0.994066	102.599	100
YCR005C_ORF	0.0600243	0.0409615	0.682416	1.0351	102.599	100
YOL041C_ORF	0.059921	0.0359615	0.60015	1.00223	102.599	100
YKL035W_ORF	0.0598787	0.0330769	0.552398	1.0074	102.599	100
YML028W_ORF	0.0597444	0.0436538	0.730677	0.969459	102.599	100
YBR238C_ORF	0.0585742	0.0336538	0.57455	1.01314	102.599	100
YBR212W_ORF	0.0585016	0.0292308	0.499658	1.01334	102.599	100
YER057C_ORF	0.0582337	0.0407692	0.700096	0.979357	102.599	100
YHR141C_ORF	0.0581485	0.0423077	0.72758	1.0426	102.599	100
YOR213C_ORF	0.0580628	0.0348077	0.599484	1.01938	102.599	100
YPR202W_OCH__ORF	0.0575469	0.0378632	0.657954	0.993752	102.599	100
YML064C_ORF	0.057066	0.0273077	0.478528	1.01601	102.599	100
YBL112C_ORF	0.0570586	0.0417308	0.731367	0.977233	102.599	100
YOR301W_ORF	0.0569889	0.0307692	0.539916	1.00899	102.599	100
YKL018W_ORF	0.0566773	0.0305769	0.539491	1.00891	102.599	100
YLR419W_ORF	0.0565066	0.0315385	0.558137	1.00671	102.599	100
YKL113C_ORF	0.0560818	0.0273077	0.486926	1.01327	102.599	100
YML026C_ORF	0.0556413	0.0353846	0.635941	0.993192	102.599	100
YOL122C_ORF	0.0555176	0.0317308	0.571544	1.01086	102.599	100
YBR252W_ORF	0.0553634	0.0326923	0.590504	1.0503	102.599	100
YDR103W_ORF	0.0545798	0.0319231	0.584888	1.00447	102.599	100
YGL054C_ORF	0.0544692	0.0294231	0.540178	1.00755	102.599	100
YBL002W_ORF	0.0542687	0.0382692	0.705181	1.01007	102.599	100
YLL039C_ORF	0.0539506	0.0336538	0.62379	1.00229	102.599	100
YJL142C_ORF	0.0536613	0.0351923	0.655822	0.999838	102.599	100
YBR268W_ORF	0.0535585	0.0330769	0.617585	1.0012	102.599	100
YKL206C_ORF	0.0534605	0.0298077	0.557565	1.00565	102.599	100
YBR084C-A_INT_1	0.0532925	0.0296154	0.555713	1.02605	102.599	100
YBL042C_ORF	0.0532748	0.0367308	0.689459	0.995353	102.599	100
YOL124C_ORF	0.0530601	0.0323077	0.608889	0.998765	102.599	100
YGR108W_ORF	0.0528275	0.0286538	0.542404	1.01795	102.599	100
YLL023C_ORF	0.0523352	0.0319231	0.609973	0.997569	102.599	100
YGL025C_ORF	0.0515297	0.0309615	0.600848	1.00007	102.599	100
YLR337C_ORF	0.0509341	0.0301923	0.592772	1.06112	102.599	100
YNL044W_ORF	0.0509076	0.0309615	0.608191	0.998036	102.599	100
YHL017W_ORF	0.0506386	0.0269231	0.531671	1.01953	102.599	100
YOR383C_ORF	0.0499361	0.0330769	0.662385	0.990947	102.599	100
YFR024C-A_ORF	0.0497329	0.0265385	0.533619	1.00647	102.599	100
YGL178W_ORF	0.0491692	0.0288462	0.586672	0.99936	102.599	100
YDL040C_ORF	0.0490808	0.0275	0.560301	1.0035	102.599	100
YBL037W_ORF	0.048687	0.0322115	0.661605	0.990211	102.599	100
YGL085W_ORF	0.0484805	0.0327991	0.676543	0.99629	102.599	100
YDL126C_ORF	0.0484781	0.03	0.618837	0.991829	102.599	100
YGR186W_ORF	0.0484549	0.0288462	0.59532	1.00128	102.599	100
YKL080W_ORF	0.0483926	0.0371154	0.766964	0.96026	102.599	100
YER141W_ORF	0.0482626	0.0273077	0.565815	1.00298	102.599	100
YER138W-A_ORF	0.0479266	0.0275	0.573794	1.00453	102.599	100
YEL055C_ORF	0.0475033	0.0276923	0.582956	1.00133	102.599	100
YER026C_ORF	0.0474357	0.0313462	0.660814	0.982588	102.599	100
YKR008W_ORF	0.0471264	0.0240385	0.510085	1.01213	102.599	100
YJL052W_OCH__ORF	0.0470104	0.0305769	0.650429	0.989603	102.599	100
YNL302C_OCH_DS100_ORF	0.0469515	0.0361752	0.770481	1.04213	102.599	100
YLR027C_ORF	0.0466694	0.0282692	0.605733	0.995597	102.599	100
YJR046W_ORF	0.046516	0.0265385	0.570523	1.004	102.599	100
YPR148C_ORF	0.0464369	0.0267308	0.575636	1.00245	102.599	100
YER178W_ORF	0.0460684	0.0338462	0.734693	0.969469	102.599	100
YLR418C_ORF	0.0459511	0.0230769	0.502207	1.01046	102.599	100
YDR056C_ORF	0.0454245	0.0248077	0.546131	1.00429	102.599	100
YGR044C_ORF	0.0453905	0.0238462	0.525356	1.0068	102.599	100
YCR024C-B_ONO_ORF	0.0451605	0.0376923	0.83463	0.933749	102.599	100
YBR122C_ORF	0.0451351	0.0251923	0.558153	1.00693	102.599	100
YEL027W_ORF	0.0447299	0.0294231	0.657794	0.985933	102.599	100
YKL019W_ORF	0.044326	0.0263462	0.594373	1.00141	102.599	100
YLR090W_ORF	0.0441012	0.0267308	0.606123	0.994116	102.599	100
YGL088W_ORF	0.0438232	0.0534615	1.21994	0.876457	102.599	100
YKL213C_ORF	0.0435632	0.0242308	0.556221	1.00473	102.599	100
YHR003C_ORF	0.042445	0.0236538	0.557282	1.00222	102.599	100
IGR_CHR11:(14591..15208)_131	0.0421577	0.0240385	0.570203	1.00111	102.599	100
YEL054C_ORF	0.0419693	0.0315385	0.751465	0.963941	102.599	100
YOL120C_ORF	0.0419012	0.0292308	0.697612	0.979328	102.599	100
YGR021W_ORF	0.0414508	0.0232692	0.56137	1.00072	102.599	100
YMR216C_ORF	0.0413742	0.0238462	0.576353	1.0132	102.599	100
YFR010W_ORF	0.0410533	0.0246154	0.599596	0.999236	102.599	100
YNL115C_ORF	0.0408047	0.0217308	0.532555	1.00455	102.599	100
YGL204C_ORF	0.0404988	0.0269615	0.665737	0.991962	102.599	100
YDL100C_ORF	0.0403454	0.0290385	0.719747	0.967033	102.599	100
YIL043C_ORF	0.0401818	0.0267308	0.665246	0.981376	102.599	100
YMR171C_ORF	0.0398541	0.0251068	0.62997	0.990752	102.599	100
YLR406C_ORF	0.0398397	0.0275	0.690267	0.979632	102.599	100
YBR301W_ORF	0.0398139	0.0255769	0.642412	1.05269	102.599	100
YJL082W_ORF	0.0396096	0.0213462	0.538913	1.00289	102.599	100
YER182W_ORF	0.0393907	0.0203846	0.517498	1.00444	102.599	100
YDR166C_ORF	0.0390885	0.0377692	0.96625	0.911007	102.599	100
YGR185C_ORF	0.0389072	0.0251923	0.647497	0.994173	102.599	100
YDR155C_ORF	0.0388777	0.0275	0.707346	0.967982	102.599	100
YFL031W_ORF	0.0387293	0.0232692	0.600817	1.00348	102.599	100
YDL008W_ORF	0.0375218	0.0198077	0.527898	1.00316	102.599	100
YGL076C_INT_2	0.0374932	0.02	0.53343	1.01087	102.599	100
YGL087C_ORF	0.0373251	0.0198077	0.53068	1.00229	102.599	100
YBR125C_ORF	0.0371478	0.02	0.538389	1.00179	102.599	100
YHL004W_ORF	0.0370846	0.0221154	0.59635	0.993776	102.599	100
YKL189W_ORF	0.0367728	0.0201923	0.54911	1.00316	102.599	100
YEL038W_ORF	0.0355069	0.0221154	0.622848	0.991058	102.599	100
YBL111C_INT_1	0.0353161	0.0221154	0.626212	0.993722	102.599	100
YBR166C_ORF	0.0352919	0.0210989	0.597839	0.992086	102.599	100
YNL031C_ORF	0.0350159	0.0217308	0.620597	0.994799	102.599	100
YEL075W-A_ORF	0.0345817	0.0184615	0.533852	1.00405	102.599	100
YDL120W_ORF	0.0341523	0.0201923	0.591244	0.992676	102.599	100
YDR238C_ORF	0.0338125	0.0209615	0.619934	1.00681	102.599	100
YER094C_ORF	0.0333341	0.0221154	0.663446	0.978607	102.599	100
YLR359W_ORF	0.0324785	0.0228846	0.704608	0.977865	102.599	100
YDL226C_ORF	0.0321241	0.0188462	0.586666	1.00121	102.599	100
YER177W_ORF	0.0318599	0.0232692	0.730361	0.959916	102.599	100
YAL044W-A_ORF	0.0318574	0.0184615	0.579505	1.00492	102.599	100
YDR266C_ORF	0.0317996	0.0205769	0.647081	0.984359	102.599	100
YMR072W_ORF	0.0317017	0.0207692	0.655146	0.983541	102.599	100
YDR170C_ORF	0.0311658	0.0215385	0.691093	0.974978	102.599	100
YDR093W_ORF	0.0310624	0.0186538	0.600529	0.99038	102.599	100
YNL123W_ORF	0.0310547	0.0201923	0.650217	0.97873	102.599	100
YJR139C_ORF	0.0309522	0.0211538	0.683437	0.978193	102.599	100
YBR230C_ORF	0.0308012	0.0155769	0.505724	1.01041	102.599	100
YDR210W_ORF	0.0307854	0.0153846	0.499738	1.00339	102.599	100
YML108W_ORF	0.0306885	0.0186538	0.607845	1.00156	102.599	100
YER004W_ORF	0.0304719	0.0157692	0.517501	1.00158	102.599	100
SNR76_SNORNA	0.0303474	0.0219231	0.722404	0.974814	102.599	100
YLL027W_ORF	0.0300571	0.0190385	0.63341	0.983363	102.599	100
YKR014C_ORF	0.0298075	0.0180769	0.606455	0.989771	102.599	100
YMR193W_ORF	0.029583	0.0161538	0.546052	1.00535	102.599	100
YJR145C_ORF	0.0294465	0.0207692	0.705321	0.965061	102.599	100
YDR225W_OCH_DS100_ORF	0.029186	0.0196154	0.672081	0.9853	102.599	100
YPL048W_ORF	0.0291662	0.0196154	0.672539	0.974151	102.599	100
YJL047C-A_ONO_ORF	0.0287708	0.0201923	0.701834	0.975297	102.599	100
YDR319C_ORF	0.028675	0.015	0.523104	1.00325	102.599	100
YNL239W_ORF	0.0285783	0.0161538	0.565248	0.994807	102.599	100
YMR143W_INT_1	0.0285378	0.0190385	0.667132	0.982027	102.599	100
YHR183W_ORF	0.0283936	0.0207692	0.731476	0.959023	102.599	100
YDR116C_ORF	0.0279505	0.0148077	0.529783	1.00114	102.599	100
IGR_CHR02:(230361..231361)_25	0.0278279	0.0190769	0.685532	0.985548	102.599	100
YKR001C_ORF	0.0278205	0.0142308	0.511522	1.00106	102.599	100
YNL061W_ORF	0.0277028	0.0182692	0.659473	0.976948	102.599	100
YJL110C_ORF	0.027476	0.0176923	0.643918	0.986163	102.599	100
YCL043C_ORF	0.0274626	0.0180769	0.658239	0.986114	102.599	100
YDR427W_ORF	0.027171	0.0178846	0.658224	0.984375	102.599	100
YJR032W_ORF	0.027023	0.0148077	0.547967	0.995947	102.599	100
YML056C_JXN_IE_1_ORF	0.0268596	0.0169231	0.630057	0.985915	102.599	100
YJL179W_ORF	0.0268507	0.0180556	0.672444	1.01682	102.599	100
YOR150W_ORF	0.0266501	0.0136538	0.512337	1.00036	102.599	100
YDR280W_ORF	0.0264796	0.0130769	0.493849	1.00523	102.599	100
IGX_YM_865904C	0.0262226	0.0146154	0.557358	0.996079	102.599	100
YML085C_OCH__ORF	0.026166	0.0167308	0.639408	0.989222	102.599	100
YOR293W_ORF	0.0261476	0.0175	0.669278	0.977063	102.599	100
YBR083W_ORF	0.026058	0.0188462	0.723238	0.960134	102.599	100
YHR062C_ORF	0.0260415	0.0142308	0.546465	0.996603	102.599	100
YOR120W_ORF	0.0259908	0.0140385	0.540132	0.99931	102.599	100
YDR021W_ORF	0.0257111	0.019235	0.748122	0.940866	102.599	100
YKL044W_ORF	0.0254769	0.0207692	0.815219	0.945426	102.599	100
YJL079C_ORF	0.0251932	0.0155769	0.618298	0.985948	102.599	100
YDR341C_ORF	0.0246523	0.0173077	0.702072	0.956098	102.599	100
YLR465C_ORF	0.0245887	0.0176923	0.71953	0.968828	102.599	100
YBR090C_INT_1	0.0244695	0.0159615	0.652305	0.991022	102.599	100
YCR009C_ORF	0.0243072	0.0144231	0.593366	0.989036	102.599	100
YML048W_ORF	0.0241911	0.0123077	0.508768	1.00001	102.599	100
YOL114C_ORF	0.0241091	0.0175	0.725867	0.994371	102.599	100
YER014W_ORF	0.0240754	0.0153846	0.639018	0.978064	102.599	100
YHR162W_ORF	0.0240037	0.015	0.624905	0.987727	102.599	100
YER056C_ORF	0.023996	0.0151923	0.633119	0.982779	102.599	100
YBL005W_ORF	0.0238699	0.0171581	0.718819	0.966986	102.599	100
YHR215W_ORF	0.0238552	0.0146154	0.61267	0.991477	102.599	100
YBL003C_ORF	0.0237728	0.0153846	0.647151	0.97784	102.599	100
YDL076C_ORF	0.0233025	0.015	0.643707	0.974416	102.599	100
YLR175W_ORF	0.0229662	0.0159615	0.695001	0.966513	102.599	100
YDR337W_ORF	0.0226813	0.0111538	0.491765	1.00188	102.599	100
YOL096C_ORF	0.0226407	0.0117308	0.518128	1.00283	102.599	100
YPL111W_ORF	0.022613	0.0134615	0.595301	0.994298	102.599	100
YOL038W_ORF	0.0223131	0.0126923	0.568828	1.00105	102.599	100
YPL096C-A_ORF	0.0222858	0.0165385	0.742108	0.967047	102.599	100
YDL064W_JXN_EE20_1_ORF	0.0222068	0.0161538	0.727428	0.956368	102.599	100
YBR109C_ORF	0.0220275	0.0155769	0.707159	0.999598	102.599	100
YLR055C_ORF	0.0219885	0.0115	0.523	0.998133	102.599	100
YIL047C_ORF	0.0213649	0.0155769	0.729088	0.959267	102.599	100
YJL024C_ORF	0.0211976	0.0126923	0.598761	0.994559	102.599	100
YJR131W_ORF	0.0210326	0.0124725	0.593008	1.03205	102.599	100
YLR287C-A_OCH_DS100_ORF	0.0198899	0.0132692	0.667134	0.999628	102.599	100
YKL117W_ORF	0.0197887	0.0128846	0.651109	0.990375	102.599	100
YPR016C_ORF	0.0197017	0.0144231	0.732072	0.951321	102.599	100
YHR032W_ORF	0.019501	0.0138462	0.710022	0.965174	102.599	100
YPR072W_ORF	0.019452	0.0134615	0.69204	0.966159	102.599	100
YCR043C_ORF	0.0193387	0.0104701	0.541405	0.999724	102.599	100
YAL014C_ORF	0.0192014	0.0126923	0.661011	0.969271	102.599	100
YJL192C_ORF	0.0190004	0.0107692	0.56679	0.997793	102.599	100
YBR176W_ORF	0.0189051	0.0126923	0.671368	0.967982	102.599	100
YOR167C_ORF	0.0188612	0.0126923	0.672931	0.980576	102.599	100
YDL080C_ORF	0.0188412	0.0136538	0.724681	0.979275	102.599	100
YPL105C_ORF	0.0187361	0.0132692	0.708218	0.958397	102.599	100
YDR144C_ORF	0.0187251	0.0109615	0.585392	0.992707	102.599	100
YDR294C_ORF	0.0187182	0.0144231	0.770538	0.940899	102.599	100
YMR305C_ORF	0.0184543	0.0126923	0.68777	0.967554	102.599	100
YGL190C_ORF	0.0181919	0.0109615	0.60255	0.999041	102.599	100
YMR242C_INT_1	0.0179569	0.0103846	0.578307	1.0021	102.599	100
YBL041W_ORF	0.0178031	0.00980769	0.550898	0.996585	102.599	100
YLR185W_ORF	0.0175084	0.0121154	0.691976	0.971309	102.599	100
YNL298W_ORF	0.0174829	0.0125	0.714983	0.95183	102.599	100
YDR412W_ORF	0.0170555	0.01	0.586322	0.9873	102.599	100
YGR002C_ORF	0.0167118	0.00980769	0.586873	0.988076	102.599	100
YJR024C_ORF	0.0166724	0.0101923	0.611327	0.992243	102.599	100
YDR161W_ORF	0.0163189	0.00846154	0.518512	0.997003	102.599	100
YOR026W_ORF	0.0162514	0.00923077	0.567997	0.99043	102.599	100
YBR089C-A_ORF	0.0159743	0.0101923	0.638043	0.979099	102.599	100
YPR133C_ORF	0.0158632	0.01	0.630392	1.0103	102.599	100
YGR253C_ORF	0.0157646	0.0105769	0.670931	0.970115	102.599	100
YOR175C_ORF	0.0155771	0.00846154	0.543205	0.994284	102.599	100
YHR137W_ORF	0.0154327	0.00923077	0.598129	0.988026	102.599	100
YDR140W_ORF	0.0154016	0.00865385	0.56188	0.994819	102.599	100
YER044C_ORF	0.015192	0.0103846	0.683557	0.970267	102.599	100
YBL059C-A_ORF	0.0150607	0.0107692	0.715055	0.968687	102.599	100
YKL164C_ORF	0.0140008	0.00903846	0.645568	1.02042	102.599	100
YLR029C_ORF	0.0135163	0.00942308	0.697165	0.959947	102.599	100
YDR113C_ORF	0.0125622	0.00745727	0.593626	0.991464	102.599	100
YKR100C_ORF	0.0125032	0.00692308	0.553704	0.999143	102.599	100
YGR034W_ORF	0.012368	0.00865385	0.699695	0.965811	102.599	100
YGR172C_ORF	0.0120903	0.00730769	0.604426	1.03677	102.599	100
YGR155W_ORF	0.0119107	0.00788461	0.661979	0.971516	102.599	100
YEL076C-A_OCH__ORF	0.0116161	0.00730769	0.629102	0.977849	102.599	100
YGR214W_OCH_DS100_ORF	0.0112486	0.00730769	0.649652	0.987708	102.599	100
YCR028C-A_JXN_EE20_1_ORF	0.010765	0.00653846	0.607379	0.988361	102.599	100
YIL009W_ORF	0.0106435	0.00673077	0.632385	0.980572	102.599	100
YDL013W_ORF	0.0106321	0.00519231	0.488363	1.00509	102.599	100
YAR042W_ORF	0.010272	0.00634615	0.61781	1.00296	102.599	100
YJL191W_ORF	0.009989	0.00711539	0.712322	0.956893	102.599	100
YJL136C_ORF	0.00986286	0.00634615	0.64344	0.972022	102.599	100
YDL064W_JXN_IE_1_ORF	0.0095716	0.00688034	0.718829	0.94654	102.599	100
YOL052C-A_ORF	0.00891651	0.00711539	0.798001	0.917805	102.599	100
YFR003C_ORF	0.00849582	0.00538461	0.633796	0.975202	102.599	100
YJR143C_ORF	0.00816907	0.00442308	0.541442	0.998385	102.599	100
YFL016C_ORF	0.008139	0.00711539	0.874233	0.883576	102.599	100
YNL313C_ORF	0.00807154	0.00507692	0.62899	0.973196	102.599	100
YHR110W_ORF	0.0078737	0.00461538	0.586178	1.01009	102.599	100
YIL111W_INT_1	0.00774225	0.00423077	0.546452	0.993528	102.599	100
YBR231C_ORF	0.00766059	0.00484615	0.632608	0.974188	102.599	100
YPL131W_ORF	0.00745706	0.00519231	0.696294	0.960164	102.599	100
YGR070W_ORF	0.00711187	0.00512821	0.721077	0.952711	102.599	100
YKL211C_ORF	0.00696374	0.00423077	0.607542	0.983803	102.599	100
YML026C_OCH__ORF	0.00676047	0.00423077	0.62581	0.974674	102.599	100
YGL146C_ORF	0.00642503	0.00365385	0.568689	0.990899	102.599	100
YDR398W_ORF	0.00640407	0.00346154	0.540521	1.016	102.599	100
YDL219W_ORF	0.00640315	0.00376923	0.588652	0.982464	102.599	100
YKL006W_ORF	0.00638355	0.00442308	0.692887	0.959035	102.599	100
YDL064W_JXN_EI_1_ORF	0.00612934	0.0039359	0.642141	0.999136	102.599	100
IGR_CHR14:(165129..166129)_733	0.0058915	0.00403846	0.685472	0.963363	102.599	100
YIL076W_ORF	0.005878	0.00403846	0.687047	0.979486	102.599	100
YGL067W_ORF	0.00544223	0.0025	0.459371	0.998406	102.599	100
YOR130C_ORF	0.00535772	0.00346154	0.646084	0.968852	102.599	100
YLR354C_ORF	0.00530354	0.00346154	0.652684	0.968694	102.599	100
YER112W_ORF	0.0051823	0.00307692	0.593737	0.982132	102.599	100
YOR209C_ORF	0.00493577	0.00288462	0.584431	0.986869	102.599	100
YMR116C_JXN_EE20_1_ORF	0.00488804	0.00346154	0.708164	0.957023	102.599	100
YDL072C_ORF	0.004795	0.00269231	0.561482	0.990221	102.599	100
YGR197C_ORF	0.0047761	0.00307692	0.644234	0.97301	102.599	100
YMR102C_ORF	0.00463628	0.00269231	0.580704	0.984246	102.599	100
YNL038W_ORF	0.00417722	0.00269231	0.644522	0.968496	102.599	100
YKR059W_ORF	0.00261495	0.00192308	0.735417	0.949599	102.599	100
YIL098C_ORF	0.00174911	0.00115385	0.659678	0.969125	102.599	100
YML020W_ORF	0.0015354	0.00111538	0.726444	0.957356	102.599	100
YLR019W_ORF	0.00140968	0.000769231	0.545678	0.987687	102.599	100
YDR188W_ORF	0.00136686	0.000769231	0.562774	0.985354	102.599	100
YFR044C_ORF	0.00131508	0.000961538	0.731162	0.948891	102.599	100
YGR231C_ORF	0.00106684	0.000576923	0.540779	0.988161	102.599	100
YPR149W_ORF	0.000783231	0.000576923	0.736594	0.937447	102.599	100
YHR167W_ORF	0.000775597	0.000384615	0.495896	0.993695	102.599	100
YBR062C_ORF	0.000682102	0.000384615	0.563868	0.985144	102.599	100
YHR065C_ORF	0.000644678	0.000384615	0.5966	0.990149	102.599	100
YIL064W_ORF	0.000598538	0.000384615	0.642592	0.968012	102.599	100
YHL007C_ORF	0.000340058	0.000192308	0.565515	0.984486	102.599	100
YLR398C_ORF	-6.4698e-18	-3.46945e-18	0.536253	0.989597	101.317	100
YIR033W_ORF	-2.07773e-17	-1.38778e-17	0.667931	0.963879	101.317	100
YOR212W_ORF	-0.000307522	-0.000192308	0.625347	0.978396	101.317	100
YOR377W_ORF	-0.000321392	-0.000192308	0.598359	0.979262	101.317	100
YJL196C_ORF	-0.000368418	-0.000192308	0.521983	0.990515	101.317	100
YFL026W_ORF	-0.000597607	-0.000384615	0.643592	0.967933	101.317	100
YMR139W_ORF	-0.000693746	-0.000384615	0.554404	0.987069	101.317	100
YLR464W_ORF	-0.000826798	-0.000576923	0.69778	0.953373	101.317	100
YKL057C_ORF	-0.00167322	-0.000961538	0.574664	0.983826	101.317	100
YGL103W_INT_1	-0.00238212	-0.00153846	0.645837	0.970772	101.317	100
IGR_CHR07:(549469..550469)_437	-0.00256581	-0.00173077	0.67455	0.963442	101.317	100
YEL046C_ORF	-0.00257809	-0.00153846	0.596745	0.977643	101.317	100
YJL145W_ORF	-0.00261544	-0.00153846	0.588223	0.978593	101.317	100
YMR061W_ORF	-0.00266424	-0.00169231	0.635193	0.973414	101.317	100
YJL053W_ORF	-0.00277486	-0.00134615	0.485125	1.00402	101.317	100
YER168C_ORF	-0.00287329	-0.00134615	0.468506	0.994679	101.317	100
YPR127W_ORF	-0.00298172	-0.00153846	0.515964	0.991206	101.317	100
YHR143W-A_ORF	-0.00327234	-0.00192308	0.587676	0.987262	101.317	100
YLR285C-A_ONO_ORF	-0.00327588	-0.0025	0.763153	0.986775	101.317	100
YHL001W_ORF	-0.00361974	-0.00230769	0.63753	0.971337	101.317	100
YHR127W_ORF	-0.0038508	-0.00288462	0.749095	0.928591	101.317	100
YJL078C_ORF	-0.00400824	-0.00211539	0.527759	0.988653	101.317	100
YPL001W_ORF	-0.00403908	-0.0025	0.618952	0.984893	101.317	100
YGL055W_ORF	-0.00406037	-0.0025	0.615708	0.974675	101.317	100
YKL062W_ORF	-0.00427091	-0.00288462	0.675409	0.958091	101.317	100
YAL030W_JXN_EE20_1_ORF	-0.00461396	-0.00384615	0.833591	0.952242	101.317	100
YNR003C_ORF	-0.00474435	-0.00269231	0.567476	0.981967	101.317	100
YGR268C_ORF	-0.00489501	-0.0025	0.510724	0.989966	101.317	100
YEL050C_ORF	-0.00498664	-0.0025	0.50134	0.990997	101.317	100
YHR008C_ORF	-0.00526358	-0.00346154	0.65764	0.95969	101.317	100
YJL083W_ORF	-0.00567533	-0.00334615	0.589596	1.00087	101.317	100
YDL181W_ORF	-0.00580743	-0.00384615	0.662282	0.981872	101.317	100
YBR103C-A_ORF	-0.0063114	-0.00442308	0.700808	0.961881	101.317	100
YDR346C_ORF	-0.00674146	-0.00346154	0.51347	0.988979	101.317	100
YMR150C_ORF	-0.00680292	-0.00369658	0.543381	0.986057	101.317	100
YPL023C_ORF	-0.00697196	-0.00423077	0.606826	0.981602	101.317	100
YMR121C_ORF	-0.00706481	-0.005	0.707733	0.948514	101.317	100
YJL128C_ORF	-0.00710733	-0.00391026	0.550172	0.985101	101.317	100
YLR333C_ORF	-0.00716945	-0.00442308	0.616934	0.971035	101.317	100
YAL054C_ORF	-0.00733101	-0.00557692	0.76073	0.983213	101.317	100
YNL161W_ORF	-0.00781924	-0.00461538	0.59026	0.978443	101.317	100
YDL208W_ORF	-0.00783671	-0.005	0.638023	0.96639	101.317	100
YDR487C_ORF	-0.00789823	-0.00423077	0.535661	1.00097	101.317	100
YER080W_ORF	-0.00872107	-0.00596154	0.683578	0.968751	101.317	100
YOL143C_ORF	-0.00900552	-0.00634615	0.704696	0.949399	101.317	100
YKL155C_ORF	-0.00934198	-0.00571429	0.611678	0.970679	101.317	100
YLR396C_ORF	-0.00946161	-0.00538461	0.569102	0.98926	101.317	100
YLR190W_ORF	-0.00950463	-0.00673077	0.708157	0.968565	101.317	100
YJL212C_ORF	-0.00955218	-0.00711539	0.744896	0.953333	101.317	100
YJR109C_ORF	-0.00960473	-0.00653846	0.680754	0.952603	101.317	100
YOR312C_INT_1	-0.00979203	-0.00653846	0.667733	0.966005	101.317	100
YBR189W_OCH__ORF	-0.00994394	-0.00673077	0.676871	0.964462	101.317	100
YNL287W_ORF	-0.0103326	-0.00711539	0.688634	0.954137	101.317	100
YGL022W_ORF	-0.010385	-0.00711539	0.685159	0.967215	101.317	100
YPR124W_ORF	-0.0105926	-0.00615385	0.580956	0.984855	101.317	100
YPL175W_ORF	-0.0106309	-0.00653846	0.615044	0.969644	101.317	100
YGR130C_ORF	-0.010693	-0.00596154	0.557517	1.00044	101.317	100
YNL070W_ORF	-0.0108418	-0.00730769	0.674028	0.96075	101.317	100
YIL040W_ORF	-0.0109341	-0.00903846	0.826628	0.885001	101.317	100
YDR322W_ORF	-0.0118303	-0.00730769	0.617708	0.970818	101.317	100
YOR371C_ORF	-0.012041	-0.00730769	0.606899	0.969097	101.317	100
YLL010C_ORF	-0.0121708	-0.00769231	0.632028	0.971936	101.317	100
YNL155W_ORF	-0.0122515	-0.00615385	0.502294	0.988734	101.317	100
YHR141C_INT_1	-0.0123429	-0.00707692	0.573362	0.97805	101.317	100
YBR077C_ORF	-0.0126	-0.00788461	0.625762	0.970397	101.317	100
YLR253W_ORF	-0.0126647	-0.00621795	0.490967	0.989423	101.317	100
YBL054W_ORF	-0.0129806	-0.00769231	0.592599	0.973441	101.317	100
YPR063C_ORF	-0.0129854	-0.00980769	0.755288	0.949538	101.317	100
YML056C_OCH__ORF	-0.0139272	-0.00980769	0.704211	0.948903	101.317	100
YBL067C_ORF	-0.0139577	-0.00884615	0.633782	0.972625	101.317	100
YEL009C_ORF	-0.0143433	-0.00923077	0.643558	0.987358	101.317	100
YIL127C_ORF	-0.0144848	-0.00865385	0.597444	0.975685	101.317	100
YKL191W_ORF	-0.0146399	-0.00865385	0.591113	0.976715	101.317	100
YKL138C_ORF	-0.0146521	-0.00980769	0.669372	0.96288	101.317	100
YKL146W_ORF	-0.014768	-0.00961539	0.651096	0.964718	101.317	100
YHR113W_ORF	-0.0152268	-0.00807692	0.53044	0.984013	101.317	100
YPL015C_ORF	-0.0153692	-0.00923077	0.600602	0.974906	101.317	100
YOL120C_OCH__ORF	-0.0157635	-0.0107692	0.683176	0.9513	101.317	100
YPL039W_ORF	-0.0159606	-0.00901709	0.56496	0.984182	101.317	100
YIL145C_ORF	-0.0161896	-0.00903846	0.55829	0.988675	101.317	100
YAR028W_ORF	-0.0165826	-0.00923077	0.556654	0.977575	101.317	100
YIL053W_ORF	-0.0166584	-0.0111538	0.669564	0.956346	101.317	100
YOL130W_ORF	-0.0172705	-0.00961539	0.556751	0.977885	101.317	100
YFR047C_ORF	-0.0174878	-0.00884615	0.505847	0.986905	101.317	100
YKL141W_ORF	-0.017517	-0.0105769	0.60381	0.97379	101.317	100
YML027W_ORF	-0.0177115	-0.00933761	0.527206	0.991097	101.317	100
YJL223C_ORF	-0.0180187	-0.0113462	0.629689	0.984756	101.317	100
YKL208W_ORF	-0.0181933	-0.0104029	0.571801	0.976008	101.317	100
YLR328W_ORF	-0.0183149	-0.00980769	0.535503	0.988093	101.317	100
YER180C_ORF	-0.0195091	-0.0121752	0.624079	0.964988	101.317	100
YHR199C_ORF	-0.0201115	-0.0124231	0.617709	0.965138	101.317	100
YNR065C_ORF	-0.0202781	-0.0117308	0.578494	0.974573	101.317	100
YOR034C_ORF	-0.020408	-0.0117033	0.573466	1.00182	101.317	100
YMR058W_ORF	-0.0206397	-0.0130769	0.63358	0.964461	101.317	100
YPL220W_ORF	-0.0210091	-0.0138462	0.659055	0.958122	101.317	100
YDR342C_OCH__ORF	-0.0210511	-0.0192308	0.913528	0.874204	101.317	100
YPL178W_ORF	-0.0211654	-0.0113462	0.536072	0.987347	101.317	100
YHR108W_ORF	-0.021505	-0.0146154	0.679628	0.955946	101.317	100
YNL112W_ORF	-0.0216807	-0.0125	0.57655	0.974058	101.317	100
YGL032C_ORF	-0.0218286	-0.0159615	0.731223	0.939419	101.317	100
YBR078W_JXN_EE20_1_ORF	-0.0223189	-0.0180769	0.809937	0.911577	101.317	100
YMR089C_ORF	-0.0224286	-0.0138462	0.617344	0.966632	101.317	100
YIL062C_ORF	-0.0230899	-0.0142308	0.616321	0.963277	101.317	100
YMR286W_ORF	-0.0232153	-0.0169231	0.728961	0.952339	101.317	100
YPR074C_ORF	-0.0232209	-0.0144231	0.621125	0.963473	101.317	100
YLR038C_ORF	-0.0232646	-0.0153846	0.661289	0.954495	101.317	100
YKL063C_ORF	-0.0235037	-0.0134615	0.572741	0.974501	101.317	100
YPR202W_ORF	-0.0236411	-0.0148077	0.626354	0.967646	101.317	100
YLR333C_OCH__ORF	-0.0237796	-0.0155769	0.655053	0.954526	101.317	100
YLR009W_ORF	-0.0240501	-0.0148077	0.615702	0.965117	101.317	100
YML025C_ORF	-0.0242192	-0.0130769	0.539939	0.978316	101.317	100
YML001W_ORF	-0.0243474	-0.015	0.616081	0.963415	101.317	100
YPL132W_ORF	-0.024409	-0.0144231	0.590892	0.968935	101.317	100
YDL224C_ORF	-0.0244561	-0.0151923	0.621208	0.96532	101.317	100
YER086W_ORF	-0.0244819	-0.0165385	0.675538	0.952834	101.317	100
YER012W_ORF	-0.0246122	-0.0155769	0.632893	0.962865	101.317	100
YBL039C_ORF	-0.0248875	-0.0163462	0.656802	0.952195	101.317	100
YKR056W_ORF	-0.0251814	-0.0134615	0.534582	0.98322	101.317	100
YNL031C_OCH_DS100_ORF	-0.0252872	-0.0176923	0.699656	0.953019	101.317	100
YJL138C_OCH_DS100_ORF	-0.0255974	-0.0196154	0.766303	0.953943	101.317	100
YDR451C_ORF	-0.0256801	-0.0159615	0.621552	0.964251	101.317	100
YEL017C-A_OCH_DS100_ORF	-0.0257808	-0.0209615	0.813069	0.918183	101.317	100
YPL101W_ORF	-0.0258405	-0.0159615	0.617696	0.965366	101.317	100
YMR208W_ORF	-0.0259917	-0.0134615	0.517917	0.981399	101.317	100
YJL001W_ORF	-0.0260302	-0.0163462	0.627968	0.964298	101.317	100
YHR074W_ORF	-0.0260503	-0.0148077	0.568427	0.972975	101.317	100
YNL227C_ORF	-0.0264793	-0.0206838	0.78113	0.91614	101.317	100
YMR173W_ORF	-0.0266057	-0.0196154	0.737262	0.927948	101.317	100
YFR040W_ORF	-0.0266594	-0.0153846	0.57708	0.971072	101.317	100
YGL099W_ORF	-0.0270721	-0.0140385	0.518557	0.985393	101.317	100
IGX_YH_120172C	-0.0271277	-0.0201923	0.744342	0.926508	101.317	100
YOR145C_ORF	-0.0273848	-0.0178846	0.653085	0.959381	101.317	100
YKL109W_ORF	-0.0275182	-0.0173077	0.628954	0.99029	101.317	100
YML072C_ORF	-0.0276328	-0.0153846	0.556751	0.9749	101.317	100
ARS304_ARS	-0.0280728	-0.0153846	0.548026	0.979302	101.317	100
YAL036C_ORF	-0.028351	-0.0155769	0.549432	0.975757	101.317	100
YGR076C_ORF	-0.0286394	-0.0153846	0.537184	0.97918	101.317	100
YOR315W_ORF	-0.0287088	-0.0173077	0.60287	0.968404	101.317	100
YBR272C_ORF	-0.0291288	-0.0169231	0.580973	0.977798	101.317	100
YER171W_ORF	-0.0292503	-0.015	0.512815	0.993635	101.317	100
YPL050C_ORF	-0.0293368	-0.0186538	0.63585	0.962989	101.317	100
YBL040C_ORF	-0.0293982	-0.015	0.510235	0.996243	101.317	100
YGL129C_ORF	-0.0294381	-0.0203846	0.692457	0.948053	101.317	100
YIL130W_ORF	-0.0298114	-0.0196154	0.657983	0.955731	101.317	100
YBL004W_ORF	-0.0301709	-0.0178846	0.592776	0.967372	101.317	100
YLL041C_ORF	-0.0302903	-0.0186538	0.615836	0.963222	101.317	100
YML009W-B_ORF	-0.030472	-0.0257692	0.84567	0.890602	101.317	100
YKR030W_ORF	-0.0307108	-0.0209615	0.682546	0.955145	101.317	100
YNL030W_OCH_DS100_ORF	-0.0307155	-0.02	0.651137	0.954694	101.317	100
YGR267C_ORF	-0.0307172	-0.0175	0.569714	0.973614	101.317	100
YDL137W_ORF	-0.0307472	-0.0173077	0.562903	0.982227	101.317	100
YML008C_ORF	-0.0309786	-0.0169231	0.546283	0.977205	101.317	100
YIL052C_ORF	-0.0309872	-0.0176923	0.570955	0.975695	101.317	100
YDL121C_ORF	-0.0310201	-0.0171154	0.551752	0.981101	101.317	100
YDR476C_ORF	-0.0311128	-0.0184615	0.593374	0.967407	101.317	100
YJR148W_ORF	-0.0311819	-0.0186538	0.598228	0.965159	101.317	100
YNL122C_ORF	-0.0312003	-0.0181731	0.582465	0.969814	101.317	100
YGL098W_ORF	-0.0313604	-0.0192308	0.613218	0.965662	101.317	100
YPL206C_ORF	-0.0317944	-0.0190385	0.598799	0.971192	101.317	100
YJR074W_ORF	-0.0321373	-0.0221154	0.688154	0.942027	101.317	100
YLR447C_ORF	-0.0324321	-0.0205769	0.634462	0.957479	101.317	100
IGR_CHR04:(1350163..1351163)_805	-0.0330658	-0.0207692	0.628119	0.962513	101.317	100
YDL230W_ORF	-0.0336327	-0.0225	0.668992	0.949854	101.317	100
YPL086C_ORF	-0.0337434	-0.0196154	0.58131	0.971434	101.317	100
YML106W_ORF	-0.0342284	-0.0211538	0.618021	0.958647	101.317	100
YGR193C_ORF	-0.0342385	-0.0201923	0.589755	0.965724	101.317	100
YFR006W_ORF	-0.0342437	-0.0211154	0.616622	0.962236	101.317	100
YIR038C_ORF	-0.0342749	-0.0209615	0.611571	0.96033	101.317	100
YNL229C_ORF	-0.0343521	-0.0180769	0.526225	0.976781	101.317	100
YGR072W_ORF	-0.0344287	-0.0205769	0.597667	0.96689	101.317	100
YOR092W_ORF	-0.0346673	-0.0232692	0.671216	0.948044	101.317	100
IGX_YG_525831W	-0.0347921	-0.0188462	0.54168	0.990981	101.317	100
YOR356W_ORF	-0.0349032	-0.0194231	0.556484	0.978696	101.317	100
YMR033W_ORF	-0.0349934	-0.0236538	0.675951	0.943752	101.317	100
YER173W_ORF	-0.0350111	-0.0186752	0.533409	0.977724	101.317	100
YJR048W_ORF	-0.03517	-0.0225	0.63975	0.955308	101.317	100
YOR231W_ORF	-0.0352506	-0.0212019	0.601462	0.962887	101.317	100
YGR221C_ORF	-0.0354877	-0.0207692	0.585251	0.965832	101.317	100
YFR048W_ORF	-0.035782	-0.0186538	0.52132	0.978166	101.317	100
YOR350C_ORF	-0.0360357	-0.0207692	0.576352	0.970051	101.317	100
YDR528W_ORF	-0.0362655	-0.0207692	0.572699	0.968682	101.317	100
YDR234W_ORF	-0.0363053	-0.0184615	0.508508	0.987101	101.317	100
YBR101C_ORF	-0.0365176	-0.0228846	0.626674	0.960787	101.317	100
YDR348C_ORF	-0.0369238	-0.0242308	0.656237	0.954951	101.317	100
YDR302W_ORF	-0.0376887	-0.0219231	0.581688	0.966214	101.317	100
YDR174W_ORF	-0.0380483	-0.0234615	0.616626	0.957048	101.317	100
YBR164C_ORF	-0.0384079	-0.0219231	0.570797	0.968862	101.317	100
YHR049W_ORF	-0.0384636	-0.0275	0.714961	0.93063	101.317	100
YKL022C_ORF	-0.0385362	-0.0259615	0.673692	0.963386	101.317	100
YHR019C_ORF	-0.038579	-0.0253846	0.657991	0.946143	101.317	100
YGR205W_ORF	-0.0391201	-0.0223077	0.570236	0.968908	101.317	100
YOR168W_ORF	-0.0398746	-0.0288462	0.723422	0.926571	101.317	100
YBL091C-A_ORF	-0.039961	-0.0233077	0.583261	0.965674	101.317	100
YIL116W_ORF	-0.0400428	-0.025	0.624332	0.955067	101.317	100
YDR005C_ORF	-0.0403934	-0.0201923	0.499892	0.978954	101.317	100
YNL184C_ORF	-0.0410521	-0.0259615	0.632404	0.954083	101.317	100
YPR102C_ORF	-0.0416012	-0.0273077	0.656416	0.944438	101.317	100
YDR391C_ORF	-0.0417919	-0.0255769	0.612007	0.987535	101.317	100
YKR052C_ORF	-0.0419652	-0.0236538	0.563653	0.968354	101.317	100
YDL195W_ORF	-0.0419725	-0.0355769	0.847624	0.943459	101.317	100
YNR032C-A_ORF	-0.0422218	-0.0301923	0.715087	0.929298	101.317	100
YMR314W_ORF	-0.0422523	-0.0321154	0.760087	0.916735	101.317	100
YER088C_ORF	-0.0424512	-0.0275	0.647803	0.947861	101.317	100
YDR012W_ORF	-0.042817	-0.0288462	0.673708	0.948703	101.317	100
YDR378C_ORF	-0.0428242	-0.0270214	0.630984	0.957185	101.317	100
YOR285W_ORF	-0.0428865	-0.0275	0.641227	0.950172	101.317	100
YBR265W_ORF	-0.0429679	-0.0325	0.756379	0.907568	101.317	100
YDR099W_ORF	-0.0429842	-0.0307692	0.715826	0.933725	101.317	100
YHR128W_ORF	-0.0430615	-0.0271154	0.62969	0.953223	101.317	100
YDR377W_ORF	-0.0430842	-0.0221154	0.513306	0.97594	101.317	100
YOR043W_ORF	-0.0431971	-0.0255769	0.592098	0.960596	101.317	100
YHR021C_INT_1	-0.043226	-0.0311538	0.720719	0.940014	101.317	100
YLR056W_ORF	-0.043971	-0.0269231	0.612291	0.957365	101.317	100
YGL039W_ORF	-0.0440632	-0.0255769	0.580461	0.963885	101.317	100
YML010W_ORF	-0.0442465	-0.0276923	0.625865	0.954429	101.317	100
YHR053C_OCH__ORF	-0.0442897	-0.0307692	0.694727	0.944407	101.317	100
YDL122W_ORF	-0.045147	-0.0205769	0.455776	0.982725	101.317	100
[truncated: 1,929 more rows]

## Sheet: Atg8_sam
Gene ID	Score(d)	Numerator(r)	Denominator(s+s0)	Fold Change	q-value(%)	localfdr(%)
YBL078C_ORF	6.48249	3.12038	0.481356	8.51389	0	27.0736
YNL338W_ORF	4.67305	3.395	0.726506	9.63439	0	23.46
TR(UCU)Q1_TRNA	3.9989	2.13612	0.534176	4.3049	0	23.9718
YDR302W_ORF	3.9387	1.80308	0.457784	3.44295	0	24.0379
YOR021C_ORF	3.46589	1.52423	0.43978	2.8451	0	24.4512
YCR060W_ORF	3.00147	1.57462	0.524615	3.09045	0	28.7356
YHR217C_ORF	2.8113	1.90885	0.678991	3.49021	0	32.1925
YDL133W_ORF	2.68966	1.03115	0.383377	2.06248	0	34.6029
YNL338W_OCH__ORF	2.39595	1.55423	0.648691	2.79869	0	40.6708
TA(AGC)D_TRNA	2.39195	1.28808	0.538504	2.372	0	40.762
YPL198W_INT_1	2.29145	1.76615	0.770757	5.95964	0	43.2335
IGR_CHR07:(COMPLEMENT(366399..366534))_11	2.28911	1.46769	0.641164	3.34575	0	43.2959
YAL054C_ORF	2.27624	1.40192	0.615893	2.52331	0	43.6415
YOL114C_ORF	2.1415	1.255	0.586039	2.29606	7.29129	47.7102
SNR51_SNORNA	2.11437	1.26558	0.59856	2.73537	7.29129	48.6357
YCL005W-A_JXN_IE_2_ORF	2.02601	1.07	0.528132	2.04977	12.1521	51.8836
YPL096C-A_ORF	2.00106	1.22154	0.610445	2.21642	12.1521	52.8561
YBR027C_ORF	1.87426	0.808462	0.43135	1.73638	19.3005	58.0867
SNR64_SNORNA	1.87339	1.27538	0.68079	2.58423	19.3005	58.1239
SNR50_SNORNA	1.86461	1.00058	0.536615	2.11769	19.3005	58.5002
SRG1_NCR	1.85908	1.31615	0.707958	3.33113	19.3005	58.7377
YKL098W_ORF	1.84332	1.22692	0.665606	2.24734	19.3005	59.4181
YCR090C_ORF	1.82345	0.735385	0.403293	1.653	19.3005	60.2801
YLL050C_INT_1	1.82113	0.771923	0.42387	1.68448	19.3005	60.3809
YAL003W_INT_1	1.77679	0.804231	0.452632	1.71298	20.147	62.3156
YDR373W_ORF	1.77121	0.817692	0.461657	1.74054	20.147	62.5591
TEL_TEL10R	1.76933	1.22731	0.693657	2.17722	20.147	62.6413
YDR327W_ORF	1.75928	1.26269	0.717733	2.19431	20.147	63.08
YDR306C_ORF	1.71917	0.835769	0.486147	1.74685	25.4347	64.8272
YER148W_ORF	1.71562	0.721538	0.42057	1.62712	25.4347	64.9814
YBR210W_ORF	1.70564	0.669316	0.392414	1.60346	25.4347	65.4147
IGR_CHR05:(COMPLEMENT(52350..52515))_85	1.70018	0.979231	0.575956	2.02137	25.4347	65.6512
RPM1_NCR	1.65901	0.787692	0.474797	1.7074	29.6208	67.4291
YNL075W_ORF	1.64122	0.756923	0.461194	1.65728	29.6208	68.1921
IGR_CHR16:(COMPLEMENT(718766..718943))_108	1.63423	1.03713	0.634631	2.45877	29.6208	68.4912
YJL191W_INT_1	1.61309	0.855385	0.530277	2.10933	29.6208	69.3917
YBR054W_ORF	1.59932	0.730385	0.456685	1.67126	33.0171	69.9751
YJR052W_ORF	1.59645	0.710769	0.445217	1.62016	33.0171	70.0962
YBL021C_ORF	1.59642	0.7715	0.48327	1.69295	33.0171	70.0978
YGR079W_ORF	1.58936	0.583077	0.366862	1.49236	33.0171	70.3953
YDR013W_ORF	1.56526	0.742308	0.474238	1.6861	33.9422	71.4062
SNR47_SNORNA	1.5322	1.21453	0.792673	2.60256	33.9422	72.7771
YJR032W_ORF	1.50277	0.632308	0.42076	1.53034	37.3244	73.9799
YPL283C_ORF	1.50082	0.672692	0.448218	1.59	37.3244	74.0593
YFR032C-B_ONO_ORF	1.49887	0.665	0.443669	1.55989	37.3244	74.1383
IGR_CHR15:(1004377..1004512)_6	1.49824	1.12308	0.749599	2.14032	37.3244	74.1638
SNR33_SNORNA	1.45306	1.26904	0.873357	2.13053	43.0849	75.9697
YOR179C_ORF	1.45255	0.624231	0.429749	1.54512	43.0849	75.9898
SNR56_SNORNA	1.45035	1.01269	0.698238	2.27408	43.0849	76.0762
YER171W_ORF	1.43716	0.545	0.379219	1.45944	45.7066	76.5933
YIR035C_ORF	1.4035	0.677692	0.482858	1.58149	45.7066	77.8923
YBR175W_ORF	1.40235	0.717308	0.511504	1.61492	45.7066	77.9363
YHR043C_ORF	1.39876	0.53033	0.379142	1.44627	45.7066	78.0727
YKL007W_ORF	1.39463	0.708846	0.508267	1.58604	45.7066	78.2295
YBL108C-A_ORF	1.38281	0.883389	0.638834	1.74646	45.7066	78.6755
YBR056W-A_ONO_ORF	1.37862	0.581966	0.422137	1.47684	55.2603	78.8329
SNR7-S_SNRNA	1.37274	1.55538	1.13305	2.32471	55.2603	79.0526
YJR051W_ORF	1.37249	0.706538	0.514784	1.58015	55.2603	79.0618
YBR287W_ORF	1.36023	0.665385	0.48917	1.55128	55.2603	79.5174
YPL056C_ORF	1.36001	0.581325	0.427441	1.52906	55.2603	79.5254
YDR281C_ORF	1.35749	0.546154	0.402327	1.44754	55.2603	79.6188
YGL185C_ORF	1.35717	0.634615	0.4676	1.52433	55.2603	79.6303
YML036W_ORF	1.35401	0.574081	0.423984	1.46719	55.2603	79.7468
YBR129C_ORF	1.3492	0.51	0.378002	1.41344	55.2603	79.9238
YGL246C_ORF	1.34356	0.508077	0.378157	1.42169	55.2603	80.1304
YNL215W_ORF	1.33457	0.654615	0.490506	1.54396	55.2603	80.4583
YIL111W_INT_1	1.32673	0.553889	0.417484	1.44916	55.2603	80.7426
SNR66_SNORNA	1.32472	0.965962	0.729181	1.82727	55.2603	80.8152
SNR7-L_SNRNA	1.32433	1.47115	1.11086	2.20929	55.2603	80.8292
SNR4_SNORNA	1.32348	0.962415	0.727184	1.93709	55.2603	80.8599
YHR046C_ORF	1.32331	0.578846	0.437423	1.47134	55.2603	80.8662
YDR525W-A_ORF	1.31597	0.898462	0.682736	1.71431	55.2603	81.1303
YOR234C_OCH_US100_ORF	1.31031	0.832692	0.635491	1.93422	55.2603	81.3331
YOR054C_ORF	1.29743	0.639231	0.492689	1.52585	59.0594	81.792
YMR269W_ORF	1.2956	0.637308	0.491902	1.51674	59.0594	81.857
YPL081W_INT_1	1.29031	0.578846	0.448611	1.5523	59.0594	82.0443
YGL086W_ORF	1.27858	0.552077	0.43179	1.45376	59.0594	82.4571
YHR059W_ORF	1.2699	0.561538	0.442191	1.45137	59.0594	82.7605
YDL130W-A_ORF	1.26974	0.645	0.507979	1.51996	59.0594	82.7662
YPL279C_ORF	1.26898	0.533846	0.420691	1.42721	59.0594	82.7928
SNR65_SNORNA	1.263	0.970479	0.768394	2.56037	67.5236	83.0008
YCL047C_ORF	1.26141	0.518846	0.411323	1.4378	67.5236	83.0559
YGR035C_ORF	1.25999	0.749231	0.594631	1.92748	67.5236	83.1051
YPL198W_JXN_EI_2_ORF	1.25806	0.88	0.699489	2.20807	67.5236	83.172
YBR028C_ORF	1.2571	0.543846	0.43262	1.44342	67.5236	83.2052
YNL027W_ORF	1.25541	0.529731	0.421957	1.43027	67.5236	83.2636
Q0297_ORF	1.2477	0.597308	0.478727	1.50444	67.5236	83.5296
YDL002C_ORF	1.24675	0.512308	0.410915	1.40948	67.5236	83.5623
YML056C_JXN_IE_1_ORF	1.23968	0.621923	0.501681	1.50039	67.5236	83.8049
YLR241W_ORF	1.22352	0.588462	0.480958	1.49026	67.5236	84.3557
YDL181W_ORF	1.22252	0.646154	0.528542	1.52871	67.5236	84.3896
YNL169C_ORF	1.2219	0.545	0.446026	1.4456	67.5236	84.4106
YBL095W_ORF	1.21133	0.577308	0.476591	1.49327	67.5236	84.7679
YJR100C_ORF	1.20956	0.547692	0.452801	1.43593	67.5236	84.8273
YLR287C-A_OCH_DS100_ORF	1.20888	0.635769	0.525915	1.50904	67.5236	84.8502
IGR_CHR04:(733116..733251)_6	1.2069	0.474492	0.393148	1.37969	67.5236	84.9167
YDR429C_ORF	1.19161	0.735769	0.617456	1.56758	67.5236	85.4284
SNR79_SNORNA	1.18774	0.610385	0.513904	1.56325	67.5236	85.5574
YOR292C_ORF	1.18377	0.716577	0.605335	1.68521	67.5236	85.6893
SNR128_SNORNA	1.18373	0.873654	0.73805	1.7076	67.5236	85.6905
YNL301C_INT_1	1.1832	0.730385	0.617297	1.7242	67.5236	85.7082
YJR073C_ORF	1.18184	0.558462	0.472534	1.44315	67.5236	85.7531
YOL081W_ORF	1.18058	0.595	0.503989	1.47514	67.5236	85.7949
SNR46_SNORNA	1.18012	1.31308	1.11267	2.00188	67.5236	85.8103
YPL075W_INT_1	1.17664	0.66	0.560921	1.64222	67.5236	85.9255
YMR234W_ORF	1.17507	0.466538	0.39703	1.36953	67.5236	85.9773
YBR157C_OCH__ORF	1.17397	0.558462	0.475704	1.44334	67.5236	86.0136
YPR169W_ORF	1.17396	0.488846	0.416408	1.38471	67.5236	86.0139
YDL067C_ORF	1.16938	0.755769	0.646298	1.57344	67.5236	86.1648
YGR126W_ORF	1.16704	0.546	0.467849	1.51659	67.5236	86.2418
YNL213C_ORF	1.1661	0.516923	0.443293	1.4066	67.5236	86.2729
YER100W_ORF	1.16576	0.545385	0.467837	1.43482	67.5236	86.2841
YLR154W-C_ONO_ORF	1.16198	0.773462	0.665639	1.58313	67.5236	86.408
YMR058W_ORF	1.16113	0.586923	0.505477	1.46325	67.5236	86.4361
YNL073W_ORF	1.1564	0.500769	0.43304	1.40758	75.7642	86.5908
YHL013C_ORF	1.15611	0.526731	0.455607	1.42206	75.7642	86.6005
YJR010C-A_ORF	1.15553	0.501923	0.434366	1.39724	75.7642	86.6194
YER099C_ORF	1.15098	0.455385	0.395648	1.37676	75.7642	86.7678
YDR079W_ORF	1.14995	0.557473	0.48478	1.43917	75.7642	86.8016
TEL_TEL11L	1.14752	0.700385	0.610347	1.53541	75.7642	86.8807
YNL005C_ORF	1.14719	0.481154	0.419421	1.38014	75.7642	86.8916
YKL180W_INT_1	1.13826	0.476795	0.418879	1.37261	75.7642	87.1814
YGR057C_ORF	1.13597	0.427308	0.376161	1.33561	75.7642	87.2557
YKL097C_ORF	1.13431	0.573846	0.505899	1.49759	75.7642	87.3094
YLR114C_ORF	1.13297	0.596154	0.526186	1.46313	75.7642	87.3527
YJR075W_ORF	1.1317	0.529615	0.467982	1.41495	75.7642	87.3938
YDR377W_ORF	1.13141	0.435385	0.384817	1.34042	75.7642	87.4032
YML098W_ORF	1.12611	0.536923	0.476796	1.42795	75.7642	87.5742
YPR017C_ORF	1.12558	0.479188	0.425724	1.37541	75.7642	87.5911
YDR453C_ORF	1.12466	0.504188	0.448303	1.4012	75.7642	87.6209
YOL052C-A_ORF	1.12297	0.779615	0.694244	1.6629	75.7642	87.6752
YDR336W_ORF	1.11898	0.458462	0.409715	1.37202	75.7642	87.8035
YBL083C_ORF	1.11721	0.558932	0.500291	1.48092	75.7642	87.8602
YJR145C_INT_1	1.11277	0.5435	0.488421	1.42261	75.7642	88.0025
YNL144C_ORF	1.11271	0.533154	0.479149	1.41238	75.7642	88.0044
YKL058W_ORF	1.11249	0.502308	0.451515	1.40495	75.7642	88.0113
YMR251W-A_ORF	1.10778	0.556538	0.502391	1.42697	75.7642	88.162
YIL002W-A_ONO_ORF	1.10571	0.690769	0.624727	1.55895	75.7642	88.2279
YML104C_ORF	1.10496	0.470385	0.425704	1.40452	75.7642	88.252
YOR074C_JXN_EI_1_ORF	1.10202	0.434615	0.394382	1.34021	75.7642	88.3456
YPR094W_ORF	1.10125	0.494342	0.448891	1.38523	75.7642	88.37
YBL067C_OCH__ORF	1.10045	0.475385	0.431993	1.38103	75.7642	88.3956
YML108W_ORF	1.09971	0.521154	0.473902	1.40948	75.7642	88.4191
YMR233W_ORF	1.0954	0.496154	0.452944	1.4539	75.7642	88.5559
YGL226C-A_ORF	1.09325	0.483846	0.442576	1.3753	75.7642	88.624
YLR154C_ORF	1.09278	0.57406	0.525318	1.4538	75.7642	88.6387
YCR028C-A_ORF	1.08504	0.509615	0.469676	1.3998	75.7642	88.8836
YOR182C_ORF	1.08447	0.570769	0.526312	1.44075	75.7642	88.9015
YDR003W-A_ONO_ORF	1.08012	0.474231	0.439053	1.39114	75.7642	89.0383
YOR119C_ORF	1.07946	0.396923	0.367704	1.30798	75.7642	89.0591
YDL133C-A_OCH_DS100_ORF	1.07788	0.726538	0.674042	1.53349	75.7642	89.1087
SNR44_SNORNA	1.07595	0.62	0.576232	1.46857	75.7642	89.1693
YGR118W_INT_1	1.07569	0.424615	0.394737	1.3361	75.7642	89.1775
YKR050W_ORF	1.07105	0.558538	0.521488	1.43271	75.7642	89.3231
YBR242W_ORF	1.06296	0.453297	0.426449	1.37246	79.487	89.5758
YNL008C_ORF	1.06024	0.391154	0.368929	1.30788	79.487	89.6603
YGR046W_ORF	1.05681	0.550385	0.520797	1.46159	79.487	89.7668
YNR065C_ORF	1.04718	0.475769	0.454333	1.37366	79.487	90.065
YNL281W_ORF	1.04598	0.480385	0.45927	1.37866	79.487	90.1023
YDR035W_ORF	1.0426	0.515	0.49396	1.39727	79.487	90.2065
YER138W-A_OCH_DS100_ORF	1.03216	0.626923	0.607389	1.52464	79.487	90.5269
YOR196C_ORF	1.03097	0.403077	0.39097	1.31533	79.487	90.5635
YMR202W_ORF	1.0301	0.6	0.582467	1.44749	79.487	90.5899
YDR047W_ORF	1.02921	0.543462	0.528038	1.41386	79.487	90.6172
YNL094W_ORF	1.02914	0.378846	0.36812	1.29286	79.487	90.6194
SNR59_SNORNA	1.02882	0.678462	0.659453	1.53047	79.487	90.6289
YBR268W_ORF	1.02408	0.498077	0.486365	1.37741	79.487	90.7737
YKR070W_ORF	1.02328	0.415385	0.405934	1.31934	79.487	90.798
YDR268W_ORF	1.01856	0.433846	0.425942	1.36739	79.487	90.9417
YPR187W_ORF	1.01855	0.433077	0.425192	1.33033	79.487	90.9421
YKR042W_ORF	1.01657	0.580385	0.570924	1.43862	79.487	91.002
YGL164C_ORF	1.0165	0.530769	0.522154	1.40265	79.487	91.0041
YBR162W-A_ORF	1.01616	0.675385	0.664644	1.54156	79.487	91.0144
YPR080W_ORF	1.01581	0.604462	0.595053	1.44537	79.487	91.025
YMR062C_ORF	1.01561	0.374385	0.368629	1.28704	79.487	91.031
YNL151C_ORF	1.01295	0.433462	0.427919	1.35098	79.487	91.1116
YLR344W_INT_1	1.01124	0.431923	0.427122	1.36949	79.487	91.1634
YDR441C_ORF	1.01087	0.496923	0.491582	1.37733	79.487	91.1747
YBR282W_ORF	1.01055	0.47141	0.46649	1.40784	79.487	91.1844
YMR116C_INT_1	1.00926	0.387308	0.383754	1.29661	79.487	91.2232
YDR342C_OCH__ORF	1.00607	0.785769	0.781026	1.5107	79.487	91.3194
YFL017W-A_ORF	1.00489	0.489615	0.487231	1.40376	79.487	91.3549
YOR297C_ORF	0.997971	0.431538	0.432416	1.32791	79.487	91.563
YHR078W_ORF	0.994246	0.48	0.482778	1.37325	79.487	91.6745
YGR034W_INT_1	0.991789	0.393077	0.396331	1.30053	79.487	91.748
Q0065_INT_1	0.99175	0.436154	0.439782	1.33237	79.487	91.7492
YJL189W_ORF	0.991422	0.489231	0.493464	1.38541	79.487	91.759
YLR406C_INT_1	0.990206	0.466357	0.470969	1.41254	79.487	91.7953
YDR227W_ORF	0.989019	0.635032	0.642083	1.47254	79.487	91.8307
YMR201C_ORF	0.988576	0.400385	0.405012	1.3168	79.487	91.8439
Q0070_INT_2	0.987936	0.496923	0.502991	1.37348	79.487	91.863
YML030W_ORF	0.987713	0.398846	0.403808	1.31103	79.487	91.8696
YBR137W_ORF	0.98454	0.41	0.416438	1.31135	79.487	91.9641
SNR39B_SNORNA	0.98207	0.536538	0.546334	1.43279	79.487	92.0375
YNL040W_ORF	0.977812	0.451154	0.461391	1.34123	79.487	92.1637
YLR262C-A_ORF	0.976158	0.550769	0.564221	1.42867	79.487	92.2127
YGR207C_ORF	0.975087	0.497308	0.510014	1.36695	79.487	92.2444
YHR041C_ORF	0.974497	0.396538	0.406916	1.30529	79.487	92.2618
YDR397C_ORF	0.974089	0.571538	0.586741	1.42891	80.822	92.2738
YDL130W_INT_1	0.973891	0.398077	0.408749	1.3028	80.822	92.2797
IGR_CHR13:(COMPLEMENT(62402..62543))_8	0.969016	0.470513	0.485557	1.44893	80.822	92.4235
YJL177W_INT_1	0.967425	0.361376	0.373544	1.27521	80.822	92.4703
YGL088W_ORF	0.963495	1.04846	1.08819	1.72329	80.822	92.5858
YAR003W_ORF	0.963058	0.396581	0.411794	1.3051	80.822	92.5986
YDL045W-A_ORF	0.955639	0.469615	0.491415	1.35318	80.822	92.8156
YFR041C_ORF	0.955442	0.388846	0.40698	1.29733	80.822	92.8214
YOL061W_ORF	0.953678	0.438077	0.459355	1.32883	80.822	92.8728
YBL071W-A_ORF	0.953509	0.469615	0.492513	1.35314	80.822	92.8778
IGR_CHR10:(258932..259932)_321	0.952311	0.508675	0.534148	1.38401	80.822	92.9127
YOR309C_ORF	0.952135	0.491538	0.516248	1.36821	80.822	92.9178
TG(UCC)O_TRNA	0.951974	0.66099	0.694337	1.63568	80.822	92.9225
YBR253W_ORF	0.950009	0.560769	0.590278	1.42275	80.822	92.9797
YMR267W_ORF	0.949742	0.376581	0.396509	1.29453	80.822	92.9874
SNR48_SNORNA	0.949017	0.873462	0.920386	1.64891	80.822	93.0085
YJR002W_ORF	0.945446	0.443077	0.468643	1.32581	80.822	93.1122
YKL119C_ORF	0.945254	0.373846	0.395498	1.28226	80.822	93.1178
YBR255C-A_ORF	0.944275	0.409615	0.433788	1.33111	80.822	93.1461
YKL069W_ORF	0.942974	0.600962	0.637305	1.48738	80.822	93.1838
YLR207W_ORF	0.942441	0.409952	0.43499	1.32015	80.822	93.1992
YJL003W_ORF	0.941993	0.451538	0.479344	1.33502	80.822	93.2122
YDL157C_ORF	0.941986	0.408077	0.433209	1.30809	80.822	93.2124
YJR074W_ORF	0.940151	0.530385	0.564149	1.39313	80.822	93.2655
YPL095C_ORF	0.939789	0.445	0.47351	1.33072	80.822	93.2759
YGL151W_ORF	0.938966	0.466624	0.496955	1.39622	80.822	93.2997
YGR183C_ORF	0.938133	0.363846	0.387841	1.27505	80.822	93.3238
YNL308C_ORF	0.936347	0.430769	0.460053	1.3252	80.822	93.3753
YDR308C_ORF	0.935378	0.424615	0.45395	1.32055	80.822	93.4032
YBL003C_OCH_DS100_ORF	0.933423	0.455769	0.488277	1.3345	80.822	93.4596
YGR260W_ORF	0.932107	0.44	0.472049	1.32657	80.822	93.4974
YER146W_ORF	0.932089	0.553077	0.593374	1.40113	80.822	93.4979
YJL014W_ORF	0.931525	0.425769	0.457067	1.32853	80.822	93.5142
YDL144C_ORF	0.930368	0.383846	0.412575	1.29716	80.822	93.5474
YHR175W-A_ONO_ORF	0.928606	0.412692	0.444421	1.30853	80.822	93.598
YBR053C_ORF	0.926787	0.515769	0.556513	1.37506	80.822	93.6502
YDR447C_INT_1	0.925911	0.434231	0.468977	1.32265	80.822	93.6753
YDL237W_ORF	0.925365	0.416923	0.45055	1.32909	80.822	93.691
YDL175C_ORF	0.923776	0.640577	0.693433	1.63238	80.822	93.7365
SNR45_SNORNA	0.923269	0.802692	0.869402	1.57051	80.822	93.751
YAL014C_ORF	0.918627	0.487692	0.530892	1.34432	80.822	93.8837
YDL121C_ORF	0.917534	0.385385	0.420022	1.29302	80.822	93.9149
YOR245C_ORF	0.916787	0.336538	0.367085	1.26511	80.822	93.9362
YLR353W_ORF	0.916359	0.398077	0.434412	1.2965	80.822	93.9484
YDL093W_ORF	0.915596	0.467548	0.510649	1.35654	80.822	93.9702
YML056C_INT_1	0.915394	0.296923	0.324366	1.22478	80.822	93.9759
YLR008C_ORF	0.914339	0.473291	0.517631	1.36173	80.822	94.006
YCL051W_ORF	0.914034	0.349615	0.382497	1.2734	80.822	94.0147
YLR287C-A_INT_1	0.9129	0.446923	0.489564	1.32999	80.822	94.0469
YPL249C-A_INT_1	0.912129	0.419231	0.459618	1.31806	80.822	94.0689
YHR010W_INT_1	0.911648	0.406923	0.44636	1.30178	80.822	94.0826
YPL020C_ORF	0.911386	0.359615	0.394581	1.28783	80.822	94.09
SNR34_SNORNA	0.910285	0.989615	1.08715	1.63625	80.822	94.1213
YLR168C_ORF	0.910054	0.422692	0.46447	1.3153	80.822	94.1279
YML088W_ORF	0.908344	0.452692	0.498371	1.34547	80.822	94.1765
YMR142C_OCH_DS100_ORF	0.908295	0.454615	0.500515	1.33862	80.822	94.1779
YJL225C_ORF	0.905816	0.478077	0.527786	1.34529	80.822	94.2482
YMR292W_ORF	0.903264	0.391923	0.433896	1.30055	80.822	94.3205
YGR169C-A_ONO_ORF	0.902564	0.464487	0.514631	1.34439	80.822	94.3404
YDR469W_ORF	0.899337	0.432692	0.481124	1.32041	80.822	94.4317
SNR18_SNORNA	0.898231	0.448077	0.498844	1.33075	80.822	94.4629
YNL113W_ORF	0.896655	0.582692	0.649851	1.56541	80.822	94.5075
YHR141C_OCH_DS100_ORF	0.896544	0.510769	0.569709	1.3634	80.822	94.5106
YGL160W_ORF	0.896325	0.422769	0.471669	1.34733	80.822	94.5167
YKL077W_ORF	0.895964	0.424231	0.473491	1.31146	80.822	94.5269
YKR038C_ORF	0.895623	0.357308	0.398949	1.26887	80.822	94.5366
YLR181C_ORF	0.895318	0.33641	0.375744	1.26127	80.822	94.5452
YOL112W_ORF	0.894743	0.372692	0.416535	1.27981	80.822	94.5614
YIL016W_ORF	0.892362	0.406624	0.455672	1.30305	80.822	94.6285
YOL068C_ORF	0.892132	0.340385	0.381541	1.25549	80.822	94.635
YJR129C_ORF	0.885167	0.578846	0.65394	1.55441	80.822	94.831
YHR149C_ORF	0.885019	0.517179	0.584371	1.52921	80.822	94.8351
YDL120W_ORF	0.884847	0.422692	0.477701	1.33725	80.822	94.8399
YDR283C_ORF	0.88462	0.553077	0.625214	1.48718	80.822	94.8463
YCL031C_ORF	0.882767	0.396154	0.448764	1.29784	80.822	94.8983
YJL112W_ORF	0.881289	0.363626	0.412608	1.30701	80.822	94.9398
YDR477W_ORF	0.879025	0.427692	0.486553	1.31356	80.822	95.0033
YER030W_ORF	0.877306	0.376923	0.429637	1.29252	80.822	95.0514
YNL302C_INT_1	0.876221	0.382308	0.436314	1.28385	80.822	95.0818
Q0105_INT_5	0.875353	0.407308	0.465307	1.30402	80.822	95.106
YOR244W_ORF	0.873581	0.339538	0.388674	1.25341	80.822	95.1556
YJL008C_ORF	0.872446	0.404615	0.463771	1.29616	80.822	95.1873
YMR230W_OCH_DS100_ORF	0.871299	0.438077	0.502786	1.32311	80.822	95.2194
YPL079W_INT_1	0.870424	0.362692	0.416685	1.27245	80.822	95.2438
YDR178W_ORF	0.870286	0.411923	0.473319	1.31949	80.822	95.2477
YOR020W-A_ONO_ORF	0.869295	0.420769	0.484035	1.31392	80.822	95.2753
YDR511W_ORF	0.868338	0.318462	0.366748	1.24427	80.822	95.302
YGL125W_ORF	0.865014	0.396923	0.458863	1.29231	80.822	95.3947
YDL137W_ORF	0.862774	0.367692	0.426175	1.27212	80.822	95.4571
YOL127W_ORF	0.86173	0.431538	0.500781	1.31363	80.822	95.4862
YIL014W_ORF	0.861498	0.435	0.504935	1.34257	80.822	95.4926
YNL003C_ORF	0.861031	0.348846	0.405149	1.26109	80.822	95.5056
YNL129W_ORF	0.860925	0.485385	0.563794	1.36233	80.822	95.5086
YIL002C_ORF	0.860313	0.383923	0.44626	1.29097	82.1062	95.5256
YGL005C_ORF	0.860148	0.353077	0.410484	1.26226	82.1062	95.5302
TP(AGG)C_TRNA	0.859364	0.527692	0.61405	1.36751	82.1062	95.552
SNR190_SNORNA	0.859017	0.612692	0.713248	1.4218	82.1062	95.5616
YNL032W_ORF	0.858609	0.356923	0.415699	1.26932	82.1062	95.573
YMR230W_INT_1	0.857991	0.437	0.509329	1.31098	82.1062	95.5901
YHR029C_ORF	0.855562	0.383846	0.448648	1.28676	82.1062	95.6576
YGR017W_ORF	0.854663	0.412692	0.482871	1.32354	82.1062	95.6826
NTS1-2_RRNA	0.854065	0.548846	0.642628	1.42653	82.1062	95.6992
YFR032C-A_ORF	0.853663	0.418846	0.490646	1.31501	82.1062	95.7103
TS(UGA)Q2_TRNA	0.85241	0.371923	0.43632	1.28535	82.1062	95.7451
SNR69_SNORNA	0.852348	0.593846	0.696718	1.40479	82.1062	95.7468
YGL256W_ORF	0.851499	0.485385	0.570036	1.33507	82.1062	95.7703
YDR056C_ORF	0.850056	0.362308	0.426216	1.28016	82.1062	95.8103
YDR219C_ORF	0.847664	0.314712	0.371269	1.24451	82.1062	95.8765
YJR031C_ORF	0.846996	0.350731	0.414088	1.2819	82.1062	95.895
YNR022C_ORF	0.845416	0.509615	0.602799	1.35572	82.1062	95.9387
TR(UCU)B_TRNA	0.844751	0.421538	0.499009	1.30516	82.1062	95.9571
YCR061W_ORF	0.84094	0.355385	0.422604	1.26432	82.1062	96.0623
YML086C_ORF	0.840394	0.381154	0.453542	1.29043	82.1062	96.0774
YGL006W_ORF	0.839705	0.346923	0.413149	1.27048	82.1062	96.0964
YDR449C_ORF	0.83913	0.384451	0.458153	1.30099	82.1062	96.1122
YJL189W_INT_1	0.835014	0.463846	0.555495	1.32757	82.1062	96.2256
YMR194C-B_ONO_ORF	0.834893	0.348187	0.417044	1.29371	82.1062	96.2289
TA(UGC)Q_TRNA	0.830725	0.483615	0.582161	1.35487	82.1062	96.3435
YBL028C_ORF	0.830396	0.366923	0.441865	1.27029	82.1062	96.3525
YHR144C_ORF	0.82876	0.355538	0.429001	1.26967	82.1062	96.3974
YOR293W_OCH_DS100_ORF	0.827203	0.450769	0.544932	1.31008	82.1062	96.4401
YIR004W_ORF	0.826333	0.390385	0.47243	1.31654	82.1062	96.464
YKL185W_ORF	0.826151	0.441538	0.534452	1.32102	82.1062	96.469
YPL087W_ORF	0.825352	0.323077	0.391442	1.24342	82.1062	96.4909
YKL091C_ORF	0.824154	0.306154	0.371477	1.24099	82.1062	96.5237
YER002W_ORF	0.821689	0.425769	0.518163	1.30329	82.1062	96.5911
YKL073W_ORF	0.816903	0.494423	0.605241	1.4196	84.7227	96.7218
YOL129W_ORF	0.814435	0.346154	0.425023	1.25431	84.7227	96.789
YGL053W_ORF	0.809733	0.335769	0.414667	1.24825	84.7227	96.9169
YGL098W_ORF	0.808615	0.390769	0.483257	1.28103	84.7227	96.9473
YKL143W_ORF	0.808184	0.316923	0.392142	1.23879	84.7227	96.959
YLR249W_ORF	0.805754	0.4	0.496429	1.28849	84.7227	97.0249
YCL005W-A_ONO_ORF	0.805208	0.403077	0.500588	1.28605	84.7227	97.0397
YHR203C_INT_1	0.805	0.366385	0.455136	1.26915	84.7227	97.0453
YER186C_ORF	0.804703	0.378077	0.469834	1.26978	84.7227	97.0534
YHL039W_ORF	0.804239	0.32	0.397892	1.2442	84.7227	97.066
YLR199C_ORF	0.80159	0.288077	0.359382	1.21414	84.7227	97.1377
YBR271W_ORF	0.800864	0.471154	0.588307	1.34067	84.7227	97.1573
YMR014W_ORF	0.800732	0.396154	0.49474	1.32021	84.7227	97.1609
YHR024C_ORF	0.798132	0.316827	0.396961	1.23691	84.7227	97.2311
YNL048W_ORF	0.797676	0.347308	0.435399	1.2555	84.7227	97.2434
YOR182C_INT_1	0.796307	0.439615	0.552068	1.30252	84.7227	97.2803
YMR242C_INT_1	0.795934	0.350385	0.440218	1.25532	84.7227	97.2904
YNL261W_ORF	0.795799	0.325769	0.409361	1.23969	84.7227	97.294
YDR400W_ORF	0.794841	0.404615	0.509052	1.28128	84.7227	97.3198
YCR084C_ORF	0.793757	0.337692	0.425435	1.24499	84.7227	97.349
IGR_CHR05:(COMPLEMENT(499170..499305))_16	0.793258	0.388077	0.489219	1.2793	84.7227	97.3625
YML081C-A_ORF	0.791837	0.436154	0.550813	1.30487	84.7227	97.4007
YLR367W_INT_1	0.791178	0.439615	0.555646	1.30221	84.7227	97.4184
YPR004C_ORF	0.789991	0.462692	0.585693	1.42748	84.7227	97.4503
YDL114W-A_ORF	0.788591	0.404231	0.512599	1.30455	84.7227	97.4879
YGR005C_ORF	0.788502	0.318846	0.40437	1.23258	84.7227	97.4903
YDR382W_ORF	0.787043	0.389231	0.494548	1.27498	84.7227	97.5294
YLR039C_ORF	0.786365	0.366709	0.466335	1.27165	84.7227	97.5476
YNL070W_ORF	0.785242	0.427692	0.544663	1.29757	84.7227	97.5777
YLR209C_ORF	0.784624	0.301154	0.383819	1.22072	84.7227	97.5942
YHR056C_ORF	0.781823	0.292692	0.374372	1.21801	84.7227	97.6691
YOR067C_ORF	0.779446	0.347615	0.445978	1.25504	84.7227	97.7326
YMR083W_ORF	0.779344	0.385385	0.494499	1.27124	84.7227	97.7353
YDL012C_INT_1	0.776991	0.432692	0.556882	1.32335	84.7227	97.7981
YJL134W_ORF	0.775915	0.334615	0.431253	1.2409	84.7227	97.8267
YHR090C_ORF	0.770601	0.307308	0.39879	1.22356	84.7227	97.968
YEL015W_ORF	0.769834	0.421538	0.547571	1.30813	84.7227	97.9883
YOR137C_ORF	0.76871	0.378462	0.492333	1.27017	84.7227	98.0181
YML009C_ORF	0.768642	0.385769	0.501884	1.27922	84.7227	98.0199
YPR176C_ORF	0.768312	0.321923	0.419001	1.23859	84.7227	98.0286
YEL003W_ORF	0.767313	0.387308	0.504758	1.2798	84.7227	98.0551
YJL071W_ORF	0.766941	0.300923	0.392368	1.22056	84.7227	98.0649
YCR083W_ORF	0.766109	0.439103	0.57316	1.29324	84.7227	98.0869
YPL071C_ORF	0.764527	0.409658	0.535832	1.28708	84.7227	98.1287
YPL181W_ORF	0.764249	0.321058	0.420096	1.23431	84.7227	98.1361
YGL224C_ORF	0.762719	0.300385	0.393834	1.2194	84.7227	98.1765
YIL157C_ORF	0.762172	0.295	0.387052	1.21696	84.7227	98.1909
YDL141W_ORF	0.761815	0.359615	0.472051	1.37368	84.7227	98.2003
YLR104W_ORF	0.759148	0.300769	0.396193	1.21929	84.7227	98.2706
YER120W_ORF	0.75898	0.402692	0.53057	1.27585	84.7227	98.275
YLR185W_INT_1	0.758673	0.408077	0.537883	1.28943	84.7227	98.2831
YGL036W_ORF	0.757764	0.407949	0.538358	1.38316	84.7227	98.307
YLR253W_ORF	0.755206	0.29	0.384001	1.23053	84.7227	98.3742
YLR059C_ORF	0.754274	0.367308	0.486968	1.32066	84.7227	98.3986
Q0065_ORF	0.752878	0.461538	0.613032	1.34452	84.7227	98.4352
YLR406C_OCH__ORF	0.752348	0.398846	0.530135	1.30924	84.7227	98.4491
YDL188C_ORF	0.752212	0.293077	0.38962	1.21352	84.7227	98.4527
YER119C_ORF	0.750609	0.310824	0.414096	1.24822	84.7227	98.4946
YML043C_ORF	0.750524	0.364838	0.486111	1.26414	84.7227	98.4969
YJR134C_ORF	0.750231	0.310692	0.414129	1.24554	84.7227	98.5045
YOR390W_ORF	0.749668	0.302692	0.403769	1.21872	84.7227	98.5192
YJL184W_ORF	0.749641	0.388462	0.518197	1.29755	84.7227	98.5199
YGR296W_ORF	0.749428	0.353077	0.471129	1.26034	84.7227	98.5255
YGL016W_ORF	0.749361	0.423462	0.565097	1.32525	84.7227	98.5273
YNL067W_OCH_DS100_ORF	0.749103	0.442692	0.590963	1.3287	84.7227	98.534
YLR406C_ORF	0.747319	0.42	0.562009	1.28708	84.7227	98.5806
YLR133W_ORF	0.745722	0.385846	0.517413	1.30732	84.7227	98.6222
YBR243C_ORF	0.745074	0.354231	0.47543	1.28609	84.7227	98.6391
YIL049W_ORF	0.744049	0.342321	0.460078	1.2767	84.7227	98.6658
YKL160W_ORF	0.743997	0.341923	0.459576	1.2427	84.7227	98.6671
YDR322C-A_ORF	0.7431	0.263846	0.355061	1.20583	84.7227	98.6905
YFL041W_ORF	0.743005	0.320385	0.431201	1.23775	84.7227	98.6929
YDL073W_ORF	0.741982	0.463297	0.624405	1.33954	84.7227	98.7196
YJL196C_ORF	0.74186	0.292308	0.39402	1.21397	84.7227	98.7227
YDR305C_ORF	0.741723	0.361538	0.487431	1.25229	84.7227	98.7263
YNL260C_ORF	0.739948	0.322692	0.436102	1.2309	84.7227	98.7724
YBR262C_ORF	0.738761	0.387308	0.524267	1.27109	84.7227	98.8031
YBR025C_ORF	0.737731	0.387308	0.524999	1.26548	84.7227	98.8298
YGR098C_ORF	0.733769	0.394519	0.537661	1.27437	84.7227	98.9323
YFL034C-A_INT_1	0.732521	0.329615	0.449974	1.2482	84.7227	98.9645
YPR045C_ORF	0.732245	0.371154	0.506871	1.28006	84.7227	98.9716
YNL024C-A_ONO_ORF	0.731473	0.278462	0.380686	1.20827	84.7227	98.9915
YHR055C_ORF	0.730697	0.364231	0.49847	1.261	84.7227	99.0115
YLR201C_ORF	0.729698	0.291538	0.399533	1.21085	84.7227	99.0372
YLR078C_ORF	0.728685	0.297308	0.408006	1.21476	84.7227	99.0633
YDR359C_ORF	0.727043	0.325772	0.448078	1.29451	84.7227	99.1055
YCL059C_ORF	0.72667	0.339615	0.467358	1.23604	84.7227	99.115
YHR007C_ORF	0.726372	0.363462	0.50038	1.25106	84.7227	99.1227
YNL080C_ORF	0.725536	0.345	0.475511	1.24832	84.7227	99.1441
YHL017W_ORF	0.725235	0.286923	0.395628	1.21318	84.7227	99.1518
YHR009C_ORF	0.723859	0.302692	0.418165	1.21691	84.7227	99.1871
YHL011C_ORF	0.723744	0.343077	0.474031	1.2389	84.7227	99.1901
YLR048W_ORF	0.723588	0.348462	0.481574	1.24042	84.7227	99.194
YAL014C_OCH__ORF	0.722801	0.288846	0.399621	1.20923	84.7227	99.2142
YJL205C_ORF	0.722794	0.550385	0.761468	1.3396	84.7227	99.2144
YGL084C_ORF	0.722259	0.375	0.519204	1.2855	84.7227	99.228
YCR087C-A_ORF	0.720645	0.294231	0.408288	1.21251	84.7227	99.2693
YGR044C_ORF	0.719847	0.298846	0.415152	1.23881	84.7227	99.2897
YCL035C_ORF	0.719719	0.424615	0.589974	1.2907	84.7227	99.2929
Q0140_ORF	0.718728	0.464231	0.645906	1.32912	84.7227	99.3182
YDR083W_ORF	0.717571	0.39	0.5435	1.26592	84.7227	99.3477
YKL067W_ORF	0.714907	0.328077	0.458908	1.22984	84.7227	99.4155
YGL155W_ORF	0.714755	0.311154	0.435329	1.22427	84.7227	99.4193
YLR221C_ORF	0.714737	0.361923	0.506372	1.24396	84.7227	99.4198
YDL081C_ORF	0.713915	0.401154	0.561907	1.26556	84.7227	99.4407
YNR041C_ORF	0.712924	0.272692	0.382498	1.20846	84.7227	99.4658
YMR010W_ORF	0.710966	0.294615	0.414387	1.21297	84.7227	99.5154
YNL166C_ORF	0.710939	0.390769	0.549653	1.26381	84.7227	99.5161
YMR145C_ORF	0.710607	0.35	0.492537	1.24004	84.7227	99.5245
YMR235C_ORF	0.70928	0.365769	0.515691	1.2487	84.7227	99.5581
YBR171W_ORF	0.70829	0.3	0.423555	1.21514	84.7227	99.5831
YPR043W_OCH__ORF	0.707927	0.380769	0.537865	1.24977	84.7227	99.5923
YHR204W_ORF	0.707126	0.441154	0.623869	1.29039	84.7227	99.6125
YML133C_ORF	0.705861	0.354231	0.501842	1.25134	84.7227	99.6444
YNL147W_ORF	0.70495	0.367308	0.521041	1.24989	84.7227	99.6674
YKL068W-A_ONO_ORF	0.703743	0.297308	0.422466	1.21464	84.7227	99.6978
YDR064W_ORF	0.703269	0.401923	0.571507	1.26282	84.7227	99.7097
YMR130W_ORF	0.701636	0.313462	0.446758	1.22164	84.7227	99.7507
YBR158W_ORF	0.70158	0.293462	0.418286	1.20933	84.7227	99.7521
YPL220W_ORF	0.70079	0.371154	0.529622	1.24986	84.7227	99.772
YLR449W_ORF	0.700771	0.315	0.449505	1.21998	84.7227	99.7724
YDR063W_ORF	0.700148	0.374423	0.534777	1.26251	84.7227	99.7881
YPL093W_ORF	0.699007	0.297308	0.425329	1.21056	84.7227	99.8167
YKL152C_ORF	0.698682	0.4115	0.588966	1.25954	84.7227	99.8248
YML024W_INT_1	0.698084	0.314231	0.450133	1.22373	84.7227	99.8398
YIL039W_ORF	0.697973	0.291923	0.418244	1.20688	84.7227	99.8426
YLR218C_ORF	0.69715	0.327692	0.470045	1.23668	84.7227	99.8631
YOR120W_ORF	0.696384	0.316538	0.454546	1.28887	84.7227	99.8823
YMR171C_ORF	0.695406	0.348558	0.501229	1.24054	84.7227	99.9067
YGR261C_ORF	0.695179	0.316154	0.45478	1.26666	84.7227	99.9124
YAL049C_ORF	0.694685	0.255	0.367073	1.18911	84.7227	99.9247
YOL012C_ORF	0.694054	0.293846	0.423377	1.20807	84.7227	99.9405
YLR363W-A_ORF	0.693282	0.333462	0.48099	1.23737	84.7227	99.9597
YEL017W_ORF	0.691	0.307692	0.445286	1.28534	84.7227	100
YDR038C_ORF	0.689084	0.322885	0.468571	1.25755	84.7227	100
YFL047W_ORF	0.68808	0.313846	0.456119	1.25226	84.7227	100
YDR177W_ORF	0.687723	0.303077	0.440696	1.21373	84.7227	100
YOR016C_ORF	0.686865	0.383846	0.558838	1.25297	84.7227	100
YGR206W_ORF	0.686292	0.300385	0.437692	1.212	84.7227	100
YML124C_ORF	0.684519	0.281154	0.410732	1.20072	84.7227	100
YOR296W_ORF	0.684454	0.25475	0.372195	1.18836	84.7227	100
YDR225W_OCH_DS100_ORF	0.684426	0.369615	0.540037	1.2491	84.7227	100
YKL082C_ORF	0.683903	0.286538	0.418975	1.20548	84.7227	100
YLR245C_ORF	0.683665	0.262692	0.384241	1.19361	84.7227	100
YJR006W_ORF	0.682887	0.246923	0.361587	1.17995	84.7227	100
YDL153C_ORF	0.682343	0.383077	0.561414	1.28218	84.7227	100
YGR036C_ORF	0.681342	0.332308	0.487726	1.22423	84.7227	100
YLR448W_OCH_DS100_ORF	0.681314	0.355385	0.521616	1.23306	84.7227	100
YDR292C_ORF	0.680474	0.297308	0.436913	1.22053	84.7227	100
YPR202W_INT_1	0.680349	0.311538	0.45791	1.22788	84.7227	100
YGR008C_ORF	0.678217	0.351923	0.518894	1.27267	84.7227	100
YBL113C_ORF	0.677703	0.363077	0.535746	1.26585	84.7227	100
YKL006W_INT_1	0.677389	0.374615	0.553028	1.25268	84.7227	100
YOR181W_ORF	0.67727	0.290769	0.429326	1.22194	84.7227	100
YOR154W_ORF	0.676971	0.259188	0.382865	1.19149	84.7227	100
YJL005W_ORF	0.671412	0.385385	0.573991	1.2611	84.7227	100
YBR110W_ORF	0.671348	0.296923	0.442279	1.22501	84.7227	100
YGR244C_ORF	0.671227	0.267692	0.398811	1.19398	84.7227	100
YDR040C_ORF	0.670057	0.353846	0.528083	1.28486	84.7227	100
YKR025W_ORF	0.667194	0.250385	0.37528	1.1933	84.7227	100
YDR154C_ORF	0.666968	0.402692	0.603765	1.3018	84.7227	100
YHR141C_ORF	0.66498	0.377308	0.567397	1.2416	84.7227	100
YPL232W_ORF	0.664912	0.313846	0.472011	1.21597	84.7227	100
YJL062W_ORF	0.664331	0.280385	0.422055	1.22039	84.7227	100
YFL017C_ORF	0.663724	0.316923	0.477492	1.21638	84.7227	100
YPR052C_ORF	0.661614	0.359231	0.542961	1.23775	84.7227	100
YNL101W_ORF	0.661452	0.268462	0.405867	1.19057	84.7227	100
YBR244W_ORF	0.660678	0.295	0.446511	1.20768	84.7227	100
YDR051C_ORF	0.660558	0.271538	0.411074	1.20301	84.7227	100
YIL068C_ORF	0.660108	0.346923	0.525555	1.23993	84.7227	100
YBR004C_ORF	0.659337	0.327692	0.497003	1.22228	84.7227	100
YLR229C_ORF	0.658884	0.365385	0.55455	1.2481	84.7227	100
YKL156W_INT_1	0.65829	0.300769	0.456895	1.20792	84.7227	100
YBR072W_ORF	0.658204	0.397692	0.604208	1.27739	84.7227	100
YBR088C_ORF	0.658115	0.341538	0.518965	1.22709	84.7227	100
Q0115_ORF	0.65789	0.424615	0.64542	1.25357	84.7227	100
YJR016C_ORF	0.6578	0.32	0.48647	1.22266	84.7227	100
YML056C_JXN_EE20_1_ORF	0.656499	0.303077	0.461656	1.20765	84.7227	100
YPR024W_ORF	0.655989	0.338077	0.51537	1.22762	84.7227	100
YJR097W_ORF	0.655909	0.264632	0.403459	1.19169	84.7227	100
YPL090C_INT_1	0.653781	0.273077	0.417689	1.19221	84.7227	100
YLR435W_ORF	0.65358	0.288846	0.441945	1.20872	84.7227	100
YPL115C_ORF	0.652256	0.286197	0.43878	1.19925	84.7227	100
YLR061W_INT_1	0.651274	0.239615	0.367918	1.17262	84.7227	100
YKL096W-A_ORF	0.650361	0.365	0.561227	1.23547	84.7227	100
YKR072C_ORF	0.649403	0.260769	0.401552	1.18609	84.7227	100
YGR142W_ORF	0.649349	0.325769	0.501686	1.22291	84.7227	100
YGL225W_ORF	0.64908	0.353846	0.54515	1.22925	84.7227	100
YBR111W-A_JXN_IE_1_ORF	0.648932	0.371752	0.572868	1.24543	84.7227	100
YJR080C_ORF	0.646434	0.317308	0.490859	1.21485	84.7227	100
YGL126W_ORF	0.646346	0.270897	0.419121	1.21026	84.7227	100
YNR024W_ORF	0.645213	0.331538	0.513844	1.22129	84.7227	100
YIL041W_ORF	0.644623	0.295385	0.458228	1.20608	84.7227	100
SNR70_SNORNA	0.644543	0.525385	0.815127	1.30018	84.7227	100
YFL031W_INT_1	0.641997	0.314615	0.490057	1.23756	84.7227	100
YLR079W_ORF	0.641981	0.319615	0.497858	1.21579	84.7227	100
YBR140C_ORF	0.641845	0.31406	0.489308	1.23985	84.7227	100
YLR264W_OCH__ORF	0.641193	0.326923	0.509867	1.2172	84.7227	100
YKL046C_ORF	0.640906	0.396154	0.618115	1.25705	84.7227	100
YMR142C_ORF	0.640813	0.357692	0.558185	1.22663	84.7227	100
YLR065C_ORF	0.64007	0.232692	0.363542	1.17043	84.7227	100
YOR204W_ORF	0.639512	0.327308	0.511808	1.21614	84.7227	100
YDR210W_ORF	0.639214	0.240385	0.376063	1.17712	84.7227	100
YPL237W_ORF	0.639132	0.335385	0.524751	1.21588	84.7227	100
YPL015C_ORF	0.638632	0.300769	0.470959	1.20727	84.7227	100
YCL005W-A_JXN_EI_2_ORF	0.638419	0.321538	0.503648	1.21564	84.7227	100
YLL006W_ORF	0.638338	0.307692	0.482021	1.21196	84.7227	100
YOR194C_ORF	0.638017	0.235385	0.368932	1.18452	84.7227	100
YIL090W_ORF	0.63781	0.246538	0.386539	1.17707	84.7227	100
YOL057W_ORF	0.635115	0.31044	0.488793	1.21331	84.7227	100
YOR210W_ORF	0.634665	0.282308	0.444814	1.19383	84.7227	100
YNL162W_INT_1	0.633546	0.290769	0.458955	1.19774	84.7227	100
YDR378C_ORF	0.632	0.323385	0.511684	1.22675	84.7227	100
YOR254C_ORF	0.63084	0.246923	0.39142	1.17506	84.7227	100
YJR112W_ORF	0.629791	0.325308	0.516533	1.22523	84.7227	100
YDL070W_ORF	0.629639	0.240769	0.382393	1.17275	84.7227	100
YOR063W_ORF	0.628895	0.374231	0.595061	1.22943	84.7227	100
YBR057C_ORF	0.627255	0.331154	0.527942	1.21559	84.7227	100
YHR005C-A_ORF	0.626949	0.411923	0.657028	1.25254	84.7227	100
YLR340W_ORF	0.626298	0.344231	0.549628	1.22175	84.7227	100
Q0105_INT_4	0.6262	0.327692	0.523303	1.21413	84.7227	100
YBL030C_ORF	0.626009	0.323846	0.517319	1.21248	84.7227	100
YER190W_ORF	0.625993	0.347308	0.55481	1.23732	84.7227	100
YDL236W_ORF	0.624456	0.252692	0.40466	1.17921	84.7227	100
YOR182C_OCH_DS100_ORF	0.624366	0.348846	0.55872	1.2235	84.7227	100
YLR297W_ORF	0.624326	0.492692	0.789159	1.25345	84.7227	100
YMR013W-A_ORF	0.624112	0.52	0.833183	1.34065	84.7227	100
YKR021W_ORF	0.624021	0.247713	0.396962	1.1809	84.7227	100
YMR011W_ORF	0.623994	0.336538	0.53933	1.23012	84.7227	100
YDL075W_INT_1	0.62275	0.366058	0.587808	1.22598	84.7227	100
YIR036C_ORF	0.622624	0.262692	0.421911	1.18748	84.7227	100
YDR284C_ORF	0.622269	0.226538	0.364052	1.1723	84.7227	100
TQ(CUG)M_TRNA	0.622256	0.388846	0.624897	1.23834	84.7227	100
YOR167C_OCH__ORF	0.621674	0.383846	0.61744	1.23752	84.7227	100
YKL063C_ORF	0.621217	0.276538	0.445156	1.19304	84.7227	100
YMR256C_ORF	0.620928	0.269615	0.434213	1.18649	84.7227	100
YJL176C_ORF	0.619168	0.232692	0.375814	1.1704	84.7227	100
YNL185C_ORF	0.618372	0.276923	0.447826	1.1916	84.7227	100
YLR144C_ORF	0.616846	0.236154	0.382841	1.18285	84.7227	100
YDR545W_ORF	0.615893	0.290385	0.471485	1.21662	84.7227	100
YIL018W_INT_1	0.615504	0.259231	0.421168	1.18088	84.7227	100
YDR247W_ORF	0.615469	0.297198	0.48288	1.26284	84.7227	100
YOR198C_ORF	0.615451	0.334615	0.543691	1.21137	84.7227	100
YCR011C_ORF	0.614321	0.326154	0.530917	1.26317	84.7227	100
YFR001W_ORF	0.61425	0.316154	0.514699	1.21415	84.7227	100
YLR088W_ORF	0.613649	0.230385	0.375434	1.1755	84.7227	100
TS(AGA)A_TRNA	0.613534	0.270769	0.441327	1.21183	84.7227	100
YBL091C_ORF	0.613155	0.319615	0.521264	1.20812	84.7227	100
Q0275_ORF	0.613124	0.403846	0.658669	1.23435	84.7227	100
YDL219W_ORF	0.61242	0.285846	0.466748	1.20887	84.7227	100
YCR037C_ORF	0.611722	0.268462	0.438862	1.25657	84.7227	100
YER056C-A_INT_1	0.611624	0.263462	0.430757	1.18218	84.7227	100
YIL159W_ORF	0.611387	0.314423	0.514279	1.29147	84.7227	100
YEL058W_ORF	0.610913	0.352308	0.57669	1.23465	84.7227	100
YDR089W_ORF	0.609374	0.250769	0.41152	1.17561	84.7227	100
YGR157W_ORF	0.609046	0.283846	0.466051	1.19273	84.7227	100
YLR275W_ORF	0.608271	0.235385	0.386973	1.16667	84.7227	100
YDL136W_INT_1	0.607627	0.214658	0.353273	1.15441	84.7227	100
YNL099C_ORF	0.605423	0.241154	0.398323	1.17025	84.7227	100
YLR287C-A_ORF	0.604122	0.281154	0.465392	1.18867	84.7227	100
YJL179W_ORF	0.603682	0.304872	0.505021	1.20061	84.7227	100
YDL207W_ORF	0.603523	0.35	0.579928	1.25306	84.7227	100
YML051W_ORF	0.603438	0.312308	0.517547	1.27097	84.7227	100
YKL053C-A_ORF	0.603023	0.376538	0.624419	1.24354	84.7227	100
YDR497C_ORF	0.600589	0.303462	0.505273	1.20278	84.7227	100
YLL035W_ORF	0.598735	0.271624	0.453663	1.18388	84.7227	100
YOR319W_ORF	0.597947	0.261769	0.43778	1.19395	84.7227	100
IGX_YK_270281C	0.596298	0.327692	0.549545	1.25839	84.7227	100
YIL140W_ORF	0.596092	0.298462	0.500697	1.22161	84.7227	100
YDL205C_ORF	0.595504	0.221538	0.372019	1.15814	84.7227	100
YDL110C_ORF	0.595394	0.29	0.487073	1.27793	84.7227	100
YML130C_ORF	0.594762	0.274231	0.461076	1.20198	84.7227	100
YOL130W_ORF	0.594717	0.255385	0.429422	1.17681	84.7227	100
YGR286C_ORF	0.594075	0.326923	0.550306	1.21228	84.7227	100
YKL040C_ORF	0.592682	0.264231	0.445822	1.18027	84.7227	100
YGR163W_ORF	0.591886	0.197692	0.334004	1.14338	84.7227	100
YDL061C_ORF	0.591382	0.29	0.490377	1.19305	84.7227	100
YKL012W_ORF	0.591062	0.25	0.422968	1.18082	84.7227	100
YFR033C_ORF	0.59008	0.23	0.389778	1.16142	84.7227	100
YOR107W_ORF	0.58904	0.293885	0.498921	1.25556	84.7227	100
YBR003W_ORF	0.588979	0.320865	0.544783	1.23798	84.7227	100
YFR015C_ORF	0.588621	0.286923	0.487449	1.19043	84.7227	100
SNR78_SNORNA	0.588543	0.347692	0.590768	1.21363	84.7227	100
SNR8_SNORNA	0.587557	0.511538	0.870619	1.29644	84.7227	100
YOR142W_ORF	0.587546	0.267692	0.455611	1.18026	84.7227	100
YCR021C_ORF	0.58699	0.232692	0.396416	1.17031	84.7227	100
SNR49_SNORNA	0.586695	0.625385	1.06594	1.26791	84.7227	100
YGL207W_ORF	0.586419	0.286154	0.487968	1.21674	84.7227	100
YPR188C_ORF	0.585055	0.273462	0.467411	1.18476	84.7227	100
IGX_YJ_249548W	0.584492	0.243413	0.416453	1.17923	84.7227	100
YBR215W_ORF	0.584374	0.229231	0.392267	1.16248	84.7227	100
YHR061C_ORF	0.584321	0.26	0.444961	1.18746	84.7227	100
YDR461W_ORF	0.581087	0.346538	0.596363	1.21581	84.7227	100
YJR099W_ORF	0.579536	0.219598	0.378921	1.15581	84.7227	100
YPR022C_ORF	0.579503	0.221376	0.38201	1.15609	84.7227	100
YKL106W_ORF	0.577925	0.203846	0.352721	1.1469	84.7227	100
YCL057W_ORF	0.577447	0.223846	0.387648	1.15926	84.7227	100
YML063W_ORF	0.577399	0.333077	0.576857	1.19846	84.7227	100
YKR046C_ORF	0.57703	0.252802	0.438109	1.17499	84.7227	100
YBR233W-A_ORF	0.576575	0.460192	0.798148	1.23839	84.7227	100
YDR067C_ORF	0.576443	0.259846	0.450775	1.18089	84.7227	100
YGR148C_ORF	0.574731	0.331923	0.577528	1.19698	84.7227	100
YNL336W_ORF	0.574647	0.246923	0.429695	1.17396	84.7227	100
YML103C_ORF	0.574455	0.29	0.504826	1.20637	84.7227	100
YPL234C_ORF	0.574239	0.309615	0.539175	1.18822	84.7227	100
YNL216W_ORF	0.573953	0.263077	0.45836	1.20173	84.7227	100
YPR138C_ORF	0.572586	0.271385	0.473963	1.18814	84.7227	100
YOL127W_INT_1	0.571732	0.285308	0.499023	1.1845	84.7227	100
YJR067C_ORF	0.57151	0.228162	0.399227	1.16141	84.7227	100
YJL172W_ORF	0.571389	0.372308	0.651584	1.21854	84.7227	100
YJR054W_ORF	0.571126	0.303462	0.531339	1.19602	84.7227	100
YPL079W_OCH_DS100_ORF	0.569978	0.312308	0.54793	1.20071	84.7227	100
YPL058C_ORF	0.56934	0.311154	0.546517	1.19864	84.7227	100
YNL112W_INT_1	0.568731	0.245385	0.43146	1.16902	84.7227	100
YKL006W_ORF	0.568569	0.321923	0.566198	1.19952	84.7227	100
YAR008W_ORF	0.568522	0.3	0.527684	1.20205	84.7227	100
YBR078W_ORF	0.568221	0.339231	0.597005	1.20439	84.7227	100
YMR220W_ORF	0.568095	0.23	0.404862	1.16008	84.7227	100
YNL021W_ORF	0.56788	0.206154	0.363023	1.14679	84.7227	100
YGR145W_ORF	0.56755	0.233462	0.41135	1.17451	84.7227	100
YFR049W_ORF	0.567351	0.255769	0.450813	1.1749	84.7227	100
YHR073W_ORF	0.566998	0.315	0.555557	1.19014	84.7227	100
YJR064W_ORF	0.566405	0.261154	0.461073	1.17459	84.7227	100
YBR111W-A_ONO_ORF	0.566306	0.283462	0.500545	1.19098	84.7227	100
Q0055_INT_1	0.565447	0.336154	0.594492	1.20775	84.7227	100
YPL069C_ORF	0.564537	0.24265	0.429821	1.17584	84.7227	100
YOR285W_ORF	0.562863	0.29	0.515223	1.18896	84.7227	100
YLR034C_ORF	0.562462	0.285769	0.508069	1.19012	84.7227	100
YBR026C_ORF	0.561218	0.237692	0.423529	1.18141	84.7227	100
YPL274W_ORF	0.561216	0.243462	0.43381	1.16857	84.7227	100
YGL213C_ORF	0.5603	0.272308	0.486003	1.18072	84.7227	100
YGR118W_ORF	0.559988	0.278462	0.497263	1.1798	84.7227	100
YOR143C_ORF	0.559952	0.426923	0.762428	1.15184	84.7227	100
YCL014W_ORF	0.559427	0.383654	0.685798	1.31015	84.7227	100
IGR_CHR08:(312646..313497)_734	0.55877	0.304231	0.544465	1.20606	84.7227	100
YKR067W_ORF	0.55846	0.233846	0.418734	1.18919	84.7227	100
YOR377W_ORF	0.558446	0.262308	0.46971	1.17485	84.7227	100
YMR166C_ORF	0.557862	0.250385	0.448829	1.19303	84.7227	100
YDL123W_ORF	0.557622	0.236538	0.424191	1.16488	84.7227	100
IGR_CHR05:(COMPLEMENT(64205..64373))_12	0.556883	0.235385	0.422682	1.16606	84.7227	100
YFR047C_ORF	0.555227	0.211154	0.380302	1.1523	84.7227	100
YLR134W_ORF	0.55487	0.398034	0.717347	1.19676	84.7227	100
YER126C_ORF	0.554699	0.268077	0.483283	1.17463	84.7227	100
YGL112C_ORF	0.554451	0.236154	0.425924	1.16475	84.7227	100
YNL307C_ORF	0.554403	0.298846	0.539042	1.18849	84.7227	100
YNL044W_ORF	0.554194	0.273462	0.49344	1.20302	84.7227	100
YMR241W_ORF	0.553867	0.256154	0.462482	1.17282	84.7227	100
YAL019W_ORF	0.551811	0.36	0.652397	1.25313	84.7227	100
YGL135W_ORF	0.551454	0.275769	0.500077	1.17707	84.7227	100
YGR078C_ORF	0.551296	0.268077	0.486267	1.17423	84.7227	100
YOR396W_ORF	0.551	0.285385	0.51794	1.18563	84.7227	100
YDL164C_ORF	0.55054	0.264615	0.480647	1.1982	84.7227	100
TM(CAU)D_TRNA	0.550196	0.371603	0.6754	1.21472	84.7227	100
YNL153C_ORF	0.550176	0.254231	0.46209	1.19544	84.7227	100
YML121W_ORF	0.550147	0.293077	0.532725	1.18303	84.7227	100
YIL133C_INT_1	0.549161	0.233462	0.425124	1.17454	84.7227	100
YPR143W_ORF	0.549117	0.266154	0.484695	1.17208	84.7227	100
YOR209C_ORF	0.548327	0.250385	0.456634	1.1729	84.7227	100
YJL139C_ORF	0.547953	0.292009	0.532908	1.17915	84.7227	100
YJL115W_ORF	0.547174	0.329231	0.601693	1.20045	84.7227	100
SNR32_SNORNA	0.546888	0.650769	1.18995	1.22659	84.7227	100
YBR089C-A_ORF	0.546508	0.277692	0.508121	1.17657	84.7227	100
YKR028W_ORF	0.546332	0.218846	0.400573	1.15684	84.7227	100
YOR369C_ORF	0.545823	0.295	0.540469	1.18133	84.7227	100
YMR230W_ORF	0.54513	0.311538	0.571493	1.17807	84.7227	100
YGR167W_ORF	0.544331	0.246923	0.453626	1.16608	84.7227	100
YKR048C_ORF	0.543367	0.27	0.496901	1.17051	84.7227	100
YGL114W_ORF	0.541892	0.300769	0.555035	1.18519	84.7227	100
YIL127C_ORF	0.541137	0.258846	0.478337	1.1889	84.7227	100
YIL085C_ORF	0.540012	0.232038	0.429691	1.15874	84.7227	100
YHR045W_ORF	0.539703	0.246923	0.457516	1.18406	84.7227	100
YPR089W_ORF	0.539414	0.323846	0.600367	1.19906	84.7227	100
YBR166C_ORF	0.539206	0.257949	0.478387	1.18212	84.7227	100
YHR077C_ORF	0.538989	0.263462	0.488807	1.17114	84.7227	100
YNL052W_ORF	0.538822	0.240385	0.44613	1.16388	84.7227	100
YGL150C_ORF	0.538343	0.263889	0.490187	1.20769	84.7227	100
YOR122C_INT_1	0.536703	0.231654	0.431624	1.17619	84.7227	100
YDR248C_ORF	0.536133	0.199231	0.371607	1.14731	84.7227	100
YDL027C_ORF	0.535869	0.210769	0.393322	1.14923	84.7227	100
YNL259C_ORF	0.535597	0.328504	0.613343	1.19452	84.7227	100
YDL168W_ORF	0.535044	0.259231	0.484504	1.18421	84.7227	100
YAL031C_ORF	0.534431	0.287436	0.537836	1.18672	84.7227	100
YGR101W_ORF	0.534201	0.265	0.496068	1.17258	84.7227	100
YNL141W_ORF	0.534158	0.308077	0.576752	1.18219	84.7227	100
YPR028W_INT_1	0.532849	0.243654	0.457266	1.16297	84.7227	100
SNR40_SNORNA	0.532424	0.284231	0.533843	1.2005	84.7227	100
YBR143C_ORF	0.532331	0.277308	0.520931	1.17288	84.7227	100
YHR050W_ORF	0.53197	0.218077	0.409942	1.1611	84.7227	100
YIL116W_ORF	0.531926	0.265	0.498189	1.172	84.7227	100
YOR020C_ORF	0.531807	0.277308	0.521445	1.17262	84.7227	100
YOR132W_ORF	0.531591	0.235	0.442069	1.15632	84.7227	100
YHR037W_ORF	0.531486	0.223846	0.42117	1.16449	84.7227	100
YMR110C_ORF	0.530957	0.283846	0.534594	1.17552	84.7227	100
YGR205W_ORF	0.530788	0.232308	0.437665	1.15725	84.7227	100
YJL060W_ORF	0.530398	0.274615	0.517753	1.17424	84.7227	100
YEL074W_ORF	0.529839	0.290385	0.548062	1.1809	84.7227	100
YIL069C_OCH_DS100_ORF	0.529317	0.288077	0.544243	1.20343	84.7227	100
YBR290W_ORF	0.52889	0.235	0.444327	1.18419	84.7227	100
YHR039C-A_ORF	0.528404	0.300769	0.569203	1.17923	84.7227	100
YGL204C_ORF	0.528274	0.280598	0.53116	1.17335	84.7227	100
YJR072C_ORF	0.528023	0.225	0.426118	1.15343	84.7227	100
YMR255W_ORF	0.526671	0.219615	0.416988	1.15006	84.7227	100
YDR270W_ORF	0.526535	0.341538	0.648652	1.20104	84.7227	100
YLR265C_ORF	0.526099	0.235846	0.448293	1.15797	84.7227	100
YLR038C_ORF	0.524822	0.279615	0.532781	1.17154	84.7227	100
YDL165W_ORF	0.522836	0.227692	0.435495	1.17469	84.7227	100
YJL095W_ORF	0.522637	0.240529	0.460222	1.16083	84.7227	100
YLR083C_ORF	0.521614	0.281923	0.540482	1.17722	84.7227	100
YGL226W_ORF	0.521035	0.291923	0.560276	1.19086	84.7227	100
YDR062W_ORF	0.520357	0.250769	0.481918	1.16154	84.7227	100
YLR009W_ORF	0.519214	0.252692	0.486683	1.16134	84.7227	100
YHR199C_ORF	0.518745	0.225297	0.434312	1.15119	84.7227	100
YGR173W_ORF	0.516885	0.207692	0.401816	1.14254	84.7227	100
YGR192C_OCH_DS100_ORF	0.515379	0.393385	0.763293	1.14316	84.7227	100
YIL021W_ORF	0.515071	0.171154	0.332292	1.12307	84.7227	100
YJR056C_ORF	0.515033	0.246923	0.479432	1.15843	84.7227	100
YDR152W_ORF	0.514761	0.246923	0.479685	1.16057	84.7227	100
YDL178W_ORF	0.514691	0.246538	0.479003	1.16718	84.7227	100
YOR232W_ORF	0.514454	0.255385	0.496418	1.15903	84.7227	100
YDR363W-A_ORF	0.514003	0.278077	0.541002	1.17362	84.7227	100
YML001W_ORF	0.513686	0.255	0.496412	1.17623	84.7227	100
YGR215W_ORF	0.513559	0.276154	0.537726	1.17336	84.7227	100
YHR053C_OCH__ORF	0.513264	0.289231	0.563513	1.17386	84.7227	100
YGR028W_ORF	0.513213	0.230128	0.448406	1.15998	84.7227	100
YLR336C_ORF	0.512876	0.223413	0.435609	1.15112	84.7227	100
YDL173W_ORF	0.51085	0.233077	0.456253	1.15451	84.7227	100
YKR007W_ORF	0.51052	0.232692	0.455795	1.15222	84.7227	100
TT(UGU)G1_TRNA	0.510387	0.277308	0.543328	1.18123	84.7227	100
YGR262C_ORF	0.510307	0.284231	0.55698	1.19272	84.7227	100
YGR125W_ORF	0.510156	0.225846	0.4427	1.17751	84.7227	100
YFR039C_ORF	0.509823	0.279615	0.548455	1.17196	84.7227	100
YDL008W_ORF	0.509467	0.207308	0.406911	1.15033	84.7227	100
YFL002C_ORF	0.508882	0.226154	0.444413	1.15346	84.7227	100
YML016C_ORF	0.508542	0.226538	0.445467	1.15347	84.7227	100
YBR009C_ORF	0.508131	0.278462	0.548011	1.16409	84.7227	100
YKR062W_ORF	0.50787	0.228846	0.4506	1.15063	84.7227	100
YDR348C_ORF	0.507097	0.270769	0.533959	1.18366	84.7227	100
YBR249C_ORF	0.505716	0.265385	0.52477	1.16268	84.7227	100
YGL048C_ORF	0.505702	0.225385	0.445686	1.15259	84.7227	100
YIR010W_ORF	0.50536	0.198846	0.393475	1.14287	84.7227	100
YKR087C_ORF	0.504482	0.174615	0.346128	1.12375	84.7227	100
YOL039W_ORF	0.504031	0.276923	0.549416	1.16173	84.7227	100
YJR040W_ORF	0.50358	0.215	0.426943	1.16203	84.7227	100
YNR029C_ORF	0.50311	0.204231	0.405936	1.14967	84.7227	100
YFR019W_ORF	0.502765	0.294172	0.585108	1.20255	84.7227	100
YBR169C_ORF	0.502586	0.31	0.61681	1.19502	84.7227	100
YNL108C_ORF	0.501729	0.221923	0.442317	1.14868	84.7227	100
YHR219W_ORF	0.501333	0.263077	0.524755	1.17048	84.7227	100
YMR123W_ORF	0.501264	0.293462	0.585443	1.17114	84.7227	100
YKR057W_INT_1	0.500669	0.319231	0.637608	1.18784	84.7227	100
YNL002C_ORF	0.500338	0.245769	0.491206	1.15412	84.7227	100
YNL015W_ORF	0.499616	0.246154	0.492686	1.16238	84.7227	100
YER172C_ORF	0.498365	0.261538	0.524793	1.18569	84.7227	100
YDR267C_ORF	0.497314	0.215	0.432322	1.15971	84.7227	100
YHR053C_ORF	0.49609	0.259231	0.522548	1.1609	84.7227	100
YPR101W_ORF	0.495732	0.205385	0.414305	1.13886	84.7227	100
YFL045C_ORF	0.495177	0.299615	0.605068	1.20922	84.7227	100
YFR037C_ORF	0.493875	0.213846	0.432996	1.14497	84.7227	100
YPL254W_ORF	0.49372	0.234615	0.475199	1.15975	84.7227	100
YGL031C_ORF	0.4921	0.251962	0.512012	1.15507	84.7227	100
YGL194C_ORF	0.492083	0.213846	0.434574	1.14495	84.7227	100
YPL245W_ORF	0.491691	0.197692	0.402066	1.13414	84.7227	100
YLR305C_ORF	0.491516	0.276923	0.563406	1.18758	84.7227	100
YPL206C_ORF	0.491411	0.228462	0.464909	1.14566	84.7227	100
YFL023W_ORF	0.491367	0.271378	0.552292	1.18474	84.7227	100
YML057C-A_ORF	0.490941	0.273846	0.557798	1.15526	84.7227	100
YHR054C_ORF	0.490854	0.22	0.448198	1.14237	84.7227	100
IGR_CHR12:(364506..364831)_227	0.490664	0.183462	0.373904	1.12757	84.7227	100
YOR131C_ORF	0.49031	0.295	0.60166	1.16115	84.7227	100
Q0065_INT_2	0.490122	0.264615	0.539897	1.15857	84.7227	100
YPL252C_ORF	0.490039	0.202692	0.413625	1.13695	84.7227	100
YAL058W_ORF	0.48946	0.190769	0.389754	1.15168	84.7227	100
YNR032C-A_ORF	0.48934	0.287308	0.587134	1.15984	84.7227	100
YPR107C_ORF	0.488551	0.198718	0.40675	1.13832	84.7227	100
YMR134W_ORF	0.488523	0.256923	0.525918	1.16126	84.7227	100
YDL130W_ORF	0.488446	0.275769	0.564585	1.15913	84.7227	100
YGL242C_ORF	0.488247	0.186538	0.382058	1.13212	84.7227	100
YMR188C_ORF	0.488082	0.19	0.389279	1.13051	84.7227	100
YMR054W_ORF	0.487277	0.242088	0.496818	1.16567	84.7227	100
YLR290C_ORF	0.486213	0.218846	0.450103	1.14289	84.7227	100
YLR147C_ORF	0.485895	0.26	0.535095	1.15649	84.7227	100
YFR003C_ORF	0.485755	0.245385	0.505161	1.15193	84.7227	100
YER094C_ORF	0.485644	0.259615	0.53458	1.15354	84.7227	100
Q0055_ORF	0.485295	0.237692	0.489789	1.17324	84.7227	100
YPR178W_ORF	0.484178	0.204043	0.421421	1.15755	84.7227	100
YDR276C_ORF	0.483468	0.243846	0.504369	1.14547	84.7227	100
YPL129W_ORF	0.480393	0.216538	0.450753	1.14434	84.7227	100
YNL209W_ORF	0.480249	0.281538	0.586235	1.15388	84.7227	100
YCR033W_ORF	0.479924	0.174471	0.363539	1.12529	84.7227	100
YPR132W_INT_1	0.477374	0.205385	0.430238	1.13803	84.7227	100
YJR050W_ORF	0.476838	0.197692	0.41459	1.13208	84.7227	100
YEL013W_ORF	0.476234	0.186154	0.390887	1.12779	84.7227	100
YBR111C_ORF	0.475804	0.234615	0.493092	1.14463	84.7227	100
YGR210C_ORF	0.475246	0.166154	0.349616	1.11886	84.7227	100
YGL025C_ORF	0.475185	0.228462	0.480784	1.15968	84.7227	100
YOR383C_OCH__ORF	0.475092	0.260769	0.548882	1.15874	84.7227	100
YJR034W_ORF	0.474679	0.316808	0.667414	1.16364	84.7227	100
YAL025C_ORF	0.474536	0.188462	0.397149	1.12809	84.7227	100
YOR123C_ORF	0.474345	0.191538	0.403796	1.13023	84.7227	100
YLR244C_ORF	0.474264	0.226538	0.477663	1.16103	84.7227	100
YDL053C_ORF	0.4742	0.231154	0.487461	1.14927	84.7227	100
YIL162W_ORF	0.474087	0.185385	0.391035	1.13124	84.7227	100
YOL105C_ORF	0.473734	0.177938	0.375607	1.12666	84.7227	100
YDR465C_ORF	0.473412	0.203846	0.430589	1.13265	84.7227	100
YLR272C_ORF	0.472472	0.242885	0.514072	1.16785	84.7227	100
YLR023C_ORF	0.471724	0.273846	0.580522	1.15409	84.7227	100
YIR003W_ORF	0.471545	0.241154	0.511413	1.16819	84.7227	100
YJR057W_ORF	0.471384	0.189231	0.401437	1.12772	84.7227	100
YDL224C_ORF	0.47082	0.232308	0.493411	1.14751	84.7227	100
Q0130_ORF	0.470381	0.204231	0.434181	1.13994	84.7227	100
YPR100W_ORF	0.470187	0.241538	0.513707	1.14604	84.7227	100
YIL147C_ORF	0.469925	0.229615	0.488622	1.15339	84.7227	100
YIL019W_ORF	0.469469	0.215769	0.459603	1.15192	84.7227	100
YKR002W_ORF	0.46936	0.239231	0.509696	1.19256	84.7227	100
YCL036W_ORF	0.468972	0.195769	0.417443	1.14306	84.7227	100
YGL103W_INT_1	0.468961	0.243462	0.51915	1.15408	84.7227	100
YHL033C_ORF	0.468523	0.239231	0.510606	1.14344	84.7227	100
YLL028W_ORF	0.468359	0.268077	0.572375	1.1644	84.7227	100
YPR147C_ORF	0.467785	0.183462	0.392192	1.13289	84.7227	100
YIL052C_ORF	0.467739	0.207308	0.443212	1.14166	84.7227	100
YER102W_ORF	0.467704	0.232692	0.497521	1.14376	84.7227	100
YDL092W_ORF	0.467682	0.207308	0.443267	1.14898	84.7227	100
YAR027W_ORF	0.466548	0.193846	0.41549	1.13076	84.7227	100
YDL217C_ORF	0.466481	0.215	0.460898	1.16276	84.7227	100
YGR267C_ORF	0.46648	0.205	0.439462	1.13413	84.7227	100
YDL080C_ORF	0.46541	0.271154	0.582613	1.14171	84.7227	100
YEL025C_ORF	0.465119	0.232991	0.500929	1.14324	84.7227	100
YJR076C_ORF	0.463805	0.174231	0.375655	1.11999	84.7227	100
YML132W_ORF	0.463662	0.178077	0.384066	1.12175	84.7227	100
YML038C_ORF	0.463503	0.238077	0.513647	1.14779	84.7227	100
YPR165W_ORF	0.463348	0.236923	0.511329	1.14634	84.7227	100
YLR357W_ORF	0.463305	0.186538	0.402626	1.14316	84.7227	100
YPL075W_ORF	0.463008	0.23	0.496751	1.14237	84.7227	100
YML055W_ORF	0.462822	0.222385	0.480498	1.13844	84.7227	100
YNL081C_ORF	0.462786	0.247692	0.53522	1.15033	84.7227	100
YOL142W_ORF	0.46274	0.170385	0.368208	1.12096	84.7227	100
YBL068W_ORF	0.462359	0.230769	0.499113	1.13966	84.7227	100
YDR337W_ORF	0.462259	0.171154	0.370255	1.12504	84.7227	100
YIR011C_ORF	0.462254	0.221154	0.478425	1.14678	84.7227	100
YBL027W_OCH_DS100_ORF	0.461976	0.223462	0.483708	1.13662	84.7227	100
YLR390W_ORF	0.461297	0.237308	0.514436	1.14964	84.7227	100
YLR050C_ORF	0.460414	0.179615	0.390117	1.12189	84.7227	100
IGR_CHR15:(758078..758288)_131	0.460308	0.228462	0.496323	1.14269	84.7227	100
YMR152W_ORF	0.459947	0.171154	0.372116	1.11772	84.7227	100
YMR204C_ORF	0.459259	0.1785	0.38867	1.12172	84.7227	100
YOL056W_ORF	0.458659	0.192692	0.420121	1.12717	84.7227	100
YOR061W_ORF	0.457873	0.205	0.447722	1.15623	84.7227	100
Q0085_ORF	0.456909	0.306923	0.671738	1.1502	84.7227	100
YDR375C_ORF	0.456764	0.196538	0.430284	1.1292	84.7227	100
REP1_2UM	0.45666	0.211923	0.464072	1.13572	84.7227	100
YNL219C_ORF	0.456371	0.165769	0.363234	1.11498	84.7227	100
YLR371W_ORF	0.456039	0.351282	0.770289	1.15199	84.7227	100
YDR260C_ORF	0.456012	0.205385	0.450393	1.13098	84.7227	100
YMR282C_ORF	0.455955	0.195769	0.42936	1.12744	84.7227	100
YJL138C_OCH_DS100_ORF	0.455818	0.285385	0.626093	1.15045	84.7227	100
YPR088C_ORF	0.455656	0.246923	0.541906	1.14156	84.7227	100
TX(XXX)D_TRNA	0.455158	0.33	0.725022	1.16666	84.7227	100
YCL010C_ORF	0.453302	0.242692	0.535388	1.15104	84.7227	100
YDL179W_ORF	0.453219	0.242308	0.534637	1.15515	84.7227	100
YNL026W_ORF	0.453116	0.237692	0.524573	1.13874	84.7227	100
YPR182W_ORF	0.452997	0.176231	0.389033	1.12458	84.7227	100
YHR161C_ORF	0.452302	0.268077	0.592695	1.20374	84.7227	100
RUF3_NCR	0.451682	0.307692	0.681214	1.18171	84.7227	100
SNR61_SNORNA	0.451598	0.285385	0.631944	1.31979	84.7227	100
IGR_CHR15:(33182..33335)_12	0.450593	0.291538	0.647011	1.34227	84.7227	100
YKL137W_ORF	0.45056	0.222692	0.494257	1.13987	84.7227	100
YER117W_INT_1	0.450506	0.198462	0.440531	1.12977	84.7227	100
YPL094C_ORF	0.450017	0.183846	0.408531	1.12206	84.7227	100
IGR_CHR07:(549469..550469)_437	0.449853	0.245769	0.546332	1.1448	84.7227	100
YNL149C_ORF	0.449767	0.204231	0.454081	1.13634	84.7227	100
YLR319C_ORF	0.449633	0.351231	0.78115	1.09682	84.7227	100
YMR313C_ORF	0.449209	0.18806	0.418646	1.12442	84.7227	100
Q0255_OCH__ORF	0.449207	0.284017	0.632263	1.13751	84.7227	100
YGL198W_ORF	0.449171	0.196538	0.437558	1.12857	84.7227	100
YIL133C_ORF	0.44895	0.220769	0.491745	1.1346	84.7227	100
D_2UM	0.448056	0.201154	0.448948	1.13225	84.7227	100
YDR447C_ORF	0.447668	0.201154	0.449337	1.12935	84.7227	100
YLR292C_ORF	0.447661	0.221923	0.495739	1.13303	84.7227	100
YHR074W_ORF	0.447652	0.197692	0.44162	1.1298	84.7227	100
YLR063W_ORF	0.447187	0.192026	0.429408	1.12942	84.7227	100
YGL196W_ORF	0.445097	0.169615	0.381075	1.11565	84.7227	100
YDR006C_ORF	0.445042	0.298846	0.671501	1.17165	84.7227	100
RUF1_NCR	0.444966	0.350385	0.78744	1.14123	84.7227	100
YMR194W_INT_1	0.444396	0.247692	0.557369	1.1418	84.7227	100
YDR316W_ORF	0.443706	0.194615	0.438613	1.12915	84.7227	100
YLR294C_ORF	0.443688	0.250385	0.564326	1.19246	84.7227	100
YDL065C_ORF	0.443573	0.240385	0.541928	1.15275	84.7227	100
SNR14_SNRNA	0.443569	0.400385	0.902644	1.13445	84.7227	100
YDR075W_ORF	0.443559	0.214269	0.483069	1.13516	84.7227	100
YKL004W_ORF	0.443297	0.256154	0.577837	1.14977	84.7227	100
YLR226W_ORF	0.442921	0.155385	0.350818	1.11834	84.7227	100
YLR405W_ORF	0.44236	0.172692	0.390388	1.12261	84.7227	100
YMR148W_ORF	0.441753	0.211154	0.477991	1.13206	84.7227	100
YBR207W_ORF	0.441665	0.273462	0.61916	1.15749	84.7227	100
YNL292W_ORF	0.441479	0.200385	0.453894	1.12846	84.7227	100
YLL023C_ORF	0.440891	0.216923	0.492011	1.15056	84.7227	100
YJL079C_ORF	0.440148	0.218077	0.495463	1.14379	84.7227	100
YFR018C_ORF	0.439559	0.179731	0.408889	1.11985	84.7227	100
YKL126W_ORF	0.439541	0.186538	0.424394	1.13441	84.7227	100
YER144C_ORF	0.439109	0.225	0.512401	1.13568	84.7227	100
YFR005C_ORF	0.438833	0.215769	0.491688	1.13516	84.7227	100
YPL184C_ORF	0.438517	0.176154	0.401704	1.12134	84.7227	100
YPR133W-A_ORF	0.438443	0.225385	0.514057	1.13223	84.7227	100
YIL047C_ORF	0.437461	0.263077	0.601372	1.14114	84.7227	100
SNR5_SNORNA	0.436728	0.368462	0.843687	1.16156	97.3332	100
YGL186C_ORF	0.436561	0.216923	0.496891	1.14157	97.3332	100
YNL323W_ORF	0.436421	0.175	0.400989	1.1171	97.3332	100
YPR043W_ORF	0.435973	0.197308	0.452568	1.12442	97.3332	100
YIL027C_ORF	0.435815	0.224231	0.514509	1.13364	97.3332	100
YDL084W_ORF	0.435543	0.234615	0.538674	1.13604	97.3332	100
YDR518W_ORF	0.434755	0.168462	0.387486	1.11451	97.3332	100
YJR142W_ORF	0.434367	0.192404	0.442952	1.12336	97.3332	100
NME1_NCR	0.433651	0.456538	1.05278	1.11108	97.3332	100
YDR007W_ORF	0.43362	0.190769	0.439946	1.12971	97.3332	100
YDR275W_ORF	0.432884	0.243462	0.562418	1.13816	97.3332	100
YKR071C_ORF	0.432534	0.210385	0.486401	1.12559	97.3332	100
SNR73_SNORNA	0.432167	0.307692	0.711976	1.2051	97.3332	100
YBL067C_ORF	0.431703	0.216154	0.5007	1.1298	97.3332	100
YOL109W_ORF	0.431498	0.351538	0.814692	1.14094	97.3332	100
YHL048W_ORF	0.430673	0.193462	0.449207	1.12859	97.3332	100
YHR147C_ORF	0.430497	0.142615	0.331281	1.10003	97.3332	100
YER071C_ORF	0.430449	0.219615	0.510201	1.13484	97.3332	100
YML024W_ORF	0.430003	0.199615	0.464219	1.12569	97.3332	100
YML081W_ORF	0.429951	0.210288	0.489099	1.12889	97.3332	100
YHR128W_ORF	0.429876	0.220385	0.51267	1.15099	97.3332	100
YOL101C_ORF	0.429755	0.189692	0.441396	1.13874	97.3332	100
YDL143W_ORF	0.428736	0.178846	0.417148	1.12471	97.3332	100
YOR311C_ORF	0.427554	0.202692	0.474074	1.12531	97.3332	100
YER112W_ORF	0.427459	0.198077	0.463383	1.12209	97.3332	100
YER016W_ORF	0.426911	0.189615	0.444157	1.13245	97.3332	100
YLR048W_OCH__ORF	0.426816	0.233077	0.546083	1.12798	97.3332	100
YOL071W_ORF	0.426701	0.218077	0.511077	1.13396	97.3332	100
YJR058C_ORF	0.426295	0.204231	0.479083	1.12318	97.3332	100
YPL052W_ORF	0.425338	0.183538	0.431512	1.12448	97.3332	100
YLR049C_ORF	0.424979	0.225	0.529438	1.15213	97.3332	100
YKL216W_ORF	0.424874	0.205	0.482496	1.13281	97.3332	100
IGR_CHR09:(COMPLEMENT(355842..356004))_77	0.424534	0.22	0.518215	1.13067	97.3332	100
YAL017W_ORF	0.424018	0.269231	0.634952	1.15975	97.3332	100
YNL010W_ORF	0.423908	0.276923	0.653263	1.14184	97.3332	100
YBL040C_ORF	0.423809	0.155	0.365731	1.10805	97.3332	100
RPR1_NCR	0.4237	0.385692	0.910296	1.13609	97.3332	100
YOL043C_ORF	0.423644	0.222991	0.526365	1.12213	97.3332	100
YOR015W_ORF	0.423491	0.222308	0.524941	1.13104	97.3332	100
YML009W-B_ORF	0.423445	0.304231	0.718466	1.12405	97.3332	100
YOR229W_ORF	0.423333	0.213462	0.504241	1.12726	97.3332	100
YKR036C_ORF	0.42233	0.187692	0.444421	1.12565	97.3332	100
YLR367W_JXN_EE20_1_ORF	0.421994	0.246154	0.583311	1.15918	97.3332	100
YCR097W_ORF	0.421937	0.188846	0.447569	1.12156	97.3332	100
YGR082W_ORF	0.421721	0.198462	0.470599	1.14578	97.3332	100
YGL228W_ORF	0.421415	0.205385	0.487369	1.12721	97.3332	100
YDR011W_ORF	0.421236	0.283077	0.672014	1.11252	97.3332	100
YGL062W_ORF	0.421075	0.174615	0.414689	1.11837	97.3332	100
YDL083C_ORF	0.420378	0.216538	0.515105	1.13797	97.3332	100
YGL123W_ORF	0.420039	0.204231	0.486219	1.12297	97.3332	100
YDR456W_ORF	0.419614	0.236923	0.564622	1.14227	97.3332	100
YPR199C_ORF	0.419608	0.178077	0.424389	1.11581	97.3332	100
YNL100W_ORF	0.419174	0.168846	0.402806	1.11504	97.3332	100
YGL044C_ORF	0.418914	0.150385	0.358987	1.10325	97.3332	100
YER055C_ORF	0.418874	0.236923	0.565619	1.12866	97.3332	100
YLR360W_ORF	0.418413	0.172308	0.411812	1.11635	97.3332	100
YKL087C_ORF	0.418145	0.136923	0.327454	1.09682	97.3332	100
IGX_YC_210345C	0.417132	0.178846	0.428752	1.12374	97.3332	100
YOL116W_ORF	0.41701	0.178923	0.429062	1.12442	97.3332	100
YOR096W_INT_1	0.416969	0.231538	0.555289	1.12747	97.3332	100
YOR235W_ORF	0.416316	0.321154	0.771419	1.1089	97.3332	100
YLR264W_ORF	0.416171	0.188462	0.452846	1.11734	97.3332	100
YBL026W_JXN_EE20_1_ORF	0.416155	0.177404	0.426292	1.11929	97.3332	100
YDR196C_ORF	0.415658	0.179231	0.431198	1.11902	97.3332	100
YOR381W_ORF	0.415276	0.179231	0.431594	1.11451	97.3332	100
YHL030W_ORF	0.415072	0.231319	0.557298	1.19236	97.3332	100
YGR001C_ORF	0.414967	0.19	0.457867	1.12098	97.3332	100
YDL201W_ORF	0.414651	0.186538	0.449869	1.12196	97.3332	100
YHR143W-A_ORF	0.414278	0.188077	0.453987	1.11972	97.3332	100
YGR170W_ORF	0.414157	0.283846	0.685359	1.13104	97.3332	100
YNL262W_ORF	0.414154	0.211346	0.510308	1.13545	97.3332	100
YHR138C_ORF	0.413653	0.185	0.447235	1.12286	97.3332	100
YHR076W_ORF	0.413173	0.186538	0.451477	1.11845	97.3332	100
YBR077C_ORF	0.411338	0.204615	0.497439	1.12509	97.3332	100
YLR097C_ORF	0.410959	0.160769	0.391205	1.10785	97.3332	100
YGR007W_ORF	0.41079	0.153462	0.373577	1.10592	97.3332	100
YGL220W_ORF	0.41018	0.157692	0.384446	1.10606	97.3332	100
YKL028W_ORF	0.409956	0.178462	0.435319	1.1176	97.3332	100
SNR57_SNORNA	0.409588	0.221538	0.540881	1.12599	97.3332	100
YHL008C_ORF	0.409216	0.175	0.427647	1.1148	97.3332	100
YBR236C_ORF	0.409208	0.179615	0.438934	1.11345	97.3332	100
YMR059W_ORF	0.409107	0.205769	0.502972	1.12649	97.3332	100
YGL201C_ORF	0.40838	0.189231	0.463369	1.13743	97.3332	100
YMR027W_ORF	0.407806	0.2	0.49043	1.12939	97.3332	100
SNR39_SNORNA	0.407771	0.243846	0.597997	1.13411	97.3332	100
YOR256C_ORF	0.407767	0.183077	0.448974	1.12575	97.3332	100
YNL229C_ORF	0.406885	0.161923	0.397958	1.10706	97.3332	100
YER073W_ORF	0.406445	0.200385	0.493018	1.11974	97.3332	100
YDR541C_ORF	0.406249	0.150085	0.369442	1.10823	97.3332	100
IGX_YP_335124C	0.406084	0.206154	0.507663	1.12171	97.3332	100
YOR155C_ORF	0.40599	0.217462	0.535633	1.1227	97.3332	100
YKL173W_ORF	0.404767	0.204801	0.505972	1.14727	97.3332	100
YPR204W_ORF	0.404434	0.180769	0.446968	1.11506	97.3332	100
YPL002C_ORF	0.403926	0.141269	0.34974	1.0983	97.3332	100
YLR441C_ORF	0.402833	0.217308	0.539449	1.11843	97.3332	100
YBR084C-A_INT_1	0.402596	0.164615	0.408885	1.1072	97.3332	100
YDL248W_ORF	0.402546	0.159231	0.39556	1.10637	97.3332	100
SNR55_SNORNA	0.401624	0.363077	0.904022	1.15032	97.3332	100
YOL155C_OCH__ORF	0.401534	0.298462	0.743303	1.12982	97.3332	100
YCL021W-A_ORF	0.401156	0.142289	0.354698	1.10379	97.3332	100
YER163C_ORF	0.400962	0.177596	0.442925	1.11207	97.3332	100
YBL036C_ORF	0.400312	0.152692	0.381433	1.11444	97.3332	100
YDR068W_ORF	0.400252	0.176923	0.442029	1.11948	97.3332	100
YGL029W_ORF	0.399822	0.234615	0.586799	1.1333	97.3332	100
YDR539W_ORF	0.399507	0.167692	0.419748	1.10811	97.3332	100
YGL003C_ORF	0.398882	0.183346	0.459651	1.11137	97.3332	100
YLR285W_ORF	0.397703	0.228077	0.573485	1.12126	97.3332	100
YDL058W_ORF	0.397563	0.247308	0.622059	1.15137	97.3332	100
YGR251W_ORF	0.397502	0.160385	0.403481	1.10526	97.3332	100
YLL058W_ORF	0.397385	0.152137	0.382845	1.11725	97.3332	100
YJL136C_ORF	0.397248	0.203846	0.513145	1.11209	97.3332	100
YPL263C_ORF	0.396861	0.139615	0.351799	1.09595	97.3332	100
YKL041W_ORF	0.396258	0.181538	0.458132	1.12407	97.3332	100
YPL011C_ORF	0.39525	0.184231	0.466112	1.11341	97.3332	100
YBR094W_ORF	0.394979	0.19	0.481038	1.18215	97.3332	100
YCR031C_INT_1	0.39484	0.194615	0.492896	1.12063	97.3332	100
YLR325C_ORF	0.394619	0.205	0.519488	1.12123	97.3332	100
YDL028C_ORF	0.393852	0.180385	0.458001	1.12299	97.3332	100
YBR049C_ORF	0.393184	0.287692	0.731699	1.12028	97.3332	100
YOR043W_ORF	0.392769	0.181923	0.463181	1.10898	97.3332	100
YOR145C_ORF	0.392614	0.204615	0.521162	1.11395	97.3332	100
YKL080W_ORF	0.390571	0.249615	0.639104	1.11484	97.3332	100
YPL013C_ORF	0.390443	0.187692	0.480717	1.11291	97.3332	100
YHR201C_ORF	0.390326	0.175385	0.449329	1.11475	97.3332	100
YOR367W_ORF	0.390044	0.196154	0.502902	1.11442	97.3332	100
YOR167C_ORF	0.389618	0.212692	0.545899	1.12962	97.3332	100
YNL339C_ORF	0.388891	0.228077	0.586481	1.12588	97.3332	100
YBR155W_ORF	0.388709	0.187308	0.481871	1.10856	97.3332	100
TK(UUU)D_TRNA	0.388658	0.319615	0.822357	1.09642	97.3332	100
YDR258C_ORF	0.388351	0.180385	0.464488	1.11651	97.3332	100
YNL118C_ORF	0.388283	0.179231	0.461598	1.11798	97.3332	100
YDL056W_ORF	0.388227	0.228077	0.587483	1.13734	97.3332	100
YLR447C_ORF	0.388162	0.196923	0.507322	1.11591	97.3332	100
SNR9_SNORNA	0.387996	0.268846	0.69291	1.12542	97.3332	100
YBR157C_ORF	0.387829	0.161154	0.415528	1.10792	97.3332	100
YBR170C_ORF	0.387221	0.196846	0.508356	1.13029	97.3332	100
YOR216C_ORF	0.386946	0.161154	0.416477	1.12147	97.3332	100
YPR173C_ORF	0.386854	0.173462	0.448391	1.13619	97.3332	100
YHR187W_ORF	0.385771	0.169615	0.439679	1.10617	97.3332	100
YLR048W_INT_1	0.385162	0.151923	0.394439	1.10193	97.3332	100
SNR68_SNORNA	0.384444	0.322308	0.838374	1.13794	97.3332	100
YNL264C_ORF	0.384204	0.181538	0.472506	1.11505	97.3332	100
YLR287C_ORF	0.383187	0.143615	0.374791	1.1012	97.3332	100
YGR247W_ORF	0.383007	0.151538	0.395655	1.10491	97.3332	100
YBR090C_INT_1	0.382748	0.198462	0.518518	1.11609	97.3332	100
YCL017C_ORF	0.38147	0.236538	0.62007	1.10291	97.3332	100
YLR372W_ORF	0.381265	0.181538	0.476147	1.11066	97.3332	100
YGR137W_ORF	0.381231	0.223846	0.587167	1.11664	97.3332	100
YBR283C_ORF	0.380841	0.160769	0.422142	1.10524	97.3332	100
YDR212W_ORF	0.380708	0.180385	0.473814	1.1103	97.3332	100
YKL106C-A_ORF	0.380514	0.213846	0.561992	1.10201	97.3332	100
YOR059C_ORF	0.380247	0.195385	0.513836	1.10499	97.3332	100
YNL209W_OCH_DS100_ORF	0.380036	0.219231	0.576868	1.10958	97.3332	100
YDR343C_ORF	0.379805	0.28	0.73722	1.1058	97.3332	100
YGL177W_ORF	0.379742	0.210769	0.555032	1.11799	97.3332	100
YOL086C_ORF	0.379713	0.229615	0.604708	1.10525	97.3332	100
YIL111W_ORF	0.37832	0.21	0.555085	1.10937	97.3332	100
YMR191W_ORF	0.377128	0.158077	0.41916	1.10466	97.3332	100
YBR023C_ORF	0.376843	0.161923	0.429683	1.10148	97.3332	100
YJR112W-A_ONO_ORF	0.375883	0.181154	0.481942	1.11035	97.3332	100
YMR176W_ORF	0.375614	0.206308	0.549254	1.09941	97.3332	100
YIL145C_ORF	0.375318	0.158462	0.422206	1.1022	97.3332	100
YJR161C_ORF	0.37512	0.175385	0.467542	1.11133	97.3332	100
YDR208W_ORF	0.373008	0.188077	0.504216	1.10541	97.3332	100
YDR025W_INT_1	0.372819	0.179231	0.480745	1.10409	97.3332	100
YDL005C_ORF	0.372437	0.148077	0.397589	1.1165	97.3332	100
YPL262W_ORF	0.371641	0.184615	0.496758	1.1073	97.3332	100
YDR139C_OCH_DS100_ORF	0.37142	0.186538	0.502231	1.12186	97.3332	100
YBR229C_ORF	0.370897	0.197308	0.531975	1.13569	97.3332	100
YMR308C_ORF	0.370773	0.169231	0.456427	1.113	97.3332	100
YOL123W_ORF	0.370667	0.213462	0.575885	1.10261	97.3332	100
YML010W_OCH__ORF	0.370658	0.157308	0.424401	1.10626	97.3332	100
YDR520C_ORF	0.370565	0.223462	0.603029	1.138	97.3332	100
YLL014W_ORF	0.370314	0.235	0.634597	1.10665	97.3332	100
YGR103W_ORF	0.369684	0.153462	0.415116	1.09802	97.3332	100
YNL030W_ORF	0.368982	0.226538	0.613955	1.10213	97.3332	100
YIL065C_ORF	0.368981	0.162991	0.441734	1.10299	97.3332	100
YJL010C_ORF	0.368886	0.172308	0.467102	1.11223	97.3332	100
YGL030W_INT_1	0.367759	0.198846	0.540697	1.11598	97.3332	100
YHR079C_ORF	0.367668	0.152692	0.415299	1.10046	97.3332	100
YNR047W_ORF	0.367446	0.146923	0.39985	1.09723	97.3332	100
YHR081W_ORF	0.367143	0.203846	0.555222	1.10875	97.3332	100
YNL123W_ORF	0.366845	0.192692	0.52527	1.10955	97.3332	100
YAL046C_ORF	0.366415	0.177308	0.483899	1.10322	97.3332	100
YHR060W_ORF	0.366372	0.178846	0.488154	1.10424	97.3332	100
YDR428C_ORF	0.366299	0.188846	0.515552	1.10573	97.3332	100
YPL145C_ORF	0.365785	0.171154	0.467908	1.10092	97.3332	100
YOL011W_ORF	0.364919	0.201538	0.552283	1.11209	97.3332	100
YMR227C_ORF	0.364832	0.208716	0.572087	1.11447	97.3332	100
YIL056W_ORF	0.364713	0.154231	0.422883	1.10154	97.3332	100
YPR166C_ORF	0.36424	0.166538	0.457222	1.11131	97.3332	100
YPL038W_ORF	0.364045	0.177051	0.486344	1.10394	97.3332	100
Q0115_INT_1	0.363645	0.184615	0.50768	1.13184	97.3332	100
YCR034W_ORF	0.363213	0.167692	0.461692	1.10159	97.3332	100
YOL087C_ORF	0.363054	0.155769	0.429053	1.10841	97.3332	100
YJL091C_ORF	0.362855	0.194231	0.535284	1.12225	97.3332	100
YDL208W_ORF	0.362786	0.185	0.509942	1.10353	97.3332	100
YKR090W_ORF	0.36274	0.198462	0.547118	1.10195	97.3332	100
YPL143W_ORF	0.362388	0.187308	0.516871	1.13415	97.3332	100
YER161C_ORF	0.361971	0.144231	0.398459	1.10071	97.3332	100
YGL130W_ORF	0.361253	0.171538	0.474843	1.11544	97.3332	100
YBR001C_ORF	0.361248	0.171154	0.473784	1.11129	97.3332	100
YMR005W_ORF	0.361235	0.139615	0.386495	1.09282	97.3332	100
YBR302C_ORF	0.361191	0.140385	0.388671	1.0957	97.3332	100
YJL016W_ORF	0.361186	0.132692	0.367379	1.09709	97.3332	100
YNL291C_ORF	0.360522	0.203885	0.565526	1.1057	97.3332	100
YDL051W_ORF	0.359783	0.155385	0.431884	1.09907	97.3332	100
YOL014W_ORF	0.35963	0.170855	0.475084	1.10201	97.3332	100
YMR286W_ORF	0.359374	0.213077	0.592911	1.10135	97.3332	100
YBL069W_ORF	0.358648	0.153077	0.426817	1.09964	97.3332	100
YDL240C-A_ORF	0.3586	0.205385	0.57274	1.10748	97.3332	100
YHR043C_OCH__ORF	0.358382	0.155385	0.433573	1.09557	97.3332	100
YNL160W_ORF	0.358168	0.154231	0.43061	1.09802	97.3332	100
YLR247C_ORF	0.357788	0.220077	0.615104	1.09116	97.3332	100
YGL055W_ORF	0.357718	0.175	0.489213	1.10567	97.3332	100
YOL137W_ORF	0.35726	0.187692	0.525366	1.10413	97.3332	100
YLL009C_ORF	0.356836	0.21	0.588506	1.11016	97.3332	100
YNL238W_ORF	0.356044	0.185	0.519599	1.11099	97.3332	100
YNR040W_ORF	0.356042	0.144038	0.404555	1.10134	97.3332	100
YML034C-A_ORF	0.355997	0.200769	0.563963	1.10271	97.3332	100
SNR24_SNORNA	0.355347	0.196923	0.554172	1.11191	97.3332	100
YFL021W_ORF	0.355264	0.177308	0.499087	1.11615	97.3332	100
YBL112C_ORF	0.355164	0.214231	0.603189	1.10263	97.3332	100
YGL054C_ORF	0.355008	0.146923	0.413858	1.09557	97.3332	100
YCL039W_ORF	0.355001	0.249918	0.70399	1.09625	97.3332	100
YCR036W_ORF	0.354971	0.16	0.45074	1.09491	97.3332	100
YIR001C_ORF	0.354934	0.136538	0.384687	1.09573	97.3332	100
YPR056W_ORF	0.354612	0.141923	0.40022	1.09342	97.3332	100
YMR033W_ORF	0.353715	0.193846	0.548028	1.09887	97.3332	100
YPL195W_ORF	0.353183	0.186154	0.527075	1.11868	97.3332	100
YHR132W-A_ORF	0.351728	0.138077	0.392567	1.08943	97.3332	100
YGL087C_ORF	0.351557	0.142308	0.404793	1.09392	97.3332	100
YDR103W_ORF	0.351521	0.161923	0.460636	1.1051	97.3332	100
YMR295C_ORF	0.351489	0.200385	0.570102	1.09525	97.3332	100
YOR270C_ORF	0.351312	0.174231	0.495943	1.09934	97.3332	100
YER122C_ORF	0.35104	0.143462	0.408676	1.09132	97.3332	100
YDR500C_OCH__ORF	0.350222	0.221154	0.631467	1.10175	97.3332	100
YNL054W_ORF	0.350192	0.180526	0.515504	1.11572	97.3332	100
YPR091C_ORF	0.349418	0.15	0.429286	1.09746	97.3332	100
YHR142W_ORF	0.349407	0.122692	0.351144	1.08358	97.3332	100
YHL003C_ORF	0.348478	0.171923	0.493354	1.09694	97.3332	100
YDL045C_ORF	0.348128	0.15	0.430876	1.10662	97.3332	100
TW(CCA)G1_TRNA	0.34812	0.228846	0.657377	1.10775	97.3332	100
YMR299C_ORF	0.347787	0.149615	0.430192	1.09733	97.3332	100
YNL096C_INT_1	0.347587	0.148846	0.428227	1.09244	97.3332	100
YER048C_ORF	0.347307	0.149615	0.430787	1.09061	97.3332	100
YIL114C_ORF	0.347202	0.136923	0.394361	1.09482	97.3332	100
Q0045_JXN_IE_5_ORF	0.347202	0.204615	0.589327	1.10795	97.3332	100
YAR014C_ORF	0.346818	0.169231	0.487953	1.09817	97.3332	100
YKR057W_OCH_DS100_ORF	0.346797	0.183077	0.527909	1.09745	97.3332	100
YBL059C-A_ORF	0.346467	0.200769	0.579476	1.09115	97.3332	100
YDR533C_ORF	0.34617	0.205	0.592195	1.09269	97.3332	100
YDR320C_ORF	0.346077	0.176154	0.509002	1.11537	97.3332	100
YER049W_ORF	0.345627	0.152692	0.441784	1.09316	97.3332	100
Q0045_ORF	0.345571	0.209615	0.606577	1.16207	97.3332	100
UNKNOWN_6_ORF	0.345257	0.172393	0.499319	1.10278	97.3332	100
YLR425W_ORF	0.344926	0.213462	0.618863	1.07816	97.3332	100
YDL232W_ORF	0.344759	0.174231	0.50537	1.09762	97.3332	100
YPL271W_ORF	0.344555	0.167692	0.486692	1.09421	97.3332	100
YMR316W_ORF	0.344134	0.155	0.450406	1.0999	97.3332	100
YDR372C_ORF	0.343824	0.161923	0.470948	1.094	97.3332	100
YER059W_ORF	0.342938	0.14	0.408237	1.08893	97.3332	100
YML129C_ORF	0.342084	0.206923	0.60489	1.09554	97.3332	100
YFR040W_ORF	0.341445	0.154615	0.452826	1.09819	97.3332	100
YDR073W_ORF	0.341378	0.168462	0.493476	1.10217	97.3332	100
YKL018C-A_ORF	0.340842	0.150385	0.441215	1.09422	97.3332	100
YLR388W_ORF	0.34079	0.157308	0.461597	1.09412	97.3332	100
YLR130C_ORF	0.340013	0.181923	0.535048	1.09161	97.3332	100
YHR021C_INT_1	0.339362	0.198846	0.585941	1.09002	97.3332	100
YDR464W_ORF	0.339272	0.190154	0.560477	1.12806	97.3332	100
YJL156C_ORF	0.339058	0.128846	0.380013	1.08418	97.3332	100
YMR150C_ORF	0.33853	0.146058	0.431447	1.0921	97.3332	100
YOR236W_ORF	0.3385	0.155	0.457903	1.09826	97.3332	100
YDR129C_ORF	0.338025	0.198462	0.58712	1.09024	97.3332	100
YDR019C_ORF	0.33798	0.145769	0.431295	1.09352	97.3332	100
YDR500C_INT_1	0.337935	0.139615	0.413142	1.09026	97.3332	100
YGR172C_ORF	0.337748	0.147308	0.436146	1.09125	97.3332	100
YOL146W_ORF	0.337237	0.123846	0.367237	1.08227	97.3332	100
YBL093C_ORF	0.337231	0.154615	0.458485	1.09727	97.3332	100
YPR131C_ORF	0.337147	0.144231	0.427798	1.08873	97.3332	100
YCR017C_ORF	0.336728	0.187692	0.5574	1.11825	97.3332	100
YDR448W_ORF	0.336606	0.165	0.490188	1.09435	97.3332	100
YHR057C_ORF	0.335746	0.154231	0.459367	1.09034	97.3332	100
YHL050C_INT_1	0.334893	0.196154	0.585721	1.09325	97.3332	100
YAL044W-A_ORF	0.334707	0.148462	0.443557	1.09081	97.3332	100
YGL076C_INT_1	0.334147	0.183077	0.547894	1.14556	97.3332	100
YDR134C_OCH__ORF	0.333191	0.210385	0.631423	1.09874	97.3332	100
YPR048W_ORF	0.333183	0.153504	0.460721	1.09237	97.3332	100
YOR310C_ORF	0.333122	0.181923	0.546115	1.09056	97.3332	100
YBL002W_OCH__ORF	0.332967	0.183846	0.552145	1.12591	97.3332	100
YLR359W_ORF	0.332059	0.190385	0.573346	1.09328	97.3332	100
YOR056C_ORF	0.331897	0.177308	0.534225	1.09137	97.3332	100
YGR151C_ORF	0.331811	0.186692	0.562647	1.10288	97.3332	100
YPL117C_ORF	0.331465	0.160385	0.483866	1.09039	97.3332	100
YPL157W_ORF	0.331285	0.110897	0.334749	1.07599	97.3332	100
YNL038W_JXN_IE_1_ORF	0.331024	0.150441	0.454471	1.08957	97.3332	100
YNL103W_ORF	0.330409	0.113077	0.342234	1.07771	97.3332	100
YBR162C_ORF	0.329676	0.171923	0.521491	1.10033	97.3332	100
YGR063C_ORF	0.329561	0.115385	0.350116	1.07903	97.3332	100
YNL084C_ORF	0.329212	0.112308	0.341141	1.07982	97.3332	100
YGL014W_ORF	0.328876	0.166154	0.505218	1.09893	97.3332	100
YLR224W_ORF	0.328316	0.154231	0.469764	1.09287	97.3332	100
IGX_YG_447101C	0.327419	0.165769	0.506291	1.09037	97.3332	100
YAL044C_ORF	0.326915	0.140769	0.430599	1.08795	97.3332	100
YOR174W_ORF	0.326271	0.131593	0.403325	1.08291	97.3332	100
YGR009C_ORF	0.325833	0.147692	0.453276	1.09939	97.3332	100
YIL071C_ORF	0.325656	0.146923	0.451161	1.08816	97.3332	100
YCR009C_ORF	0.325635	0.151923	0.466544	1.09054	97.3332	100
YDR519W_ORF	0.325603	0.151538	0.465408	1.08859	97.3332	100
YBL018C_ORF	0.325382	0.163846	0.503551	1.09179	97.3332	100
YGR118W_OCH_DS100_ORF	0.325074	0.19	0.584482	1.08323	97.3332	100
YLR390W-A_ORF	0.323875	0.204615	0.631772	1.0879	97.3332	100
YLR197W_ORF	0.323686	0.171538	0.529954	1.08721	97.3332	100
YDR424C_ORF	0.323076	0.196154	0.607145	1.0931	97.3332	100
YHL015W_ORF	0.322704	0.161538	0.500578	1.09521	97.3332	100
YGL203C_ORF	0.322556	0.148077	0.459074	1.09495	97.3332	100
YML085C_ORF	0.321513	0.190385	0.592153	1.07708	97.3332	100
YJL085W_ORF	0.321194	0.119615	0.372408	1.08741	97.3332	100
SNR54_SNORNA	0.320979	0.148462	0.462528	1.0877	97.3332	100
YMR074C_ORF	0.318665	0.171538	0.538304	1.09346	97.3332	100
YOR103C_ORF	0.317021	0.171154	0.539881	1.08269	97.3332	100
YNL188W_ORF	0.316918	0.125812	0.396986	1.08252	97.3332	100
YJR137C_ORF	0.316342	0.138731	0.438547	1.08702	97.3332	100
YJL122W_ORF	0.316276	0.165	0.521697	1.08332	97.3332	100
YDR137W_ORF	0.315629	0.148901	0.47176	1.09087	97.3332	100
YCR024C-B_ONO_ORF	0.315544	0.222692	0.705741	1.06118	97.3332	100
YPR052C_OCH__ORF	0.315538	0.173462	0.549733	1.08458	97.3332	100
YPL143W_OCH_DS100_ORF	0.314895	0.174231	0.553297	1.0871	97.3332	100
YER029C_ORF	0.313798	0.143077	0.455952	1.08468	97.3332	100
YML012W_ORF	0.313732	0.133077	0.424174	1.08079	97.3332	100
YJR096W_ORF	0.31368	0.134615	0.429149	1.08151	97.3332	100
YDR224C_ORF	0.313366	0.169231	0.540042	1.08224	97.3332	100
Q0110_ORF	0.313073	0.174615	0.557747	1.08378	97.3332	100
YGL020C_ORF	0.312389	0.107308	0.343507	1.07293	97.3332	100
YIL143C_ORF	0.311845	0.137308	0.440307	1.08521	97.3332	100
YGL038C_ORF	0.31116	0.143462	0.461054	1.08272	97.3332	100
YDL192W_ORF	0.31051	0.14	0.450871	1.08127	97.3332	100
YKR031C_ORF	0.31042	0.169245	0.545211	1.09237	97.3332	100
YGL002W_ORF	0.310209	0.172692	0.556697	1.08933	97.3332	100
YDL046W_ORF	0.309761	0.136154	0.439545	1.08343	97.3332	100
YIL096C_ORF	0.309658	0.136923	0.442176	1.08161	97.3332	100
YPR051W_ORF	0.309504	0.142692	0.461035	1.0821	97.3332	100
YER115C_ORF	0.309445	0.102692	0.33186	1.07159	97.3332	100
YLR189C_ORF	0.308913	0.122423	0.396303	1.07763	97.3332	100
YOL135C_ORF	0.308227	0.139103	0.451299	1.08177	97.3332	100
YLR223C_ORF	0.307572	0.154231	0.501446	1.0872	97.3332	100
YML127W_ORF	0.307394	0.119231	0.387876	1.08076	97.3332	100
YNL162W_ORF	0.307044	0.168462	0.548655	1.08313	97.3332	100
YOR358W_ORF	0.306958	0.166538	0.542544	1.07999	97.3332	100
SNR43_SNORNA	0.306951	0.301538	0.982367	1.06033	97.3332	100
YLR395C_ORF	0.306859	0.145769	0.475037	1.08206	97.3332	100
YDR280W_ORF	0.30683	0.113077	0.368533	1.07996	97.3332	100
YOL038W_ORF	0.306571	0.132692	0.432828	1.07949	97.3332	100
YDL003W_ORF	0.30621	0.16	0.522517	1.08425	97.3332	100
YFL001W_ORF	0.305408	0.0923077	0.302244	1.06576	97.3332	100
YNL252C_ORF	0.304994	0.161538	0.529646	1.07842	97.3332	100
YFL044C_ORF	0.304857	0.11	0.360824	1.07286	97.3332	100
YPR156C_OCH__ORF	0.30384	0.160769	0.529125	1.18244	97.3332	100
YDR097C_ORF	0.303541	0.119573	0.393925	1.08934	97.3332	100
YGR214W_ORF	0.303519	0.19	0.625991	1.06829	97.3332	100
YPR171W_ORF	0.30333	0.13	0.428576	1.08166	97.3332	100
YNL181W_ORF	0.30333	0.120385	0.396877	1.07838	97.3332	100
YDR045C_ORF	0.302123	0.131538	0.435381	1.08836	97.3332	100
YDR500C_ORF	0.301776	0.202692	0.671664	1.06971	97.3332	100
YBL056W_ORF	0.301541	0.163846	0.543363	1.0847	97.3332	100
YLR438C-A_ORF	0.301385	0.155	0.514293	1.07999	97.3332	100
YDL167C_ORF	0.30131	0.165	0.547609	1.14381	97.3332	100
YNL162W-A_ORF	0.301248	0.192692	0.639647	1.07749	97.3332	100
YPR082C_ORF	0.30083	0.133462	0.443644	1.07918	97.3332	100
YDR454C_ORF	0.300765	0.147308	0.489776	1.07826	97.3332	100
YCR082W_ORF	0.300586	0.122308	0.406898	1.0827	97.3332	100
YDL212W_ORF	0.300516	0.115769	0.385235	1.07371	97.3332	100
YGR186W_ORF	0.298348	0.138846	0.465382	1.07906	97.3332	100
Q0105_ORF	0.297827	0.189231	0.635371	1.09681	97.3332	100
YLL066C_ORF	0.297298	0.175	0.588636	1.07402	97.3332	100
YHR130C_ORF	0.297251	0.150423	0.506047	1.07949	97.3332	100
YGR237C_ORF	0.296868	0.176538	0.59467	1.08171	97.3332	100
YPL051W_ORF	0.296327	0.118462	0.399766	1.07343	97.3332	100
YPR132W_OCH_DS100_ORF	0.295072	0.17	0.576131	1.07244	97.3332	100
YLR179C_ORF	0.294842	0.174615	0.592234	1.07224	97.3332	100
SNR36_SNORNA	0.294645	0.4	1.35757	0.918582	97.3332	100
YIL148W_INT_1	0.294483	0.116923	0.397045	1.07769	97.3332	100
YIL004C_ORF	0.293727	0.126538	0.430803	1.07632	97.3332	100
YDR483W_ORF	0.293309	0.116538	0.397323	1.07657	97.3332	100
YKR095W-A_ONO_ORF	0.292891	0.133077	0.454357	1.07688	97.3332	100
YPL244C_ORF	0.29224	0.103846	0.355346	1.07176	97.3332	100
YDL010W_ORF	0.292158	0.18	0.616106	1.09976	97.3332	100
YOR248W_ORF	0.291863	0.183846	0.629906	1.08816	97.3332	100
YHL007C_ORF	0.29053	0.127692	0.439515	1.07867	97.3332	100
YPL067C_ORF	0.290518	0.134231	0.46204	1.07323	97.3332	100
YGL022W_ORF	0.290256	0.160385	0.552563	1.07921	97.3332	100
YDR197W_ORF	0.29016	0.103231	0.355771	1.07556	97.3332	100
SNR76_SNORNA	0.28961	0.171923	0.593636	1.08162	97.3332	100
IGR_CHR04:(1350163..1351163)_805	0.289194	0.144231	0.498734	1.0782	97.3332	100
YBR038W_ORF	0.289015	0.203846	0.705312	1.06414	97.3332	100
YKL167C_ORF	0.288796	0.133291	0.461538	1.07744	97.3332	100
YLR413W_ORF	0.288764	0.133462	0.462181	1.0805	97.3332	100
YCR016W_OCH__ORF	0.28865	0.156923	0.543644	1.08156	97.3332	100
YML056C_JXN_EI_1_ORF	0.288304	0.136154	0.472258	1.07397	97.3332	100
YOR006C_ORF	0.287828	0.126154	0.438296	1.07784	97.3332	100
YPR037C_ORF	0.287575	0.110604	0.384611	1.07039	97.3332	100
YDR012W_OCH_DS100_ORF	0.2873	0.191923	0.668024	1.0609	97.3332	100
YPL212C_ORF	0.287144	0.115769	0.403175	1.07534	97.3332	100
YER183C_ORF	0.285366	0.127308	0.44612	1.08062	97.3332	100
YPL188W_ORF	0.285308	0.140385	0.492045	1.07512	97.3332	100
YLR309C_ORF	0.28463	0.133974	0.470697	1.08303	97.3332	100
YOR342C_ORF	0.284132	0.126581	0.445501	1.07359	97.3332	100
YKL020C_ORF	0.284112	0.182692	0.64303	1.082	97.3332	100
YNL177C_ORF	0.283907	0.142692	0.502602	1.07595	97.3332	100
YER053C_ORF	0.283862	0.141154	0.497262	1.07383	97.3332	100
YGR032W_ORF	0.283699	0.146538	0.516528	1.07531	97.3332	100
YCR067C_ORF	0.283551	0.155	0.546639	1.07557	97.3332	100
IGR_CHR04:(1378373..1379080)_419	0.283531	0.171154	0.603652	1.06358	97.3332	100
YBR074W_ORF	0.283375	0.147308	0.519834	1.07556	97.3332	100
YKR024C_ORF	0.282749	0.116538	0.412162	1.09275	97.3332	100
YMR260C_ORF	0.281877	0.139231	0.493941	1.07075	97.3332	100
YIL176C_OCH__ORF	0.281583	0.158077	0.561387	1.08193	97.3332	100
YDL136W_OCH_DS100_ORF	0.281303	0.148846	0.52913	1.07654	97.3332	100
YGL111W_ORF	0.280705	0.108462	0.386389	1.06804	97.3332	100
YHR133C_ORF	0.280611	0.126154	0.449569	1.07175	97.3332	100
YGL070C_ORF	0.280031	0.104615	0.373586	1.09851	97.3332	100
YHR058C_ORF	0.279896	0.121827	0.435258	1.07151	97.3332	100
YLR051C_ORF	0.278452	0.138462	0.497255	1.07106	97.3332	100
YHR122W_ORF	0.278164	0.121154	0.435549	1.06915	97.3332	100
YOR375C_ORF	0.278103	0.145769	0.524155	1.06778	97.3332	100
YDR301W_ORF	0.277999	0.139735	0.502645	1.06997	97.3332	100
YOL090W_ORF	0.277875	0.135308	0.486938	1.07545	97.3332	100
YCL057C-A_ORF	0.277621	0.156923	0.565243	1.06297	97.3332	100
YLL011W_ORF	0.277497	0.116923	0.421348	1.06978	97.3332	100
YOL005C_ORF	0.277057	0.143462	0.517804	1.10916	97.3332	100
YMR196W_ORF	0.276583	0.111538	0.403272	1.07193	97.3332	100
YDL012C_ORF	0.27633	0.132692	0.480195	1.07008	97.3332	100
YML018C_ORF	0.276038	0.141154	0.511356	1.07125	97.3332	100
YMR122W-A_ORF	0.275937	0.159231	0.577055	1.07117	97.3332	100
YER095W_ORF	0.275606	0.120385	0.4368	1.07198	97.3332	100
YHL050C_ORF	0.275431	0.145385	0.527843	1.08213	97.3332	100
YIL126W_ORF	0.275368	0.114231	0.41483	1.0737	97.3332	100
YCR069W_ORF	0.275047	0.145385	0.528582	1.07213	97.3332	100
YMR215W_ORF	0.273619	0.151538	0.55383	1.06693	97.3332	100
YML073C_INT_1	0.273618	0.196923	0.7197	1.05999	97.3332	100
YBR065C_ORF	0.273616	0.132692	0.484958	1.06885	97.3332	100
YOL027C_ORF	0.273301	0.131923	0.482703	1.07331	97.3332	100
SNR10_SNORNA	0.272993	0.199231	0.729801	1.19589	97.3332	100
YLL013C_ORF	0.27292	0.136462	0.500006	1.06983	97.3332	100
YGL026C_ORF	0.272813	0.152692	0.559697	1.07209	97.3332	100
YCL063W_ORF	0.272657	0.105769	0.38792	1.06779	97.3332	100
YDR412W_ORF	0.272223	0.125	0.459182	1.0713	97.3332	100
YPL083C_ORF	0.271139	0.107692	0.397186	1.06634	97.3332	100
YKR020W_ORF	0.270837	0.107094	0.395419	1.06583	97.3332	100
YAL056W_ORF	0.269384	0.179419	0.666033	1.06063	97.3332	100
YAL030W_JXN_EE20_1_ORF	0.269237	0.186648	0.69325	1.04414	97.3332	100
YKR081C_ORF	0.269167	0.126538	0.470111	1.06962	97.3332	100
YDR110W_ORF	0.269006	0.114231	0.424641	1.0689	97.3332	100
YML021C_ORF	0.268897	0.0996154	0.370459	1.06476	97.3332	100
YLL050C_ORF	0.268617	0.148077	0.551258	1.06966	97.3332	100
IGX_YI_356393C	0.268335	0.141154	0.526036	1.07239	97.3332	100
YER127W_ORF	0.268042	0.100769	0.375945	1.06662	97.3332	100
YDL052C_ORF	0.267766	0.145	0.541517	1.06656	97.3332	100
YBR096W_ORF	0.267527	0.131538	0.491682	1.07795	97.3332	100
YPL183W-A_ORF	0.267366	0.142308	0.532258	1.06139	97.3332	100
YNL030W_OCH_DS100_ORF	0.267253	0.14	0.523849	1.0691	97.3332	100
YBR279W_ORF	0.265999	0.138077	0.519088	1.07141	97.3332	100
YHL034C_ORF	0.265435	0.132308	0.498456	1.06396	97.3332	100
YIL063C_ORF	0.264991	0.0988462	0.373016	1.0631	97.3332	100
YMR154C_ORF	0.264829	0.135385	0.511215	1.08245	97.3332	100
YOR252W_ORF	0.264709	0.148077	0.559396	1.06123	97.3332	100
YAL030W_ORF	0.264174	0.143462	0.543058	1.06399	97.3332	100
YJL084C_ORF	0.264142	0.119269	0.451534	1.0732	97.3332	100
YJL012C_ORF	0.263993	0.125769	0.476411	1.0672	97.3332	100
YMR105C_ORF	0.26388	0.134231	0.508681	1.06849	97.3332	100
YPL022W_ORF	0.263855	0.126242	0.478451	1.06676	97.3332	100
YER159C_ORF	0.263031	0.120385	0.457683	1.07901	97.3332	100
YGR111W_ORF	0.262474	0.104615	0.398574	1.06387	97.3332	100
YGL094C_ORF	0.262408	0.166538	0.634654	1.06304	97.3332	100
YHR012W_ORF	0.261754	0.116923	0.44669	1.0652	97.3332	100
YDR039C_ORF	0.261709	0.135615	0.518191	1.09004	97.3332	100
YPL269W_ORF	0.261659	0.112692	0.430684	1.06723	97.3332	100
YHR013C_ORF	0.261262	0.116538	0.44606	1.06756	97.3332	100
YKL104C_ORF	0.261243	0.126538	0.484371	1.06818	97.3332	100
YDR222W_ORF	0.25993	0.14	0.538606	1.06998	97.3332	100
YKR080W_ORF	0.259445	0.143077	0.551474	1.10167	97.3332	100
YHR065C_ORF	0.259267	0.120385	0.464327	1.07141	97.3332	100
YGL030W_ORF	0.259239	0.140385	0.541526	1.06172	97.3332	100
YJL166W_ORF	0.259189	0.108462	0.418465	1.06466	97.3332	100
YLR155C_OCH__ORF	0.259133	0.131154	0.506127	1.06458	97.3332	100
YJL098W_ORF	0.258791	0.144231	0.557325	1.0654	97.3332	100
YOL149W_ORF	0.258714	0.12	0.463833	1.0673	97.3332	100
YGR097W_ORF	0.258201	0.102692	0.397722	1.06256	97.3332	100
YBR218C_ORF	0.25804	0.123846	0.479949	1.06663	97.3332	100
YDL159W-A_ORF	0.257439	0.117308	0.455672	1.06208	97.3332	100
YMR109W_ORF	0.257434	0.111538	0.433271	1.07216	97.3332	100
YLR204W_ORF	0.257372	0.134231	0.521543	1.05755	97.3332	100
YIL177C_ORF	0.256996	0.133077	0.517817	1.06522	97.3332	100
YGR014W_ORF	0.256895	0.118077	0.459631	1.06258	97.3332	100
YKL081W_AAA_22_NCR	0.256751	0.152308	0.593211	1.05443	97.3332	100
YJL210W_ORF	0.256367	0.116538	0.454577	1.06466	97.3332	100
YEL018W_ORF	0.255834	0.105983	0.414265	1.06292	97.3332	100
YCR043C_ORF	0.25574	0.107692	0.4211	1.07832	97.3332	100
YMR244C-A_ORF	0.254998	0.113846	0.446459	1.06335	97.3332	100
YHR115C_ORF	0.254788	0.0830769	0.326063	1.05739	97.3332	100
YDR151C_ORF	0.254683	0.125385	0.492316	1.0693	97.3332	100
YBR181C_OCH_DS100_ORF	0.254494	0.140385	0.551622	1.05422	97.3332	100
YGL076C_OCH_DS100_ORF	0.25443	0.140769	0.553273	1.0563	97.3332	100
YDR074W_ORF	0.254361	0.132308	0.520157	1.0573	97.3332	100
YML100W_ORF	0.253475	0.161154	0.635777	1.0768	97.3332	100
YEL050C_ORF	0.253377	0.095	0.374936	1.06212	97.3332	100
YER124C_ORF	0.252934	0.121923	0.482035	1.06629	97.3332	100
YDL145C_ORF	0.252597	0.116923	0.462885	1.08434	97.3332	100
YOL026C_ORF	0.252267	0.117308	0.465013	1.06222	97.3332	100
YJR094W-A_ORF	0.252003	0.132692	0.52655	1.06099	97.3332	100
YDR115W_ORF	0.251736	0.0988462	0.392658	1.06496	97.3332	100
YJR143C_ORF	0.251386	0.101923	0.405444	1.06109	97.3332	100
YBL002W_ORF	0.25127	0.140769	0.560232	1.05383	97.3332	100
YDR312W_ORF	0.250937	0.118846	0.47361	1.08285	97.3332	100
YHL001W_ORF	0.250776	0.127692	0.509188	1.06359	97.3332	100
IGR_CHR04:(1377373..1378373)_520	0.25057	0.13765	0.549346	1.10341	97.3332	100
YLR150W_ORF	0.25045	0.147308	0.588172	1.05604	97.3332	100
YFL062W_ORF	0.250362	0.123077	0.491595	1.0609	97.3332	100
YKL021C_ORF	0.249808	0.0988462	0.395689	1.06188	97.3332	100
YBL050W_ORF	0.24948	0.0988462	0.396209	1.0632	97.3332	100
YGR181W_ORF	0.249167	0.09	0.361204	1.0585	97.3332	100
YBR052C_ORF	0.248767	0.115385	0.463825	1.06069	97.3332	100
YJL136C_OCH__ORF	0.248076	0.132308	0.533335	1.05431	97.3332	100
YHR032W_ORF	0.248023	0.143846	0.579971	1.05368	97.3332	100
YBR234C_ORF	0.247297	0.0865385	0.349937	1.05662	97.3332	100
YHR001W_ORF	0.245811	0.0846154	0.34423	1.06006	97.3332	100
YGR029W_ORF	0.245531	0.0992308	0.404147	1.06288	97.3332	100
YFL034C-A_ORF	0.244724	0.111154	0.454201	1.05875	97.3332	100
YBR081C_ORF	0.244616	0.142265	0.581584	1.08057	97.3332	100
YEL052W_ORF	0.244513	0.114615	0.468749	1.05946	97.3332	100
YMR264W_ORF	0.244415	0.103077	0.42173	1.05989	97.3332	100
SNR19_SNRNA	0.244413	0.146538	0.599552	1.04454	97.3332	100
YBR256C_ORF	0.24433	0.108462	0.443914	1.05906	97.3332	100
YLR175W_ORF	0.243989	0.138462	0.567491	1.05452	97.3332	100
YKL193C_ORF	0.24382	0.117308	0.481124	1.06327	97.3332	100
YDR471W_ORF	0.243736	0.141538	0.580704	1.04636	97.3332	100
YDL191W_INT_1	0.243728	0.110615	0.453848	1.0594	97.3332	100
YDR060W_ORF	0.243628	0.126923	0.52097	1.08373	97.3332	100
YNL074C_ORF	0.243514	0.122308	0.502261	1.06654	97.3332	100
YPR033C_ORF	0.243161	0.119231	0.490337	1.06101	97.3332	100
YNL246W_ORF	0.242736	0.0952198	0.392276	1.06041	97.3332	100
YBR248C_ORF	0.242602	0.112308	0.462929	1.08109	97.3332	100
YHL048W_OCH__ORF	0.242291	0.107308	0.442887	1.05889	97.3332	100
YMR266W_ORF	0.242171	0.149615	0.617809	1.05134	97.3332	100
YOR144C_ORF	0.242157	0.160846	0.664222	1.01856	97.3332	100
YOL040C_ORF	0.241874	0.136923	0.566094	1.04789	97.3332	100
YGL143C_AAA_6_NCR	0.241761	0.123385	0.510358	1.05871	97.3332	100
YHR170W_ORF	0.241598	0.0976923	0.404359	1.06029	97.3332	100
YKR045C_ORF	0.24132	0.136538	0.565799	1.0579	97.3332	100
YDR407C_ORF	0.241034	0.105077	0.435942	1.07402	97.3332	100
YIL008W_ORF	0.240013	0.114615	0.477538	1.05871	97.3332	100
YOL020W_ORF	0.23867	0.103462	0.433493	1.05902	97.3332	100
YLR401C_ORF	0.238077	0.0996154	0.418416	1.06092	97.3332	100
YJL223C_ORF	0.237982	0.116154	0.488079	1.05686	97.3332	100
YNL083W_ORF	0.237874	0.115769	0.486684	1.06452	97.3332	100
YML068W_ORF	0.237739	0.108077	0.454603	1.06367	97.3332	100
YDR320C-A_ORF	0.237733	0.119615	0.50315	1.05743	97.3332	100
YBL022C_ORF	0.237048	0.0946154	0.399141	1.06585	97.3332	100
YHR003C_ORF	0.235677	0.101154	0.429205	1.05828	97.3332	100
YDR527W_ORF	0.235539	0.115	0.488243	1.05583	97.3332	100
YBL001C_ORF	0.235477	0.161538	0.686006	1.03251	97.3332	100
YOR383C_ORF	0.235313	0.128077	0.544283	1.07682	97.3332	100
YJL178C_ORF	0.234933	0.121154	0.515696	1.09723	97.3332	100
YGR055W_ORF	0.234648	0.0976923	0.416336	1.05658	97.3332	100
YFL039C_ORF	0.234286	0.143846	0.613978	1.04354	97.3332	100
YPR020W_ORF	0.233994	0.129231	0.552281	1.04795	97.3332	100
YGR117C_ORF	0.233954	0.0996154	0.42579	1.05625	97.3332	100
YDR211W_ORF	0.233772	0.136154	0.582423	1.04453	97.3332	100
YDL191W_OCH_DS100_ORF	0.233129	0.106154	0.455343	1.05745	97.3332	100
YNL006W_ORF	0.232852	0.0884615	0.379905	1.05507	97.3332	100
YJL001W_ORF	0.232726	0.116154	0.499102	1.05691	97.3332	100
YOR127W_ORF	0.232665	0.094625	0.4067	1.05689	97.3332	100
YOR293W_ORF	0.232581	0.125	0.537447	1.04742	97.3332	100
YKR068C_ORF	0.232421	0.108462	0.46666	1.05567	97.3332	100
YJL168C_ORF	0.232343	0.13	0.559518	1.05226	97.3332	100
YOR312C_INT_1	0.231896	0.123462	0.5324	1.04602	97.3332	100
YHR039C-A_INT_1	0.231721	0.152641	0.658727	1.0299	97.3332	100
YJR025C_ORF	0.231592	0.116923	0.504866	1.05256	97.3332	100
YPL084W_ORF	0.231479	0.109231	0.471882	1.08237	97.3332	100
TY(GUA)D_TRNA	0.23139	0.123846	0.535226	1.06496	97.3332	100
YNR003C_ORF	0.231081	0.102308	0.442736	1.06076	97.3332	100
YPR060C_ORF	0.23081	0.1	0.433257	1.0559	97.3332	100
YLR328W_ORF	0.230805	0.0926923	0.401605	1.05599	97.3332	100
YHL025W_ORF	0.23049	0.0723077	0.313713	1.05245	97.3332	100
YHR072W-A_ORF	0.22922	0.101923	0.444652	1.06499	97.3332	100
YKR079C_ORF	0.228892	0.123154	0.538044	1.05501	97.3332	100
YMR080C_ORF	0.228627	0.103846	0.454216	1.05413	97.3332	100
YER035W_ORF	0.22799	0.12	0.52634	1.05745	97.3332	100
YAL059W_ORF	0.227844	0.0823077	0.361246	1.05335	97.3332	100
YJL208C_ORF	0.227565	0.0789744	0.347041	1.05312	97.3332	100
YOR287C_ORF	0.227463	0.106923	0.470069	1.05366	97.3332	100
YOR060C_ORF	0.226583	0.113846	0.502449	1.05348	97.3332	100
YLR100W_ORF	0.226534	0.101154	0.446528	1.05323	97.3332	100
YEL060C_ORF	0.225982	0.135769	0.600798	1.05824	97.3332	100
YPR098C_ORF	0.225712	0.0988462	0.43793	1.05335	97.3332	100
YPR189W_ORF	0.225332	0.125064	0.555021	1.06749	97.3332	100
Q0045_INT_5	0.225116	0.148077	0.65778	1.06794	97.3332	100
YER131W_OCH__ORF	0.224831	0.130385	0.579923	1.04176	97.3332	100
YDL128W_ORF	0.224747	0.119615	0.532223	1.04505	97.3332	100
YKL100C_ORF	0.224628	0.104231	0.464014	1.05409	97.3332	100
YKL085W_ORF	0.224609	0.1	0.445218	1.05377	97.3332	100
TA(UGC)A_TRNA	0.224506	0.115385	0.513949	1.05687	97.3332	100
YCR046C_ORF	0.224467	0.0930769	0.414658	1.05426	97.3332	100
YGR216C_ORF	0.224406	0.0894615	0.39866	1.05578	97.3332	100
YER167W_ORF	0.224074	0.0912821	0.407374	1.05113	97.3332	100
YDR101C_ORF	0.223835	0.121154	0.541265	1.05113	97.3332	100
YCR005C_ORF	0.223426	0.118462	0.530205	1.05147	97.3332	100
YER014W_ORF	0.222763	0.115385	0.517971	1.06036	97.3332	100
YOR189W_ORF	0.222746	0.123462	0.554269	1.04561	97.3332	100
YDL134C_ORF	0.22243	0.095	0.427101	1.05351	97.3332	100
YLR278C_ORF	0.222312	0.101483	0.456489	1.06214	97.3332	100
YNL184C_ORF	0.221605	0.111538	0.503321	1.04902	97.3332	100
YLR407W_ORF	0.221521	0.0954017	0.430666	1.05485	97.3332	100
IGX_YG_1041277C	0.221508	0.105	0.474023	1.05288	97.3332	100
YOR187W_ORF	0.220243	0.101538	0.461029	1.05212	97.3332	100
YOR293W_INT_1	0.219039	0.101538	0.463564	1.05108	97.3332	100
YGR271C-A_ORF	0.218681	0.0980769	0.448493	1.05136	97.3332	100
YMR036C_ORF	0.218016	0.102808	0.47156	1.04997	97.3332	100
YBR198C_ORF	0.217693	0.115385	0.530034	1.05121	97.3332	100
YNL049C_ORF	0.217443	0.0906795	0.417027	1.07462	97.3332	100
YDL229W_OCH_DS100_ORF	0.21743	0.148077	0.681033	1.02235	97.3332	100
YIL093C_ORF	0.217362	0.105256	0.484246	1.05252	97.3332	100
YBR195C_ORF	0.217287	0.0975641	0.44901	1.05193	97.3332	100
YJL157C_ORF	0.216921	0.0942308	0.434402	1.05215	97.3332	100
YMR088C_ORF	0.216473	0.111538	0.515253	1.04683	97.3332	100
YKL019W_ORF	0.216354	0.100385	0.463983	1.05138	97.3332	100
YGL119W_ORF	0.21634	0.102692	0.47468	1.06274	97.3332	100
YGR026W_ORF	0.21574	0.110769	0.513439	1.04924	97.3332	100
YLR188W_ORF	0.215566	0.145385	0.674432	1.03577	97.3332	100
YDL147W_ORF	0.215117	0.0861538	0.400498	1.05399	97.3332	100
YKL180W_OCH_DS100_ORF	0.214593	0.11	0.512599	1.04939	97.3332	100
YLR017W_ORF	0.214335	0.095	0.443231	1.05229	97.3332	100
YKR094C_OCH_DS100_ORF	0.214253	0.136538	0.637276	1.03842	97.3332	100
YKR061W_ORF	0.214234	0.132077	0.616507	1.02825	97.3332	100
YLR437C_ORF	0.213956	0.122949	0.574645	1.0469	97.3332	100
YHR023W_ORF	0.213904	0.115654	0.540681	1.06136	97.3332	100
YPR009W_ORF	0.213821	0.136154	0.636766	1.05001	97.3332	100
YNL156C_ORF	0.213698	0.103077	0.482349	1.05162	97.3332	100
YOR324C_ORF	0.213143	0.105769	0.496235	1.04925	97.3332	100
YPL256C_ORF	0.212673	0.0973077	0.457547	1.05278	97.3332	100
YFR006W_ORF	0.212094	0.103154	0.486359	1.04835	97.3332	100
YMR024W_ORF	0.211924	0.113846	0.537203	1.05709	97.3332	100
YJL165C_ORF	0.211852	0.0988462	0.466581	1.04728	97.3332	100
YDL190C_ORF	0.211787	0.148077	0.699178	1.03611	97.3332	100
YNL175C_ORF	0.211738	0.1	0.472281	1.04671	97.3332	100
YJL044C_ORF	0.211661	0.0980769	0.463368	1.0533	97.3332	100
YBR061C_ORF	0.211312	0.0913462	0.43228	1.05189	97.3332	100
YGR222W_ORF	0.210985	0.115769	0.548707	1.05932	97.3332	100
YJL036W_ORF	0.210897	0.0788462	0.373862	1.05001	97.3332	100
YDR182W_ORF	0.210769	0.101538	0.481752	1.06167	97.3332	100
YJL065C_ORF	0.210654	0.0869231	0.412634	1.04821	97.3332	100
YEL044W_ORF	0.210346	0.117308	0.557689	1.05024	97.3332	100
YCR018C_OCH__ORF	0.210107	0.114615	0.545509	1.04206	97.3332	100
YJL217W_ORF	0.210073	0.12	0.571229	1.03707	97.3332	100
YNR051C_ORF	0.20989	0.113077	0.538744	1.0393	97.3332	100
YOR092W_ORF	0.209777	0.114231	0.544534	1.04644	97.3332	100
YEL047C_ORF	0.209485	0.0973077	0.464509	1.04942	97.3332	100
YDR188W_ORF	0.20911	0.0907692	0.434074	1.04886	97.3332	100
YAR071W_ORF	0.209001	0.108462	0.518953	1.04689	97.3332	100
YMR285C_ORF	0.208574	0.0911538	0.437033	1.05968	97.3332	100
YOL077W-A_ORF	0.20855	0.0896154	0.429706	1.04936	97.3332	100
YPR180W_ORF	0.20842	0.0853846	0.409676	1.04845	97.3332	100
YDR481C_ORF	0.208236	0.0946154	0.454367	1.04795	97.3332	100
IGR_CHR16:(COMPLEMENT(445294..445444))_63	0.208012	0.181923	0.874579	1.00247	97.3332	100
YOR002W_ORF	0.207747	0.118462	0.570219	1.04319	97.3332	100
YGL142C_ORF	0.207711	0.0923077	0.444405	1.06287	97.3332	100
YGR081C_ORF	0.207683	0.117692	0.566692	1.03959	97.3332	100
YGR027C_OCH__ORF	0.207643	0.111923	0.539017	1.04741	97.3332	100
YDR390C_ORF	0.207605	0.126154	0.607662	1.04477	97.3332	100
YPL085W_ORF	0.207556	0.0880769	0.424353	1.06172	97.3332	100
YHR006W_ORF	0.207535	0.101923	0.491113	1.04689	97.3332	100
RUF5-2_NCR	0.207144	0.115	0.555169	1.04225	97.3332	100
YOR234C_INT_1	0.207048	0.0955385	0.461432	1.05152	97.3332	100
YPR013C_ORF	0.20684	0.0945299	0.457019	1.04938	97.3332	100
YNL287W_ORF	0.205834	0.115385	0.560572	1.03997	97.3332	100
YNL121C_ORF	0.205726	0.0984615	0.478606	1.05078	97.3332	100
YDR342C_ORF	0.205442	0.143846	0.70018	1.02046	97.3332	100
YJR084W_ORF	0.205353	0.073141	0.356173	1.04602	97.3332	100
SNR189_SNORNA	0.20478	0.200769	0.980416	0.990101	97.3332	100
YNR050C_ORF	0.204281	0.0930769	0.455631	1.0462	97.3332	100
YBR251W_ORF	0.204021	0.0969231	0.475064	1.05601	97.3332	100
YNL001W_ORF	0.203989	0.0965385	0.473253	1.0438	97.3332	100
YDR244W_ORF	0.203911	0.0775214	0.380173	1.05184	97.3332	100
YGR031W_ORF	0.203523	0.0811538	0.398745	1.04648	97.3332	100
YML046W_ORF	0.203229	0.0884615	0.43528	1.05054	97.3332	100
IGR_CHR15:(159171..159444)_174	0.203204	0.0834615	0.410727	1.04684	97.3332	100
YER153C_ORF	0.203198	0.0838462	0.412632	1.04712	97.3332	100
YHR018C_ORF	0.202691	0.111154	0.54839	1.03688	97.3332	100
YDL171C_ORF	0.202191	0.113077	0.559258	1.04866	97.3332	100
YLR286C_ORF	0.202154	0.0838462	0.414763	1.04692	97.3332	100
YPL111W_ORF	0.202117	0.0934615	0.462414	1.04571	97.3332	100
YJL074C_ORF	0.202062	0.107308	0.531064	1.05061	97.3332	100
YOL003C_ORF	0.201411	0.0957692	0.475491	1.04893	97.3332	100
YML126C_ORF	0.200893	0.108077	0.537983	1.04029	97.3332	100
YJL104W_ORF	0.200742	0.0876923	0.43684	1.04759	97.3332	100
YBR139W_ORF	0.200677	0.0853846	0.425482	1.05306	97.3332	100
YGR102C_ORF	0.200592	0.0929231	0.463243	1.04403	97.3332	100
YKL116C_ORF	0.200587	0.09	0.448684	1.048	97.3332	100
YBR101C_ORF	0.200186	0.0996154	0.497614	1.0455	97.3332	100
YKL052C_ORF	0.200098	0.0788462	0.394038	1.04679	97.3332	100
YDR468C_ORF	0.200091	0.08	0.399819	1.04763	97.3332	100
YML058W_ORF	0.200055	0.12	0.599836	1.032	97.3332	100
YNL231C_ORF	0.199899	0.107692	0.538733	1.04385	97.3332	100
YLR185W_OCH__ORF	0.199638	0.118462	0.593383	1.0329	97.3332	100
YKL027W_ORF	0.199593	0.0719231	0.360349	1.04491	97.3332	100
YJR049C_ORF	0.199256	0.0757692	0.38026	1.04507	97.3332	100
YGR220C_ORF	0.199153	0.0784615	0.393976	1.05041	97.3332	100
YGR175C_ORF	0.198615	0.0915385	0.460885	1.04324	97.3332	100
YKL151C_ORF	0.198227	0.10594	0.534439	1.04238	97.3332	100
YLR239C_ORF	0.198139	0.0926923	0.467814	1.04504	97.3332	100
YLR448W_ORF	0.198014	0.111923	0.56523	1.02985	97.3332	100
YMR311C_ORF	0.197908	0.0880769	0.445039	1.0528	97.3332	100
YIR012W_ORF	0.197542	0.120385	0.609412	1.04154	97.3332	100
YGR272C_ORF	0.197505	0.0880769	0.445949	1.04462	97.3332	100
YDL213C_ORF	0.197359	0.0826923	0.418995	1.04469	97.3332	100
YDR399W_ORF	0.196733	0.115	0.584549	1.03472	97.3332	100
YML120C_ORF	0.196415	0.0776923	0.395551	1.05079	97.3332	100
YIR037W_ORF	0.196327	0.0980769	0.499558	1.05061	97.3332	100
YGR037C_ORF	0.196094	0.0973077	0.49623	1.03864	97.3332	100
YDR087C_ORF	0.195881	0.0888462	0.453573	1.0446	97.3332	100
YLR335W_ORF	0.195792	0.109231	0.557891	1.0294	97.3332	100
YPL096W_ORF	0.195584	0.103846	0.530955	1.03328	97.3332	100
YDR001C_ORF	0.195428	0.104615	0.535313	1.04035	97.3332	100
YBR238C_ORF	0.195379	0.0861538	0.440957	1.04509	97.3332	100
YOR234C_ORF	0.195227	0.0984615	0.504345	1.04465	97.3332	100
YGR209C_ORF	0.194369	0.100385	0.516464	1.03702	97.3332	100
YBR118W_OCH_DS100_ORF	0.194236	0.143462	0.738595	0.994095	97.3332	100
YNL302C_ORF	0.19411	0.0980769	0.505265	1.03838	97.3332	100
YML017W_ORF	0.193329	0.111538	0.576935	1.03403	97.3332	100
YML115C_ORF	0.192918	0.0823077	0.426646	1.04342	97.3332	100
YKR054C_ORF	0.192411	0.0930769	0.48374	1.04162	97.3332	100
YER072W_ORF	0.192188	0.0973077	0.506315	1.03612	97.3332	100
YKL039W_ORF	0.192139	0.0965385	0.502441	1.04294	97.3332	100
YOR281C_ORF	0.191772	0.0988462	0.515436	1.03574	97.3332	100
YGR120C_ORF	0.191742	0.086	0.44852	1.04204	97.3332	100
YPR114W_ORF	0.191591	0.106923	0.558081	1.04362	97.3332	100
YJL130C_ORF	0.191295	0.144615	0.755981	1.01331	97.3332	100
YBR288C_ORF	0.191289	0.08	0.418216	1.06325	97.3332	100
YJR144W_ORF	0.191038	0.08	0.418764	1.04308	97.3332	100
YGR284C_ORF	0.191026	0.0842308	0.440939	1.04242	97.3332	100
YLR064W_ORF	0.190831	0.0676923	0.354723	1.04311	97.3332	100
YHR181W_ORF	0.190693	0.0773077	0.405405	1.04344	97.3332	100
YDL202W_ORF	0.19034	0.0953846	0.501128	1.04321	97.3332	100
IGR_CHR11:(COMPLEMENT(638530..638722))_1	0.189793	0.0892308	0.470147	1.04533	97.3332	100
YKL005C_ORF	0.18979	0.111538	0.587695	1.0343	97.3332	100
YDR086C_ORF	0.189599	0.123846	0.6532	1.01619	97.3332	100
YMR265C_ORF	0.189199	0.0807692	0.426901	1.04258	97.3332	100
YOR175C_ORF	0.189194	0.0784615	0.414714	1.04399	97.3332	100
YDR133C_ORF	0.188956	0.108846	0.576039	1.07808	97.3332	100
YPL043W_ORF	0.18895	0.0757692	0.401001	1.04271	97.3332	100
YIR038C_ORF	0.188901	0.0915385	0.484583	1.04067	97.3332	100
SNR6_SNRNA	0.188845	0.137308	0.727091	1.00212	97.3332	100
YLR354C_ORF	0.187821	0.0984615	0.524231	1.03513	97.3332	100
YMR302C_ORF	0.186793	0.0857692	0.459166	1.04331	97.3332	100
YML073C_OCH__ORF	0.186659	0.0961538	0.515132	1.03606	97.3332	100
YBR246W_ORF	0.186656	0.0861538	0.461565	1.0418	97.3332	100
YPR057W_ORF	0.185766	0.0853846	0.459636	1.04147	97.3332	100
YEL051W_ORF	0.185474	0.100769	0.543307	1.03305	97.3332	100
YDR510W_ORF	0.185182	0.0953846	0.515085	1.0339	97.3332	100
YPL050C_ORF	0.185079	0.0938462	0.507061	1.04106	97.3332	100
YDR033W_ORF	0.185021	0.095	0.513455	1.04808	97.3332	100
YDL227C_ORF	0.184643	0.102692	0.556167	1.05545	97.3332	100
YKR057W_ORF	0.184549	0.104615	0.566871	1.0247	97.3332	100
YNR075W_ORF	0.1845	0.120385	0.652489	1.01304	97.3332	100
YPL215W_ORF	0.184379	0.0889316	0.48233	1.04503	97.3332	100
YPR034W_ORF	0.183707	0.0646154	0.351731	1.05019	97.3332	100
YDR328C_ORF	0.183308	0.0857692	0.467897	1.0378	97.3332	100
YDR036C_ORF	0.183092	0.0703846	0.384422	1.04841	97.3332	100
YIL106W_ORF	0.182848	0.0757692	0.414383	1.04718	97.3332	100
YDR397C_JXN_EI_1_ORF	0.182652	0.110769	0.606449	1.02236	97.3332	100
YDR434W_ORF	0.182493	0.085	0.465772	1.03902	97.3332	100
YDL136W_ORF	0.181962	0.0976923	0.536882	1.04141	97.3332	100
YCR030C_ORF	0.181738	0.0919231	0.505801	1.06589	97.3332	100
YKR001C_ORF	0.180908	0.0692308	0.382685	1.0399	97.3332	100
YJR066W_ORF	0.180559	0.0942308	0.521884	1.03419	97.3332	100
YDR457W_ORF	0.180555	0.101923	0.564499	1.04147	97.3332	100
YNL294C_ORF	0.179206	0.0846154	0.472169	1.03706	97.3332	100
YLR177W_ORF	0.178575	0.0938462	0.525527	1.03235	97.3332	100
YIL003W_ORF	0.178566	0.0992308	0.555711	1.03054	97.3332	100
YER074W_OCH_DS100_ORF	0.178431	0.108846	0.610018	1.01132	97.3332	100
YNL069C_OCH__ORF	0.178248	0.0992308	0.556702	1.0258	97.3332	100
YLR440C_ORF	0.177685	0.0938462	0.52816	1.0328	97.3332	100
YLR214W_ORF	0.177533	0.0757692	0.426789	1.03839	97.3332	100
YGL188C-A_ONO_ORF	0.177368	0.0925	0.521515	1.03127	97.3332	100
YMR197C_ORF	0.177278	0.0753846	0.425233	1.04055	97.3332	100
YJR005W_ORF	0.177245	0.0819231	0.462202	1.04067	97.3332	100
Q0120_JXN_EE20_3_ORF	0.176961	0.113462	0.641166	1.05237	97.3332	100
YGR231C_ORF	0.176288	0.0730769	0.414533	1.04157	97.3332	100
YPL225W_ORF	0.176268	0.0907692	0.51495	1.03176	97.3332	100
YMR038C_ORF	0.175629	0.0957692	0.545294	1.0269	97.3332	100
YOR166C_ORF	0.175604	0.095	0.540991	1.02672	97.3332	100
YLR052W_ORF	0.17495	0.0757692	0.433091	1.04202	97.3332	100
YOR360C_ORF	0.174733	0.0736154	0.421301	1.03944	97.3332	100
SNR30_SNORNA	0.174424	0.166154	0.952583	1.02373	97.3332	100
YEL027W_ORF	0.17431	0.0919231	0.527353	1.02689	97.3332	100
YCL001W_ORF	0.174117	0.0738462	0.424118	1.03718	97.3332	100
YPR119W_ORF	0.174085	0.0957692	0.55013	1.03196	97.3332	100
YOR221C_INT_1	0.174058	0.0661538	0.380067	1.03906	97.3332	100
YLR066W_ORF	0.173839	0.103846	0.597371	1.01952	97.3332	100
YFL066C_ORF	0.173676	0.106538	0.613432	1.01754	97.3332	100
YER090W_ORF	0.173545	0.0773077	0.445463	1.0413	97.3332	100
YIL036W_ORF	0.173312	0.0753846	0.434965	1.04321	97.3332	100
YMR153W_ORF	0.1732	0.0692308	0.399715	1.03857	97.3332	100
YFR031C-A_OCH_DS100_ORF	0.172954	0.100769	0.582634	1.03674	97.3332	100
YGL116W_ORF	0.172655	0.0873077	0.505677	1.03446	97.3332	100
YOR356W_ORF	0.172609	0.0730769	0.423367	1.03892	97.3332	100
YPL238C_ORF	0.172264	0.110256	0.640044	1.01665	97.3332	100
YNL102W_ORF	0.172057	0.0858846	0.499164	1.0527	97.3332	100
YMR207C_ORF	0.172028	0.108077	0.628253	1.02773	97.3332	100
YGR106C_ORF	0.1717	0.0923077	0.537609	1.02779	97.3332	100
YAR002W_ORF	0.17156	0.0957692	0.558227	1.06352	97.3332	100
YDR381W_ORF	0.171041	0.0857692	0.501454	1.02997	97.3332	100
YBL087C_INT_1	0.170988	0.0733516	0.428988	1.03784	97.3332	100
YPL053C_ORF	0.170611	0.0642308	0.376476	1.03713	97.3332	100
YOR286W_ORF	0.170561	0.0830769	0.48708	1.03469	97.3332	100
YBR056W_ORF	0.170414	0.0765385	0.449134	1.05138	97.3332	100
TI(UAU)D_TRNA	0.170412	0.166154	0.975015	0.916782	97.3332	100
YER134C_ORF	0.17002	0.0758547	0.446153	1.03527	97.3332	100
YHR089C_ORF	0.169601	0.0853846	0.503443	1.03156	97.3332	100
YBL032W_ORF	0.168695	0.0626923	0.37163	1.04026	97.3332	100
YDR109C_ORF	0.168533	0.0843559	0.500531	1.04137	97.3332	100
YDR012W_ORF	0.168443	0.0911538	0.541155	1.02458	97.3332	100
YDR298C_ORF	0.167856	0.0711538	0.423897	1.03541	97.3332	100
YNL227C_ORF	0.167829	0.109038	0.6497	1.00291	97.3332	100
YBR221C_ORF	0.167786	0.0946154	0.563907	1.02181	97.3332	100
YPL116W_ORF	0.167497	0.0842308	0.502879	1.0393	97.3332	100
YIL048W_ORF	0.166925	0.0930769	0.557598	1.02592	97.3332	100
YML073C_ORF	0.166915	0.0857692	0.51385	1.02633	97.3332	100
YNL111C_ORF	0.166647	0.0788462	0.473133	1.03396	97.3332	100
YPR148C_ORF	0.166348	0.0742308	0.446239	1.03526	97.3332	100
YJR070C_ORF	0.166248	0.0984615	0.592256	1.0173	97.3332	100
YBR263W_ORF	0.165756	0.0565385	0.341095	1.03852	97.3332	100
YJL121C_ORF	0.165007	0.0815385	0.494152	1.02957	97.3332	100
YBR154C_ORF	0.164807	0.0742308	0.450411	1.03639	97.3332	100
YIL052C_INT_1	0.164573	0.0592308	0.359906	1.03555	97.3332	100
YFL039C_INT_1	0.164326	0.0853846	0.519605	1.0285	97.3332	100
YGL103W_ORF	0.164009	0.085	0.518263	1.02849	97.3332	100
YLR388W_OCH_DS100_ORF	0.163872	0.101923	0.621966	1.0181	97.3332	100
YBR103C-A_ORF	0.163783	0.0930769	0.568293	1.02224	97.3332	100
YBR267W_ORF	0.163523	0.07	0.428074	1.04019	97.3332	100
YPR132W_ORF	0.163245	0.0880769	0.539537	1.0224	97.3332	100
YGL058W_ORF	0.162889	0.0703846	0.432102	1.03745	97.3332	100
YHR020W_ORF	0.162638	0.0830769	0.510808	1.03014	97.3332	100
UNKNOWN_5_ORF	0.16254	0.0926923	0.570273	1.04524	97.3332	100
YNL322C_ORF	0.162224	0.0769231	0.474177	1.03079	97.3332	100
YGR030C_ORF	0.161926	0.0728632	0.449978	1.03554	97.3332	100
YJR133W_ORF	0.161611	0.0673077	0.416479	1.04337	97.3332	100
YJL081C_ORF	0.161426	0.0580769	0.359775	1.03576	97.3332	100
YGL077C_ORF	0.161393	0.0819231	0.507598	1.0306	97.3332	100
YLL027W_ORF	0.16115	0.0815385	0.505978	1.02888	97.3332	100
YER023W_ORF	0.161046	0.085	0.527799	1.02582	97.3332	100
YEL012W_ORF	0.161033	0.0661538	0.410809	1.03408	97.3332	100
YDR162C_ORF	0.160621	0.108846	0.677657	1.00869	97.3332	100
YIL112W_ORF	0.160488	0.0734615	0.457738	1.03274	97.3332	100
Q0120_ORF	0.160339	0.108923	0.679331	0.999049	97.3332	100
YJL055W_ORF	0.159524	0.0596154	0.373709	1.03461	97.3332	100
YML028W_ORF	0.158769	0.0961538	0.60562	1.01278	97.3332	100
YDR206W_ORF	0.158507	0.0896154	0.565372	1.02995	97.3332	100
YPR043W_INT_1	0.158213	0.0700769	0.442928	1.03161	97.3332	100
Q0045_INT_6	0.158116	0.0869231	0.549744	1.0303	97.3332	100
YMR318C_ORF	0.158066	0.0646154	0.408787	1.03364	97.3332	100
YKR003W_ORF	0.157733	0.0630769	0.399898	1.03537	97.3332	100
YMR225C_OCH__ORF	0.157455	0.0657692	0.417703	1.04334	97.3332	100
YIL020C_ORF	0.157422	0.0638846	0.405819	1.03301	97.3332	100
YJR101W_ORF	0.157412	0.089	0.565396	1.0171	97.3332	100
YDR232W_ORF	0.157292	0.0657692	0.418135	1.03445	97.3332	100
YJR015W_ORF	0.157137	0.0588462	0.37449	1.03388	97.3332	100
YBL079W_ORF	0.156819	0.0915385	0.58372	1.02537	97.3332	100
YPR174C_ORF	0.15665	0.0728846	0.465269	1.03092	97.3332	100
YNL168C_ORF	0.156642	0.0773077	0.493532	1.02747	97.3332	100
YDR397C_JXN_IE_1_ORF	0.156557	0.0863462	0.551531	1.02044	97.3332	100
YJR090C_ORF	0.156476	0.0688462	0.43998	1.0382	97.3332	100
YJR048W_ORF	0.156382	0.08	0.511566	1.02653	97.3332	100
YER025W_ORF	0.15578	0.0761538	0.488855	1.02776	97.3332	100
YLR029C_OCH__ORF	0.155339	0.0992308	0.638801	1.00268	97.3332	100
IGR_CHR07:(576615..576789)_83	0.155308	0.0798077	0.513869	1.03504	97.3332	100
YBR073W_ORF	0.154727	0.1	0.646298	1.01402	97.3332	100
YKL139W_ORF	0.154394	0.0696154	0.450894	1.03884	97.3332	100
YOR045W_ORF	0.154387	0.0834615	0.540599	1.0273	97.3332	100
YOR221C_JXN_IE_1_ORF	0.154261	0.0630769	0.408898	1.03273	97.3332	100
YGR258C_ORF	0.154032	0.0696538	0.452203	1.03057	97.3332	100
YOR096W_OCH__ORF	0.153587	0.0838462	0.545919	1.01938	97.3332	100
YMR184W_ORF	0.153488	0.0626923	0.40845	1.03217	97.3332	100
YBL057C_ORF	0.153467	0.0607692	0.395975	1.03591	97.3332	100
YJL002C_ORF	0.152462	0.07	0.459132	1.03026	97.3332	100
YOR376W-A_ONO_ORF	0.152444	0.0942308	0.618135	1.01859	97.3332	100
YNL090W_ORF	0.152257	0.0642308	0.421858	1.03286	97.3332	100
YMR116C_ORF	0.152252	0.0792308	0.520394	1.02369	97.3332	100
YNL031C_ORF	0.151924	0.0742308	0.488606	1.02715	97.3332	100
YGR105W_ORF	0.15186	0.0811538	0.534399	1.01941	97.3332	100
YPL012W_ORF	0.151743	0.0746154	0.491722	1.02888	97.3332	100
YKL141W_ORF	0.151578	0.0719231	0.474496	1.03038	97.3332	100
YOR001W_ORF	0.151427	0.0619231	0.408931	1.03219	97.3332	100
YKL176C_ORF	0.151242	0.0785417	0.51931	1.02251	97.3332	100
YLL031C_ORF	0.150764	0.0955288	0.633633	1.03949	97.3332	100
YHR030C_ORF	0.150549	0.0753846	0.500731	1.02381	97.3332	100
YML064C_ORF	0.149951	0.0523077	0.348831	1.03319	97.3332	100
YPL099C_ORF	0.149614	0.0592308	0.395891	1.03589	97.3332	100
YPL233W_ORF	0.149547	0.0634615	0.424358	1.03056	97.3332	100
YNL023C_ORF	0.14944	0.0658077	0.440362	1.02933	97.3332	100
YHR203C_OCH_US100_ORF	0.149253	0.0707692	0.474155	1.02732	97.3332	100
YGL161C_ORF	0.149078	0.0673077	0.451494	1.02926	97.3332	100
YNL221C_ORF	0.1488	0.0684615	0.460091	1.02904	97.3332	100
YOL049W_ORF	0.14856	0.0642308	0.432355	1.03143	97.3332	100
YBR046C_ORF	0.148485	0.0665385	0.448116	1.02841	97.3332	100
YNL098C_ORF	0.148404	0.0665385	0.448359	1.03029	97.3332	100
YLR421C_ORF	0.147861	0.0646154	0.437001	1.02909	97.3332	100
YOR074C_JXN_IE_1_ORF	0.14749	0.0630769	0.427668	1.02899	97.3332	100
YHR087W_ORF	0.14746	0.0653846	0.443406	1.02835	97.3332	100
IGX_YL_212414C	0.146794	0.0704615	0.480004	1.02745	97.3332	100
YBR302C_OCH__ORF	0.146685	0.0611538	0.416906	1.03131	97.3332	100
YJL039C_ORF	0.146392	0.0969231	0.662079	1.00825	97.3332	100
YDL195W_ORF	0.146352	0.101923	0.696426	0.981867	97.3332	100
YPR113W_ORF	0.145645	0.0730769	0.501748	1.01983	97.3332	100
YDR121W_ORF	0.145637	0.0734615	0.504416	1.02403	97.3332	100
YML105C_ORF	0.145336	0.07	0.481641	1.02721	97.3332	100
YIL062C_ORF	0.145254	0.0707692	0.48721	1.02126	97.3332	100
YDR504C_ORF	0.145205	0.0669231	0.460885	1.03124	97.3332	100
YNL145W_ORF	0.145192	0.0988462	0.680797	1.01078	97.3332	100
YDR538W_ORF	0.14512	0.0653846	0.450555	1.02819	97.3332	100
YKL180W_ORF	0.14497	0.0788462	0.543879	1.01542	97.3332	100
YKL170W_ORF	0.144693	0.0761538	0.526313	1.02116	97.3332	100
YJL183W_ORF	0.144614	0.0907692	0.627667	0.993792	97.3332	100
YIL088C_ORF	0.144362	0.105385	0.730001	0.949734	97.3332	100
YMR194W_OCH__ORF	0.144218	0.0869231	0.60272	1.00757	97.3332	100
YBL026W_ORF	0.144091	0.0615385	0.42708	1.03315	97.3332	100
YJL093C_ORF	0.144088	0.0634615	0.440437	1.03004	97.3332	100
YGL032C_ORF	0.1438	0.0865385	0.601799	1.00729	97.3332	100
YJR063W_ORF	0.143726	0.0592308	0.412108	1.02928	97.3332	100
YHR071W_ORF	0.143628	0.0780769	0.543604	1.01144	97.3332	100
YIL151C_ORF	0.143119	0.0758654	0.530085	1.03066	97.3332	100
YBL042C_ORF	0.142758	0.0792308	0.555	1.0151	97.3332	100
YMR225C_ORF	0.142565	0.0526923	0.369602	1.03121	97.3332	100
YLL034C_ORF	0.142241	0.0711538	0.500235	1.0245	97.3332	100
YIR007W_ORF	0.142206	0.0907692	0.638294	1.00894	97.3332	100
Q0120_JXN_EI_3_ORF	0.142101	0.0819231	0.576513	1.02343	97.3332	100
YPL260W_ORF	0.141962	0.0603846	0.425357	1.0288	97.3332	100
YAL034C_ORF	0.141854	0.0870513	0.613667	1.00373	97.3332	100
YPR084W_ORF	0.141513	0.0636923	0.45008	1.02738	97.3332	100
YMR093W_ORF	0.141245	0.0616923	0.436775	1.02712	97.3332	100
YKL084W_ORF	0.141041	0.0653846	0.463584	1.02362	97.3332	100
YNL306W_ORF	0.140875	0.0680769	0.483243	1.02165	97.3332	100
YNL272C_ORF	0.140841	0.0746154	0.529783	1.02094	97.3332	100
YJR145C_ORF	0.140103	0.0807692	0.576501	1.00595	97.3332	100
YIL158W_ORF	0.139832	0.0569231	0.407081	1.03074	97.3332	100
YOR316C_ORF	0.139322	0.0969231	0.695677	1.00201	97.3332	100
YJL092W_ORF	0.138826	0.0884615	0.637209	1.00124	97.3332	100
YEL020W-A_ORF	0.138502	0.0765385	0.552615	1.02068	97.3332	100
YML025C_ORF	0.137978	0.0569231	0.412552	1.02829	97.3332	100
YJL072C_ORF	0.137955	0.0469231	0.340132	1.02953	97.3332	100
YGL178W_ORF	0.137929	0.0638462	0.462892	1.03005	97.3332	100
YJR077C_ORF	0.13791	0.0792308	0.574511	1.01104	97.3332	100
YLR429W_ORF	0.137747	0.0626923	0.455126	1.02461	97.3332	100
YLR077W_ORF	0.137589	0.0592308	0.430489	1.02747	97.3332	100
YPR190C_ORF	0.137276	0.0638462	0.465094	1.02289	97.3332	100
YMR119W_ORF	0.137177	0.0665385	0.485055	1.02198	97.3332	100
YJR103W_ORF	0.136914	0.0588462	0.429803	1.02651	97.3332	100
YDL125C_ORF	0.136685	0.0684615	0.50087	1.01745	97.3332	100
YOR057W_ORF	0.13666	0.0607692	0.444675	1.0292	97.3332	100
YLR243W_ORF	0.136432	0.0749615	0.549444	1.00919	97.3332	100
YPL118W_ORF	0.136379	0.0565385	0.414569	1.02959	97.3332	100
YOR078W_ORF	0.135631	0.0630769	0.465062	1.02356	97.3332	100
YOR079C_ORF	0.135385	0.0605769	0.447442	1.02478	97.3332	100
YDL099W_ORF	0.135124	0.0592308	0.438344	1.02614	97.3332	100
YGL147C_OCH_DS100_ORF	0.134721	0.0811538	0.602386	1.00123	97.3332	100
YHR143W_ORF	0.13457	0.0746154	0.554473	1.04352	97.3332	100
YLL020C_ORF	0.13445	0.0757692	0.56355	1.02697	97.3332	100
YML077W_ORF	0.134362	0.0596154	0.443693	1.02351	97.3332	100
YLR442C_ORF	0.133847	0.0611538	0.456893	1.02598	97.3332	100
YBR146W_ORF	0.133829	0.0661538	0.494316	1.01974	97.3332	100
YOR034C_ORF	0.133671	0.0542308	0.405705	1.02702	97.3332	100
YKR100C_OCH__ORF	0.133522	0.06375	0.477448	1.03398	97.3332	100
YMR250W_ORF	0.132951	0.0476923	0.358721	1.02864	97.3332	100
YLR222C_ORF	0.132806	0.0773077	0.582111	1.0109	97.3332	100
YLR375W_ORF	0.132273	0.0761538	0.57573	1.01882	97.3332	100
YKL016C_ORF	0.132058	0.0496154	0.375708	1.02909	97.3332	100
YIL137C_ORF	0.132015	0.0573077	0.434101	1.03325	97.3332	100
YGR187C_ORF	0.131577	0.0557692	0.423854	1.02496	97.3332	100
YGR283C_ORF	0.1312	0.0501709	0.382401	1.02681	97.3332	100
YDL022W_ORF	0.131123	0.0661538	0.504519	1.01921	97.3332	100
YEL038W_ORF	0.13098	0.0646154	0.493323	1.01962	97.3332	100
YPL144W_ORF	0.130579	0.0664103	0.508584	1.01653	97.3332	100
YNL155W_ORF	0.130352	0.0488462	0.374726	1.02806	97.3332	100
YDR293C_ORF	0.13023	0.0507692	0.389842	1.02777	97.3332	100
YJL117W_ORF	0.129372	0.0615385	0.475671	1.02319	97.3332	100
YJL087C_ORF	0.129138	0.065	0.503337	1.01815	97.3332	100
YNL157W_ORF	0.129069	0.0596154	0.461889	1.01922	97.3332	100
YBL055C_ORF	0.128978	0.0585043	0.453598	1.04024	97.3332	100
TV(AAC)E1_TRNA	0.128941	0.0857692	0.665181	1.00705	97.3332	100
YFL065C_ORF	0.128266	0.0646154	0.503761	1.0188	97.3332	100
YDR331W_ORF	0.126909	0.0923077	0.727354	0.93985	97.3332	100
YHR017W_ORF	0.126788	0.0542308	0.427728	1.04336	97.3332	100
YBR254C_ORF	0.126689	0.0634615	0.500925	1.01868	97.3332	100
YML026C_INT_1	0.126589	0.0573077	0.452708	1.0213	97.3332	100
YLL021W_ORF	0.124787	0.0522756	0.418918	1.03446	97.3332	100
YDL095W_ORF	0.124414	0.0576923	0.463713	1.0202	97.3332	100
YGR147C_ORF	0.124056	0.0619231	0.499154	1.01384	97.3332	100
YKL190W_ORF	0.123677	0.055	0.444708	1.02218	97.3332	100
YPL007C_ORF	0.123507	0.0788462	0.638392	0.99114	97.3332	100
YDR408C_ORF	0.123397	0.0623077	0.504937	1.01185	97.3332	100
TR(ACG)D_TRNA	0.123286	0.0780769	0.6333	0.993047	97.3332	100
SNR17A_SNORNA	0.123228	0.0656154	0.532472	1.00555	97.3332	100
YPR023C_ORF	0.123162	0.0430769	0.349759	1.02507	97.3332	100
YJR069C_ORF	0.122825	0.0603846	0.49163	1.02327	97.3332	100
YPL086C_ORF	0.122674	0.0553846	0.451478	1.02201	97.3332	100
YBR024W_ORF	0.122469	0.0534615	0.436531	1.02139	97.3332	100
YPR041W_ORF	0.122461	0.0680769	0.555909	1.00239	97.3332	100
YKL135C_ORF	0.122395	0.0757692	0.619056	0.997472	97.3332	100
YJR001W_ORF	0.121155	0.0496154	0.409521	1.02397	97.3332	100
YBR227C_ORF	0.120499	0.0647692	0.537507	1.01545	97.3332	100
YNL201C_ORF	0.120473	0.0562244	0.466697	1.01696	97.3332	100
YPL092W_ORF	0.120273	0.0737981	0.613587	0.993612	97.3332	100
YJR014W_ORF	0.120133	0.065	0.541066	1.00545	97.3332	100
YMR157C_ORF	0.119802	0.0569231	0.475143	1.01877	97.3332	100
YPL189C-A_ONO_ORF	0.119782	0.0426923	0.356416	1.027	97.3332	100
YER019C-A_ORF	0.119736	0.0730769	0.610317	0.995337	97.3332	100
YMR039C_ORF	0.119676	0.0511538	0.427437	1.02013	97.3332	100
YMR237W_ORF	0.119634	0.0661538	0.552971	1.00897	97.3332	100
YPR058W_ORF	0.119031	0.0457692	0.384516	1.02352	97.3332	100
YBL087C_ORF	0.119003	0.0661538	0.5559	1.00381	97.3332	100
YDL064W_JXN_EE20_1_ORF	0.118822	0.0711538	0.598829	0.99386	97.3332	100
YJR132W_ORF	0.117798	0.0441827	0.37507	1.02931	97.3332	100
YOR030W_ORF	0.117753	0.0668365	0.567598	1.00362	97.3332	100
YOL119C_ORF	0.117665	0.0516346	0.438826	1.02084	97.3332	100
YGR214W_INT_1	0.117517	0.0696154	0.592385	0.994937	97.3332	100
YMR115W_ORF	0.117408	0.0511538	0.435695	1.01805	97.3332	100
YBR247C_ORF	0.117225	0.0476923	0.406845	1.02283	97.3332	100
YHL001W_OCH__ORF	0.117103	0.0623077	0.532077	1.00878	97.3332	100
YDR117C_ORF	0.116924	0.0530769	0.453946	1.02936	97.3332	100
YBR015C_ORF	0.116874	0.0476923	0.408065	1.02504	97.3332	100
YNL190W_ORF	0.116445	0.065	0.558204	1.01012	97.3332	100
YCR071C_ORF	0.116403	0.0523077	0.449366	1.01834	97.3332	100
YDR272W_ORF	0.116368	0.0407692	0.350348	1.02435	97.3332	100
YKL138C_ORF	0.116324	0.0626923	0.538944	1.00977	97.3332	100
YEL002C_ORF	0.116301	0.0673077	0.578736	0.99641	97.3332	100
YMR031C_ORF	0.116097	0.0626923	0.540001	1.00537	97.3332	100
YGR295C_ORF	0.11605	0.0457692	0.394392	1.02218	97.3332	100
YEL042W_ORF	0.115032	0.0584615	0.508219	1.01473	97.3332	100
YPL014W_ORF	0.114982	0.0738462	0.642244	1.06927	97.3332	100
YGR128C_ORF	0.114533	0.06	0.523865	1.01316	97.3332	100
YJR135W-A_ORF	0.113722	0.0569231	0.500545	1.01203	97.3332	100
YLR250W_ORF	0.113636	0.0711538	0.626155	0.98885	97.3332	100
YLR146C_ORF	0.113436	0.0465385	0.410264	1.02204	97.3332	100
YLL008W_ORF	0.112695	0.06	0.53241	0.99874	97.3332	100
YDR447C_OCH_DS100_ORF	0.112333	0.0561538	0.499887	1.01013	97.3332	100
YBR252W_ORF	0.112312	0.0476923	0.424639	1.01905	97.3332	100
YHR064C_ORF	0.112294	0.0576923	0.51376	1.01498	97.3332	100
YKL103C_ORF	0.112164	0.0584615	0.521216	1.00807	97.3332	100
RUF2_SNORNA	0.112108	0.0819231	0.730751	0.954532	97.3332	100
YMR044W_ORF	0.111365	0.0368376	0.330784	1.02458	97.3332	100
YGL095C_ORF	0.111354	0.0442308	0.397208	1.02351	97.3332	100
Q0050_ORF	0.110104	0.0792308	0.719601	0.973096	97.3332	100
YLR045C_ORF	0.109982	0.0580769	0.528058	1.00589	97.3332	100
YML032C_ORF	0.109682	0.0646154	0.589115	1.00301	97.3332	100
YPL265W_ORF	0.108491	0.0561538	0.517589	1.00637	97.3332	100
YBR048W_OCH_DS100_ORF	0.108215	0.0746154	0.689514	0.965265	97.3332	100
YDR450W_ORF	0.10785	0.0542308	0.502837	1.00462	97.3332	100
IGR_CHR07:(1035512..1036512)_206	0.107275	0.0481357	0.448711	1.01562	97.3332	100
YOL139C_ORF	0.107046	0.0623077	0.582063	0.992943	97.3332	100
YLR185W_ORF	0.106441	0.0596154	0.560079	0.998349	97.3332	100
YKL191W_ORF	0.106186	0.0488462	0.460005	1.01357	97.3332	100
YMR208W_ORF	0.106115	0.0415385	0.391448	1.02146	97.3332	100
YDR176W_ORF	0.106017	0.0414103	0.390602	1.01956	97.3332	100
YDR513W_ORF	0.10566	0.0623077	0.5897	1.00077	97.3332	100
YBR037C_ORF	0.105581	0.041044	0.388743	1.02086	97.3332	100
YMR143W_INT_1	0.105099	0.0565385	0.537956	1.00722	97.3332	100
YMR231W_ORF	0.10443	0.0484615	0.464056	1.01463	97.3332	100
YJL187C_ORF	0.104257	0.0542692	0.520531	1.00435	97.3332	100
YLR459W_ORF	0.103824	0.0569231	0.548263	1.00371	97.3332	100
YFL028C_ORF	0.103251	0.0388462	0.376229	1.02036	97.3332	100
YLL012W_ORF	0.102858	0.0566346	0.550609	0.995783	97.3332	100
[truncated: 2,377 more rows]

## Sheet: Bfr1_sam
Gene ID	Score(d)	Numerator(r)	Denominator(s+s0)	Fold Change	q-value(%)	localfdr(%)
YLR309C_ORF	8.04599	3.09774	0.385003	8.50496	0	0
YOR216C_ORF	7.35181	2.36115	0.321166	5.10813	0	0.00749274
YFL001W_ORF	7.00399	1.58731	0.226629	3.01562	0	0.0257485
YJL010C_ORF	6.18375	2.33731	0.377976	4.96865	0	0.0839066
YHR001W_ORF	6.08169	1.59962	0.263021	3.03805	0	0.090199
YMR239C_ORF	6.06541	1.66559	0.274604	3.1601	0	0.0911011
YJR134C_ORF	5.66532	1.93568	0.341673	3.89268	0	0.0968214
YMR029C_ORF	5.5157	1.92538	0.349074	3.73944	0	0.0858168
YKL182W_ORF	5.47701	2.08923	0.381455	4.1934	0	0.0812559
YBR142W_ORF	5.46302	1.63923	0.300059	3.10904	0	0.0794128
YDL148C_ORF	5.41029	1.6	0.295733	3.03483	0	0.0714731
YNL247W_ORF	5.37865	1.81423	0.337302	3.48585	0	0.0659181
YGL012W_ORF	5.32746	1.97212	0.370179	4.00268	0	0.0555774
YDL147W_ORF	5.2501	1.77615	0.338309	3.47706	0	0.036504
YGR083C_ORF	5.1716	1.525	0.29488	2.91546	0	0.0124577
YMR125W_ORF	5.11206	1.69115	0.330816	3.19683	0	0
YHR170W_ORF	5.08478	1.61269	0.317161	3.02694	0	0
YLL036C_ORF	5.04938	1.76192	0.348939	3.3536	0	0
YLR410W_ORF	5.04005	1.52962	0.303492	2.87504	0	0
YER022W_ORF	5.00131	1.525	0.30492	2.85056	0	0
YNL121C_ORF	4.90186	1.89846	0.387294	3.63398	0	0
YGR162W_ORF	4.8389	1.69769	0.350842	3.27253	0	0
YOL054W_ORF	4.81772	1.79543	0.372671	3.4042	0	0
YKL210W_ORF	4.752	1.91885	0.403798	3.6817	0	0
YKR001C_ORF	4.6808	1.42423	0.304271	2.67616	0	0
YGL206C_ORF	4.65644	1.98769	0.42687	3.92683	0	0
YGL086W_ORF	4.63331	1.99282	0.430107	4.18785	0	0
YDL126C_ORF	4.60925	1.89	0.410045	3.62992	0	0
YGL234W_ORF	4.58109	1.41385	0.308627	2.68705	0	0
YCR093W_ORF	4.57712	1.79615	0.39242	3.43052	0	0
YDR168W_ORF	4.54603	1.46192	0.321582	2.74051	0	0
YMR189W_ORF	4.52531	1.62077	0.358157	3.08801	0	0
YBR139W_ORF	4.50859	1.50538	0.333893	2.80208	0	0
YOR164C_ORF	4.44298	1.92192	0.432576	3.70078	0	0
YBL024W_ORF	4.43894	1.77346	0.399523	3.33276	0	0
YJL080C_ORF	4.41087	1.85154	0.419767	3.67949	0	0
YNL107W_ORF	4.40038	1.52231	0.345949	2.87839	0	0
YDL029W_ORF	4.37948	1.62385	0.370785	3.0658	0	0
YPL263C_ORF	4.36833	1.27712	0.292358	2.45511	0	0
YGR103W_ORF	4.3616	1.43346	0.328655	2.66513	0	0
YDL005C_ORF	4.35797	1.35808	0.311631	2.58287	0	0
YFL048C_ORF	4.31364	1.20346	0.27899	2.28772	0	0
YOR124C_ORF	4.31157	1.84923	0.428899	3.58564	0	0
YNR016C_ORF	4.29216	1.74269	0.406017	3.43235	0	0
YMR309C_ORF	4.27963	1.79385	0.41916	3.46202	0	0
YLR195C_ORF	4.27145	1.35269	0.316682	2.53057	0	0
YOL093W_ORF	4.25586	1.11308	0.26154	2.17623	0	0
YOR254C_ORF	4.23748	1.30192	0.30724	2.44507	0	0
YCL064C_ORF	4.21083	1.55154	0.368464	2.98094	0	0
YBR286W_ORF	4.2095	1.41231	0.335505	2.62819	0	0
YPL160W_ORF	4.17832	1.76577	0.422603	3.29883	0	0
YDR089W_ORF	4.14677	1.35077	0.32574	2.52039	0	0
YBR017C_ORF	4.14526	1.68154	0.405653	3.26337	0	0
YOR206W_ORF	4.13337	1.45692	0.352478	2.71363	0	0
YDR036C_ORF	4.1325	1.20038	0.290474	2.2805	0	0
YCL057W_ORF	4.10194	1.23385	0.300795	2.33297	0	0
YPR065W_ORF	4.09998	1.90462	0.464543	3.70132	0	0
YGR117C_ORF	4.07867	1.44462	0.354188	2.72388	0	0
YJR143C_ORF	4.07781	1.52192	0.373221	3.00111	0	0
YDL141W_ORF	4.06417	1.31462	0.323465	2.49137	0	0
YBR247C_ORF	4.06192	1.30269	0.320709	2.44075	0	0
IGX_YO_415443C	4.04434	1.81192	0.448014	3.45143	0	0
YNR044W_ORF	4.01507	1.58423	0.394571	2.92873	0	0
YNL123W_ORF	4.01176	1.74769	0.435642	3.24185	0	0
IGX_YM_237837W	4.00862	1.335	0.333033	2.54116	0	0
YJL050W_ORF	3.99767	1.55231	0.388303	2.98866	0	0
YGR009C_ORF	3.99042	1.44269	0.361539	2.6799	0	0
YAL035W_ORF	3.98712	1.87	0.469011	3.79522	0	0
YMR012W_ORF	3.98711	1.96192	0.492066	3.71343	0	0
YIL149C_ORF	3.98678	1.82654	0.458149	3.57353	0	0
YNL088W_ORF	3.98394	1.34769	0.338282	2.59529	0	0
YCR034W_ORF	3.98067	1.56269	0.39257	2.95846	0	0
YKL114C_ORF	3.93922	1.18923	0.301895	2.25887	0	0
YGL112C_ORF	3.9331	1.32615	0.337178	2.47249	0	0
YBR087W_ORF	3.92746	1.59962	0.40729	3.12999	0	0
YPL212C_ORF	3.92568	1.35327	0.344722	2.60319	0	0
YGL099W_ORF	3.91998	1.24946	0.318742	2.39818	0	0
IGX_YO_728826W	3.91877	1.69808	0.433319	3.22575	0	0
YDR119W_ORF	3.91366	1.21962	0.31163	2.34287	0	0
YDR127W_ORF	3.89502	1.74038	0.446823	3.37455	0	0
YPL126W_ORF	3.86581	1.50654	0.389708	2.79121	0	0
YMR208W_ORF	3.85889	1.17154	0.303594	2.23208	0	0
YPL243W_ORF	3.85765	1.26885	0.328917	2.38608	0	0
YDR356W_ORF	3.83514	1.50632	0.39277	2.78023	0	0
YBL051C_ORF	3.82294	1.93731	0.506759	3.62532	0	0
YER110C_ORF	3.8154	1.82769	0.47903	3.7877	0	0
YMR061W_ORF	3.81361	1.60784	0.421604	2.99487	0	0
YGR155W_ORF	3.8105	1.70538	0.447549	3.15249	0	0
YPL210C_ORF	3.80494	1.19365	0.313712	2.32133	0	0
YKL014C_ORF	3.79439	1.69962	0.447928	3.20566	0	0
YGR145W_ORF	3.79338	1.20346	0.317253	2.28369	0	0
YPR072W_ORF	3.78979	1.82346	0.481151	3.4108	0	0
YPL032C_ORF	3.78539	1.56308	0.412923	2.87191	0	0
YJL087C_ORF	3.77657	1.6	0.423665	2.97738	0	0
YER021W_ORF	3.77533	1.15404	0.305679	2.2372	0	0
YGL077C_ORF	3.77421	1.63692	0.433713	3.08282	0	0
YNL272C_ORF	3.77062	1.68462	0.446774	3.13103	0	0
YNL206C_ORF	3.76434	1.18154	0.313876	2.25475	0	0
YBR143C_ORF	3.75666	1.68231	0.44782	3.16866	0	0
YHR114W_ORF	3.75081	1.67962	0.4478	3.09607	0	0
YDR165W_ORF	3.74674	1.29231	0.344915	2.53739	0	0
YDR190C_ORF	3.73019	1.23385	0.330773	2.32207	0	0
YER122C_ORF	3.72509	1.38846	0.372733	2.72469	0	0
YER048C_ORF	3.72233	1.35462	0.363916	2.56694	0	0
YNL330C_ORF	3.71946	1.21077	0.325522	2.28762	0	0
YDL065C_ORF	3.71869	1.67038	0.449186	3.07213	0	0
YLR342W_ORF	3.70399	1.79769	0.485339	3.38288	0	0
YEL017W_ORF	3.693	1.17519	0.318222	2.25146	0	0
YGL244W_ORF	3.68359	1.15538	0.313657	2.27615	0	0
YDL103C_ORF	3.67141	1.01654	0.27688	2.01306	0	0
YOR153W_ORF	3.66746	2.02269	0.551524	3.97718	0	0
YOR042W_ORF	3.63974	1.175	0.322826	2.24674	0	0
YLR335W_ORF	3.63202	1.71423	0.471977	3.13163	0	0
YGL201C_ORF	3.61982	1.41923	0.392072	2.71688	0	0
IGX_YK_440787C	3.61666	1.47038	0.406558	2.7522	0	0
YOL021C_ORF	3.61589	1.39308	0.385265	2.58961	0	0
YMR212C_ORF	3.58792	1.13923	0.317518	2.17742	0	0
YGR187C_ORF	3.58741	1.20577	0.336111	2.27048	0	0
YKL143W_ORF	3.5764	1.09442	0.306012	2.12318	0	0
YNL274C_ORF	3.57468	1.11385	0.311593	2.14111	0	0
YGL009C_ORF	3.569	1.68115	0.471043	3.07001	0	0
YML086C_ORF	3.56885	1.25246	0.350942	2.34496	0	0
IGR_CHR04:(262131..262724)_147	3.56539	1.80692	0.506796	3.42195	0	0
YNL197C_ORF	3.56056	1.63654	0.459629	3.20917	0	0
YMR173W_OCH__ORF	3.55897	2.02115	0.567904	4.11764	0	0
YNL085W_ORF	3.55349	1.44769	0.4074	2.80002	0	0
YBL032W_ORF	3.54855	1.15269	0.324834	2.2865	0	0
YFL028C_ORF	3.54853	1.04885	0.295572	2.06321	0	0
YIL091C_ORF	3.53259	1.25698	0.355824	2.36058	0	0
YDR508C_ORF	3.51725	1.65231	0.469772	3.40311	0	0
YDR427W_ORF	3.50136	1.54038	0.43994	2.81231	0	0
IGX_YK_391511C	3.50009	1.65654	0.473285	3.01418	0	0
YDR345C_OCH__ORF	3.49314	1.52231	0.435799	2.77941	0	0
IGR_CHR03:(285256..285936)_522	3.4865	1.46769	0.420965	3.0424	0	0
YDR496C_ORF	3.48217	1.36981	0.393378	2.68674	0	0
YLR129W_ORF	3.47887	1.1975	0.344221	2.36045	0	0
YDR077W_ORF	3.47162	1.75077	0.50431	3.29843	0	0
YCR084C_ORF	3.46937	1.58769	0.457631	3.43988	0	0
YGR264C_ORF	3.46485	1.36231	0.393179	2.59314	0	0
YOL049W_ORF	3.45817	1.19423	0.345337	2.25487	0	0
YJL208C_ORF	3.45631	1.10873	0.320785	2.23335	0	0
YDR309C_ORF	3.45081	1.32308	0.38341	2.45055	0	0
YNL132W_ORF	3.44789	1.32288	0.38368	2.5862	0	0
YBL047C_ORF	3.44261	1.49	0.432811	2.81081	0	0
YOR058C_ORF	3.43898	0.917231	0.266716	1.88124	0	0
YNL118C_ORF	3.43102	1.30423	0.380129	2.45164	0	0
YDL122W_ORF	3.42692	0.834423	0.24349	1.77963	0	0
YJL036W_ORF	3.42639	1.10135	0.32143	2.19224	0	0
YGL092W_ORF	3.42475	1.34308	0.392168	2.53458	0	0
YBL036C_ORF	3.4118	1.05269	0.308545	2.10155	0	0
YDR023W_ORF	3.41155	1.22231	0.358285	2.29616	0	0
YGR189C_ORF	3.41027	1.33692	0.392029	2.48497	0	0
YDL167C_ORF	3.40393	1.46	0.428916	2.66697	0	0
YKL104C_ORF	3.39692	1.46154	0.430254	2.8172	0	0
YNL001W_ORF	3.38915	1.33654	0.394358	2.48797	0	0
YBL076C_ORF	3.38601	1.48538	0.438683	2.73872	0	0
YER027C_ORF	3.37021	1.58192	0.469384	2.91459	0	0
IGX_YM_865904C	3.36893	1.15462	0.342725	2.19538	0	0
YDL060W_ORF	3.36587	1.19308	0.354463	2.24918	0	0
YDR194C_ORF	3.36301	0.992692	0.29518	1.97526	0	0
YOR165W_ORF	3.35835	1.46462	0.436111	2.73383	0	0
YKL165C_ORF	3.35516	1.255	0.37405	2.41322	0	0
YNR030W_ORF	3.35104	1.45577	0.434423	2.78082	0	0
YLR083C_ORF	3.34938	1.56192	0.466332	2.91515	0	0
YBR212W_ORF	3.3491	1.09923	0.328217	2.20481	0	0
YKL179C_ORF	3.34319	2.14192	0.640683	4.33124	0	0
YDL236W_ORF	3.34101	1.14769	0.343516	2.24572	0	0
YBR130C_ORF	3.33976	1.29192	0.386832	2.63554	0	0
YBR058C_ORF	3.33223	1.16154	0.348577	2.25043	0	0
YJR057W_ORF	3.33204	1.19673	0.359158	2.3671	0	0
YNL219C_ORF	3.33031	0.925769	0.277983	1.88911	0	0
YOR116C_ORF	3.32725	1.47615	0.443655	2.84318	0	0
YOR326W_ORF	3.31561	1.17231	0.353573	2.30481	0	0
YOR341W_ORF	3.31434	1.49808	0.451998	2.84733	0	0
YDR465C_ORF	3.31125	1.14885	0.346952	2.18587	0	0
YHR027C_ORF	3.30787	1.34077	0.405327	2.64954	0	0
YNR013C_ORF	3.30259	1.47038	0.445221	2.93786	0	0
YNL059C_ORF	3.29688	1.04996	0.318471	2.08908	0	0
YLR449W_ORF	3.28649	1.21	0.368174	2.28084	0	0
YLR181C_ORF	3.2862	0.973846	0.296344	1.95506	0	0
YDL015C_ORF	3.27664	1.16385	0.355195	2.21738	0	0
YKL021C_ORF	3.27579	1.01385	0.309497	2.00184	0	0
YJL034W_ORF	3.27291	1.39462	0.426108	2.54608	0	0
YDR372C_ORF	3.27225	1.28192	0.391756	2.39837	0	0
YAL016W_ORF	3.27016	1.23077	0.376364	2.31078	0	0
YGR156W_ORF	3.269	1.10769	0.338847	2.13353	0	0
YFR010W_ORF	3.26861	1.27962	0.391487	2.40498	0	0
YDL074C_ORF	3.26783	1.27806	0.391102	2.62854	0	0
YMR290C_ORF	3.26671	1.63808	0.501445	2.9534	0	0
YPR010C_ORF	3.26342	1.35769	0.416034	2.73002	0	0
YOL030W_ORF	3.26338	1.37077	0.420046	2.6296	0	0
YIL020C_ORF	3.25983	1.08756	0.333626	2.13549	0	0
YER157W_ORF	3.25516	1.11338	0.342037	2.19852	0	0
YPL228W_ORF	3.24271	1.005	0.309926	2.01408	0	0
YGL213C_ORF	3.23827	1.28231	0.395986	2.36508	0	0
YHR042W_ORF	3.23731	1.34962	0.416894	2.49432	0	0
YDL040C_ORF	3.23724	1.17	0.361419	2.2537	0	0
YEL031W_ORF	3.23502	1.30423	0.40316	2.77963	0	0
YDR120C_ORF	3.22996	1.01931	0.315579	2.05078	0	0
YGL101W_ORF	3.22852	1.30231	0.403376	2.55433	0	0
YPL086C_ORF	3.22464	1.23538	0.383107	2.36471	0	0
YDL007W_ORF	3.21922	1.10885	0.344445	2.13575	0	0
YPL016W_ORF	3.2145	1.07785	0.335308	2.10836	0	0
YDR091C_ORF	3.20891	1.60423	0.49993	2.91459	0	0
YIR034C_ORF	3.20343	1.10269	0.344223	2.13744	0	0
YLL031C_ORF	3.1973	1.74467	0.545669	3.23672	0	0
YGR128C_ORF	3.19489	1.38	0.431939	2.50659	0	0
YER127W_ORF	3.18663	0.965769	0.303069	1.96253	0	0
YLR387C_ORF	3.18488	1.06338	0.333886	2.06894	0	0
YOR195W_ORF	3.18313	1.52866	0.480238	2.76444	0	0
YGR261C_ORF	3.17864	1.08115	0.340131	2.08667	0	0
YLL034C_ORF	3.17541	1.31615	0.414483	2.42896	0	0
YNL336W_ORF	3.16904	1.08192	0.341404	2.08917	0	0
YKR095W_ORF	3.16837	1.46654	0.462868	2.7716	0	0
YDL178W_ORF	3.16736	1.25154	0.395136	2.34885	0	0
YKL193C_ORF	3.16601	1.25231	0.395548	2.33632	0	0
YPL106C_ORF	3.16526	1.36731	0.431974	2.49888	0	0
YDR449C_ORF	3.16421	1.28986	0.407641	2.47606	0	0
YJR042W_ORF	3.15682	1.28992	0.408615	2.60121	0	0
YKL042W_ORF	3.14472	1.57577	0.501083	2.85344	0	0
YLR033W_ORF	3.14441	1.15508	0.367342	2.18191	0	0
YFR044C_ORF	3.14	1.62846	0.518619	2.9445	0	0
YER114C_ORF	3.11963	1.56841	0.502756	3.18121	0	0
YML008C_ORF	3.11618	1.02808	0.329915	2.01314	0	0
YML103C_ORF	3.11464	1.285	0.412567	2.38299	0	0
YJR083C_ORF	3.11366	0.988692	0.317533	2.01298	0	0
YGL245W_ORF	3.11239	1.54538	0.496526	2.78227	0	0
YMR312W_ORF	3.10839	1.82577	0.587369	3.39963	0	0
YDR507C_ORF	3.10603	0.892889	0.28747	1.86876	0	0
YHL039W_ORF	3.10371	1.015	0.327028	2.04168	0	0
YGL120C_ORF	3.09959	1.03538	0.334039	2.04333	0	0
YBR080C_ORF	3.09262	1.57692	0.509899	2.85117	0	0
YEL022W_ORF	3.09046	1.65077	0.534151	3.06439	0	0
YDR324C_ORF	3.08819	1.52654	0.494314	2.8723	0	0
IGR_CHR15:(961694..962694)_590	3.08513	1.32	0.427859	2.62951	0	0
YOL076W_ORF	3.0843	1.18942	0.385638	2.33916	0	0
YDR481C_ORF	3.0839	1.16212	0.376833	2.21839	0	0
YPL207W_ORF	3.07681	1.31846	0.428516	2.47138	0	0
YNL327W_ORF	3.06867	1.30192	0.424263	2.40591	0	0
YJR117W_ORF	3.06674	1.685	0.549444	3.01512	0	0
YMR229C_ORF	3.06559	1.25462	0.409258	2.46109	0	0
YGR055W_ORF	3.06187	1.02269	0.33401	2.01322	0	0
YPR029C_ORF	3.05958	1.30538	0.426655	2.42073	0	0
YPL217C_ORF	3.05318	1.19827	0.392466	2.55208	0	0
YCL063W_ORF	3.04822	0.955769	0.31355	1.94348	0	0
YLR221C_ORF	3.047	1.34692	0.44205	2.54305	0	0
YDR077W_OCH__ORF	3.0468	1.76231	0.578413	3.23764	0	0
YNL102W_ORF	3.04486	1.23971	0.40715	2.33559	0	0
YJL014W_ORF	3.04248	1.11577	0.36673	2.13235	0	0
YGL225W_ORF	3.04147	1.40385	0.461568	2.55529	0	0
YBR200W_ORF	3.04058	0.930192	0.305926	1.8878	0	0
YBR159W_ORF	3.03971	0.974423	0.320565	1.94269	0	0
YDR266C_ORF	3.0383	1.32308	0.435466	2.43948	0	0
YBR192W_ORF	3.0353	1.11154	0.366204	2.12062	0	0
YLR084C_ORF	3.02763	1.20346	0.397492	2.34325	0	0
YLR249W_ORF	3.02637	1.25	0.413036	2.33086	0	0
YBR205W_ORF	3.02436	0.955385	0.315896	1.92094	0	0
YFR009W_ORF	3.02163	1.21538	0.402228	2.27115	0	0
YCR017C_ORF	3.01632	1.43769	0.476638	2.6834	0	0
YJR076C_ORF	3.01166	0.876731	0.291112	1.82452	0	0
YDL140C_ORF	3.00875	1.05442	0.350452	2.05261	0	0
YBR092C_ORF	3.0072	0.914808	0.304205	1.87106	0	0
YER124C_ORF	3.00497	1.25192	0.416617	2.39975	0	0
YPR097W_ORF	3.00153	1.3578	0.452369	2.59014	0	0
YNL263C_ORF	3.00114	1.40192	0.46713	2.6302	0	0
YPL226W_ORF	2.99812	1.165	0.388577	2.36541	0	0
YBR121C_ORF	2.98744	1.43577	0.480603	2.624	0	0
YDR310C_ORF	2.98686	1.31462	0.440132	2.50875	0	0
YJL134W_ORF	2.98558	1.02962	0.344863	2.00797	0	0
YBR079C_ORF	2.98409	0.900769	0.301858	1.86515	0	0
YMR129W_ORF	2.98269	1.06135	0.355835	2.13576	0	0
YCR057C_ORF	2.97845	0.953462	0.32012	1.92473	0	0
YOR362C_ORF	2.97582	1.11115	0.373395	2.17089	0	0
YMR037C_ORF	2.97047	1.01769	0.342603	2.00714	0	0
YPR088C_ORF	2.96604	1.35192	0.455801	2.45489	0	0
YCL059C_ORF	2.95935	1.19962	0.405364	2.31397	0	0
YDR037W_ORF	2.95778	1.13808	0.384774	2.15822	0	0
YOL098C_ORF	2.95738	1.02538	0.34672	2.07816	0	0
YMR307W_ORF	2.9563	1.29038	0.436486	2.43784	0	0
YKL057C_ORF	2.95388	1.08154	0.366142	2.0982	0	0
YNL268W_ORF	2.95373	1.14538	0.387775	2.22438	0	0
YGL160W_ORF	2.95277	1.10827	0.375333	2.14158	0	0
YLR409C_ORF	2.9423	1.26635	0.430394	2.53213	0	0
YLR314C_ORF	2.93811	1.22654	0.417459	2.29854	0	0
YGR090W_ORF	2.93334	1.385	0.472158	2.54145	0	0
YPL085W_ORF	2.93256	1.07558	0.366771	2.16975	0	0
YDL097C_ORF	2.91665	1.18558	0.406486	2.35043	0	0
YGL107C_ORF	2.91572	0.908462	0.311574	1.85715	0	0
YMR311C_ORF	2.9009	1.15058	0.396627	2.29989	0	0
YNL138W_ORF	2.89762	1.29385	0.44652	2.36705	0	0
YMR070W_ORF	2.89637	0.829615	0.286433	1.78256	0	0
YHR206W_ORF	2.88421	1.22077	0.423259	2.27633	0	0
YOR087W_ORF	2.88083	1.31577	0.456733	2.40532	0	0
YGR116W_ORF	2.88064	1.56346	0.542748	2.99872	0	0
YOL090W_ORF	2.87848	1.14992	0.39949	2.16575	0	0
YLR201C_ORF	2.87541	0.954038	0.331792	1.94886	0	0
YDR531W_ORF	2.87452	1.02962	0.358187	2.00902	0	0
YHR094C_OCH__ORF	2.87275	1.58731	0.55254	2.80664	0	0
YPL091W_ORF	2.86762	1.18808	0.414307	2.26751	0	0
YGL008C_ORF	2.86529	1.39851	0.488086	3.10574	0	0
YDL143W_ORF	2.86401	0.938846	0.327808	1.89853	0	0
YPR112C_ORF	2.86324	1.13135	0.395127	2.21665	0	0
YIL033C_ORF	2.84935	1.08846	0.382004	2.10663	0	0
YGR200C_ORF	2.84595	1.31154	0.460843	2.41133	0	0
YLL011W_ORF	2.83873	0.981923	0.345903	1.96935	0	0
YLR056W_ORF	2.83721	1.12808	0.397601	2.132	0	0
YDR395W_ORF	2.83529	1.025	0.361515	2.09701	0	0
YIL078W_ORF	2.82908	1.34615	0.475828	2.41797	0	0
YER164W_ORF	2.82647	0.919808	0.325426	1.87222	0	0
YMR004W_ORF	2.82564	0.913462	0.323276	1.86427	0	0
YJL076W_ORF	2.82361	1.29038	0.456998	2.52017	0	0
YKR082W_ORF	2.82189	1.34346	0.476086	2.59482	0	0
YDR423C_ORF	2.82047	0.951154	0.337232	1.93671	0	0
YIL079C_ORF	2.81761	0.868654	0.308295	1.80875	0	0
YGR124W_ORF	2.81719	1.22385	0.43442	2.25691	0	0
YGL040C_ORF	2.81444	0.830962	0.29525	1.76455	0	0
YKR059W_ORF	2.8144	1.47192	0.522996	2.64274	0	0
YIL021W_ORF	2.81435	0.743654	0.264236	1.68681	0	0
YHR065C_ORF	2.81413	1.07038	0.380361	2.07488	0	0
YHR044C_ORF	2.8141	0.792115	0.281481	1.72861	0	0
YDR101C_ORF	2.812	1.28115	0.455602	2.34997	0	0
YJL085W_ORF	2.8017	0.797115	0.284511	1.73674	0	0
YGL207W_ORF	2.79652	1.08115	0.386607	2.06931	0	0
YBR094W_ORF	2.7913	0.98	0.35109	1.9411	0.049327	0
YBL045C_ORF	2.78755	0.892115	0.320036	1.84344	0.049327	0
YJL109C_ORF	2.78261	1.22731	0.441064	2.71419	0.049327	0
YGR227W_ORF	2.78169	1.27808	0.45946	2.34679	0.049327	0
YMR109W_ORF	2.77721	1.03654	0.37323	2.09509	0.049327	0
YBR206W_ORF	2.77604	0.951154	0.34263	1.90862	0.049327	0
YBR243C_ORF	2.77541	1.05423	0.379847	2.06443	0.049327	0
YLR389C_ORF	2.7732	1.00462	0.362258	2.09464	0.049327	0
YGL014W_ORF	2.77268	1.24115	0.447638	2.41557	0.049327	0
YDL185W_ORF	2.77249	1.37423	0.495666	2.52395	0.049327	0
YDR292C_ORF	2.7713	0.952308	0.343632	1.90711	0.049327	0
YLL049W_ORF	2.77067	0.962308	0.347319	1.96944	0.049327	0
YGL013C_ORF	2.76347	1.34079	0.485186	2.45358	0.049327	0
YGL016W_ORF	2.76018	1.38596	0.502128	2.68996	0.049327	0
YNL220W_ORF	2.75716	1.15962	0.420583	2.18545	0.049327	0
YJL048C_ORF	2.74819	0.902269	0.328314	1.85082	0.049327	0
YDR182W_ORF	2.74382	1.06654	0.388706	2.05356	0.049327	0
YLR354C_ORF	2.74159	1.25846	0.459026	2.3905	0.049327	0
YCL028W_ORF	2.73161	1.20269	0.440287	2.22537	0.049327	0
YJL138C_ORF	2.72882	1.41346	0.517976	2.51811	0.049327	0
YFR006W_ORF	2.7276	1.09231	0.400465	2.08065	0.049327	0
YPR033C_ORF	2.72602	1.11923	0.410573	2.1402	0.049327	0
YOL022C_ORF	2.72552	1.08327	0.397454	2.09142	0.049327	0
YCL045C_ORF	2.72315	0.870769	0.319766	1.83589	0.049327	0
YHR063C_ORF	2.72235	0.961731	0.353272	1.93178	0.049327	0
YDR477W_ORF	2.71184	1.08269	0.399246	2.06463	0.049327	0
YJL196C_ORF	2.71045	0.839808	0.309841	1.77695	0.049327	0
YML010W_OCH__ORF	2.70826	1.03731	0.383017	2.13886	0.049327	0
YML111W_ORF	2.7042	0.833077	0.308068	1.76349	0.049327	0
YKL126W_ORF	2.70039	0.916538	0.33941	1.88342	0.049327	0
YDR341C_ORF	2.70009	1.33231	0.493432	2.40534	0.049327	0
YLR153C_ORF	2.69286	1.12846	0.419057	2.17235	0.049327	0
YDR228C_ORF	2.67949	1.16885	0.43622	2.18017	0.049327	0
YLR384C_ORF	2.67419	0.940192	0.35158	1.95041	0.049327	0
YPL012W_ORF	2.67353	1.15462	0.43187	2.25744	0.049327	0
YER082C_ORF	2.6706	0.940192	0.352053	1.89432	0.049327	0
YFR024C-A_ORF	2.67013	0.851538	0.318913	1.78304	0.049327	0
YIL096C_ORF	2.66686	1.04192	0.390693	2.10954	0.049327	0
YGR218W_ORF	2.66649	1.47385	0.552729	2.61595	0.049327	0
YDL145C_ORF	2.66329	1.11692	0.419377	2.29084	0.049327	0
YDR379W_ORF	2.66318	1.03269	0.387767	2.00712	0.049327	0
YLR064W_ORF	2.66254	0.765192	0.287392	1.7131	0.049327	0
YIL115C_ORF	2.65934	1.05465	0.396584	2.05507	0.049327	0
YER166W_ORF	2.65756	1.22269	0.460081	2.32545	0.049327	0
YNR054C_ORF	2.65205	0.870962	0.328411	1.89601	0.049327	0
YNL248C_ORF	2.6514	1.15038	0.433878	2.15322	0.049327	0
YKR056W_ORF	2.6514	0.841538	0.317394	1.77448	0.049327	0
YJR006W_ORF	2.65041	0.756923	0.285588	1.69193	0.049327	0
YHL007C_ORF	2.6475	0.962692	0.363623	1.94583	0.049327	0
YJL125C_ORF	2.64403	0.732355	0.276985	1.66518	0.049327	0
YDR293C_ORF	2.64353	1.12077	0.423966	2.46123	0.049327	0
YGL049C_ORF	2.64205	1.25308	0.474283	2.28921	0.049327	0
YJL033W_ORF	2.64134	0.957115	0.36236	1.91427	0.049327	0
YMR186W_ORF	2.64117	1.16577	0.441384	2.16903	0.049327	0
IGX_YI_356393C	2.63638	1.30615	0.495434	2.63474	0.049327	0
YKL145W_ORF	2.63219	0.915769	0.347911	1.85465	0.049327	0
YNL175C_ORF	2.63086	1.04	0.395308	2.03149	0.049327	0
YBR245C_ORF	2.62909	1.62192	0.616913	2.77187	0.049327	0
YIL039W_ORF	2.61955	0.881923	0.33667	1.82451	0.049327	0
YPL009C_ORF	2.61844	0.878654	0.335564	1.81454	0.049327	0
YBR204C_ORF	2.61712	0.782885	0.29914	1.70744	0.049327	0
YMR027W_ORF	2.61708	1.0875	0.41554	2.12153	0.049327	0
YOR057W_ORF	2.61041	1.03077	0.394869	2.10498	0.049327	0
YJL061W_ORF	2.60785	0.792308	0.303816	1.71525	0.049327	0
YOL124C_ORF	2.60676	1.02731	0.394094	1.99044	0.049327	0
YOR108W_ORF	2.60416	0.990577	0.380382	1.95747	0.049327	0
YOR048C_ORF	2.60313	1.18212	0.454112	2.39663	0.049327	0
YHR007C_ORF	2.60303	1.09846	0.421993	2.10499	0.049327	0
YCL011C_ORF	2.60166	1.06154	0.408024	2.02924	0.049327	0
YGL219C_ORF	2.60163	0.856731	0.329306	1.79117	0.049327	0
YGR086C_ORF	2.6012	1.005	0.38636	1.95773	0.049327	0
YIL035C_ORF	2.59853	0.846923	0.325923	1.7817	0.0901198	0
YFR052W_ORF	2.59751	1.12788	0.434218	2.34863	0.0901198	0
YAR071W_ORF	2.59748	1.12346	0.43252	2.11413	0.0901198	0
YIR001C_ORF	2.59661	0.769038	0.29617	1.69525	0.0901198	0
YEL040W_ORF	2.59652	1.22654	0.472378	2.25047	0.0901198	0
YIL125W_ORF	2.59625	1.08231	0.416874	2.13756	0.0901198	0
YLR018C_ORF	2.5943	0.679808	0.262039	1.60773	0.0901198	0
YHR005C_ORF	2.59225	0.873846	0.3371	1.80829	0.0901198	0
YMR173W_ORF	2.58966	1.40038	0.54076	2.57657	0.0901198	0
YKR003W_ORF	2.58443	0.810577	0.313639	1.7378	0.0901198	0
YGR094W_ORF	2.58057	1.20808	0.468143	2.42763	0.0901198	0
YLR319C_ORF	2.58009	1.81192	0.702271	3.03937	0.0901198	0
YJL069C_ORF	2.57441	0.856731	0.332787	1.78615	0.0901198	0
YMR221C_ORF	2.57414	0.981538	0.381307	1.95936	0.0901198	0
YGR054W_ORF	2.57236	1.00846	0.392038	1.99197	0.0901198	0
YGR229C_ORF	2.57136	0.726154	0.2824	1.64305	0.0901198	0
YMR173W-A_ORF	2.57126	1.20038	0.466847	2.27107	0.0901198	0
YJL154C_ORF	2.57089	0.959423	0.373187	1.9457	0.0901198	0
YPR180W_ORF	2.56602	0.830385	0.323607	1.757	0.0901198	0
YMR097C_ORF	2.56505	1.15115	0.448785	2.16882	0.0901198	0
YOR335C_ORF	2.56242	1.16692	0.455399	2.327	0.0901198	0
YGL056C_ORF	2.56195	1.31538	0.513431	2.35127	0.0901198	0
YAR075W_ORF	2.56067	1.00192	0.391274	1.95719	0.0901198	0
YMR215W_ORF	2.56049	1.20154	0.469261	2.21437	0.0901198	0
YOR270C_ORF	2.56029	1.11923	0.437151	2.20141	0.0901198	0
YJL099W_ORF	2.55962	0.804615	0.31435	1.73042	0.0901198	0
YHR043C_ORF	2.5586	0.866615	0.338707	1.87315	0.0901198	0
YIL076W_ORF	2.55726	1.25404	0.490384	2.4042	0.0901198	0
YER016W_ORF	2.55681	0.899615	0.35185	1.83965	0.0901198	0
YDR483W_ORF	2.55385	0.786538	0.307981	1.70798	0.0901198	0
YER003C_ORF	2.55253	1.08192	0.423863	2.05062	0.0901198	0
YLL018C_ORF	2.55081	1.11346	0.436513	2.09663	0.0901198	0
YIL009W_ORF	2.54555	1.06423	0.418075	2.0421	0.0901198	0
YER080W_ORF	2.54362	1.18154	0.464511	2.19024	0.0901198	0
YFL008W_ORF	2.54331	1.17183	0.460749	2.1884	0.0901198	0
YPR022C_ORF	2.54012	0.766822	0.301884	1.69637	0.0901198	0
YDR097C_ORF	2.53914	0.872437	0.343595	1.86429	0.0901198	0
YBR086C_ORF	2.53671	1.18577	0.467444	2.39632	0.0901198	0
YHR026W_ORF	2.53666	0.872692	0.344032	1.81061	0.0901198	0
YNL288W_ORF	2.53644	1.03846	0.409417	2.09755	0.0901198	0
YMR016C_ORF	2.53487	0.960513	0.37892	1.9234	0.0901198	0
YDR428C_ORF	2.53469	1.10385	0.435496	2.10359	0.0901198	0
YPR110C_ORF	2.53448	1.15692	0.456473	2.15987	0.0901198	0
YGL246C_ORF	2.5335	0.790577	0.31205	1.75699	0.0901198	0
YNL267W_ORF	2.53304	0.956538	0.377625	1.97629	0.0901198	0
YOR359W_ORF	2.53192	1.44492	0.570682	2.56062	0.0901198	0.00530907
YML093W_ORF	2.51404	1.195	0.47533	2.21327	0.0901198	0.160888
YHR043C_OCH__ORF	2.51376	0.900385	0.358182	1.85726	0.0901198	0.163371
YLR447C_ORF	2.51254	1.13942	0.453494	2.25166	0.0901198	0.17427
YBR115C_ORF	2.51239	1.48385	0.590611	2.5687	0.0901198	0.175617
YGR276C_ORF	2.51238	0.791346	0.314978	1.75958	0.0901198	0.175664
YGR106C_ORF	2.51204	1.24481	0.495537	2.46112	0.0901198	0.178743
YDR411C_ORF	2.50991	0.754038	0.300425	1.67739	0.0901198	0.197854
YGR186W_ORF	2.50989	0.951346	0.379039	1.8942	0.0901198	0.197977
YKL077W_ORF	2.49802	0.979231	0.392003	1.93784	0.0901198	0.30602
YBR028C_ORF	2.49791	0.853846	0.341824	1.78046	0.0901198	0.307016
YMR047C_ORF	2.49608	0.935577	0.374818	1.87461	0.0901198	0.323954
YDR539W_ORF	2.49387	0.845192	0.338908	1.78131	0.0901198	0.344534
YGR167W_ORF	2.49327	1.06442	0.426919	2.21866	0.0901198	0.350117
YDR080W_ORF	2.49279	0.997923	0.400324	1.94883	0.0901198	0.354621
YMR024W_ORF	2.49097	1.09885	0.441132	2.05911	0.0901198	0.371604
YKL216W_ORF	2.48941	1.015	0.407727	2.01607	0.0901198	0.386292
YNL201C_ORF	2.48258	0.962073	0.387529	1.9625	0.153204	0.451059
YPL206C_ORF	2.48215	0.945962	0.381105	1.88885	0.153204	0.455151
YOR323C_ORF	2.4798	1.10154	0.444204	2.08571	0.153204	0.477729
YGL084C_ORF	2.47971	1.07	0.431503	2.07565	0.153204	0.478653
YIL038C_ORF	2.47654	0.756538	0.305482	1.67383	0.153204	0.509214
YOR321W_ORF	2.4762	1.03865	0.419456	1.99948	0.153204	0.512585
YBR281C_ORF	2.47403	1.07876	0.436034	2.07431	0.153204	0.533654
YOR117W_ORF	2.4739	0.899231	0.363487	1.82866	0.153204	0.534937
YOR243C_ORF	2.47332	1.08192	0.437437	2.04507	0.153204	0.540569
YLR222C_ORF	2.47271	1.22231	0.494318	2.22799	0.153204	0.546501
YDL031W_ORF	2.47235	0.973462	0.393739	1.91828	0.153204	0.550033
YBR025C_ORF	2.4714	1.10981	0.449061	2.12121	0.153204	0.559375
YJR093C_ORF	2.47019	0.681538	0.275906	1.60137	0.153204	0.57127
YPL112C_ORF	2.4695	1.16923	0.473469	2.14223	0.153204	0.57808
YOR046C_ORF	2.4691	1.08038	0.437562	2.03847	0.153204	0.581956
YDL095W_ORF	2.46838	1.16269	0.471035	2.50266	0.153204	0.589085
YNL154C_ORF	2.4678	0.929231	0.376542	1.90752	0.153204	0.594791
YGL174W_ORF	2.4678	0.848519	0.343837	1.83978	0.153204	0.594853
YBL007C_ORF	2.46469	1.20808	0.490154	2.20135	0.153204	0.625687
YEL027W_ORF	2.4639	1.15942	0.470565	2.25617	0.153204	0.633589
YHR154W_ORF	2.46222	1.16692	0.473931	2.19493	0.153204	0.650318
YPL063W_ORF	2.45583	0.890385	0.362559	1.81967	0.153204	0.714731
YBR155W_ORF	2.45516	0.972308	0.396027	1.91044	0.153204	0.721607
YIL162W_ORF	2.45277	0.737885	0.300837	1.65338	0.153204	0.745931
YGL022W_ORF	2.45018	1.19538	0.487877	2.29465	0.153204	0.772553
YHR142W_ORF	2.44964	0.695077	0.283746	1.60883	0.153204	0.778047
YDR060W_ORF	2.44932	1.02692	0.419269	1.97588	0.153204	0.781398
YDR189W_ORF	2.44409	1.04904	0.429215	2.01212	0.153204	0.835606
YGR026W_ORF	2.44394	1.08577	0.44427	2.11581	0.153204	0.837149
YMR297W_ORF	2.44053	0.896154	0.367197	1.8492	0.153204	0.872813
YBL079W_ORF	2.43995	1.33904	0.548797	2.68731	0.153204	0.878865
YDR463W_ORF	2.43932	0.907692	0.372109	1.84701	0.153204	0.885531
YPL014W_ORF	2.43849	1.27885	0.524441	2.30944	0.153204	0.894225
YPL190C_ORF	2.43828	1.29038	0.52922	2.34224	0.153204	0.896508
YPL043W_ORF	2.43619	0.768269	0.315357	1.68557	0.153204	0.918649
YER155C_ORF	2.43535	0.948462	0.389455	1.92286	0.153204	0.927486
YIL109C_ORF	2.43451	1.16538	0.478693	2.23083	0.153204	0.936421
YGL161C_ORF	2.43311	0.904808	0.371873	1.8529	0.153204	0.951353
YDR299W_ORF	2.42775	0.984808	0.405647	1.97003	0.153204	1.00893
YHR190W_ORF	2.42307	0.988269	0.407858	1.93287	0.153204	1.05968
YMR300C_ORF	2.42127	0.905577	0.374009	1.8362	0.153204	1.07937
IGR_CHR14:(165129..166129)_733	2.42126	1.14404	0.472497	2.12947	0.153204	1.07944
YER025W_ORF	2.41892	1.01115	0.418018	2.00663	0.153204	1.10512
YGL151W_ORF	2.41761	1.07252	0.443628	2.20655	0.153204	1.11957
YJL138C_OCH_DS100_ORF	2.41459	1.30038	0.538552	2.31728	0.153204	1.15298
YLR300W_ORF	2.41315	1.15769	0.479742	2.24048	0.153204	1.16899
YNL035C_ORF	2.41241	0.793846	0.329068	1.73528	0.153204	1.17731
YOR075W_ORF	2.40932	0.821346	0.340904	1.79813	0.153204	1.21191
YCL037C_ORF	2.40783	1.07846	0.447898	2.0446	0.153204	1.22863
YJR090C_ORF	2.40713	0.846346	0.3516	1.77498	0.153204	1.23653
YDR489W_ORF	2.40338	0.674808	0.280774	1.59939	0.153204	1.279
YIL015W_ORF	2.40291	0.909423	0.378468	1.84016	0.153204	1.28436
YER052C_ORF	2.40278	0.941154	0.391694	1.8759	0.153204	1.28583
YDL116W_ORF	2.40227	0.870577	0.362397	1.81832	0.153204	1.29159
YOR127W_ORF	2.40137	0.868547	0.361688	1.85757	0.153204	1.30188
YOR099W_ORF	2.40046	1.00904	0.420352	1.96688	0.153204	1.31229
YJL002C_ORF	2.39407	0.9025	0.376974	1.84307	0.153204	1.38594
YDR161W_ORF	2.39313	0.740962	0.30962	1.66462	0.153204	1.39682
YNR038W_ORF	2.39144	0.850769	0.355756	1.77757	0.153204	1.41644
YNL084C_ORF	2.38936	0.807308	0.337876	1.86198	0.153204	1.44072
YML046W_ORF	2.38921	0.835962	0.34989	1.7648	0.153204	1.44253
YOR111W_ORF	2.38706	1.09885	0.460335	2.19097	0.153204	1.4678
YLR413W_ORF	2.38667	0.963462	0.403684	1.98883	0.153204	1.47232
YDR362C_ORF	2.38075	0.901303	0.37858	1.83983	0.153204	1.54252
YLR039C_ORF	2.37453	0.904348	0.380854	1.85709	0.153204	1.61712
YHR117W_ORF	2.37131	0.968077	0.408246	1.93531	0.153204	1.65608
YML052W_ORF	2.37002	0.872308	0.368059	1.79512	0.153204	1.67175
YBR011C_ORF	2.36292	1.07846	0.456411	2.04232	0.153204	1.75885
YGL027C_ORF	2.36272	1.20212	0.508784	2.3902	0.153204	1.7613
YEL012W_ORF	2.35983	0.813654	0.344793	1.77041	0.153204	1.79711
YMR220W_ORF	2.35919	0.7525	0.318965	1.66648	0.153204	1.80506
YJL197W_ORF	2.35859	0.956202	0.405412	1.97929	0.153204	1.81252
YNL112W_ORF	2.35764	0.855	0.362651	1.77884	0.153204	1.82448
YDR238C_ORF	2.35625	0.973462	0.41314	1.96971	0.153204	1.84177
YMR080C_ORF	2.35379	0.941346	0.399927	1.95902	0.153204	1.87263
YCR030C_ORF	2.35059	0.951577	0.404824	1.90167	0.153204	1.91303
YNL287W_ORF	2.34836	1.16538	0.496255	2.23781	0.153204	1.94143
YHR098C_ORF	2.34714	0.721923	0.307576	1.70772	0.153204	1.95694
YGR245C_ORF	2.3471	0.944038	0.402216	1.99434	0.153204	1.95749
YLR060W_ORF	2.34077	0.990385	0.423102	1.94482	0.153204	2.03863
YCR053W_ORF	2.34065	1.15577	0.49378	2.14751	0.153204	2.04014
YJR041C_ORF	2.34064	0.928462	0.39667	1.88503	0.153204	2.04033
YGL173C_ORF	2.33913	1.09231	0.466971	2.20325	0.153204	2.05983
YDR518W_ORF	2.33795	0.715962	0.306235	1.6352	0.153204	2.07517
YER125W_ORF	2.33751	1.05154	0.449854	2.2027	0.153204	2.08087
YOL115W_ORF	2.33662	0.745	0.318837	1.65673	0.153204	2.09248
YGR177C_ORF	2.33536	0.781923	0.334819	1.69892	0.153204	2.1089
YKR081C_ORF	2.33462	0.896538	0.384018	1.82369	0.153204	2.11851
YNL212W_ORF	2.32995	0.875231	0.375644	1.92591	0.153204	2.1799
YNL264C_ORF	2.32894	0.981538	0.421454	2.03422	0.153204	2.19325
YPR041W_ORF	2.32495	1.09808	0.472302	2.05522	0.153204	2.24618
YLL048C_ORF	2.32106	1.05538	0.454699	2.22779	0.153204	2.29808
YCR054C_ORF	2.31619	1.00313	0.433095	2.0031	0.153204	2.36372
IGX_YD_205982C	2.31524	0.960769	0.414977	1.99405	0.153204	2.37669
YGR123C_ORF	2.31338	0.998077	0.431437	1.93791	0.153204	2.40197
YGR111W_ORF	2.31132	0.809615	0.350282	1.798	0.153204	2.42998
YNL137C_ORF	2.31046	0.996154	0.431149	1.97208	0.153204	2.44179
YDR251W_ORF	2.30959	0.867308	0.375524	1.80599	0.153204	2.4537
YGL083W_ORF	2.30937	0.844248	0.365575	1.76643	0.153204	2.45676
YBL039C_ORF	2.30714	1.02115	0.442606	1.95617	0.153204	2.48745
YDR429C_ORF	2.30688	1.34577	0.583373	2.66982	0.153204	2.49103
YOL080C_ORF	2.30553	0.8175	0.354582	1.73955	0.153204	2.50962
YJL186W_ORF	2.30472	0.8425	0.365554	1.80546	0.153204	2.52085
YDR068W_ORF	2.30466	0.934423	0.405449	2.00887	0.153204	2.52164
YJL008C_ORF	2.30454	0.899615	0.390366	1.85555	0.153204	2.5233
YEL071W_ORF	2.30147	0.862115	0.374593	1.77837	0.153204	2.56597
YOL004W_ORF	2.30084	0.939231	0.408213	2.1439	0.153204	2.57478
YMR131C_ORF	2.29689	1.02923	0.448098	2.03236	0.212513	2.63008
YGL142C_ORF	2.29413	0.802308	0.349722	1.72225	0.212513	2.6689
YKL004W_ORF	2.29353	1.12115	0.488833	2.08253	0.212513	2.6774
YCR009C_ORF	2.29057	1.01442	0.442869	2.15849	0.212513	2.71932
YHR158C_ORF	2.28742	1.155	0.504937	2.19382	0.212513	2.76435
YKL082C_ORF	2.28452	0.791538	0.34648	1.73412	0.212513	2.80594
YGL238W_ORF	2.28413	1.06508	0.466294	2.25137	0.212513	2.81143
YGL181W_ORF	2.28002	0.795	0.348682	1.72474	0.212513	2.87091
YFR040W_ORF	2.2774	0.844615	0.370868	1.77997	0.212513	2.90892
YOR007C_ORF	2.27499	0.974615	0.428404	1.92125	0.212513	2.94412
YOR239W_ORF	2.27137	0.774231	0.340866	1.70339	0.212513	2.99734
YJL012C_ORF	2.27024	0.900769	0.396773	1.84127	0.212513	3.01399
YBR170C_ORF	2.26966	0.942038	0.415058	1.8745	0.212513	3.02259
YDR035W_ORF	2.26956	0.935	0.411974	1.87978	0.212513	3.02403
YHR201C_ORF	2.2674	0.835385	0.368433	1.77169	0.212513	3.05607
YGR136W_ORF	2.26728	0.970769	0.428164	1.9545	0.212513	3.05776
IGX_YE_359798W	2.26561	1.04923	0.463113	2.07652	0.212513	3.08268
YGR207C_ORF	2.26494	0.982308	0.433702	1.94085	0.212513	3.09262
YIL053W_ORF	2.26433	1.03135	0.455475	1.97194	0.212513	3.10171
YPL020C_ORF	2.2637	0.704615	0.311268	1.63941	0.212513	3.11116
YKL032C_ORF	2.26176	0.698462	0.308813	1.61564	0.212513	3.1401
YKR018C_ORF	2.25888	0.972308	0.430438	1.97963	0.212513	3.18348
YIL138C_ORF	2.25788	0.903269	0.400051	1.82783	0.212513	3.19847
YLR304C_ORF	2.25721	1.01269	0.448648	1.95597	0.212513	3.20869
YOR322C_ORF	2.25578	0.890115	0.394593	1.81936	0.212513	3.23031
YGL111W_ORF	2.25475	0.698462	0.309774	1.6201	0.212513	3.24599
YPL139C_ORF	2.25455	0.917885	0.407126	1.84529	0.212513	3.24904
YDR173C_ORF	2.25358	0.648676	0.287842	1.5624	0.212513	3.26373
YDL153C_ORF	2.25331	1.04308	0.462908	1.98312	0.212513	3.26779
YGL172W_ORF	2.25117	0.789615	0.350758	1.71727	0.212513	3.3005
YGR124W_OCH__ORF	2.2508	1.16423	0.517252	2.13488	0.212513	3.30613
YNL167C_ORF	2.25039	0.698846	0.310545	1.60772	0.212513	3.3125
YEL051W_ORF	2.24985	1.10577	0.491485	2.19778	0.212513	3.32068
YNL221C_ORF	2.24687	0.863462	0.384296	1.80775	0.212513	3.36656
YDR117C_ORF	2.24477	0.811838	0.361658	1.7272	0.212513	3.39892
YOR259C_ORF	2.24232	0.948462	0.422983	1.86743	0.212513	3.43691
YOR027W_ORF	2.24219	0.836538	0.37309	1.79039	0.212513	3.43887
YPL188W_ORF	2.24176	0.939346	0.419022	1.90259	0.212513	3.44561
YOR187W_ORF	2.24075	0.866538	0.386717	1.81378	0.212513	3.46123
YDR492W_ORF	2.2397	0.993462	0.443569	1.92966	0.212513	3.47765
YOR067C_ORF	2.23859	0.854962	0.381919	1.82291	0.212513	3.49494
YJR015W_ORF	2.23712	0.721346	0.322444	1.68269	0.212513	3.51801
YGL253W_ORF	2.23661	1.35615	0.606343	2.35601	0.212513	3.52601
YBR039W_ORF	2.23633	0.976923	0.436842	2.08609	0.212513	3.53038
YMR304W_ORF	2.2354	1.05241	0.470795	2.12121	0.212513	3.54503
YOR168W_ORF	2.23511	1.17115	0.523981	2.19284	0.212513	3.54966
YAR007C_ORF	2.23487	0.895769	0.400814	1.81011	0.212513	3.55333
YGL044C_ORF	2.23293	0.632885	0.283433	1.55237	0.212513	3.58402
YKL139W_ORF	2.22746	0.802115	0.360103	1.71661	0.212513	3.67078
YHR215W_ORF	2.2261	0.884615	0.397383	1.81074	0.212513	3.69246
YDR456W_ORF	2.225	1.05692	0.475022	2.00379	0.212513	3.71017
YEL055C_ORF	2.22227	0.852692	0.383703	1.80723	0.212513	3.75395
YGL073W_ORF	2.21718	1.13077	0.510003	2.08637	0.212513	3.83618
YMR120C_ORF	2.21653	0.721923	0.3257	1.65302	0.212513	3.8468
YPL265W_ORF	2.21485	1.02615	0.463306	2.07193	0.212513	3.87417
YNL224C_ORF	2.21009	0.802404	0.363063	1.71584	0.212513	3.95203
YDL225W_ORF	2.2076	0.966731	0.43791	1.90872	0.212513	3.99311
YMR146C_ORF	2.20669	1.04654	0.474258	1.99498	0.212513	4.00823
YMR049C_ORF	2.2061	0.915192	0.414846	1.84297	0.212513	4.0179
YER036C_ORF	2.20402	1.03269	0.46855	1.96587	0.212513	4.0525
YPL069C_ORF	2.20268	0.794538	0.360714	1.7683	0.294721	4.07466
YOL065C_ORF	2.20209	0.881624	0.400358	1.84626	0.294721	4.08462
YOL070C_ORF	2.20199	0.694423	0.315362	1.61415	0.294721	4.0863
YHR108W_ORF	2.20166	1.02038	0.463461	1.95409	0.294721	4.09169
YGR295C_ORF	2.2006	0.690769	0.3139	1.60595	0.294721	4.10941
YIL126W_ORF	2.19917	0.901731	0.410032	2.03251	0.294721	4.13336
YGL178W_ORF	2.19716	0.913846	0.415922	1.95277	0.294721	4.16718
YOL139C_ORF	2.19687	1.18231	0.538179	2.33973	0.294721	4.17203
YOR361C_ORF	2.19271	0.865192	0.394576	1.77666	0.294721	4.24215
YGL185C_ORF	2.19191	0.842115	0.384192	1.76573	0.294721	4.25577
YOR038C_ORF	2.19126	0.725385	0.331036	1.63077	0.294721	4.26685
YDR144C_ORF	2.18909	0.813462	0.371597	1.73331	0.294721	4.30367
YGR005C_ORF	2.18905	0.706346	0.322672	1.61863	0.294721	4.30438
YLR212C_ORF	2.18792	1.23038	0.562353	2.19297	0.294721	4.32367
YDR147W_ORF	2.18571	0.832115	0.380707	1.74715	0.294721	4.36156
YNL079C_ORF	2.1853	1.1175	0.511372	2.13414	0.294721	4.3686
YKR068C_ORF	2.18364	0.910962	0.417175	1.93158	0.294721	4.39706
YBR302C_OCH__ORF	2.18234	0.728654	0.333886	1.64274	0.294721	4.41943
YGR135W_ORF	2.18207	0.985	0.451407	2.00183	0.294721	4.42419
YKR008W_ORF	2.18148	0.636538	0.291792	1.54325	0.294721	4.43429
YPL163C_ORF	2.18072	0.993846	0.455741	1.9221	0.294721	4.44739
YLR216C_ORF	2.18003	1.05538	0.484114	2.03038	0.294721	4.4593
YMR005W_ORF	2.179	0.674615	0.309598	1.59532	0.294721	4.47717
YOL064C_ORF	2.1785	0.823654	0.378083	1.75556	0.294721	4.48588
YMR200W_ORF	2.17537	0.749615	0.344592	1.67277	0.294721	4.54031
YKR084C_ORF	2.17477	0.813077	0.373868	1.72491	0.294721	4.55082
YFL021W_ORF	2.1736	0.879808	0.404769	1.79547	0.294721	4.57125
YLR372W_ORF	2.17349	0.871538	0.400986	1.81731	0.294721	4.57329
YER002W_ORF	2.17214	0.940769	0.433107	1.86495	0.294721	4.59684
YLR276C_ORF	2.1712	0.836731	0.385378	1.75067	0.294721	4.61342
YFL002C_ORF	2.16987	0.826154	0.380739	1.79423	0.294721	4.63676
YBR218C_ORF	2.16758	0.898846	0.414678	1.87687	0.294721	4.67724
IGR_CHR04:(1377373..1378373)_520	2.16508	1.01558	0.469072	2.04295	0.294721	4.72152
YIL030C_ORF	2.16282	1.05188	0.486346	2.27321	0.294721	4.76161
YLR459W_ORF	2.15788	1.03192	0.47821	2.02707	0.294721	4.84992
YDL100C_ORF	2.15762	1.12654	0.522121	2.13887	0.294721	4.85468
YEL002C_ORF	2.15315	1.05731	0.491053	1.97279	0.294721	4.93538
YLR262C_ORF	2.15292	0.786923	0.365514	1.70604	0.294721	4.93945
YPR169W_ORF	2.1529	0.711346	0.330414	1.61556	0.294721	4.93989
YBR067C_ORF	2.14859	1.09615	0.510174	2.02946	0.294721	5.01818
YAR002W_ORF	2.14717	0.980769	0.456773	1.91381	0.294721	5.04409
YLR034C_ORF	2.14626	0.965769	0.449979	1.98881	0.294721	5.06079
YDR037W_OCH__ORF	2.14478	1.03038	0.480415	1.95547	0.294721	5.08786
YMR128W_ORF	2.1447	0.966731	0.450754	1.94353	0.294721	5.08933
YJR049C_ORF	2.14289	0.635769	0.296688	1.54357	0.294721	5.12255
YBR288C_ORF	2.14168	0.675	0.315173	1.5809	0.294721	5.14484
YNL181W_ORF	2.14066	0.697885	0.326014	1.63111	0.294721	5.16371
YHL002W_ORF	2.13993	0.868846	0.406015	1.79806	0.294721	5.17711
YIL110W_ORF	2.13878	0.790385	0.36955	1.77146	0.294721	5.19849
YCL054W_ORF	2.13761	0.87	0.406997	1.78119	0.294721	5.22017
YDR505C_ORF	2.13702	0.841197	0.393631	1.80166	0.294721	5.23117
YNL039W_ORF	2.13657	0.879615	0.411694	1.80551	0.294721	5.2394
YDR146C_ORF	2.13625	0.870577	0.407527	1.78958	0.294721	5.24552
YPR107C_ORF	2.13452	0.767808	0.359709	1.74879	0.294721	5.27758
YNL308C_ORF	2.13188	0.790769	0.370926	1.69439	0.294721	5.32703
YDR245W_ORF	2.13095	0.711154	0.333726	1.61466	0.294721	5.3444
YGR255C_ORF	2.13013	0.621538	0.291784	1.53388	0.294721	5.35979
YHR081W_ORF	2.12996	1.08385	0.508857	2.18954	0.294721	5.36303
YOR006C_ORF	2.12899	0.743654	0.349299	1.64826	0.294721	5.38128
YNL160W_ORF	2.12858	0.749231	0.351986	1.67144	0.294721	5.38897
YER105C_ORF	2.1213	1.03365	0.487275	2.00459	0.294721	5.52699
YDR272W_ORF	2.11612	0.585769	0.276813	1.50645	0.294721	5.626
YMR015C_ORF	2.11581	0.666731	0.315119	1.56992	0.294721	5.63207
YFR051C_ORF	2.11217	0.966154	0.457422	2.00991	0.294721	5.70212
YDL066W_ORF	2.11099	0.899231	0.425976	1.93094	0.294721	5.72499
YJR064W_ORF	2.11	0.791154	0.374955	1.6957	0.294721	5.74417
YGR038W_ORF	2.10809	0.836731	0.396915	1.7867	0.36257	5.78131
YCR035C_ORF	2.10788	0.813654	0.386006	1.80895	0.36257	5.78541
YHR132C_ORF	2.10758	0.739615	0.350931	1.64409	0.36257	5.79116
YJL060W_ORF	2.10737	0.914615	0.434008	1.83601	0.36257	5.79531
YNL126W_ORF	2.10683	0.977923	0.464169	1.89265	0.36257	5.80586
YMR285C_ORF	2.10493	0.728654	0.346165	1.63993	0.36257	5.84289
YHR111W_ORF	2.10313	0.700962	0.333294	1.60555	0.36257	5.87806
YML069W_ORF	2.10214	0.783654	0.372788	1.68903	0.36257	5.89747
YEL047C_ORF	2.10018	0.789808	0.376066	1.69084	0.36257	5.93606
YMR079W_ORF	2.09976	0.996154	0.474412	1.93178	0.36257	5.94426
YDR083W_ORF	2.09909	0.96	0.457342	1.87867	0.36257	5.95763
YCL001W_ORF	2.09868	0.748846	0.356818	1.68871	0.36257	5.96567
YOR304W_ORF	2.09855	0.780962	0.372144	1.72034	0.36257	5.96832
YNR021W_ORF	2.09809	0.838462	0.399631	1.74742	0.36257	5.97733
YGR234W_ORF	2.09792	1.04673	0.498937	1.97982	0.36257	5.98063
IGR_CHR07:(664770..665572)_360	2.09657	1.25442	0.598321	2.40502	0.36257	6.00732
YNL189W_ORF	2.09292	0.861346	0.411553	1.7688	0.36257	6.07992
YKR093W_ORF	2.09286	1.03692	0.495458	1.97878	0.36257	6.08112
YLR452C_ORF	2.0899	0.891154	0.426411	1.81293	0.36257	6.14026
YJL180C_ORF	2.08819	0.681923	0.326561	1.64357	0.36257	6.17435
YDR514C_ORF	2.08773	0.862538	0.413147	1.7664	0.36257	6.18367
YGR240C_ORF	2.08706	1.04192	0.499229	2.23041	0.36257	6.19706
YOL081W_ORF	2.08701	0.9775	0.468373	2.07695	0.36257	6.19813
YML123C_ORF	2.08361	0.995769	0.477905	1.94415	0.36257	6.26657
YDR081C_ORF	2.08235	0.721385	0.346428	1.62516	0.36257	6.29215
YNL207W_ORF	2.08062	0.559038	0.268688	1.46513	0.36257	6.32719
YOR261C_ORF	2.0805	0.845577	0.406429	1.87592	0.36257	6.32954
YER112W_ORF	2.0794	0.880577	0.423476	1.91343	0.36257	6.35188
YHR037W_ORF	2.07783	0.676346	0.325507	1.5787	0.36257	6.38403
YPR024W_ORF	2.07384	0.913077	0.440283	1.85922	0.36257	6.46547
YPR154W_ORF	2.07362	1.22154	0.589086	2.29107	0.36257	6.47006
YDR368W_ORF	2.07196	1.02692	0.495629	1.97054	0.36257	6.50415
YOR085W_ORF	2.07096	0.895769	0.432537	1.80956	0.36257	6.52459
YDL227C_ORF	2.07021	0.967692	0.467436	1.91334	0.36257	6.54009
YML021C_ORF	2.06763	0.587115	0.283956	1.49223	0.36257	6.59352
YMR235C_ORF	2.06762	0.890769	0.430818	1.79973	0.36257	6.59357
YKL127W_ORF	2.0667	1.01231	0.489819	1.92064	0.36257	6.61277
YOL012C_ORF	2.06323	0.783846	0.379912	1.77785	0.36257	6.68476
YLR197W_ORF	2.06303	0.944038	0.457598	1.89817	0.36257	6.68902
YCL038C_ORF	2.06143	0.931923	0.452076	1.90586	0.36257	6.72235
YER133W_ORF	2.06129	0.925385	0.448936	1.87488	0.36257	6.72539
YLR369W_ORF	2.06069	0.645244	0.31312	1.55578	0.36257	6.73778
YLR435W_ORF	2.05981	0.778846	0.378116	1.74129	0.36257	6.7563
YDR345C_ORF	2.05737	1.05962	0.515034	2.04582	0.36257	6.80744
YER168C_ORF	2.0569	0.578654	0.281324	1.51253	0.36257	6.81743
YDL002C_ORF	2.05688	0.759808	0.369398	1.75233	0.36257	6.81778
YBR093C_ORF	2.05636	0.9225	0.448609	1.83242	0.36257	6.82881
YNL216W_ORF	2.05297	0.743077	0.361952	1.65604	0.36257	6.90019
IGR_CHR02:(234361..234579)_68	2.05183	1.05135	0.512394	2.35749	0.36257	6.92433
YGL065C_ORF	2.05103	0.827308	0.403363	1.73015	0.36257	6.94141
YLR336C_ORF	2.05015	0.730625	0.356376	1.64882	0.36257	6.95994
YOL097C_ORF	2.04909	1.01673	0.496186	1.92633	0.36257	6.98257
YCR016W_ORF	2.04893	0.841385	0.410646	1.87985	0.36257	6.98596
YHR073W_ORF	2.04862	0.9975	0.486913	1.96869	0.36257	6.99256
YLL021W_ORF	2.04811	0.879808	0.429571	2.01906	0.36257	7.0035
YJL112W_ORF	2.04727	0.653611	0.31926	1.5874	0.36257	7.02132
YMR310C_ORF	2.04705	0.977077	0.477309	1.97082	0.36257	7.02598
YHL003C_ORF	2.04613	0.834423	0.407805	1.73725	0.36257	7.0456
YNL191W_ORF	2.04515	0.790192	0.386374	1.75034	0.36257	7.06667
YBR198C_ORF	2.04447	0.915385	0.447736	1.84091	0.36257	7.08118
YJR065C_ORF	2.0444	0.784231	0.383599	1.69457	0.36257	7.08267
YHR052W_ORF	2.04426	1.10135	0.53875	2.12272	0.36257	7.08568
YEL063C_ORF	2.04341	0.939231	0.459638	1.87046	0.36257	7.10388
YLR191W_ORF	2.04306	0.727115	0.355895	1.65997	0.36257	7.11146
YNL336W_OCH__ORF	2.04031	0.600115	0.294129	1.50432	0.36257	7.17059
YKL027W_ORF	2.04009	0.553956	0.271535	1.46013	0.36257	7.17535
YDL195W_ORF	2.04007	1.24692	0.611215	2.17535	0.36257	7.17571
YJL201W_ORF	2.03812	0.813291	0.39904	1.73753	0.36257	7.21791
YIL063C_ORF	2.03806	0.653846	0.320818	1.60537	0.36257	7.21918
YFL004W_ORF	2.03597	0.957692	0.470387	1.86362	0.36257	7.2645
YDL093W_ORF	2.03581	0.890483	0.43741	1.85042	0.36257	7.26803
YEL050C_ORF	2.0344	0.61	0.299843	1.53046	0.36257	7.29855
YNR029C_ORF	2.03257	0.631731	0.310804	1.53375	0.36257	7.33841
YBR078W_ORF	2.03216	1.03923	0.511392	1.95785	0.36257	7.34738
IGR_CHR08:(312646..313497)_734	2.03214	0.981731	0.483101	2.01076	0.36257	7.34773
YNR026C_ORF	2.03042	0.840385	0.413896	1.74213	0.36257	7.38526
YKL125W_ORF	2.02862	0.719038	0.354447	1.63065	0.36257	7.42479
YJL012C-A_ORF	2.02769	0.927308	0.457322	1.83995	0.36257	7.44518
YGL252C_ORF	2.02632	0.841538	0.415304	1.7545	0.36257	7.47532
YLR027C_ORF	2.02579	0.820769	0.40516	1.75702	0.36257	7.48696
YNL002C_ORF	2.02426	0.923269	0.456103	1.98907	0.36257	7.52078
YBL030C_ORF	2.02371	0.873846	0.431805	1.77636	0.36257	7.53294
YGR180C_ORF	2.0237	1.1025	0.544794	2.10249	0.36257	7.53304
YLR436C_ORF	2.02366	0.887644	0.438633	1.8394	0.36257	7.53397
YLR166C_ORF	2.02267	0.81015	0.400534	1.75544	0.36257	7.55572
YOR017W_ORF	2.02147	0.518573	0.256532	1.42613	0.36257	7.58227
IGX_YP_335124C	2.02033	0.871154	0.431193	1.80362	0.36257	7.60759
YML007W_ORF	2.01813	0.6875	0.340662	1.58761	0.36257	7.65656
YGL141W_ORF	2.01804	1.15096	0.570337	2.04514	0.36257	7.65865
YKL054C_ORF	2.01752	0.799038	0.396049	1.70137	0.36257	7.6701
YLR244C_ORF	2.01617	0.814038	0.403756	1.77237	0.36257	7.70034
YJL039C_ORF	2.01258	1.20942	0.600932	2.30896	0.444258	7.78065
YOR207C_ORF	2.0125	0.835962	0.415385	1.73666	0.444258	7.78247
YDR211W_ORF	2.01013	1.12365	0.558995	2.33985	0.444258	7.83565
YDL127W_ORF	2.00684	0.739038	0.36826	1.64851	0.444258	7.90995
YNL026W_ORF	2.00622	0.912692	0.45493	1.86559	0.444258	7.9239
YKL157W_JXN_IE_1_ORF	2.00134	0.749231	0.374364	1.64894	0.444258	8.03486
YFR037C_ORF	2.00087	0.696346	0.348022	1.60137	0.444258	8.04563
YPR042C_ORF	2.0006	0.876154	0.437945	1.90287	0.444258	8.05173
YGR244C_ORF	2.00036	0.622692	0.31129	1.52502	0.444258	8.05717
YHR165C_ORF	1.99868	0.813632	0.407085	1.86342	0.444258	8.09561
YDR103W_ORF	1.99258	0.734423	0.368579	1.63156	0.444258	8.23585
YBR164C_ORF	1.99221	0.808077	0.405619	1.82892	0.444258	8.24448
YGL130W_ORF	1.99159	0.777231	0.390257	1.69079	0.444258	8.25876
YGL082W_ORF	1.9902	0.504615	0.25355	1.41588	0.444258	8.2909
YER086W_ORF	1.98882	0.933462	0.469355	1.86741	0.444258	8.32298
YOR160W_ORF	1.9879	0.7325	0.368479	1.65297	0.444258	8.34418
YLR243W_ORF	1.98672	0.946308	0.476317	1.88101	0.444258	8.37177
YKL212W_ORF	1.98408	0.806538	0.406506	1.73216	0.444258	8.43336
YOR001W_ORF	1.98277	0.641923	0.32375	1.54407	0.444258	8.46387
YGL062W_ORF	1.98189	0.724615	0.365618	1.70137	0.444258	8.48446
YIL144W_ORF	1.98053	0.702885	0.354897	1.61912	0.444258	8.51641
YBL058W_ORF	1.97605	0.667115	0.337601	1.57123	0.444258	8.62201
YGL223C_ORF	1.97576	0.688846	0.348649	1.66264	0.444258	8.62879
YMR191W_ORF	1.97411	0.743077	0.376412	1.73597	0.444258	8.6679
YLR337C_ORF	1.97233	0.709577	0.359765	1.66281	0.444258	8.70997
YNL253W_ORF	1.97116	0.734615	0.372683	1.64722	0.444258	8.73797
YOL031C_ORF	1.97095	0.937115	0.475463	1.96428	0.444258	8.74276
YER006W_ORF	1.97075	0.760577	0.385932	1.65543	0.444258	8.74757
YPR045C_ORF	1.97003	0.806154	0.409209	1.70212	0.444258	8.76478
YKL213C_ORF	1.96926	0.691731	0.351264	1.61222	0.444258	8.78304
YDL201W_ORF	1.96885	0.834038	0.423618	1.89615	0.444258	8.79301
YGL137W_ORF	1.96791	0.955385	0.485482	1.89543	0.444258	8.81532
YNR008W_ORF	1.96452	1.01358	0.515942	2.02797	0.444258	8.89661
YIL129C_ORF	1.96038	1.16723	0.595412	2.40125	0.444258	8.99631
YOL151W_ORF	1.958	0.788803	0.402862	1.70732	0.444258	9.05379
YNL074C_ORF	1.95752	0.809808	0.41369	1.7113	0.444258	9.06528
YBR302C_ORF	1.95445	0.587885	0.300792	1.49186	0.444258	9.13983
IGR_CHR16:(524229..524453)_100	1.95429	0.848654	0.434252	1.86793	0.444258	9.14388
YGR165W_ORF	1.95348	0.581346	0.297596	1.4883	0.444258	9.16363
YDR343C_ORF	1.9524	1.3	0.665847	2.33257	0.444258	9.18992
YPL260W_ORF	1.95239	0.662885	0.339525	1.56228	0.444258	9.19013
YAL036C_ORF	1.95145	0.656923	0.336634	1.55817	0.444258	9.21313
IGR_CHR07:(133049..134049)_27	1.95039	1.08769	0.557679	2.47756	0.444258	9.23897
YOL135C_ORF	1.94989	0.759893	0.389711	1.74894	0.444258	9.25127
YBR199W_ORF	1.94905	0.865962	0.4443	1.7738	0.444258	9.27193
YOR241W_ORF	1.94852	0.699038	0.358753	1.64907	0.444258	9.28478
YPL237W_ORF	1.94779	0.870385	0.446856	1.78413	0.444258	9.30265
YAL023C_ORF	1.94512	0.884615	0.454787	1.94967	0.444258	9.36844
YLR183C_ORF	1.94084	0.737115	0.379792	1.63959	0.444258	9.47433
YKR087C_ORF	1.93531	0.562115	0.290452	1.49974	0.444258	9.6118
YER118C_ORF	1.93468	0.869231	0.449288	1.75837	0.444258	9.62752
IGX_YH_120172C	1.93253	1.02731	0.531588	1.92277	0.444258	9.6815
YDL043C_ORF	1.93157	0.840043	0.434903	1.78404	0.444258	9.70563
YGL028C_ORF	1.93142	0.726538	0.376168	1.6563	0.444258	9.70929
IGR_CHR15:(960694..961694)_408	1.92897	0.9175	0.475643	1.80275	0.444258	9.77095
YLR285W_ORF	1.92893	0.968077	0.501873	1.92269	0.444258	9.77199
YDR153C_ORF	1.92787	0.956731	0.496264	1.94643	0.444258	9.79869
YGR119C_ORF	1.92587	0.482308	0.250437	1.39238	0.444258	9.84918
YKR062W_ORF	1.92513	0.736346	0.382491	1.67081	0.444258	9.86779
YHR064C_ORF	1.92479	0.817692	0.424822	1.7113	0.444258	9.87646
YLR450W_ORF	1.92422	0.603846	0.313813	1.58144	0.444258	9.89084
YOL052C_ORF	1.92391	0.862308	0.448206	1.77572	0.444258	9.89879
YOR014W_ORF	1.92302	0.770962	0.400912	1.83778	0.444258	9.92133
YPR133C_ORF	1.92299	0.805	0.418618	1.76023	0.444258	9.922
YLR321C_ORF	1.91981	0.745192	0.388158	1.67663	0.544397	10.0029
YBR023C_ORF	1.91802	0.746923	0.389423	1.74063	0.544397	10.0486
YDR484W_ORF	1.9167	0.664192	0.346529	1.56397	0.544397	10.0825
YDL237W_ORF	1.91616	0.681923	0.355879	1.58158	0.544397	10.0962
IGR_CHR12:(938909..939909)_679	1.91419	1.12231	0.586309	2.10283	0.544397	10.1468
YOR023C_ORF	1.91387	0.617692	0.322745	1.52325	0.544397	10.1551
YNL323W_ORF	1.91323	0.63	0.329286	1.55141	0.544397	10.1716
YNL192W_ORF	1.91178	0.871154	0.455676	1.84279	0.544397	10.2087
YKL068W_ORF	1.9116	0.787692	0.412058	1.75305	0.544397	10.2134
YPR048W_ORF	1.91037	0.618051	0.323524	1.51608	0.544397	10.2452
YMR274C_ORF	1.90964	0.592949	0.310503	1.50689	0.544397	10.2641
YDL248W_ORF	1.90593	0.589231	0.309156	1.48998	0.544397	10.3601
YMR108W_ORF	1.90493	0.834231	0.437932	1.77762	0.544397	10.3862
YEL029C_ORF	1.90488	0.741731	0.389384	1.67958	0.544397	10.3874
YNR009W_ORF	1.90385	0.930769	0.488888	2.1162	0.544397	10.4143
YJR045C_ORF	1.90359	0.749615	0.39379	1.64049	0.544397	10.421
YIL130W_ORF	1.90316	0.910385	0.478353	1.92852	0.544397	10.4321
YPR091C_ORF	1.89887	0.7125	0.375224	1.6789	0.544397	10.5445
YCL043C_ORF	1.8984	0.833077	0.438831	1.72226	0.544397	10.5566
YLR301W_ORF	1.89612	0.793846	0.418669	1.69301	0.544397	10.6165
YGR211W_ORF	1.89414	0.679038	0.358495	1.57407	0.544397	10.6688
YBR290W_ORF	1.89336	0.69	0.364432	1.63427	0.544397	10.6893
YPR060C_ORF	1.8932	0.78	0.412	1.82811	0.544397	10.6934
YMR217W_ORF	1.89234	0.892692	0.47174	1.79018	0.544397	10.7162
YGR092W_ORF	1.89221	0.681154	0.359977	1.57523	0.544397	10.7195
YPR108W_ORF	1.8914	0.757692	0.400599	1.65045	0.544397	10.7411
YDL131W_ORF	1.89043	0.722308	0.382087	1.64412	0.544397	10.7668
YER079W_ORF	1.89042	0.832269	0.440255	2.00207	0.544397	10.7669
YDR300C_ORF	1.88976	0.591538	0.313023	1.49205	0.544397	10.7845
YJL178C_ORF	1.8885	0.808654	0.428199	1.7631	0.544397	10.8179
YOL041C_ORF	1.88575	0.855962	0.45391	1.94765	0.544397	10.891
YIL137C_ORF	1.88516	0.662308	0.351328	1.57688	0.544397	10.9069
YER032W_ORF	1.88506	0.590923	0.313477	1.49657	0.544397	10.9094
YMR083W_ORF	1.88473	0.775385	0.411403	1.67248	0.544397	10.9182
YJR142W_ORF	1.8847	0.672799	0.356979	1.56786	0.544397	10.919
YMR237W_ORF	1.88455	0.928654	0.492773	1.91892	0.544397	10.9232
YAL021C_ORF	1.88285	0.771538	0.409771	1.75089	0.544397	10.9684
YJR075W_ORF	1.88236	0.719615	0.382294	1.61467	0.544397	10.9815
YMR077C_ORF	1.88204	0.773317	0.410892	1.74543	0.544397	10.99
YIL103W_ORF	1.88023	0.639038	0.339873	1.53654	0.544397	11.0388
YBR216C_ORF	1.87397	0.717756	0.383014	1.65366	0.544397	11.2074
YHR118C_ORF	1.87308	0.761154	0.406365	1.67766	0.544397	11.2314
YDR342C_ORF	1.87211	1.18385	0.632358	2.19592	0.544397	11.2576
YJL006C_ORF	1.86972	0.644423	0.344663	1.55899	0.544397	11.3225
YJL130C_ORF	1.86891	1.30462	0.698063	2.4492	0.544397	11.3447
YLR088W_ORF	1.86853	0.552885	0.295893	1.47709	0.544397	11.355
YER100W_ORF	1.86742	0.777885	0.416555	1.76414	0.544397	11.3851
YLR028C_ORF	1.86731	0.557115	0.298352	1.46301	0.544397	11.3882
YER090W_ORF	1.86657	0.662308	0.354825	1.55392	0.544397	11.4083
YGR163W_ORF	1.86625	0.467692	0.250606	1.38055	0.544397	11.4172
YIL128W_ORF	1.86613	0.821987	0.440478	1.79966	0.544397	11.4205
YDR172W_ORF	1.86465	0.973462	0.522061	1.87695	0.544397	11.4608
YPL019C_ORF	1.86263	0.914231	0.490827	1.79839	0.544397	11.5161
YBR061C_ORF	1.86209	0.671731	0.360741	1.59632	0.544397	11.5311
YJL200C_ORF	1.8599	0.600192	0.322701	1.53444	0.544397	11.5911
YPL128C_ORF	1.85779	0.736923	0.396667	1.66405	0.544397	11.6494
YMR044W_ORF	1.85767	0.520256	0.280058	1.4546	0.544397	11.6525
YGL232W_ORF	1.85456	0.838846	0.452315	1.85008	0.544397	11.7385
IGR_CHR13:(COMPLEMENT(62402..62543))_8	1.85453	0.662303	0.357128	1.55993	0.544397	11.7395
YMR054W_ORF	1.85422	0.772778	0.416766	1.69926	0.544397	11.7479
YMR172W_ORF	1.85325	0.699808	0.377612	1.61152	0.544397	11.775
YPL208W_ORF	1.85211	0.677346	0.365716	1.57349	0.544397	11.8066
YBR238C_ORF	1.85073	0.716154	0.386957	1.6789	0.544397	11.8449
YKL039W_ORF	1.85072	0.786538	0.424992	1.70336	0.544397	11.8453
YDL001W_ORF	1.8502	0.715	0.386446	1.64493	0.544397	11.8598
YGR285C_ORF	1.85019	0.958846	0.518242	1.93275	0.544397	11.86
YDR407C_ORF	1.84825	0.65062	0.352018	1.56392	0.544397	11.9139
YLR214W_ORF	1.84766	0.848269	0.459104	2.06262	0.544397	11.9305
IGR_CHR02:(230361..231361)_25	1.84757	0.999712	0.541094	2.2039	0.544397	11.9329
YDR212W_ORF	1.84612	0.740385	0.401049	1.66527	0.544397	11.9736
YKL130C_ORF	1.84528	0.664808	0.360275	1.59819	0.544397	11.9971
YHR094C_ORF	1.84428	0.895	0.485284	1.83729	0.544397	12.0251
YMR192W_ORF	1.8424	0.765692	0.415596	1.6499	0.544397	12.078
YER056C_ORF	1.84051	0.807692	0.438843	1.75457	0.544397	12.1312
YBR074W_ORF	1.84015	0.807308	0.438719	1.71213	0.544397	12.1413
YGR235C_ORF	1.83795	0.740962	0.403146	1.65685	0.544397	12.2034
YDR011W_ORF	1.83603	1.15808	0.63075	2.26959	0.705443	12.2576
YNR050C_ORF	1.83365	0.688077	0.37525	1.59078	0.705443	12.3252
YMR067C_ORF	1.83119	0.606346	0.331122	1.52298	0.705443	12.3952
YML131W_ORF	1.82898	0.654615	0.357912	1.55978	0.705443	12.458
YJL091C_ORF	1.82782	0.844231	0.461879	1.79702	0.705443	12.4913
YDR152W_ORF	1.82752	0.834423	0.456587	1.90819	0.705443	12.4998
YOR356W_ORF	1.82667	0.663077	0.362997	1.60687	0.705443	12.524
YBR073W_ORF	1.82151	1.015	0.557231	1.89903	0.705443	12.6724
YBL056W_ORF	1.82102	0.828846	0.455156	1.71352	0.705443	12.6866
YPR171W_ORF	1.82088	0.63	0.345986	1.53505	0.705443	12.6904
YIL131C_ORF	1.81533	0.608654	0.335286	1.52585	0.705443	12.8511
YHR076W_ORF	1.81514	0.756538	0.416793	1.77158	0.705443	12.8565
YJL072C_ORF	1.8146	0.554423	0.305535	1.51577	0.705443	12.8724
YPR179C_ORF	1.81402	0.697615	0.384568	1.59392	0.705443	12.889
YPL225W_ORF	1.81313	0.778269	0.429241	1.66227	0.705443	12.915
YKL074C_ORF	1.81262	0.645962	0.35637	1.53826	0.705443	12.9299
YIL007C_ORF	1.81215	0.693996	0.382967	1.58452	0.705443	12.9434
YJR002W_ORF	1.81093	0.693077	0.382718	1.57673	0.705443	12.9789
YOL142W_ORF	1.80996	0.532885	0.294418	1.45408	0.705443	13.0073
YDL188C_ORF	1.80651	0.550577	0.304773	1.45198	0.705443	13.1082
YGL150C_ORF	1.80525	0.939808	0.520598	2.32657	0.705443	13.1453
YDR229W_ORF	1.80374	0.829692	0.459983	1.7193	0.705443	13.1894
YIR011C_ORF	1.80217	0.721154	0.400159	1.63821	0.705443	13.2358
YDR487C_ORF	1.80141	0.685769	0.380684	1.7187	0.705443	13.258
YEL061C_ORF	1.80096	1.04393	0.57965	1.92851	0.705443	13.2714
YML132W_ORF	1.79997	0.543077	0.301714	1.44885	0.705443	13.3006
YGR191W_ORF	1.79978	0.816154	0.453474	1.79478	0.705443	13.3062
YGL194C_ORF	1.79789	0.628846	0.34977	1.52844	0.705443	13.3623
YBL054W_ORF	1.79674	0.687308	0.382531	1.58495	0.705443	13.3962
YLR380W_ORF	1.7967	0.590769	0.328808	1.48632	0.705443	13.3975
YDL161W_ORF	1.79489	0.688269	0.383461	1.58047	0.705443	13.4512
YBR283C_ORF	1.79451	0.628269	0.350106	1.55023	0.705443	13.4624
YGR282C_ORF	1.79332	0.809808	0.45157	1.68905	0.705443	13.4978
YOL053W_ORF	1.78899	0.53274	0.297788	1.45558	0.705443	13.6269
YKL135C_ORF	1.7885	0.953269	0.532999	1.83217	0.705443	13.6415
YDR135C_ORF	1.7865	0.804038	0.450064	1.78416	0.705443	13.7014
YPL195W_ORF	1.78609	0.808654	0.452752	1.75394	0.705443	13.7138
YBR103W_ORF	1.78263	0.893974	0.501493	1.77001	0.705443	13.8178
YNL252C_ORF	1.78251	0.804038	0.451072	1.70334	0.705443	13.8214
YDR017C_ORF	1.7819	0.659038	0.369851	1.58248	0.705443	13.8397
YOR336W_ORF	1.78143	0.683777	0.383837	1.70471	0.705443	13.854
YEL056W_ORF	1.77929	0.634231	0.356452	1.56478	0.705443	13.9185
YGL078C_ORF	1.77878	0.735192	0.413312	1.61248	0.705443	13.9337
YKR027W_ORF	1.77798	0.630692	0.354725	1.5383	0.705443	13.9582
YGL011C_ORF	1.7776	0.805577	0.453181	1.84747	0.705443	13.9694
YPR125W_ORF	1.77649	0.561923	0.31631	1.46375	0.705443	14.003
YLR359W_ORF	1.77277	0.870385	0.490974	1.76306	0.705443	14.1161
YOR076C_ORF	1.77216	0.618654	0.349096	1.51901	0.705443	14.1347
YEL065W_ORF	1.77105	0.879231	0.496447	1.76667	0.705443	14.1687
YJR051W_ORF	1.76894	0.761538	0.430505	1.64569	0.705443	14.2329
YLR427W_ORF	1.76718	0.477115	0.269988	1.38402	0.705443	14.287
YNL304W_ORF	1.76712	0.694038	0.39275	1.58149	0.705443	14.2885
YDR208W_ORF	1.76552	0.745577	0.422299	1.6364	0.705443	14.3377
YMR058W_ORF	1.76438	0.756923	0.429002	1.66924	0.705443	14.3727
YBR196C_ORF	1.75685	0.694231	0.395157	1.60101	0.705443	14.605
YFR028C_ORF	1.75441	0.640962	0.365343	1.53231	0.705443	14.6806
YBR260C_ORF	1.75349	0.699615	0.398985	1.59885	0.705443	14.7092
YBR221C_ORF	1.75167	0.837115	0.477894	1.70939	0.705443	14.7656
YDR376W_ORF	1.74895	0.742692	0.424651	1.62692	0.705443	14.8506
YGR125W_ORF	1.74882	0.700269	0.400424	1.72205	0.705443	14.8546
YER070W_ORF	1.74765	0.681923	0.390194	1.66287	0.882741	14.8912
YGL202W_ORF	1.74638	0.823846	0.471746	1.69972	0.882741	14.931
YDL101C_ORF	1.74634	0.642885	0.368133	1.55594	0.882741	14.9323
YBR127C_ORF	1.74609	0.730769	0.418517	1.6059	0.882741	14.94
YER136W_ORF	1.74515	0.759231	0.435052	1.64276	0.882741	14.9695
YGR173W_ORF	1.74401	0.587692	0.336977	1.51653	0.882741	15.0051
YMR099C_ORF	1.74297	0.975577	0.559721	1.88813	0.882741	15.038
YMR113W_ORF	1.74206	0.783654	0.449843	1.66819	0.882741	15.0665
YMR261C_ORF	1.74119	0.768462	0.441344	1.65529	0.882741	15.094
YGL139W_ORF	1.74101	0.78891	0.453134	1.90628	0.882741	15.0997
YMR216C_ORF	1.73961	0.646346	0.371547	1.57769	0.882741	15.1438
YNL182C_ORF	1.73872	0.691154	0.397508	1.57827	0.882741	15.172
YCR095C_ORF	1.73775	0.639451	0.367977	1.5295	0.882741	15.2026
YJR062C_ORF	1.73741	0.577885	0.332613	1.47502	0.882741	15.2132
YDR145W_ORF	1.73721	0.592692	0.341176	1.48814	0.882741	15.2197
YDL112W_ORF	1.73496	0.860385	0.49591	1.80623	0.882741	15.2907
YDR062W_ORF	1.73471	0.685769	0.395321	1.56898	0.882741	15.2985
YLR223C_ORF	1.73354	0.726731	0.419217	1.62539	0.882741	15.3357
YAL019W_ORF	1.73295	0.97	0.559741	1.88476	0.882741	15.3547
YBR273C_ORF	1.73288	0.686154	0.395961	1.5956	0.882741	15.3566
YBR267W_ORF	1.73237	0.65	0.375208	1.61256	0.882741	15.3728
YGR166W_ORF	1.73039	0.748808	0.43274	1.6446	0.882741	15.436
YGL105W_ORF	1.7281	0.919808	0.532266	1.85257	0.882741	15.5091
YGR284C_ORF	1.72753	0.616731	0.357002	1.51115	0.882741	15.5272
YDL084W_ORF	1.72686	0.789615	0.457256	1.68145	0.882741	15.5487
YDR527W_ORF	1.72569	0.755	0.437505	1.72982	0.882741	15.5859
YNL281W_ORF	1.72546	0.690385	0.400115	1.64897	0.882741	15.5932
YML097C_ORF	1.724	0.673526	0.390675	1.59679	0.882741	15.64
YPL115C_ORF	1.72356	0.838625	0.486566	2.0758	0.882741	15.6543
YNL258C_ORF	1.72338	0.669615	0.388547	1.55071	0.882741	15.6598
YAL025C_ORF	1.7218	0.623462	0.362099	1.60322	0.882741	15.7108
YGR137W_ORF	1.72139	0.878846	0.510546	1.7898	0.882741	15.724
YOL010W_ORF	1.72122	0.675192	0.392276	1.55504	0.882741	15.7294
YHR179W_ORF	1.72081	0.692692	0.402539	1.58033	0.882741	15.7427
YPR086W_ORF	1.72032	0.887308	0.51578	1.89702	0.882741	15.7582
YIL105C_ORF	1.72014	0.605855	0.352212	1.4969	0.882741	15.7641
YOL144W_ORF	1.71883	0.621923	0.36183	1.51798	0.882741	15.8064
YHR054C_ORF	1.71874	0.6425	0.373821	1.55181	0.882741	15.8093
YDR123C_ORF	1.71777	0.562404	0.327404	1.45694	0.882741	15.8406
YHR148W_ORF	1.71768	0.811346	0.47235	1.85205	0.882741	15.8434
YPL169C_ORF	1.71741	0.733462	0.427075	1.61531	0.882741	15.8521
YMR014W_ORF	1.71687	0.668654	0.38946	1.55445	0.882741	15.8694
YGR014W_ORF	1.71572	0.700577	0.408329	1.66294	0.882741	15.9068
YML035C_ORF	1.71535	0.708462	0.413012	1.63219	0.882741	15.9185
YML130C_ORF	1.71496	0.631731	0.368365	1.52774	0.882741	15.9313
YBL022C_ORF	1.71392	0.674615	0.393611	1.73412	0.882741	15.9651
YPL061W_ORF	1.71369	0.775769	0.452691	1.65625	0.882741	15.9725
YHR023W_ORF	1.71355	0.774401	0.451928	1.66249	0.882741	15.9769
YKR071C_ORF	1.70889	0.752885	0.440569	1.73586	0.882741	16.1282
YMR091C_ORF	1.70836	0.854038	0.499917	1.72048	0.882741	16.1455
YML075C_ORF	1.70751	0.712051	0.417011	1.73508	0.882741	16.1732
YLL029W_ORF	1.70751	0.601346	0.352178	1.49449	0.882741	16.1733
YHR012W_ORF	1.70741	0.689423	0.403783	1.66964	0.882741	16.1765
YDR176W_ORF	1.70638	0.544295	0.318976	1.44836	0.882741	16.2101
YNL166C_ORF	1.7061	0.793269	0.46496	1.67407	0.882741	16.2192
YMR144W_ORF	1.70535	0.633269	0.371343	1.5256	0.882741	16.2438
YLR432W_OCH__ORF	1.70532	0.781538	0.458294	1.65531	0.882741	16.2447
YMR228W_ORF	1.70429	0.510462	0.299516	1.42678	0.882741	16.2785
YNL311C_ORF	1.70411	0.840692	0.493333	1.71927	0.882741	16.2843
YMR238W_ORF	1.70388	0.961154	0.564096	1.83275	0.882741	16.2917
YPL004C_ORF	1.70359	0.730385	0.428733	1.60938	0.882741	16.3014
YBR166C_ORF	1.70151	0.662564	0.389398	1.55903	0.882741	16.3696
YPL274W_ORF	1.70109	0.598462	0.351811	1.50091	0.882741	16.3833
YDR170C_ORF	1.70108	0.926538	0.544676	2.07278	0.882741	16.3835
YNL061W_ORF	1.70084	0.760769	0.447291	1.64112	0.882741	16.3915
YHR056C_ORF	1.70077	0.502692	0.295568	1.41648	0.882741	16.3937
YKR020W_ORF	1.6999	0.583221	0.343092	1.52944	0.882741	16.4224
YCR002C_ORF	1.69969	0.641923	0.37767	1.5282	0.882741	16.4292
YJR005W_ORF	1.6987	0.649423	0.382305	1.55371	0.882741	16.4616
YLR310C_ORF	1.6959	0.702906	0.414474	1.8204	0.882741	16.5541
YGL005C_ORF	1.69275	0.553077	0.326733	1.45296	0.882741	16.6581
YIL002C_ORF	1.69261	0.730855	0.431792	1.68908	0.882741	16.6628
YDR096W_ORF	1.69259	0.719231	0.424928	1.62273	0.882741	16.6633
YHR068W_ORF	1.69045	0.768846	0.454819	1.65858	0.882741	16.7344
YNL045W_ORF	1.68791	0.635192	0.376319	1.52428	0.882741	16.8187
YAL005C_ORF	1.68774	0.902692	0.534853	1.75762	0.882741	16.8243
YPL096W_ORF	1.68356	0.748846	0.444799	1.61528	0.882741	16.9636
YFL034C-B_ORF	1.68304	0.507308	0.301423	1.46287	0.882741	16.9809
YMR196W_ORF	1.68231	0.589038	0.350137	1.54076	0.882741	17.0055
YDR365C_ORF	1.67949	0.560577	0.333778	1.47191	0.882741	17.0999
YOR337W_ORF	1.67824	0.738513	0.440053	1.64306	0.882741	17.1418
YLL058W_ORF	1.6775	0.497923	0.296824	1.41986	0.882741	17.1665
YGL097W_ORF	1.67668	0.641346	0.38251	1.54205	0.882741	17.1943
YPR165W_ORF	1.67415	0.769423	0.459591	1.74791	0.882741	17.2794
YLR117C_ORF	1.67391	0.607115	0.362692	1.4988	0.882741	17.2873
YDR204W_ORF	1.67311	0.452692	0.27057	1.38158	0.882741	17.3144
YGL098W_ORF	1.6723	0.700769	0.419046	1.63618	0.882741	17.3418
YDR502C_ORF	1.67177	0.681154	0.407446	1.60298	0.882741	17.3597
YNL058C_ORF	1.67082	0.753269	0.450839	1.6387	0.882741	17.3919
YLR386W_ORF	1.67011	0.813654	0.487185	1.72694	0.882741	17.4157
YPR025C_ORF	1.66925	0.526026	0.315127	1.46	0.882741	17.4449
YMR241W_ORF	1.66838	0.638654	0.382799	1.5407	0.882741	17.4744
YKL214C_ORF	1.66482	0.498462	0.299409	1.41039	0.882741	17.5952
YCR092C_ORF	1.66476	0.661641	0.397439	1.55272	0.882741	17.5972
YHR082C_ORF	1.66462	0.603462	0.362522	1.52366	0.882741	17.6019
YGR185C_ORF	1.66207	0.717692	0.431807	1.60433	1.04892	17.689
YDR298C_ORF	1.66158	0.651154	0.391888	1.64487	1.04892	17.7056
YPR144C_ORF	1.66149	0.541154	0.325704	1.44293	1.04892	17.7086
YBR279W_ORF	1.66081	0.725577	0.436882	1.61917	1.04892	17.7319
YLR261C_ORF	1.65974	0.744231	0.448402	1.64444	1.04892	17.7684
YIL157C_ORF	1.65943	0.59	0.355544	1.57115	1.04892	17.779
YOR256C_ORF	1.65902	0.637115	0.38403	1.5751	1.04892	17.7929
YLR170C_ORF	1.65858	0.596731	0.359785	1.51338	1.04892	17.8082
YOR272W_ORF	1.65594	0.719423	0.43445	1.65737	1.04892	17.8986
YGR098C_ORF	1.65577	0.766813	0.463117	1.71594	1.04892	17.9046
YGL058W_ORF	1.65521	0.667885	0.403504	1.67927	1.04892	17.9236
YNL262W_ORF	1.65379	0.721868	0.436492	1.64174	1.04892	17.9723
YKL051W_ORF	1.65346	0.566923	0.342871	1.46346	1.04892	17.9838
YGR184C_ORF	1.65121	0.843846	0.511047	1.7984	1.04892	18.0612
YJR077C_ORF	1.6512	0.821731	0.497658	1.71997	1.04892	18.0616
YDR129C_ORF	1.65091	0.838462	0.50788	1.72071	1.04892	18.0717
YNL069C_OCH__ORF	1.64767	0.861731	0.523001	1.91259	1.04892	18.1835
YJL053W_ORF	1.64746	0.543654	0.329996	1.53491	1.04892	18.1908
YGL186C_ORF	1.64593	0.676923	0.411271	1.57102	1.04892	18.2436
YHR216W_OCH__ORF	1.64539	0.554808	0.337188	1.46403	1.04892	18.2622
YJL001W_ORF	1.64442	0.701154	0.426382	1.61583	1.04892	18.2958
YOL002C_ORF	1.64326	0.696346	0.42376	1.57398	1.04892	18.3364
YKR014C_ORF	1.64115	0.655577	0.399462	1.55542	1.04892	18.4096
IGX_YG_447101C	1.63724	0.780769	0.476881	1.82373	1.04892	18.5458
YMR038C_ORF	1.63718	0.795769	0.486062	1.74614	1.04892	18.548
YLR287C_ORF	1.63613	0.451962	0.276238	1.35921	1.04892	18.5847
YDR061W_ORF	1.63467	0.608269	0.372106	1.49331	1.04892	18.6358
YGR030C_ORF	1.63313	0.7275	0.445463	1.81001	1.04892	18.6895
YFL037W_ORF	1.63231	0.735	0.450281	1.62851	1.04892	18.7183
YHR019C_ORF	1.6317	0.724615	0.444087	1.59328	1.04892	18.7399
YDR233C_ORF	1.63057	0.713269	0.437436	1.58588	1.04892	18.7795
YMR062C_ORF	1.6305	0.514551	0.315579	1.44497	1.04892	18.782
YER143W_ORF	1.62852	0.605962	0.372094	1.51233	1.04892	18.8517
YJL176C_ORF	1.62847	0.487692	0.299478	1.40703	1.04892	18.8533
YML115C_ORF	1.62713	0.559808	0.344045	1.45781	1.04892	18.9004
YJR088C_ORF	1.62585	0.706923	0.434803	1.58973	1.04892	18.9458
YBR036C_ORF	1.62539	0.681154	0.419072	1.57607	1.04892	18.9621
YBR038W_ORF	1.62536	1.01635	0.625307	1.89719	1.04892	18.9632
YKL025C_ORF	1.62333	0.611538	0.376718	1.53258	1.04892	19.0346
YML010W_ORF	1.61829	0.757308	0.467967	1.79196	1.04892	19.2134
YHR106W_ORF	1.61675	0.482115	0.2982	1.40103	1.04892	19.2682
YGR175C_ORF	1.61643	0.634038	0.392247	1.55254	1.04892	19.2798
YOL007C_ORF	1.61632	0.694423	0.429632	1.57105	1.04892	19.2836
YIL142W_ORF	1.61556	0.765769	0.473997	1.63814	1.04892	19.3108
YPR135W_ORF	1.61425	0.609615	0.377645	1.49468	1.04892	19.3572
YFR042W_ORF	1.61386	0.564423	0.349734	1.47045	1.04892	19.3711
YOR039W_ORF	1.61373	0.838654	0.519698	1.75297	1.04892	19.3758
YIL005W_ORF	1.6115	0.803654	0.498698	1.68092	1.04892	19.4554
YKL073W_ORF	1.60968	0.811923	0.5044	1.71988	1.04892	19.5207
YKL129C_ORF	1.60955	0.511923	0.318053	1.43366	1.04892	19.5252
YGL095C_ORF	1.60934	0.496731	0.308655	1.39749	1.04892	19.5329
YJL167W_ORF	1.60778	0.735962	0.457751	1.63157	1.04892	19.589
YER178W_ORF	1.60625	0.848846	0.528464	1.7348	1.04892	19.6438
YLR432W_ORF	1.60539	0.766154	0.477238	1.63376	1.04892	19.6746
YNL292W_ORF	1.60366	0.585385	0.365029	1.46866	1.04892	19.7369
YLR148W_ORF	1.60043	0.727222	0.454392	1.71143	1.04892	19.8535
YCL047C_ORF	1.59851	0.496346	0.310505	1.39691	1.04892	19.9228
YDR303C_ORF	1.59815	0.841538	0.52657	1.71195	1.04892	19.9359
YOR109W_ORF	1.5977	0.621538	0.38902	1.55621	1.04892	19.9522
YGR233C_ORF	1.59347	0.702692	0.440983	1.66676	1.04892	20.1059
YFL026W_ORF	1.5934	0.682115	0.428087	1.55165	1.04892	20.1082
YMR231W_ORF	1.59254	0.615962	0.38678	1.51991	1.04892	20.1396
YDL132W_ORF	1.59214	0.699808	0.43954	1.57415	1.04892	20.1542
YHR144C_ORF	1.59208	0.591385	0.371454	1.53406	1.04892	20.1562
YDR337W_ORF	1.59154	0.536154	0.336878	1.51444	1.04892	20.176
YCR036W_OCH__ORF	1.59142	0.427885	0.26887	1.36745	1.04892	20.1804
YBR271W_ORF	1.59126	0.788654	0.495616	1.64988	1.04892	20.1861
YDR382W_ORF	1.59091	0.841731	0.529089	2.11692	1.04892	20.199
YGL100W_ORF	1.59015	0.5225	0.328585	1.4188	1.04892	20.2265
YIL068C_ORF	1.58909	0.699423	0.440141	1.58444	1.04892	20.2653
YJR007W_ORF	1.58757	0.862692	0.543405	1.71512	1.04892	20.3208
YDR283C_ORF	1.5867	0.851376	0.536569	1.79542	1.04892	20.3524
YGR025W_ORF	1.58616	0.816538	0.514789	1.6767	1.04892	20.3722
YOR274W_ORF	1.58432	0.591658	0.373447	1.52717	1.43792	20.4398
YNL280C_ORF	1.58393	0.632308	0.399201	1.60186	1.43792	20.4539
YPL239W_ORF	1.58309	0.687885	0.434521	1.70308	1.43792	20.4848
YFR025C_ORF	1.58308	0.525577	0.331997	1.45058	1.43792	20.4852
YGL195W_ORF	1.58272	0.618846	0.391002	1.56043	1.43792	20.4984
YML126C_ORF	1.58134	0.718077	0.454093	1.5931	1.43792	20.5489
YKL100C_ORF	1.5809	0.606731	0.383787	1.5039	1.43792	20.565
YFR041C_ORF	1.58029	0.513846	0.325159	1.42015	1.43792	20.5875
YJL074C_ORF	1.57916	0.746261	0.472568	1.71365	1.43792	20.6292
YDR013W_ORF	1.57901	0.679808	0.430527	1.7088	1.43792	20.6346
YPR176C_ORF	1.57842	0.519423	0.329078	1.41487	1.43792	20.6565
YLR133W_ORF	1.5771	0.644385	0.408587	1.53206	1.43792	20.7049
YBR053C_ORF	1.57707	0.738269	0.468127	1.59769	1.43792	20.7062
YDL233W_ORF	1.57608	0.600385	0.380934	1.48974	1.43792	20.7425
YDL171C_ORF	1.57536	0.828077	0.525641	1.89204	1.43792	20.7691
YJR050W_ORF	1.57518	0.570192	0.361985	1.51695	1.43792	20.7759
YHR039C_ORF	1.57369	0.63	0.400333	1.54643	1.43792	20.8309
YBR149W_ORF	1.57117	0.562308	0.357891	1.45822	1.43792	20.9243
YNL313C_ORF	1.57083	0.71491	0.455116	1.69609	1.43792	20.9368
YNR012W_ORF	1.57017	0.5675	0.361426	1.45487	1.43792	20.9613
YFL041W_ORF	1.56887	0.532885	0.339661	1.42598	1.43792	21.0095
YGR093W_ORF	1.56838	0.51	0.325177	1.4572	1.43792	21.028
YBR027C_ORF	1.56777	0.533462	0.340268	1.42748	1.43792	21.0504
YHR146W_ORF	1.56762	0.594038	0.378942	1.53788	1.43792	21.0559
YOL137W_ORF	1.56718	0.687692	0.438808	1.56002	1.43792	21.0723
YOL051W_ORF	1.56684	0.569038	0.363176	1.48816	1.43792	21.0851
YGL119W_ORF	1.56668	0.594487	0.379456	1.4782	1.43792	21.0909
YGL094C_ORF	1.56446	0.896538	0.573067	1.85872	1.43792	21.1738
YGR060W_ORF	1.56304	0.693654	0.443786	1.58922	1.43792	21.2267
YHR107C_ORF	1.56156	0.806346	0.516374	1.65846	1.43792	21.282
YMR093W_ORF	1.56069	0.544885	0.349131	1.43641	1.43792	21.3144
YLR107W_ORF	1.55731	0.587372	0.37717	1.47133	1.43792	21.4408
YMR275C_ORF	1.55644	0.690769	0.443814	1.62558	1.43792	21.4736
YKL144C_ORF	1.55222	0.549423	0.353959	1.48073	1.43792	21.6321
YLR378C_ORF	1.55167	0.719423	0.463644	1.59424	1.43792	21.6528
YJL157C_ORF	1.55019	0.539231	0.347849	1.4314	1.43792	21.7087
YNR043W_ORF	1.54627	0.488846	0.316145	1.38868	1.43792	21.8567
YNL021W_ORF	1.54565	0.483654	0.312913	1.42867	1.43792	21.8801
YJR080C_ORF	1.54557	0.682308	0.44146	1.64912	1.43792	21.8831
YOL096C_ORF	1.54437	0.461731	0.298976	1.36504	1.43792	21.9285
YDR198C_ORF	1.54377	0.537009	0.347855	1.43497	1.43792	21.9513
YPL087W_ORF	1.54282	0.468077	0.30339	1.37253	1.43792	21.9874
YJL020C_ORF	1.54255	0.567115	0.367648	1.52032	1.43792	21.9977
YIL026C_ORF	1.5411	0.804829	0.522244	1.8029	1.43792	22.0528
YBR069C_ORF	1.54094	0.711538	0.461755	1.6596	1.43792	22.0587
YPR145W_ORF	1.53957	0.686923	0.446178	1.60362	1.43792	22.1109
YGL224C_ORF	1.539	0.580385	0.377118	1.58742	1.43792	22.1326
YPL093W_ORF	1.53798	0.562308	0.365613	1.49622	1.43792	22.1713
YPL215W_ORF	1.53757	0.642033	0.417562	1.67394	1.43792	22.1869
YFR002W_ORF	1.53606	0.609077	0.396519	1.49071	1.43792	22.2447
YDL022W_ORF	1.53198	0.643654	0.420144	1.52441	1.43792	22.4004
YOR098C_ORF	1.52997	0.576846	0.37703	1.4957	1.43792	22.4774
YGR158C_ORF	1.52959	0.585192	0.382581	1.52241	1.43792	22.4921
YBL023C_ORF	1.52687	0.697577	0.456867	1.57881	1.43792	22.5965
YMR258C_ORF	1.52566	0.48062	0.315024	1.38802	1.43792	22.643
YDR321W_ORF	1.52512	0.574615	0.376767	1.47142	1.43792	22.6638
YJL172W_ORF	1.52509	0.927308	0.608034	1.97161	1.43792	22.6649
YBR060C_ORF	1.52327	0.524231	0.344149	1.42829	1.43792	22.7352
YNL217W_ORF	1.52296	0.534423	0.35091	1.43794	1.43792	22.7469
YNL243W_ORF	1.52254	0.624038	0.409867	1.56364	1.43792	22.7632
YKR088C_ORF	1.5218	0.47	0.308846	1.38959	1.43792	22.7919
YOR061W_ORF	1.52036	0.53	0.348603	1.42774	1.43792	22.8475
YML088W_ORF	1.51998	0.622692	0.409673	1.50797	1.43792	22.8622
YGL210W_ORF	1.51852	0.388654	0.255942	1.31218	1.43792	22.9183
YDR412W_ORF	1.51785	0.64	0.42165	1.63019	1.43792	22.9445
YPL030W_ORF	1.51633	0.554423	0.365635	1.44895	1.43792	23.0033
YGR198W_ORF	1.51592	0.772692	0.509719	1.61187	1.43792	23.0192
YIL044C_ORF	1.51358	0.800192	0.528676	1.69107	1.43792	23.1099
YPR198W_ORF	1.5128	0.697231	0.460887	1.57284	1.43792	23.1401
YKL029C_ORF	1.51277	0.545769	0.360775	1.48005	1.43792	23.1414
YNL100W_ORF	1.51229	0.526346	0.348045	1.4722	1.43792	23.1598
YDR244W_ORF	1.51181	0.434231	0.287226	1.34421	1.43792	23.1787
YDR468C_ORF	1.51158	0.4975	0.329125	1.41881	1.43792	23.1874
YNL159C_ORF	1.51114	0.450577	0.29817	1.35461	1.43792	23.2046
YDL056W_ORF	1.50964	0.743077	0.492223	1.59762	1.43792	23.2633
YGL128C_ORF	1.50849	0.603962	0.400374	1.48106	1.43792	23.3078
YMR233W_ORF	1.50762	0.508654	0.337389	1.42114	1.43792	23.342
YOR015W_ORF	1.50396	0.674808	0.448686	1.57149	1.82714	23.4847
YLR058C_ORF	1.5036	0.999038	0.664432	1.80097	1.82714	23.4989
YLR429W_ORF	1.50301	0.587692	0.391009	1.51424	1.82714	23.5218
YHR133C_ORF	1.50231	0.546154	0.363542	1.43382	1.82714	23.5492
YLR419W_ORF	1.50187	0.519038	0.345594	1.41463	1.82714	23.5664
YNL256W_ORF	1.50007	0.488846	0.325883	1.39548	1.82714	23.6372
YNR052C_ORF	1.49953	0.592692	0.395252	1.50149	1.82714	23.6583
YGL180W_ORF	1.49953	0.553547	0.369148	1.50344	1.82714	23.6585
YNL016W_ORF	1.49948	0.749615	0.499916	1.60759	1.82714	23.6602
YKR092C_ORF	1.49865	0.758846	0.506353	1.6485	1.82714	23.6929
YPL211W_ORF	1.49587	0.651731	0.435687	1.60494	1.82714	23.8023
YML053C_ORF	1.49552	0.506731	0.338832	1.45368	1.82714	23.8159
YCR061W_ORF	1.49537	0.600385	0.401495	1.61367	1.82714	23.8217
YPR089W_ORF	1.49515	0.766346	0.512554	1.62359	1.82714	23.8304
YBL004W_ORF	1.49356	0.644615	0.431596	1.64458	1.82714	23.8931
YOR051C_ORF	1.49213	0.476154	0.319111	1.38848	1.82714	23.9497
YOL119C_ORF	1.49125	0.601731	0.403507	1.58553	1.82714	23.9842
YLR175W_ORF	1.48876	0.723462	0.485951	1.59435	1.82714	24.0829
YNL111C_ORF	1.4886	0.643846	0.432519	1.62725	1.82714	24.0892
YDL099W_ORF	1.48811	0.544231	0.365719	1.45763	1.82714	24.1083
YKR031C_ORF	1.48788	0.771699	0.518657	1.81769	1.82714	24.1176
YJL031C_ORF	1.48765	0.609712	0.40985	1.50637	1.82714	24.1268
YBR055C_ORF	1.48454	0.738077	0.497177	1.59794	1.82714	24.2501
YNL062C_ORF	1.48261	0.625	0.421555	1.53657	1.82714	24.3268
YLR206W_ORF	1.48157	0.616154	0.41588	1.49063	1.82714	24.3681
YMR006C_ORF	1.48152	0.564038	0.380717	1.48241	1.82714	24.37
YBR062C_ORF	1.48151	0.540385	0.364753	1.45722	1.82714	24.3704
YNL193W_ORF	1.48146	0.639038	0.431358	1.51558	1.82714	24.3724
YGL233W_ORF	1.47999	0.807115	0.545352	1.75357	1.82714	24.4308
YPR018W_ORF	1.47867	0.581654	0.393362	1.59745	1.82714	24.4833
YHR197W_ORF	1.47848	0.619423	0.418958	1.49476	1.82714	24.4908
YLR049C_ORF	1.47678	0.645	0.436762	1.52553	1.82714	24.5588
YJL104W_ORF	1.47643	0.555192	0.376037	1.49031	1.82714	24.5727
YOR079C_ORF	1.47283	0.532423	0.361497	1.42194	1.82714	24.7167
YOR184W_ORF	1.47262	0.695577	0.472341	1.58944	1.82714	24.7252
YMR089C_ORF	1.47142	0.638654	0.43404	1.58869	1.82714	24.7732
YMR266W_ORF	1.47111	0.814615	0.55374	1.74452	1.82714	24.7854
YJR056C_ORF	1.47109	0.629423	0.427862	1.58335	1.82714	24.7864
YDR054C_ORF	1.47026	0.680962	0.463158	1.67499	1.82714	24.8197
YGL026C_ORF	1.46872	0.705192	0.480139	1.59006	1.82714	24.8812
YDL058W_ORF	1.46857	0.817308	0.556533	1.78291	1.82714	24.8874
YPL177C_ORF	1.46737	0.552692	0.376654	1.5084	1.82714	24.9355
YBR090C_ORF	1.46733	0.709615	0.483608	1.56672	1.82714	24.937
YKL157W_ORF	1.46559	0.521923	0.356119	1.42833	1.82714	25.0073
YDR075W_ORF	1.4632	0.584038	0.399151	1.46106	1.82714	25.1033
YCR042C_ORF	1.46086	0.904808	0.619367	1.74187	1.82714	25.1979
YJR013W_ORF	1.46024	0.474423	0.324893	1.38586	1.82714	25.2227
YLL008W_ORF	1.45956	0.655	0.448766	1.51415	1.82714	25.2503
YIR026C_ORF	1.45909	0.558269	0.382615	1.43838	1.82714	25.2693
YML064C_ORF	1.45435	0.382308	0.262872	1.29874	1.82714	25.4613
YDL160C_ORF	1.4543	0.638846	0.439282	1.67561	1.82714	25.4634
YFL047W_ORF	1.45374	0.511346	0.351744	1.40666	1.82714	25.4858
YPR016C_ORF	1.45279	0.779423	0.5365	1.67985	1.82714	25.5243
YBL068W_ORF	1.45053	0.648269	0.446919	1.59999	1.82714	25.6163
YFR047C_ORF	1.45037	0.448654	0.309337	1.37499	1.82714	25.6226
YFL062W_ORF	1.45019	0.588077	0.405518	1.46414	1.82714	25.6303
YPL053C_ORF	1.44826	0.479231	0.330901	1.43097	1.82714	25.7087
YPL129W_ORF	1.44773	0.566538	0.391329	1.50599	1.82714	25.7302
YCL031C_ORF	1.44753	0.553654	0.382481	1.48155	1.82714	25.7383
YDR217C_ORF	1.44576	0.519551	0.359362	1.42089	1.82714	25.8105
YAL017W_ORF	1.44483	0.789231	0.546246	1.65336	1.82714	25.8486
YNL027W_ORF	1.44084	0.476581	0.330767	1.37371	1.82714	26.0117
YOR151C_ORF	1.43964	0.628654	0.436673	1.72194	1.82714	26.0606
YOR287C_ORF	1.43671	0.616923	0.429399	1.59504	1.82714	26.1807
YOL145C_ORF	1.43512	0.622115	0.433493	1.52244	1.82714	26.246
YPR019W_ORF	1.43232	0.513654	0.358617	1.45588	1.82714	26.3613
YLR207W_ORF	1.43217	0.559487	0.390658	1.53735	1.82714	26.3675
YDR400W_ORF	1.43147	0.622115	0.434599	1.51546	1.82714	26.3963
YBR188C_ORF	1.43062	0.632308	0.441981	1.72565	1.82714	26.4311
YLR351C_ORF	1.42965	0.604038	0.422508	1.51087	1.82714	26.4712
YHL030W_ORF	1.42938	0.759396	0.531277	1.84843	1.82714	26.4824
YLL024C_ORF	1.42937	0.657308	0.459857	1.52557	1.82714	26.4826
YBL099W_ORF	1.42844	0.625385	0.43781	1.49345	2.22726	26.5212
YLR005W_ORF	1.42832	0.55297	0.387147	1.43413	2.22726	26.526
YDR087C_ORF	1.42808	0.571346	0.400079	1.51923	2.22726	26.5358
YPL084W_ORF	1.42682	0.524231	0.367412	1.41129	2.22726	26.5879
YJL110C_ORF	1.42584	0.612692	0.429707	1.49073	2.22726	26.6286
YOL003C_ORF	1.42389	0.558269	0.392073	1.45009	2.22726	26.7091
YMR272C_ORF	1.42365	0.675577	0.474538	1.53967	2.22726	26.719
YOL057W_ORF	1.42149	0.567775	0.399423	1.44715	2.22726	26.8086
YOR264W_ORF	1.42106	0.516923	0.363759	1.44048	2.22726	26.8263
YPL058C_ORF	1.42056	0.861154	0.606209	2.30884	2.22726	26.8472
YKR010C_ORF	1.42045	0.752308	0.529626	1.62327	2.22726	26.8515
YLR398C_ORF	1.42004	0.49	0.345061	1.42198	2.22726	26.8687
YBR101C_ORF	1.41988	0.642115	0.452232	1.61709	2.22726	26.8752
IGR_CHR04:(763047..763367)_48	1.41921	0.859261	0.60545	2.4325	2.22726	26.903
YDR055W_ORF	1.41695	0.431827	0.304758	1.3389	2.22726	26.9968
IGR_CHR04:(1378373..1379080)_419	1.41402	0.783654	0.554204	1.75085	2.22726	27.1189
YMR001C_ORF	1.413	0.445192	0.31507	1.34948	2.22726	27.1614
YFL023W_ORF	1.41251	0.600684	0.425261	1.46999	2.22726	27.1818
YGL145W_ORF	1.41185	0.521987	0.369718	1.43219	2.22726	27.209
YHL013C_ORF	1.41171	0.584632	0.414131	1.54004	2.22726	27.215
YML072C_ORF	1.41139	0.552115	0.391186	1.52794	2.22726	27.2284
YLR433C_ORF	1.41112	0.666923	0.472621	1.52902	2.22726	27.2398
YMR130W_ORF	1.41004	0.573462	0.406698	1.54775	2.22726	27.2845
YCR021C_ORF	1.40832	0.435192	0.309015	1.34501	2.22726	27.3564
YDR071C_ORF	1.40544	0.687115	0.488898	1.72749	2.22726	27.477
YJL171C_ORF	1.40515	0.569615	0.405378	1.45908	2.22726	27.4892
YMR197C_ORF	1.40471	0.525385	0.374018	1.47635	2.22726	27.5077
YDR188W_ORF	1.40432	0.490769	0.34947	1.38597	2.22726	27.5236
YHR020W_ORF	1.40374	0.610577	0.434965	1.50748	2.22726	27.5482
YIL135C_ORF	1.40182	0.401923	0.286715	1.31227	2.22726	27.6285
YLR274W_ORF	1.40069	0.55	0.392664	1.43901	2.22726	27.6761
YKL078W_ORF	1.39867	0.747692	0.534574	1.64618	2.22726	27.7609
YBR110W_ORF	1.39856	0.501923	0.358887	1.41605	2.22726	27.7657
YHR207C_ORF	1.3985	0.638798	0.456773	1.50354	2.22726	27.7679
YPR040W_ORF	1.39724	0.653462	0.467682	1.56333	2.22726	27.8212
YLR100W_ORF	1.39714	0.538654	0.385541	1.46912	2.22726	27.8253
YKL033W-A_ORF	1.39626	0.838462	0.600503	1.78612	2.22726	27.862
YPL266W_ORF	1.39599	0.681154	0.487936	1.53582	2.22726	27.8735
YCR011C_ORF	1.39525	0.598654	0.429066	1.48946	2.22726	27.9048
YLR210W_ORF	1.39384	0.403962	0.28982	1.31597	2.22726	27.9643
YHR196W_ORF	1.39301	0.766923	0.55055	1.62639	2.22726	27.999
YDR107C_ORF	1.39179	0.663218	0.476523	1.55195	2.22726	28.0508
YER149C_ORF	1.39156	0.336346	0.241705	1.26354	2.22726	28.0604
YJR099W_ORF	1.38972	0.400654	0.288297	1.32007	2.22726	28.1378
YLR390W-A_ORF	1.38835	0.774615	0.557941	1.65752	2.22726	28.1961
YMR308C_ORF	1.38351	0.584231	0.422283	1.58616	2.22726	28.401
YAL047C_ORF	1.38198	0.709487	0.513384	1.57678	2.22726	28.4656
YGR011W_ORF	1.38023	0.421154	0.305132	1.3416	2.22726	28.5398
YDR497C_ORF	1.38008	0.578462	0.419152	1.45502	2.22726	28.5466
YOL006C_ORF	1.37938	0.478846	0.347146	1.38143	2.22726	28.5761
YHR030C_ORF	1.37887	0.602885	0.437232	1.52514	2.22726	28.598
YEL013W_ORF	1.37725	0.456154	0.331207	1.39208	2.22726	28.6669
YDR019C_ORF	1.3754	0.493269	0.358637	1.41135	2.22726	28.7456
YLL001W_ORF	1.3725	0.422885	0.308112	1.33206	2.22726	28.869
YDL090C_ORF	1.3724	0.503077	0.366568	1.39036	2.22726	28.8735
YLR441C_OCH__ORF	1.37168	0.597885	0.435878	1.5093	2.22726	28.9041
YGR157W_ORF	1.37066	0.523846	0.382186	1.41226	2.22726	28.9478
YJR125C_ORF	1.36963	0.471346	0.344141	1.37272	2.22726	28.9916
YNL271C_ORF	1.36943	0.775	0.565929	1.81871	2.22726	29.0002
YMR205C_ORF	1.36943	0.682308	0.498243	1.66045	2.22726	29.0004
YNL069C_ORF	1.36916	0.81	0.591602	1.80987	2.22726	29.0116
YNL075W_ORF	1.36874	0.536923	0.392274	1.45334	2.22726	29.0295
YGL019W_ORF	1.3671	0.479808	0.350967	1.39276	2.22726	29.0997
YKL040C_ORF	1.36684	0.511731	0.374391	1.4249	2.22726	29.1111
YDL063C_ORF	1.3645	0.465192	0.340925	1.36027	2.22726	29.2111
YOR197W_ORF	1.36046	0.5275	0.387737	1.42873	2.7473	29.3845
YDR373W_ORF	1.35957	0.652692	0.480074	1.79923	2.7473	29.4229
YKL015W_ORF	1.35911	0.695769	0.51193	1.54626	2.7473	29.4424
YML127W_ORF	1.35883	0.404231	0.297484	1.31216	2.7473	29.4545
YOR363C_ORF	1.35796	0.626308	0.461212	1.53673	2.7473	29.4919
YPL183C_ORF	1.35612	0.498462	0.367564	1.39562	2.7473	29.571
YGR074W_ORF	1.35591	0.576593	0.425245	1.53615	2.7473	29.5802
YDR339C_ORF	1.35477	0.724808	0.535004	1.56025	2.7473	29.6292
YPL202C_ORF	1.35333	0.555	0.410101	1.44566	2.7473	29.6915
YBR093C_OCH__ORF	1.35269	0.492692	0.364231	1.4263	2.7473	29.7188
YPL179W_ORF	1.35049	0.569038	0.421356	1.47378	2.7473	29.8136
YGR281W_ORF	1.34938	0.450962	0.334199	1.37311	2.7473	29.8617
YJR069C_ORF	1.34793	0.547885	0.406463	1.4362	2.7473	29.9244
YHR187W_ORF	1.34672	0.479615	0.356135	1.37496	2.7473	29.9766
YPR158W_ORF	1.34664	0.462231	0.343246	1.40456	2.7473	29.98
YFL018C_ORF	1.34123	0.522885	0.389854	1.40471	2.7473	30.2145
YFL036W_ORF	1.34022	0.531624	0.396668	1.51666	2.7473	30.2582
YAL007C_ORF	1.33987	0.481154	0.359105	1.42049	2.7473	30.2736
YDR141C_ORF	1.33907	0.795299	0.593921	1.79955	2.7473	30.3085
YIL056W_ORF	1.33898	0.451731	0.33737	1.35441	2.7473	30.3123
YLR291C_ORF	1.3382	0.621346	0.464315	1.53842	2.7473	30.3461
YML049C_ORF	1.33745	0.775962	0.580179	1.60657	2.7473	30.3787
YGL241W_ORF	1.33432	0.67735	0.507638	1.55092	2.7473	30.5149
YOL116W_ORF	1.33314	0.456624	0.342518	1.35383	2.7473	30.5662
YHR208W_ORF	1.33259	0.643269	0.482722	1.50363	2.7473	30.5903
YKL010C_ORF	1.32949	0.581769	0.437589	1.50885	2.7473	30.7255
YMR199W_ORF	1.32921	0.659808	0.496392	1.50463	2.7473	30.7377
YLR009W_ORF	1.32915	0.595192	0.447798	1.57575	2.7473	30.7401
YMR147W_ORF	1.32716	0.496962	0.374456	1.4224	2.7473	30.8272
YJR139C_ORF	1.3261	0.628654	0.474061	1.50417	2.7473	30.8733
YIL143C_ORF	1.32422	0.467308	0.352894	1.36197	2.7473	30.9558
YER170W_ORF	1.32061	0.592325	0.448525	1.54886	2.7473	31.1139
YHR088W_ORF	1.32041	0.578846	0.438384	1.48514	2.7473	31.1225
YKR043C_ORF	1.31993	0.554808	0.420332	1.49276	2.7473	31.1436
YLL040C_ORF	1.31959	0.488626	0.370287	1.40928	2.7473	31.1585
YFL038C_ORF	1.3193	0.648462	0.49152	1.51137	2.7473	31.1712
YNL054W_ORF	1.31677	0.5545	0.421108	1.4391	2.7473	31.2823
YNL229C_ORF	1.31535	0.434423	0.330273	1.35961	2.7473	31.3446
YML016C_ORF	1.31395	0.489038	0.37219	1.40394	2.7473	31.406
YMR177W_ORF	1.31287	0.440385	0.335438	1.33854	2.7473	31.4537
YDR311W_ORF	1.3124	0.42359	0.32276	1.36343	2.7473	31.4742
YLR272C_ORF	1.31003	0.565598	0.431745	1.48027	2.7473	31.5786
YJL044C_ORF	1.30955	0.495577	0.378433	1.38916	2.7473	31.5997
YKR079C_ORF	1.30876	0.593731	0.453659	1.46745	2.7473	31.6344
YGR222W_ORF	1.30619	0.598269	0.458025	1.46851	2.7473	31.7477
YBR171W_ORF	1.30612	0.44	0.336877	1.33801	2.7473	31.7511
YLR215C_ORF	1.30293	0.397585	0.305147	1.30455	2.7473	31.8918
YBL082C_ORF	1.30164	0.589423	0.452831	1.44962	2.7473	31.9487
YDR390C_ORF	1.29891	0.683654	0.52633	1.55193	2.7473	32.0696
YDL134C_ORF	1.29883	0.475	0.365714	1.4078	2.7473	32.0732
YLR196W_ORF	1.29796	0.642692	0.495154	1.49184	2.7473	32.1114
YHR115C_ORF	1.29659	0.308077	0.237605	1.23441	2.7473	32.1723
YLR370C_ORF	1.29646	0.718462	0.554174	1.8473	2.7473	32.1783
YBL063W_ORF	1.29644	0.955321	0.736879	1.77595	2.7473	32.1789
YNL071W_ORF	1.29363	0.506731	0.391712	1.39175	2.7473	32.3035
YIR008C_ORF	1.293	0.482692	0.373312	1.38309	2.7473	32.3315
YGR275W_ORF	1.29251	0.568269	0.439664	1.56726	3.12141	32.3534
YHR072W_ORF	1.29029	0.493462	0.382443	1.39901	3.12141	32.452
YLR115W_ORF	1.29019	0.545115	0.422507	1.42805	3.12141	32.4563
YGR246C_ORF	1.29005	0.605577	0.46942	1.4616	3.12141	32.4623
YPL125W_ORF	1.28994	0.710256	0.550613	1.59037	3.12141	32.4675
YJL146W_ORF	1.28899	0.514609	0.399234	1.41626	3.12141	32.5096
YIR007W_ORF	1.28889	0.700769	0.5437	1.51188	3.12141	32.5142
YKR024C_ORF	1.28841	0.396538	0.307775	1.30533	3.12141	32.5357
YJL001W_JXN_EE20_1_ORF	1.28838	0.521346	0.404653	1.42248	3.12141	32.5369
YBR125C_ORF	1.28732	0.46	0.357332	1.40591	3.12141	32.584
YDR027C_ORF	1.28731	0.600192	0.466238	1.48252	3.12141	32.5844
YML079W_ORF	1.28717	0.515385	0.400402	1.41164	3.12141	32.5907
YDR038C_ORF	1.28692	0.494385	0.384162	1.41712	3.12141	32.6019
YMR234W_ORF	1.28652	0.404038	0.314057	1.31487	3.12141	32.6198
YBR272C_ORF	1.28637	0.468077	0.363874	1.36479	3.12141	32.6262
YBR068C_ORF	1.28617	0.62	0.48205	1.49591	3.12141	32.6349
YLR328W_ORF	1.28596	0.420192	0.326754	1.33856	3.12141	32.6445
YLR079W_ORF	1.28529	0.552115	0.429564	1.46521	3.12141	32.6742
YLR006C_ORF	1.28461	0.450385	0.350601	1.34897	3.12141	32.7048
YOR176W_ORF	1.28403	0.637885	0.496785	1.49374	3.12141	32.7306
YNL119W_ORF	1.28371	0.479231	0.373318	1.43496	3.12141	32.7448
YKL060C_ORF	1.2821	0.793962	0.619264	1.57453	3.12141	32.8163
YNL115C_ORF	1.28183	0.436731	0.340708	1.36881	3.12141	32.8284
YGR272C_ORF	1.27804	0.538077	0.421017	1.54072	3.12141	32.9977
YNL290W_ORF	1.27791	0.475	0.371702	1.37157	3.12141	33.0036
YGR271W_ORF	1.27524	0.761423	0.597082	1.72742	3.12141	33.1229
YCL025C_ORF	1.2725	0.557885	0.438417	1.46303	3.12141	33.2456
YMR115W_ORF	1.27212	0.458654	0.360544	1.36639	3.12141	33.2627
YLR367W_ORF	1.26958	0.669038	0.526976	1.77294	3.12141	33.3763
YOR310C_ORF	1.2692	0.584423	0.460467	1.44225	3.12141	33.3935
YDR320C_ORF	1.26766	0.526154	0.415058	1.40542	3.12141	33.4623
YLR373C_ORF	1.26665	0.463846	0.366198	1.36682	3.12141	33.5075
YKL196C_ORF	1.26634	0.510769	0.403342	1.39822	3.12141	33.5215
YPL068C_ORF	1.26522	0.612321	0.483965	1.58195	3.12141	33.5721
YPR190C_ORF	1.26508	0.486346	0.384439	1.37998	3.12141	33.5783
YDR110W_ORF	1.2642	0.426731	0.337549	1.32591	3.12141	33.6176
YGL129C_ORF	1.26352	0.602115	0.476539	1.45652	3.12141	33.6484
YPR129W_ORF	1.26045	0.570962	0.452981	1.55534	3.12141	33.7862
YDL168W_ORF	1.26028	0.496731	0.394142	1.38808	3.12141	33.7938
YMR134W_ORF	1.25975	0.581923	0.461935	1.50655	3.12141	33.8178
YML004C_ORF	1.25962	0.523462	0.41557	1.4319	3.12141	33.8235
YIL112W_ORF	1.25851	0.485962	0.38614	1.39885	3.12141	33.8737
YAL053W_ORF	1.25808	0.596154	0.473861	1.55475	3.12141	33.8931
YER151C_ORF	1.25769	0.555769	0.441897	1.41816	3.12141	33.9107
YOR244W_ORF	1.25714	0.429679	0.341792	1.3914	3.12141	33.9355
YMR021C_ORF	1.25652	0.478077	0.380478	1.37429	3.12141	33.9635
YBR234C_ORF	1.25625	0.381538	0.303712	1.3332	3.12141	33.9754
YDR457W_ORF	1.25417	0.666923	0.531763	1.69871	3.12141	34.0691
YOR309C_ORF	1.25143	0.551538	0.440725	1.44916	3.12141	34.1927
YPR137W_ORF	1.25093	0.707115	0.565273	1.56884	3.12141	34.2157
YER059W_ORF	1.25092	0.44	0.351742	1.37768	3.12141	34.2161
YIR002C_ORF	1.2505	0.564706	0.451583	1.52082	3.12141	34.2347
YHR013C_ORF	1.25049	0.526538	0.421066	1.53131	3.12141	34.2354
YJL187C_ORF	1.25027	0.616442	0.493046	1.48761	3.12141	34.2451
YPL050C_ORF	1.24996	0.541346	0.433089	1.44505	3.12141	34.2591
YPL007C_ORF	1.24958	0.691346	0.553262	1.51808	3.12141	34.2764
YOR113W_ORF	1.24923	0.431731	0.345596	1.34905	3.12141	34.2921
YKL094W_ORF	1.24918	0.462692	0.370396	1.42967	3.12141	34.2945
YIL050W_ORF	1.24625	0.452308	0.362934	1.39029	3.12141	34.4269
YOR065W_ORF	1.24619	0.47	0.37715	1.36122	3.12141	34.4299
YDR322W_ORF	1.24473	0.503022	0.404121	1.38073	3.12141	34.4958
YML117W_ORF	1.24462	0.546731	0.439274	1.46649	3.12141	34.5007
YBL042C_ORF	1.24269	0.604231	0.486228	1.5051	3.12141	34.5882
YGR077C_ORF	1.24227	0.504231	0.405896	1.38161	3.12141	34.6075
YDR267C_ORF	1.24224	0.409286	0.329474	1.31524	3.12141	34.6086
YMR276W_ORF	1.24197	0.534615	0.430458	1.40242	3.12141	34.6209
YDR504C_ORF	1.24036	0.466923	0.376441	1.36321	3.12141	34.6938
YNL297C_ORF	1.23816	0.613462	0.495461	1.69992	3.12141	34.7935
YKL034W_ORF	1.23715	0.565055	0.456739	1.46098	3.12141	34.8395
YOL019W_ORF	1.23698	0.363846	0.29414	1.29491	3.12141	34.8471
YBR034C_ORF	1.23669	0.500192	0.404462	1.42298	3.12141	34.8605
YLL035W_ORF	1.2361	0.456462	0.369275	1.34659	3.12141	34.8871
YJL068C_ORF	1.235	0.515	0.417005	1.42538	3.12141	34.9373
YOR136W_ORF	1.23336	0.588462	0.477122	1.44175	3.12141	35.0119
YOR370C_ORF	1.23199	0.347308	0.281909	1.27428	3.12141	35.0742
YMR088C_ORF	1.23161	0.534038	0.433611	1.41217	3.12141	35.0914
YOR128C_ORF	1.23073	0.487115	0.395795	1.36873	3.12141	35.1314
YBR229C_ORF	1.22998	0.612308	0.49782	1.64989	3.12141	35.1655
YBR059C_ORF	1.22806	0.558654	0.454908	1.44294	3.12141	35.2528
YIR012W_ORF	1.22669	0.675385	0.550575	1.61629	3.12141	35.3152
YDR452W_ORF	1.22643	0.515192	0.420075	1.39288	3.12141	35.3272
YNL108C_ORF	1.22351	0.456923	0.373452	1.37854	3.12141	35.4601
YBR084W_ORF	1.22345	0.580769	0.474697	1.44974	3.12141	35.4628
YMR259C_ORF	1.22151	0.467885	0.383037	1.47585	3.70789	35.5513
YMR260C_ORF	1.22127	0.576731	0.472238	1.59763	3.70789	35.5624
YER068W_ORF	1.21809	0.363462	0.298387	1.27543	3.70789	35.7079
YIR010W_ORF	1.21516	0.391346	0.322052	1.32269	3.70789	35.8416
YLR231C_ORF	1.21453	0.451346	0.371623	1.33876	3.70789	35.8707
YFR048W_ORF	1.21434	0.371346	0.3058	1.28094	3.70789	35.8791
YOL077C_ORF	1.21291	0.614423	0.506568	1.57931	3.70789	35.9446
YDR113C_ORF	1.21241	0.47391	0.390881	1.38551	3.70789	35.9674
YOR185C_ORF	1.21228	0.594231	0.490175	1.56878	3.70789	35.9734
YDL028C_ORF	1.21015	0.440385	0.363911	1.33209	3.70789	36.0714
YMR033W_ORF	1.20942	0.571346	0.472413	1.45275	3.70789	36.1045
YOR342C_ORF	1.20862	0.492346	0.407362	1.46666	3.70789	36.1412
YBR001C_ORF	1.20739	0.476154	0.394367	1.38448	3.70789	36.1977
YJL005W_ORF	1.20684	0.687885	0.569991	1.8216	3.70789	36.2231
YIL116W_ORF	1.20468	0.545	0.452403	1.51034	3.70789	36.3221
YGR061C_ORF	1.20415	0.530769	0.440784	1.58008	3.70789	36.3465
YPR181C_ORF	1.20352	0.868462	0.721601	1.70526	3.70789	36.3753
YMR246W_ORF	1.20317	0.479231	0.398306	1.42998	3.70789	36.3914
YLR199C_ORF	1.20249	0.355577	0.2957	1.29264	3.70789	36.4226
YMR203W_ORF	1.20085	0.487692	0.406122	1.37225	3.70789	36.498
YDL017W_ORF	1.19972	0.413462	0.344631	1.31521	3.70789	36.5499
YGL055W_ORF	1.19863	0.495	0.412972	1.3988	3.70789	36.6002
YMR149W_ORF	1.19774	0.552308	0.461125	1.42038	3.70789	36.641
YKR030W_ORF	1.19722	0.576538	0.481563	1.47982	3.70789	36.6648
YHR169W_ORF	1.19722	0.343352	0.286792	1.27299	3.70789	36.6652
YGL203C_ORF	1.19672	0.453077	0.378599	1.36167	3.70789	36.688
YAL060W_ORF	1.19645	0.474615	0.396685	1.35304	3.70789	36.7002
YKL172W_ORF	1.19502	0.411731	0.344538	1.32851	3.70789	36.7661
YLR143W_ORF	1.19389	0.539038	0.451498	1.41237	3.70789	36.8184
YDR108W_ORF	1.19056	0.594808	0.499604	1.4425	3.70789	36.9719
YPL120W_ORF	1.18882	0.531731	0.447276	1.39578	3.70789	37.052
YOR185C_OCH__ORF	1.18673	0.419615	0.353588	1.36826	3.70789	37.1484
YGL153W_ORF	1.18672	0.428846	0.361372	1.32532	3.70789	37.1492
YJR059W_ORF	1.18614	0.421538	0.355387	1.33097	3.70789	37.1759
YML032C_ORF	1.18493	0.604615	0.510256	1.47826	3.70789	37.2319
YEL015W_ORF	1.18472	0.541538	0.457103	1.41101	3.70789	37.2414
YNR074C_ORF	1.18217	0.445385	0.376752	1.36364	3.70789	37.3594
YLR247C_ORF	1.17811	0.62649	0.531776	1.45025	3.70789	37.5471
YBR049C_ORF	1.17666	0.747692	0.635434	1.50012	3.70789	37.6141
YLR418C_ORF	1.17606	0.335577	0.28534	1.25291	3.70789	37.642
YER049W_ORF	1.17573	0.425192	0.361641	1.32901	3.70789	37.6573
YML063W_OCH__ORF	1.17169	0.578846	0.494025	1.52897	3.70789	37.8444
YOR069W_ORF	1.16968	0.331038	0.283017	1.24913	3.70789	37.938
YKR038C_ORF	1.16782	0.364808	0.312383	1.27482	3.70789	38.0241
YGL171W_ORF	1.16775	0.517885	0.44349	1.39944	3.70789	38.0275
YML031W_ORF	1.16737	0.375192	0.321401	1.33289	3.70789	38.0452
YCR088W_ORF	1.16618	0.535962	0.459587	1.40335	3.70789	38.1003
YNL164C_ORF	1.1636	0.370979	0.31882	1.29427	3.70789	38.2203
YGL140C_ORF	1.16269	0.547308	0.470725	1.52007	3.70789	38.2624
YHR066W_ORF	1.16264	0.434615	0.373817	1.34112	3.70789	38.2648
YNL183C_ORF	1.16165	0.50824	0.437515	1.37874	3.70789	38.3107
YGR007W_ORF	1.15987	0.345962	0.298275	1.27403	4.28839	38.3935
YNL251C_ORF	1.15933	0.486923	0.420004	1.36646	4.28839	38.4188
YIR006C_ORF	1.15767	0.423077	0.365457	1.3598	4.28839	38.4963
YDR098C_ORF	1.15562	0.550577	0.476433	1.4944	4.28839	38.5914
YDR246W_ORF	1.15427	0.494231	0.428176	1.36299	4.28839	38.6545
YNL141W_ORF	1.15197	0.593077	0.514838	1.50653	4.28839	38.7618
YHR104W_ORF	1.15143	0.398462	0.346057	1.3037	4.28839	38.7866
YLR002C_ORF	1.15004	0.549615	0.477911	1.41407	4.28839	38.8518
YFL009W_ORF	1.14969	0.495	0.430551	1.47516	4.28839	38.8681
IGR_CHR08:(309646..310646)_247	1.14669	0.586886	0.511809	1.74618	4.28839	39.008
YCL050C_ORF	1.1453	0.597692	0.521864	1.42138	4.28839	39.0727
YJL046W_ORF	1.14518	0.371944	0.324792	1.27707	4.28839	39.0787
YMR025W_ORF	1.14463	0.724872	0.633282	1.50297	4.28839	39.1044
YNL004W_ORF	1.14258	0.351346	0.307503	1.28719	4.28839	39.2002
YLR086W_ORF	1.1413	0.775675	0.679639	1.63405	4.28839	39.2596
YOL123W_ORF	1.14037	0.558462	0.48972	1.39995	4.28839	39.3033
YKL155C_ORF	1.14	0.435115	0.38168	1.329	4.28839	39.3206
YKL081W_ORF	1.13981	0.487885	0.428039	1.35976	4.28839	39.3294
YIL140W_ORF	1.13621	0.470962	0.414502	1.37631	4.28839	39.498
YLR403W_ORF	1.13525	0.486923	0.428914	1.37419	4.28839	39.5431
YKR016W_ORF	1.13198	0.313654	0.277085	1.254	4.28839	39.6961
YDL019C_ORF	1.13096	0.551346	0.487503	1.45933	4.28839	39.7439
YDL051W_ORF	1.12861	0.425385	0.376911	1.37195	4.28839	39.854
YNL231C_ORF	1.12855	0.535192	0.474229	1.45489	4.28839	39.8566
YBR078W_JXN_EE20_1_ORF	1.12832	0.711923	0.630959	1.6488	4.28839	39.8676
YJL001W_JXN_IE_1_ORF	1.12727	0.483462	0.428877	1.35577	4.28839	39.9167
YER037W_ORF	1.1259	0.455769	0.404804	1.38371	4.28839	39.9811
YBR244W_ORF	1.12568	0.4675	0.415303	1.4571	4.28839	39.9913
YLR022C_ORF	1.12525	0.471731	0.419222	1.45808	4.28839	40.0114
YNR067C_ORF	1.12525	0.571538	0.507923	1.63213	4.28839	40.0118
YGR260W_ORF	1.12486	0.44	0.39116	1.33519	4.28839	40.0298
IGX_YG_1041277C	1.1239	0.437218	0.38902	1.3254	4.28839	40.0751
YER012W_ORF	1.12384	0.494423	0.439941	1.41607	4.28839	40.0777
YDR257C_ORF	1.12365	0.534423	0.475614	1.39216	4.28839	40.0867
YJL123C_ORF	1.12285	0.348077	0.309993	1.26078	4.28839	40.124
YHR074W_ORF	1.12259	0.400192	0.356491	1.30124	4.28839	40.1365
YNL151C_ORF	1.12233	0.435962	0.388444	1.42584	4.28839	40.1487
YHR046C_ORF	1.1206	0.421346	0.376	1.35639	4.28839	40.2297
YML048W_ORF	1.12021	0.332308	0.296647	1.25086	4.28839	40.2481
YOR317W_ORF	1.11706	0.540192	0.483583	1.40208	4.28839	40.3961
YOR140W_ORF	1.11691	0.5125	0.458855	1.41044	4.28839	40.4032
YGL231C_ORF	1.11649	0.586538	0.525341	1.60198	4.28839	40.4229
YDR532C_ORF	1.11605	0.496319	0.444711	1.396	4.28839	40.4437
YLR270W_ORF	1.11552	0.382115	0.342546	1.3002	4.28839	40.4687
YBR160W_ORF	1.11522	0.402692	0.361088	1.31104	4.28839	40.4827
YNL322C_ORF	1.11246	0.431923	0.38826	1.31844	4.28839	40.6126
YGL106W_ORF	1.10782	0.466923	0.421479	1.46231	4.28839	40.8308
YHL029C_ORF	1.10765	0.371346	0.335255	1.29929	4.28839	40.8388
YNL177C_ORF	1.10653	0.505192	0.456555	1.46898	4.28839	40.8915
YER099C_ORF	1.10629	0.350385	0.316722	1.2879	4.28839	40.9031
YLR401C_ORF	1.10562	0.367115	0.332046	1.27654	4.28839	40.9346
YNL005C_ORF	1.10486	0.386154	0.349506	1.31345	4.28839	40.9704
YGR199W_ORF	1.10471	0.476923	0.431719	1.44319	4.28839	40.9775
YFL039C_ORF	1.10045	0.583846	0.530553	1.42299	4.28839	41.1781
YGL048C_ORF	1.10009	0.397885	0.361683	1.30184	4.28839	41.1949
YLR292C_ORF	1.09957	0.489423	0.445105	1.43619	4.28839	41.2197
YNR028W_ORF	1.0992	0.465	0.423034	1.37841	4.28839	41.2369
YOL059W_ORF	1.09757	0.467115	0.42559	1.34094	4.28839	41.3138
YGR193C_ORF	1.0958	0.424808	0.387669	1.33531	4.28839	41.3974
YML085C_OCH__ORF	1.09446	0.461731	0.421881	1.34114	5.08129	41.4607
YJR044C_ORF	1.09443	0.561538	0.513089	1.48511	5.08129	41.4622
YBR081C_ORF	1.09295	0.527418	0.482564	1.3784	5.08129	41.532
YDL229W_ORF	1.09214	0.568038	0.520115	1.41171	5.08129	41.5701
YOR074C_ORF	1.09141	0.395	0.361917	1.29844	5.08129	41.6046
YBL104C_ORF	1.09124	0.541165	0.495916	1.45584	5.08129	41.6125
YOR123C_ORF	1.08893	0.346538	0.318239	1.25888	5.08129	41.7219
YCL008C_ORF	1.08892	0.387564	0.355917	1.29296	5.08129	41.7224
YOR021C_ORF	1.08856	0.426731	0.392013	1.39047	5.08129	41.7391
YJR091C_ORF	1.08851	0.520385	0.478071	1.50731	5.08129	41.7415
YBL055C_ORF	1.08778	0.396154	0.364187	1.29967	5.08129	41.7762
YLR347C_ORF	1.08768	0.513462	0.472069	1.54012	5.08129	41.7806
YGL036W_ORF	1.08625	0.504176	0.464144	1.47208	5.08129	41.8484
YGR108W_ORF	1.08602	0.351154	0.32334	1.2678	5.08129	41.8591
YHR045W_ORF	1.08561	0.396923	0.365623	1.30477	5.08129	41.8787
YLL006W_ORF	1.08464	0.426923	0.393609	1.31652	5.08129	41.9245
YBR041W_ORF	1.08456	0.506154	0.466691	1.44158	5.08129	41.9282
YHR183W_ORF	1.08409	0.568269	0.52419	1.42249	5.08129	41.9504
YKL137W_ORF	1.084	0.482692	0.44529	1.44061	5.08129	41.9549
YNL176C_ORF	1.08389	0.435	0.401332	1.32055	5.08129	41.9599
YKL080W_ORF	1.08139	0.614615	0.568356	1.48424	5.08129	42.078
YFR024C-A_JXN_IE_1_ORF	1.07832	0.525577	0.487402	1.38068	5.08129	42.2231
YNL321W_ORF	1.0783	0.523692	0.485664	1.58111	5.08129	42.2242
YDL135C_ORF	1.07721	0.403269	0.374366	1.42251	5.08129	42.2759
YNL291C_ORF	1.07718	0.474808	0.440788	1.34779	5.08129	42.2773
YPL231W_ORF	1.07654	0.519615	0.48267	1.46423	5.08129	42.3072
YNL055C_ORF	1.07599	0.623654	0.579611	1.43945	5.08129	42.3336
YFR004W_ORF	1.07535	0.49	0.455664	1.39601	5.08129	42.3636
YGR195W_ORF	1.07253	0.404038	0.376714	1.38422	5.08129	42.4971
YAR015W_ORF	1.07131	0.391538	0.365477	1.31033	5.08129	42.5551
YMR315W_ORF	1.07092	0.449423	0.419661	1.36699	5.08129	42.5735
YHR099W_ORF	1.07033	0.632308	0.590757	1.50175	5.08129	42.6012
YDR219C_ORF	1.06993	0.339808	0.317599	1.29588	5.08129	42.6206
YDR052C_ORF	1.06679	0.424423	0.39785	1.30971	5.08129	42.7691
YKR036C_ORF	1.06668	0.382692	0.358769	1.289	5.08129	42.7743
YHR137W_ORF	1.06626	0.406731	0.381456	1.29831	5.08129	42.7943
YNL227C_ORF	1.06602	0.604957	0.567489	1.4281	5.08129	42.8054
YBR089C-A_ORF	1.06591	0.450192	0.422357	1.32639	5.08129	42.8111
YMR127C_ORF	1.06577	0.431374	0.404753	1.35521	5.08129	42.8175
YKL046C_ORF	1.06478	0.568654	0.534059	1.42222	5.08129	42.8646
YJR040W_ORF	1.06435	0.4175	0.392259	1.41674	5.08129	42.8849
YPL023C_ORF	1.06417	0.413269	0.388348	1.30474	5.08129	42.8931
YDR258C_ORF	1.0638	0.410385	0.385774	1.32126	5.08129	42.911
YMR157C_ORF	1.06314	0.416923	0.392163	1.31254	5.08129	42.9423
YPR020W_ORF	1.06256	0.604231	0.568658	1.76112	5.08129	42.9698
YPL184C_ORF	1.06216	0.481154	0.452994	1.63062	5.08129	42.9884
YBR215W_ORF	1.06211	0.344231	0.324101	1.27873	5.08129	42.991
YJL041W_ORF	1.06206	0.414615	0.39039	1.30993	5.08129	42.9935
YHR028C_ORF	1.06061	0.362115	0.341423	1.27191	5.08129	43.0622
YOL102C_ORF	1.06026	0.398462	0.375816	1.3632	5.08129	43.0788
IGX_YJ_245829W	1.06016	0.433269	0.408681	1.33185	5.08129	43.0832
YLR057W_ORF	1.06011	0.522885	0.493237	1.41057	5.08129	43.0858
YDR012W_ORF	1.05892	0.531154	0.501599	1.50536	5.08129	43.1421
YBL061C_ORF	1.05891	0.396538	0.374477	1.29651	5.08129	43.1425
YOR221C_JXN_IE_1_ORF	1.05885	0.360577	0.340535	1.29099	5.08129	43.1454
YDR162C_ORF	1.05884	0.641346	0.605706	1.50866	5.08129	43.1459
YER001W_ORF	1.05718	0.386538	0.365633	1.28488	5.08129	43.2249
YGR258C_ORF	1.05611	0.450962	0.427003	1.43844	5.08129	43.2755
YOR073W_ORF	1.05587	0.433231	0.410306	1.32619	5.08129	43.2868
YBL020W_ORF	1.05574	0.393098	0.372343	1.28822	5.08129	43.2929
YCR028C-A_ORF	1.05364	0.469615	0.445709	1.48273	5.08129	43.3928
YML092C_ORF	1.05224	0.411346	0.390925	1.29994	5.08129	43.4591
YAL041W_ORF	1.05141	0.359615	0.34203	1.28258	5.08129	43.4983
YPL101W_ORF	1.05049	0.424038	0.403659	1.31085	5.08129	43.5422
YJL203W_ORF	1.05009	0.394962	0.37612	1.32814	5.08129	43.561
YLR340W_ORF	1.04938	0.509231	0.485266	1.42165	5.08129	43.5946
YFR038W_ORF	1.04888	0.385577	0.367607	1.28609	5.08129	43.6184
YNL163C_ORF	1.04819	0.476346	0.454445	1.3889	5.08129	43.6512
YJL042W_ORF	1.04683	0.476923	0.455589	1.50315	5.08129	43.716
YJL128C_ORF	1.04641	0.348419	0.332967	1.26007	5.08129	43.736
YDL036C_ORF	1.04497	0.363269	0.347634	1.26871	5.08129	43.804
YBR029C_ORF	1.04415	0.478269	0.458047	1.35179	5.08129	43.8432
YBR177C_ORF	1.04364	0.363654	0.348447	1.27047	5.08129	43.8672
YER031C_ORF	1.04336	0.406538	0.389643	1.32758	5.08129	43.8805
YNL199C_ORF	1.04318	0.271154	0.25993	1.20076	5.08129	43.8891
YKR074W_ORF	1.04315	0.477308	0.457566	1.34983	5.08129	43.8908
YDR099W_ORF	1.04225	0.544231	0.52217	1.44826	5.08129	43.9335
YBR187W_ORF	1.04184	0.259423	0.249004	1.19244	5.08129	43.9527
YLR192C_ORF	1.04071	0.539615	0.518507	1.37917	5.08129	44.0065
YJR068W_ORF	1.0395	0.395385	0.380361	1.36619	5.08129	44.0641
YOL069W_ORF	1.03839	0.370962	0.357247	1.28394	5.08129	44.1168
YPR148C_ORF	1.03584	0.381731	0.368524	1.29335	5.08129	44.2381
YFL013C_ORF	1.03528	0.44533	0.430153	1.31854	5.08129	44.2645
YGR104C_ORF	1.03363	0.325256	0.314674	1.24794	5.08129	44.343
YDR433W_ORF	1.02998	0.460769	0.447358	1.32323	5.08129	44.5166
YKR029C_ORF	1.02992	0.39515	0.38367	1.29663	5.08129	44.5193
YHR003C_ORF	1.02701	0.361154	0.351654	1.27854	5.08129	44.6574
YNL236W_ORF	1.02573	0.429231	0.418463	1.31697	5.95398	44.7185
YLR208W_ORF	1.02368	0.576346	0.563012	1.41005	5.95398	44.8159
YJL159W_ORF	1.02296	0.656654	0.641913	1.47137	5.95398	44.8501
YGL228W_ORF	1.02261	0.425385	0.415978	1.33946	5.95398	44.8668
YLR239C_ORF	1.02161	0.415192	0.406412	1.34905	5.95398	44.9147
YJL084C_ORF	1.02096	0.355107	0.347816	1.25887	5.95398	44.9452
YFR005C_ORF	1.02012	0.433269	0.424726	1.35559	5.95398	44.9856
YJL164C_ORF	1.01995	0.321731	0.315439	1.23683	5.95398	44.9936
YKL209C_ORF	1.01947	0.551731	0.541193	1.50593	5.95398	45.0162
YHR084W_ORF	1.01772	0.525769	0.516613	1.38081	5.95398	45.0993
YAL022C_ORF	1.0168	0.389192	0.382764	1.28211	5.95398	45.1435
YBR082C_ORF	1.01576	0.472692	0.465359	1.35671	5.95398	45.1929
YKR006C_ORF	1.01564	0.495577	0.487944	1.34789	5.95398	45.1983
YBR249C_ORF	1.01498	0.460385	0.453589	1.36231	5.95398	45.2298
YOR352W_ORF	1.01495	0.580385	0.571834	1.42729	5.95398	45.2312
YDR051C_ORF	1.01356	0.326538	0.32217	1.24636	5.95398	45.2974
YLL055W_ORF	1.01257	0.335641	0.331475	1.31782	5.95398	45.3447
YKR066C_ORF	1.01094	0.485577	0.480322	1.3666	5.95398	45.4221
YPR035W_ORF	1.01068	0.420769	0.416325	1.3008	5.95398	45.4347
YOR375C_ORF	1.01042	0.443269	0.438697	1.31333	5.95398	45.4468
YPR134W_ORF	1.00996	0.641346	0.635023	1.64394	5.95398	45.4688
YJR109C_ORF	1.00995	0.470962	0.466322	1.327	5.95398	45.4693
YHR123W_ORF	1.00944	0.5325	0.527523	1.35846	5.95398	45.4937
YMR020W_ORF	1.00927	0.459038	0.454824	1.32531	5.95398	45.5018
YLR305C_ORF	1.0081	0.539423	0.535091	1.58271	5.95398	45.5574
YLR250W_ORF	1.0064	0.561154	0.557584	1.44095	5.95398	45.6381
YOR089C_ORF	1.00582	0.509615	0.506667	1.35849	5.95398	45.6658
YFL049W_ORF	1.00325	0.504923	0.503289	1.36458	5.95398	45.7883
YKL007W_ORF	1.00118	0.461346	0.4608	1.41732	5.95398	45.8864
YBR071W_ORF	1.00081	0.403462	0.403136	1.32684	5.95398	45.9044
YKL152C_ORF	1.00027	0.527731	0.527588	1.42709	5.95398	45.9299
YJR144W_ORF	1.0001	0.3825	0.382461	1.35804	5.95398	45.938
YDR184C_ORF	0.998788	0.371731	0.372182	1.272	5.95398	46.0005
YJL097W_ORF	0.998037	0.426538	0.427377	1.3075	5.95398	46.0362
YKL140W_ORF	0.995578	0.409038	0.410855	1.33387	5.95398	46.1533
YPL117C_ORF	0.995158	0.425385	0.427454	1.36517	5.95398	46.1733
YCL017C_ORF	0.994717	0.539038	0.541901	1.38233	5.95398	46.1943
YGL020C_ORF	0.993407	0.264808	0.266565	1.20311	5.95398	46.2566
YOR221C_ORF	0.991667	0.329231	0.331997	1.29341	5.95398	46.3395
YMR153W_ORF	0.990661	0.324231	0.327287	1.25466	5.95398	46.3874
YHR018C_ORF	0.989248	0.458654	0.463639	1.32196	5.95398	46.4546
YNL223W_ORF	0.987799	0.371774	0.376365	1.32057	5.95398	46.5236
YJL098W_ORF	0.987314	0.464231	0.470195	1.3273	5.95398	46.5467
YDR002W_ORF	0.986556	0.528269	0.535468	1.43606	5.95398	46.5828
YDR448W_ORF	0.985471	0.4275	0.433803	1.36899	5.95398	46.6344
YDL192W_ORF	0.984159	0.4	0.406439	1.36325	5.95398	46.6969
YML085C_ORF	0.983335	0.505385	0.513949	1.36007	5.95398	46.7361
YKL128C_ORF	0.982827	0.413846	0.421077	1.29669	5.95398	46.7603
YPR103W_ORF	0.980724	0.447692	0.456492	1.32889	5.95398	46.8604
YGR013W_ORF	0.979258	0.432115	0.441268	1.30395	5.95398	46.9302
YDL106C_ORF	0.97639	0.521868	0.534487	1.35075	5.95398	47.0667
YBR015C_ORF	0.976319	0.342692	0.351004	1.29395	5.95398	47.0701
YIL094C_ORF	0.975032	0.379038	0.388745	1.27914	5.95398	47.1314
YER017C_ORF	0.973897	0.311538	0.319889	1.23491	5.95398	47.1854
YMR301C_ORF	0.973693	0.391538	0.402117	1.38956	5.95398	47.1951
YOR002W_ORF	0.972761	0.468462	0.481579	1.32326	5.95398	47.2395
YMR060C_ORF	0.972623	0.399835	0.411089	1.32006	5.95398	47.246
YPL213W_ORF	0.969648	0.350721	0.361699	1.28575	5.95398	47.3876
YOR220W_ORF	0.969621	0.437692	0.451405	1.41403	5.95398	47.3889
YER083C_ORF	0.969206	0.441154	0.455171	1.31367	5.95398	47.4087
YOR086C_ORF	0.967741	0.447308	0.462218	1.39025	5.95398	47.4784
YMR092C_ORF	0.967611	0.443846	0.458703	1.344	5.95398	47.4846
YDR353W_ORF	0.967264	0.431731	0.446342	1.31231	5.95398	47.5011
YNL064C_ORF	0.966791	0.375577	0.388478	1.27833	5.95398	47.5236
YHR049W_ORF	0.966014	0.4925	0.509827	1.359	5.95398	47.5606
IGR_CHR04:(733116..733251)_6	0.965035	0.296875	0.307631	1.21824	6.95495	47.6072
YOR230W_ORF	0.964574	0.487885	0.505803	1.33275	6.95495	47.6291
YGR120C_ORF	0.962774	0.379038	0.393694	1.32256	6.95495	47.7148
YFL007W_ORF	0.961887	0.510192	0.530408	1.61418	6.95495	47.757
YLR019W_ORF	0.960909	0.323269	0.33642	1.24174	6.95495	47.8035
YJL095W_ORF	0.960705	0.37471	0.390037	1.29786	6.95495	47.8132
YBR172C_ORF	0.960075	0.334423	0.34833	1.2462	6.95495	47.8432
YGR274C_ORF	0.958542	0.355577	0.370956	1.26551	6.95495	47.9161
YOR269W_ORF	0.958538	0.288462	0.300939	1.25648	6.95495	47.9163
YDR472W_ORF	0.957542	0.357308	0.373151	1.26206	6.95495	47.9637
YMR211W_ORF	0.956728	0.291538	0.304724	1.21288	6.95495	48.0024
YDR264C_ORF	0.95543	0.321731	0.336739	1.2814	6.95495	48.0642
YDR158W_ORF	0.954587	0.407692	0.427088	1.31037	6.95495	48.1043
YNL050C_ORF	0.953443	0.51649	0.541711	1.43648	6.95495	48.1587
YBL069W_OCH__ORF	0.953259	0.331923	0.348198	1.24377	6.95495	48.1675
YGR253C_ORF	0.951588	0.440577	0.462991	1.32175	6.95495	48.2469
YHR123W_JXN_IE_1_ORF	0.950848	0.370577	0.389733	1.27047	6.95495	48.2821
YBL091C_ORF	0.948199	0.437115	0.460996	1.36491	6.95495	48.4081
YKR002W_ORF	0.947588	0.379231	0.400207	1.27188	6.95495	48.4372
YCL052C_ORF	0.947163	0.290192	0.30638	1.21116	6.95495	48.4573
YDR434W_ORF	0.947152	0.3625	0.382726	1.26394	6.95495	48.4579
YPR163C_ORF	0.94663	0.400192	0.422755	1.2888	6.95495	48.4827
YML110C_ORF	0.946558	0.469615	0.49613	1.40801	6.95495	48.4861
YCL055W_ORF	0.943722	0.466538	0.49436	1.37655	6.95495	48.6209
YER040W_ORF	0.942883	0.306346	0.324904	1.23269	6.95495	48.6608
YOR315W_ORF	0.939611	0.370192	0.393985	1.27636	6.95495	48.8163
YLL061W_ORF	0.938953	0.295788	0.31502	1.23957	6.95495	48.8476
YOR372C_ORF	0.938412	0.32	0.341002	1.23071	6.95495	48.8733
YOR101W_ORF	0.937641	0.339038	0.361587	1.25785	6.95495	48.91
YPL131W_ORF	0.937003	0.460192	0.491132	1.339	6.95495	48.9403
YLR290C_ORF	0.936716	0.391346	0.417785	1.37835	6.95495	48.9539
YBR263W_ORF	0.93575	0.236538	0.252779	1.175	6.95495	48.9998
YDR207C_ORF	0.932121	0.534231	0.573134	1.40667	6.95495	49.1722
YOR217W_ORF	0.931945	0.525808	0.564205	1.78014	6.95495	49.1805
YNL145W_ORF	0.931479	0.568846	0.610691	1.45378	6.95495	49.2027
YOR091W_ORF	0.930824	0.605192	0.650168	1.38918	6.95495	49.2338
YER008C_ORF	0.929187	0.459423	0.494436	1.38323	6.95495	49.3115
IGX_YB_612269C	0.926002	0.463077	0.500082	1.35222	6.95495	49.4627
YDL014W_ORF	0.925814	0.469615	0.507246	1.31655	6.95495	49.4716
YOR095C_ORF	0.925697	0.395	0.426705	1.29365	6.95495	49.4772
YBL031W_ORF	0.925051	0.457775	0.494864	1.31751	6.95495	49.5079
IGR_CHR05:(COMPLEMENT(499170..499305))_16	0.924617	0.375577	0.406197	1.27336	6.95495	49.5285
YML105C_ORF	0.924394	0.38	0.41108	1.30013	6.95495	49.539
YBR202W_ORF	0.92399	0.384423	0.416047	1.30097	6.95495	49.5582
YDR354W_ORF	0.92372	0.326346	0.353296	1.27837	6.95495	49.5711
YDL165W_ORF	0.923471	0.340192	0.368384	1.29653	6.95495	49.5828
YGL157W_ORF	0.922914	0.4275	0.463207	1.37847	6.95495	49.6093
YBR165W_ORF	0.922388	0.496154	0.537901	1.39414	6.95495	49.6342
YNL099C_ORF	0.921425	0.381154	0.413657	1.44135	6.95495	49.6799
YKL157W_INT_1	0.920606	0.349231	0.379349	1.25494	6.95495	49.7188
YOL020W_ORF	0.919212	0.335962	0.365489	1.26899	6.95495	49.7849
YNL103W_ORF	0.917811	0.238077	0.259396	1.17735	6.95495	49.8514
YHR024C_ORF	0.911223	0.293769	0.32239	1.23036	6.95495	50.1637
YOR198C_ORF	0.910654	0.439615	0.482747	1.35923	6.95495	50.1907
YDR454C_ORF	0.910229	0.449808	0.49417	1.52748	6.95495	50.2109
IGR_CHR09:(COMPLEMENT(355842..356004))_77	0.904177	0.4025	0.445156	1.30883	8.0402	50.4975
YJL217W_ORF	0.903712	0.4425	0.489647	1.30714	8.0402	50.5195
YOR157C_ORF	0.901719	0.352308	0.390707	1.29918	8.0402	50.6139
YHR216W_ORF	0.900548	0.324615	0.360464	1.23079	8.0402	50.6694
YMR078C_ORF	0.900492	0.348462	0.386968	1.24652	8.0402	50.672
YNL124W_ORF	0.899591	0.405192	0.450418	1.29685	8.0402	50.7146
YKR026C_ORF	0.899134	0.387885	0.431398	1.31591	8.0402	50.7363
YER167W_ORF	0.898991	0.296038	0.329301	1.21861	8.0402	50.7431
YPL161C_ORF	0.898602	0.344904	0.383823	1.24807	8.0402	50.7615
YKL035W_ORF	0.896533	0.303077	0.338054	1.2152	8.0402	50.8593
YIL064W_ORF	0.895143	0.420385	0.469628	1.38281	8.0402	50.9251
YMR218C_ORF	0.8943	0.340658	0.380921	1.28633	8.0402	50.9649
YDL226C_ORF	0.89409	0.328846	0.3678	1.23519	8.0402	50.9749
YPL028W_ORF	0.894069	0.383077	0.428465	1.27766	8.0402	50.9759
YLR430W_ORF	0.893926	0.386038	0.431846	1.36157	8.0402	50.9827
YER165W_ORF	0.89358	0.399808	0.447422	1.27822	8.0402	50.999
YHR050W_ORF	0.893354	0.280577	0.314071	1.20174	8.0402	51.0097
YOR161C_ORF	0.893273	0.362821	0.40617	1.3436	8.0402	51.0135
YMR183C_ORF	0.893132	0.260192	0.291326	1.18833	8.0402	51.0202
YGR267C_ORF	0.892549	0.3225	0.361325	1.24106	8.0402	51.0478
YBR214W_ORF	0.892544	0.364808	0.408728	1.25686	8.0402	51.048
YGL216W_ORF	0.892214	0.323654	0.362754	1.24858	8.0402	51.0636
YLR298C_ORF	0.889428	0.363269	0.40843	1.38476	8.0402	51.1953
YOR074C_JXN_EI_1_ORF	0.889021	0.277115	0.311708	1.20498	8.0402	51.2145
YNL006W_ORF	0.888652	0.283462	0.318979	1.23307	8.0402	51.2319
YDR197W_ORF	0.886766	0.281615	0.317576	1.26195	8.0402	51.321
YKL173W_ORF	0.885917	0.398622	0.449954	1.34828	8.0402	51.3612
IGX_YD_944427C	0.885708	0.330192	0.3728	1.24422	8.0402	51.371
YLR020C_ORF	0.885088	0.491731	0.555573	1.47913	8.0402	51.4003
YKL146W_ORF	0.884052	0.387885	0.438758	1.27543	8.0402	51.4492
YPR162C_ORF	0.884021	0.379808	0.429636	1.2604	8.0402	51.4507
YLR259C_ORF	0.883858	0.331346	0.374886	1.27788	8.0402	51.4584
YNL010W_ORF	0.883607	0.556923	0.630284	1.60097	8.0402	51.4702
YKR089C_ORF	0.882993	0.473269	0.535983	1.33065	8.0402	51.4993
YEL043W_ORF	0.881082	0.360846	0.409549	1.37219	8.0402	51.5894
YOR142W_ORF	0.880244	0.325192	0.369434	1.22794	8.0402	51.629
YER126C_ORF	0.878025	0.353077	0.402126	1.25393	8.0402	51.7337
YLR095C_ORF	0.877619	0.426923	0.486456	1.29224	8.0402	51.7528
YLR256W_ORF	0.874249	0.341154	0.390225	1.38396	8.0402	51.9117
YER011W_ORF	0.871552	0.483846	0.555155	1.30611	8.0402	52.0388
YDR385W_ORF	0.869867	0.493077	0.566841	1.4513	8.0402	52.1182
IGX_YC_66732C	0.869243	0.432308	0.497338	1.38948	8.0402	52.1476
YHR060W_ORF	0.868676	0.413846	0.47641	1.45227	8.0402	52.1743
YBR257W_ORF	0.867525	0.400769	0.461968	1.29198	8.0402	52.2285
YOR223W_ORF	0.867256	0.424487	0.48946	1.29042	8.0402	52.2412
YNL215W_ORF	0.866526	0.349615	0.403468	1.24792	8.0402	52.2756
YFL016C_ORF	0.866457	0.572115	0.660293	1.30998	8.0402	52.2788
YGR208W_ORF	0.864789	0.340769	0.394049	1.26741	8.0402	52.3573
YBR248C_ORF	0.864704	0.312308	0.361173	1.21918	8.0402	52.3613
YLR225C_ORF	0.864468	0.398269	0.46071	1.27472	8.0402	52.3724
YML014W_ORF	0.863681	0.224505	0.25994	1.16983	8.0402	52.4095
YBL034C_ORF	0.863553	0.498519	0.577289	1.41071	8.0402	52.4155
YBL005W_ORF	0.862804	0.499567	0.579004	1.35391	8.0402	52.4507
YER145C_ORF	0.862659	0.263077	0.304961	1.22558	8.0402	52.4575
YPL048W_ORF	0.862514	0.394615	0.457518	1.2627	8.0402	52.4644
YHR188C_ORF	0.862357	0.314038	0.364163	1.25504	8.0402	52.4717
YCL035C_ORF	0.862318	0.469615	0.544597	1.44124	8.0402	52.4736
YPR119W_ORF	0.861826	0.400769	0.465023	1.27673	8.0402	52.4967
YPR118W_ORF	0.861571	0.366538	0.425431	1.25182	8.0402	52.5087
YKR072C_ORF	0.859852	0.278269	0.323624	1.20931	8.0402	52.5895
YDR205W_ORF	0.859813	0.473798	0.551048	1.35693	8.0402	52.5914
YDR389W_ORF	0.859362	0.449615	0.523196	1.50048	8.0402	52.6126
YBR129C_ORF	0.858853	0.285	0.331838	1.25116	8.0402	52.6365
YOL009C_ORF	0.857995	0.285192	0.332394	1.24941	8.0402	52.6768
YLR330W_ORF	0.857711	0.333462	0.388781	1.23261	8.0402	52.6902
YPL092W_ORF	0.857428	0.465962	0.543441	1.31198	8.0402	52.7035
YDL070W_ORF	0.857134	0.263269	0.307151	1.20152	8.0402	52.7173
YBR233W_ORF	0.856499	0.283269	0.330729	1.20113	8.0402	52.7471
YDL054C_ORF	0.856217	0.335449	0.39178	1.25163	8.0402	52.7603
YFR001W_ORF	0.856195	0.448654	0.524009	1.55883	8.0402	52.7614
YDL175C_ORF	0.853728	0.485577	0.568773	1.34277	8.0402	52.8773
YOL071W_ORF	0.853319	0.390577	0.457715	1.34358	8.0402	52.8965
YJL081C_ORF	0.851867	0.243077	0.285346	1.18684	8.0402	52.9646
YLR172C_ORF	0.851151	0.405385	0.476278	1.28633	8.0402	52.9982
YER093C_ORF	0.849377	0.368846	0.434255	1.26365	8.0402	53.0815
YBL010C_ORF	0.849056	0.376346	0.443253	1.33257	8.0402	53.0965
YCR094W_ORF	0.848767	0.327308	0.385627	1.22678	8.0402	53.1101
YHR069C_ORF	0.848104	0.318462	0.375498	1.23172	8.0402	53.1412
YOL092W_ORF	0.848089	0.354423	0.417908	1.23569	8.0402	53.1419
YBR175W_ORF	0.847589	0.357308	0.421558	1.25098	8.0402	53.1653
YDR342C_OCH__ORF	0.846989	0.603269	0.712252	1.40005	8.0402	53.1935
YIR033W_ORF	0.846969	0.395	0.466369	1.29526	8.0402	53.1944
YLR036C_ORF	0.846306	0.32765	0.387153	1.29219	8.0402	53.2255
YMR119W_ORF	0.845405	0.361538	0.427651	1.30479	9.16764	53.2677
YBR078W_JXN_EI_1_ORF	0.845132	0.473077	0.559767	1.35049	9.16764	53.2805
YIR043C_ORF	0.844727	0.305048	0.36112	1.24601	9.16764	53.2995
YLR026C_ORF	0.844059	0.379615	0.44975	1.25307	9.16764	53.3308
YML091C_ORF	0.842592	0.385394	0.45739	1.28721	9.16764	53.3995
YML065W_ORF	0.842554	0.398333	0.472769	1.27122	9.16764	53.4013
YCR069W_ORF	0.839585	0.370385	0.441152	1.25019	9.16764	53.5403
YDR186C_ORF	0.839094	0.440247	0.52467	1.35108	9.16764	53.5633
YPR069C_ORF	0.837692	0.413846	0.494031	1.2944	9.16764	53.6288
YMR039C_ORF	0.834577	0.331154	0.396793	1.31994	9.16764	53.7745
YBL084C_ORF	0.834241	0.352735	0.422822	1.27761	9.16764	53.7902
YDR121W_ORF	0.831619	0.388462	0.467115	1.37243	9.16764	53.9127
YKL184W_ORF	0.831524	0.326346	0.392468	1.22871	9.16764	53.9172
YDL073W_ORF	0.830937	0.456769	0.549704	1.36472	9.16764	53.9446
YGL037C_ORF	0.830181	0.388077	0.467461	1.28495	9.16764	53.9799
YEL042W_ORF	0.830033	0.363462	0.437888	1.28312	9.16764	53.9868
YMR110C_ORF	0.82966	0.373846	0.450602	1.25515	9.16764	54.0042
YKL062W_ORF	0.827605	0.402115	0.485878	1.32454	9.16764	54.1001
YLR017W_ORF	0.825454	0.31	0.375551	1.24732	9.16764	54.2004
YPR175W_ORF	0.825088	0.461577	0.559427	1.3097	9.16764	54.2175
YEL053C_ORF	0.82317	0.371841	0.451718	1.25215	9.16764	54.3069
YOR267C_ORF	0.822571	0.421538	0.512464	1.30082	9.16764	54.3348
YMR178W_ORF	0.822204	0.354423	0.431064	1.34224	9.16764	54.3519
YHR031C_ORF	0.822098	0.465885	0.566702	1.27636	9.16764	54.3568
YOR008C_ORF	0.821409	0.304423	0.370611	1.21802	9.16764	54.3889
YCR016W_OCH__ORF	0.820593	0.394423	0.480656	1.32566	9.16764	54.427
YCR005C_ORF	0.819558	0.363462	0.443485	1.2446	9.16764	54.4751
YIL133C_OCH__ORF	0.817594	0.391346	0.478656	1.34013	9.16764	54.5665
YML036W_ORF	0.81531	0.30594	0.375244	1.26503	9.16764	54.6728
YML030W_ORF	0.814775	0.261058	0.320405	1.1877	9.16764	54.6976
YAL038W_ORF	0.813401	0.382692	0.470484	1.24666	9.16764	54.7615
YNL162W-A_ORF	0.812343	0.492692	0.606508	1.49209	9.16764	54.8107
YIL083C_ORF	0.811685	0.269808	0.332405	1.22578	9.16764	54.8412
YIL074C_ORF	0.810542	0.258654	0.319112	1.19219	9.16764	54.8943
YJL149W_ORF	0.81007	0.356756	0.440402	1.22977	9.16764	54.9162
YLR368W_ORF	0.807519	0.27553	0.341205	1.22483	9.16764	55.0346
YBL027W_ORF	0.806934	0.470256	0.582769	1.40154	9.16764	55.0617
YER042W_ORF	0.805051	0.300192	0.372886	1.24354	9.16764	55.149
YKL076C_ORF	0.805041	0.278077	0.345419	1.19244	9.16764	55.1494
YDL076C_ORF	0.804118	0.3525	0.438369	1.24888	9.16764	55.1922
YDL170W_ORF	0.804063	0.402846	0.501013	1.25288	9.16764	55.1948
YIL011W_ORF	0.803823	0.463846	0.57705	1.40385	9.16764	55.2059
YPL116W_ORF	0.803307	0.3195	0.397731	1.21986	9.16764	55.2298
YNL007C_ORF	0.803026	0.388846	0.484226	1.30496	9.16764	55.2428
YOR166C_ORF	0.802527	0.347885	0.433486	1.23174	9.16764	55.2659
YGR202C_ORF	0.801561	0.278846	0.347879	1.19907	9.16764	55.3106
YDR328C_ORF	0.801412	0.310769	0.387777	1.22188	9.16764	55.3175
YMR152W_ORF	0.800711	0.231154	0.288686	1.16734	9.16764	55.35
YCL029C_ORF	0.797851	0.288077	0.361066	1.20027	9.16764	55.4823
YHR195W_ORF	0.797831	0.263269	0.329981	1.19076	9.16764	55.4832
YFL042C_ORF	0.795168	0.308077	0.387436	1.20915	9.16764	55.6063
YDR177W_ORF	0.793008	0.298077	0.375881	1.23914	9.16764	55.706
YAR073W_ORF	0.792111	0.246923	0.311728	1.17447	9.16764	55.7474
YDR151C_ORF	0.791711	0.327885	0.414147	1.2438	9.16764	55.7659
YJL145W_ORF	0.789666	0.303462	0.384291	1.22502	9.16764	55.8602
YDL044C_ORF	0.78913	0.301923	0.382603	1.20877	9.16764	55.8849
YLR040C_ORF	0.788254	0.219154	0.278024	1.1612	9.16764	55.9253
YER119C_ORF	0.787971	0.253077	0.321175	1.19057	9.16764	55.9383
YKL116C_ORF	0.78768	0.285	0.361822	1.19845	9.16764	55.9517
YJR121W_ORF	0.787588	0.414231	0.525948	1.28884	9.16764	55.956
IGX_YJ_249548W	0.786848	0.309741	0.393647	1.32618	9.16764	55.9901
YNR006W_ORF	0.786725	0.319038	0.405527	1.21801	9.16764	55.9957
YJR016C_ORF	0.786299	0.3325	0.422867	1.27213	9.16764	56.0154
YBR123C_ORF	0.785638	0.344434	0.438413	1.26264	10.6115	56.0458
YLR293C_ORF	0.785566	0.445962	0.567695	1.3516	10.6115	56.0491
YBL041W_ORF	0.783889	0.274808	0.35057	1.21537	10.6115	56.1263
YLR240W_ORF	0.782026	0.256538	0.328043	1.20277	10.6115	56.212
YCL030C_ORF	0.781186	0.357308	0.457391	1.31818	10.6115	56.2506
YPR114W_ORF	0.780679	0.364423	0.466803	1.23624	10.6115	56.2739
YMR011W_ORF	0.780513	0.369038	0.472815	1.29917	10.6115	56.2815
YGR146C_ORF	0.777709	0.397692	0.511364	1.2772	10.6115	56.4103
YJL212C_ORF	0.777655	0.455385	0.585587	1.47604	10.6115	56.4128
YKL099C_ORF	0.777388	0.438846	0.564514	1.40931	10.6115	56.425
YHL048W_OCH__ORF	0.775762	0.277308	0.357465	1.19202	10.6115	56.4996
YOR307C_ORF	0.774578	0.271923	0.35106	1.19467	10.6115	56.5539
YLR200W_ORF	0.774145	0.411731	0.531852	1.44371	10.6115	56.5738
YER161C_ORF	0.773885	0.236731	0.305899	1.16704	10.6115	56.5857
YDR333C_ORF	0.77213	0.304423	0.394264	1.23394	10.6115	56.6661
YAR002C-A_ORF	0.772031	0.33	0.427444	1.2793	10.6115	56.6707
YEL001C_ORF	0.771374	0.320577	0.415592	1.26518	10.6115	56.7008
YDR297W_ORF	0.770873	0.290962	0.377444	1.19967	10.6115	56.7237
YKL106W_ORF	0.769236	0.218846	0.284498	1.17263	10.6115	56.7986
YGR220C_ORF	0.768993	0.253462	0.329602	1.20896	10.6115	56.8097
YGR044C_ORF	0.76758	0.241346	0.314425	1.17449	10.6115	56.8743
YPL199C_ORF	0.767382	0.316346	0.412241	1.23556	10.6115	56.8834
YBR024W_ORF	0.767034	0.288462	0.376074	1.23726	10.6115	56.8993
YDR520C_ORF	0.766652	0.385962	0.503438	1.24077	10.6115	56.9168
YGR140W_ORF	0.765504	0.44711	0.584073	1.27335	10.6115	56.9692
YER091C_ORF	0.765491	0.426923	0.557711	1.25035	10.6115	56.9698
YER169W_ORF	0.765098	0.223868	0.2926	1.15998	10.6115	56.9878
YJL174W_ORF	0.764959	0.371923	0.4862	1.24576	10.6115	56.9941
YKL189W_ORF	0.763482	0.257692	0.337523	1.18636	10.6115	57.0615
YIL067C_ORF	0.7602	0.328957	0.432725	1.30609	10.6115	57.2113
YER060W-A_ORF	0.760065	0.362923	0.47749	1.39585	10.6115	57.2174
YBL050W_ORF	0.759975	0.246346	0.32415	1.19226	10.6115	57.2215
YJL198W_ORF	0.759678	0.386346	0.508565	1.3199	10.6115	57.235
YMR291W_ORF	0.759652	0.399231	0.525544	1.25495	10.6115	57.2362
YKL141W_ORF	0.757148	0.294423	0.388858	1.20269	10.6115	57.3503
[truncated: 3,274 more rows]

## Sheet: Bud27_sam_cDNA
Gene ID	Score(d)	Numerator(r)	Denominator(s+s0)	Fold Change	q-value(%)	localfdr(%)
YOR341W	10.9199	8.35417	0.765037	362.018	0	26.2212
YOR343C	3.26756	2.06092	0.630721	5.06927	0	28.62
FRAGYGL076C-1	2.81626	1.19958	0.425949	2.29977	0	33.8607
YDL027C	2.48484	1.62333	0.653296	3.59218	21.2914	40.2161
YDL140C	2.48358	1.82517	0.734896	3.73585	21.2914	40.2446
YER067W	2.3653	1.97826	0.836369	4.66384	21.2914	43.0709
YMR178W	2.32586	1.66337	0.715165	4.42463	21.2914	44.0711
YNR014W	2.30633	1.19844	0.519632	2.53791	21.2914	44.5769
YHR001W-A	2.29809	1.25375	0.545561	2.31617	21.2914	44.7921
YDR525W-A	2.29632	1.53438	0.668188	2.82182	21.2914	44.8386
YGR023W	2.29453	1.4975	0.65264	3.38479	21.2914	44.8857
YGL202W	2.27639	1.01667	0.446613	1.9871	21.2914	45.3651
YBL099W	2.24827	0.962917	0.428291	1.92735	21.2914	46.1197
YMR251W-A	2.22909	1.48017	0.664024	2.7385	21.2914	46.6426
YPL014W	2.22251	1.4275	0.642293	2.92187	21.2914	46.8233
YOR010C	2.2075	1.25125	0.566818	2.55195	21.2914	47.2383
YPL154C	2.19005	0.923333	0.421604	1.87148	21.2914	47.7256
YDR222W	2.13308	1.28917	0.60437	2.60027	21.2914	49.3521
YFR053C	2.12912	1.49	0.699818	3.33579	21.2914	49.4668
YJR065C	2.11356	0.842083	0.39842	1.78497	21.2914	49.9215
YER150W	2.10992	1.44818	0.686364	3.14029	21.2914	50.0281
YLR297W	2.08762	1.72099	0.82438	2.96541	21.2914	50.6875
YPL197C	2.0729	1.06479	0.513672	2.10704	21.2914	51.1267
YDR276C	2.06413	1.3825	0.669773	2.98794	21.2914	51.3899
YBR054W	2.03417	1.61644	0.794641	3.17576	24.567	52.2975
YMR251W	1.94155	1.03083	0.530934	2.15667	30.4163	55.1779
YBLWTY2-1A	1.93893	1.40306	0.723623	2.60621	30.4163	55.2607
YER138W-A	1.88806	1.63708	0.867073	2.65911	33.0383	56.8836
YJR059W	1.84431	0.832639	0.451465	1.76698	33.0383	58.2954
YDR363W	1.79916	1.44579	0.803591	3.87688	46.7372	59.7637
YML100W	1.79061	1.7275	0.964757	5.13687	46.7372	60.0427
YPL048W	1.78989	1.17246	0.655043	2.12354	46.7372	60.0659
YPR002C-A	1.78874	1.60065	0.894847	2.7546	46.7372	60.1037
YCR018C-A	1.78149	1.64312	0.922332	2.63855	46.7372	60.3404
YHR009C	1.76823	0.817667	0.46242	1.73438	46.7372	60.7738
YKL067W	1.76638	1.19983	0.67926	2.30462	46.7372	60.8343
YHRCTY1-1A	1.75404	1.85125	1.05542	2.79175	46.7372	61.2383
YMR205C	1.73189	0.920833	0.531693	1.83701	46.7372	61.9633
YBR044C	1.72824	1.98376	1.14785	12.9367	46.7372	62.0829
YJL142C	1.72693	1.22833	0.71128	2.54086	46.7372	62.1256
YNL050C	1.68339	0.922335	0.547902	2.00784	46.7372	63.5507
YPL046C	1.67468	1.35758	0.810652	3.61343	46.7372	63.8355
YER011W	1.66721	1.16542	0.699023	2.45552	46.7372	64.0794
FRAGYLL050C	1.66537	1.19833	0.71956	2.39929	46.7372	64.1394
YER087C-A	1.64864	1.04058	0.631178	1.93207	46.7372	64.6844
YMR158C-B	1.62681	1.22433	0.752599	2.21374	46.7372	65.3927
YGL012W	1.62313	1.01	0.622256	2.08823	46.7372	65.5119
YDL026W	1.62095	1.179	0.727352	2.95176	46.7372	65.5822
YFL032W	1.61596	0.794821	0.491857	1.7438	46.7372	65.7434
YKL142W	1.61145	0.836295	0.51897	1.93314	46.7372	65.8888
YOR058C	1.60644	0.623229	0.387957	1.55332	46.7372	66.0503
YML110C	1.60403	0.868958	0.541735	1.84065	46.7372	66.1278
YOR346W	1.60379	0.765448	0.477273	1.66861	46.7372	66.1354
YNL310C	1.60125	1.26292	0.788705	2.8617	46.7372	66.217
YOL052C-A	1.58545	1.44417	0.910885	3.56023	57.7723	66.7234
YNL190W	1.58428	1.17125	0.739294	2.30801	57.7723	66.7608
YDR482C	1.58242	1.03321	0.652933	2.23783	57.7723	66.8203
YPR052C	1.57124	1.04833	0.6672	1.93342	57.7723	67.1764
YIL157C	1.55536	1.26852	0.81558	3.27281	57.7723	67.6797
YBR221C	1.55156	0.86625	0.558309	1.77043	57.7723	67.7995
YGRCTY1-2B	1.54865	1.37328	0.886757	2.52351	57.7723	67.891
YNR001C	1.54714	1.03462	0.668734	2.09685	57.7723	67.9387
YML008C	1.5441	0.75125	0.486529	1.65919	57.7723	68.0342
YER053C	1.54354	1.15792	0.750169	3.16749	57.7723	68.0518
YPL004C	1.53838	0.887083	0.576634	1.79253	57.7723	68.2136
YDR077W	1.53707	1.04917	0.682577	1.89707	57.7723	68.2547
YOR137C	1.5343	1.20472	0.785191	2.35149	57.7723	68.3411
YPL250C	1.53129	0.844101	0.551234	1.70069	57.7723	68.4352
YKR059W	1.52354	0.825	0.541503	1.7259	57.7723	68.6768
YNL338W	1.516	1.16375	0.767647	2.44772	57.7723	68.9106
YGR205W	1.48985	0.735625	0.493757	1.61935	57.7723	69.7136
YLR327C	1.48664	1.15566	0.777363	2.02351	57.7723	69.8114
SNR7-L	1.48357	1.29167	0.87065	2.1838	57.7723	69.9047
YDR034C-A	1.47981	1.43	0.966342	2.16674	57.7723	70.0185
YDR100W	1.475	0.749083	0.507853	1.64257	57.7723	70.1638
YBR218C	1.471	0.800833	0.544415	1.70319	57.7723	70.2843
YPL255W	1.46786	1.04458	0.711636	1.96788	57.7723	70.3785
YJL166W	1.46744	0.758083	0.516603	1.85381	57.7723	70.3912
YDR074W	1.46584	1.05625	0.720575	3.0183	57.7723	70.4391
YMR181C	1.46361	0.935833	0.639399	2.10587	57.7723	70.5058
YOR248W	1.45376	0.86	0.591571	1.74878	57.7723	70.7996
IYCR013C	1.44221	1.34446	0.932223	2.30891	57.7723	71.141
YNL307C	1.43434	0.8	0.557749	1.67346	57.7723	71.3718
YDRCTY1-2A	1.43163	1.5575	1.08792	2.15709	65.3258	71.4507
YJL060W	1.42797	0.739417	0.51781	1.75387	65.3258	71.5575
YER177W	1.42683	0.78	0.546667	1.65208	65.3258	71.5907
YLR270W	1.4127	0.678333	0.480168	1.65076	65.3258	71.9987
YBL005W	1.3927	1.29467	0.929612	2.0414	65.3258	72.5679
YOR204W	1.39168	0.91875	0.660173	1.79958	65.3258	72.5965
YGR086C	1.3913	0.7925	0.569612	1.69086	65.3258	72.6073
YOR122C	1.3863	0.836736	0.603576	1.83967	65.3258	72.7478
YPR012W	1.38365	1.01271	0.731912	2.4559	65.3258	72.822
YER044C	1.38042	0.915897	0.663489	2.05081	65.3258	72.912
YBR012C	1.37992	0.519583	0.37653	1.42292	65.3258	72.9259
YDL046W	1.37218	0.716667	0.522285	1.65634	65.3258	73.141
YLR268W	1.37172	0.576875	0.420547	1.47193	65.3258	73.1535
YGR138C	1.36599	1.50603	1.10252	2.93466	69.6447	73.3116
YNL055C	1.35616	0.710417	0.523843	1.59452	69.6447	73.5806
YGRCTY1-2D	1.35611	1.17257	0.864658	1.9133	69.6447	73.5821
YOR020C	1.35567	0.730417	0.538788	1.61178	69.6447	73.5941
YCR013C	1.34599	0.981625	0.729296	1.77078	69.6447	73.8562
YPL195W	1.33388	0.704014	0.527793	1.58433	69.6447	74.1805
YDR134C	1.32956	0.860417	0.647145	1.75643	69.6447	74.2954
YLR390W-A	1.32679	0.763333	0.575324	1.61489	69.6447	74.3686
YMR295C	1.32609	1.06208	0.800911	2.17259	69.6447	74.387
YHRCTY1-1C	1.32385	1.27514	0.963205	2.07132	69.6447	74.4462
YMR305C	1.31478	0.678333	0.51593	1.59749	69.6447	74.6839
YER172C	1.31204	0.812083	0.618946	1.82787	69.6447	74.7551
YPL247C	1.3078	0.876917	0.670529	1.75464	74.328	74.8652
YEL024W	1.29335	0.811488	0.627429	1.87861	74.328	75.2358
YFR051C	1.27463	0.587083	0.46059	1.47496	74.328	75.7075
YKL080W	1.27446	0.775417	0.608429	1.62435	74.328	75.7119
YMR173W	1.26793	0.791898	0.624558	1.65923	74.328	75.8739
YGR008C	1.26594	1.1575	0.91434	2.11615	74.328	75.9232
YOR133W	1.26468	0.972958	0.769333	1.90263	74.328	75.9543
YMR297W	1.26153	0.733657	0.581562	1.63213	74.328	76.0318
YBL109W	1.25972	0.719042	0.570796	1.83913	74.328	76.0763
YOR096W	1.25104	0.89625	0.716402	1.71891	74.328	76.2881
YHR179W	1.2462	0.68125	0.54666	1.60445	74.328	76.4053
YMR092C	1.24548	0.7136	0.572951	1.58075	74.328	76.4228
YPR042C	1.24363	0.73375	0.590005	1.6415	74.328	76.4674
YLR100W	1.23888	0.732083	0.590921	1.63641	74.328	76.5816
YCL040W	1.23157	0.823333	0.668521	2.05385	74.328	76.7562
YPR174C	1.22899	0.537917	0.437689	1.44205	74.328	76.8176
YIR037W	1.22624	0.636042	0.518695	1.54297	74.328	76.8829
YER014W	1.22441	0.701771	0.573149	1.92022	74.328	76.926
YGRCTY1-2A	1.22225	1.23396	1.00958	1.83425	74.328	76.9769
YBL101W-A	1.21978	1.16694	0.956682	1.85269	74.328	77.035
YDR457W	1.21898	0.610417	0.500761	1.49189	74.328	77.0539
YDR033W	1.20721	0.895417	0.741727	1.85414	74.328	77.3287
YLR378C	1.20684	0.625	0.51788	1.49175	74.328	77.3371
FRAGYHR141C	1.20043	0.775667	0.646158	1.73502	74.328	77.4853
YPL160W	1.20017	0.73125	0.609287	1.57214	74.328	77.4912
YOR383C	1.19973	0.927917	0.773436	1.76251	74.328	77.5014
YLL025W	1.19836	0.559167	0.466609	1.46795	74.328	77.5329
YDRCTY1-2C	1.19459	1.29708	1.0858	1.74969	74.328	77.6194
YHR044C	1.1945	0.539167	0.451376	1.43614	74.328	77.6216
YFL001W	1.19199	0.538909	0.45211	1.42977	74.328	77.6789
YGL035C	1.18975	1.15625	0.971842	1.80546	74.328	77.7299
YOR382W	1.18793	0.792946	0.667502	1.61534	74.328	77.7714
YBL003C	1.18106	0.787083	0.666421	1.69239	74.328	77.9271
YPL056C	1.17971	0.619792	0.525378	1.53191	74.328	77.9576
YHR190W	1.17706	0.614167	0.52178	1.51965	74.328	78.0172
YPL196W	1.1766	0.484272	0.411586	1.39169	74.328	78.0275
YPL106C	1.17376	0.795	0.677313	1.62907	74.328	78.0915
YPL145C	1.16853	0.705	0.603323	1.70817	74.328	78.2083
YPL198W	1.1637	0.782917	0.67278	1.60412	74.328	78.3157
YHRCTY1-1D	1.1598	1.02875	0.887004	1.71072	74.328	78.4021
YHR046C	1.15531	0.872976	0.755622	2.012	74.328	78.5013
YMR071C	1.15337	0.633806	0.549527	1.68021	74.328	78.5441
YKL150W	1.15147	0.739491	0.642212	1.70685	74.328	78.5856
YAL005C	1.15106	0.562042	0.488282	1.43693	74.328	78.5947
YERWDELTA21	1.15024	1.22894	1.06842	1.95454	74.328	78.6127
YER158C	1.14618	0.671667	0.586007	1.56102	74.328	78.7015
YJR115W	1.14569	1.09721	0.957687	2.72773	74.328	78.7122
YML004C	1.14319	0.57875	0.506257	1.47171	74.328	78.7665
YHR068W	1.14202	0.674	0.590182	1.52487	74.328	78.7921
YNL119W	1.13987	0.69375	0.608619	1.52947	74.328	78.8387
YJR091C	1.1397	0.778333	0.682926	1.58379	74.328	78.8424
YPL118W	1.13673	0.628375	0.552793	1.48536	74.328	78.9068
YJL177W	1.13599	0.789167	0.694695	1.58734	74.328	78.9228
YGR194C	1.13492	0.558375	0.491994	1.57543	74.328	78.9459
YGR267C	1.13351	0.483958	0.426957	1.38692	74.328	78.9764
YDRCTY1-2B	1.12815	1.14583	1.01568	1.78416	74.328	79.0917
FRAGYHR203C	1.12134	0.733843	0.654436	1.5598	74.328	79.2374
YDRWDELTA12	1.11347	1.16458	1.04591	1.63427	74.328	79.4046
YBR078W	1.11266	0.780139	0.701146	1.60705	74.328	79.4216
YMR139W	1.10996	0.509208	0.458762	1.42857	74.328	79.4787
YLR372W	1.10951	0.599583	0.540405	1.45585	74.328	79.4883
YNR047W	1.10944	0.647083	0.58325	1.50083	74.328	79.4896
YJL141C	1.10755	0.712708	0.643497	1.60471	74.328	79.5295
YHRCTY1-1B	1.10145	1.04732	0.95086	1.74164	74.328	79.6577
YDR171W	1.10036	1.13917	1.03527	2.07153	74.328	79.6805
YDR154C	1.09088	0.661292	0.606198	1.50468	74.328	79.878
YNL144C	1.08836	0.674583	0.619816	1.78888	74.328	79.9303
YNL336W	1.08689	0.657333	0.604786	1.53418	74.328	79.9608
YPL123C	1.08272	0.442542	0.408732	1.41086	74.328	80.0468
YAR073W	1.08122	0.563583	0.521249	1.42793	74.328	80.0778
YPL032C	1.0812	0.71875	0.664769	1.63843	74.328	80.0781
YDR224C	1.08102	0.712917	0.659483	1.51626	74.328	80.0818
YPL262W	1.07866	0.520417	0.482464	1.42335	74.328	80.1303
YPL203W	1.07724	0.399167	0.370544	1.3294	74.328	80.1594
YBR089W	1.07488	0.635595	0.59132	1.49666	74.328	80.2079
YDRCTY1-2D	1.07464	1.0566	0.983212	1.87034	74.328	80.2128
YBR010W	1.07385	0.734208	0.683714	1.52686	74.328	80.2289
YGR209C	1.06831	0.711667	0.666164	1.52962	74.328	80.3421
YJR106W	1.06436	0.555139	0.52157	1.43321	74.328	80.4223
YBL091C	1.06255	0.5075	0.477623	1.42024	74.328	80.459
YGL082W	1.06254	0.427917	0.402729	1.38308	74.328	80.4591
YJL152W	1.05943	0.587292	0.554345	1.47506	74.328	80.5221
YBR056W	1.05902	0.689167	0.650762	1.8299	74.328	80.5305
YMR203W	1.05734	0.530694	0.501915	1.40151	74.328	80.5644
YKL043W	1.05584	0.70125	0.664161	1.51801	74.328	80.5945
YLR438W	1.05465	0.594167	0.563376	1.48331	74.328	80.6185
YGR240C	1.05377	0.749583	0.711336	1.56405	74.328	80.6363
YNL154C	1.05321	0.484583	0.460103	1.40281	74.328	80.6477
YJR104C	1.05007	0.789167	0.751538	1.62183	74.328	80.7107
YAR002C-A	1.0498	0.462639	0.440692	1.35664	74.328	80.7161
YGR094W	1.0478	0.772188	0.736959	1.5135	74.328	80.7561
YKL068W	1.04654	1.1675	1.11558	1.69041	74.328	80.7814
YGL102C	1.04605	0.7125	0.681136	1.56095	74.328	80.7912
YHR005C-A	1.04532	0.526845	0.504003	1.41498	74.328	80.8058
YOR103C	1.04234	0.446562	0.428422	1.33876	74.328	80.8652
YKL046C	1.04092	0.418333	0.401888	1.34707	74.328	80.8936
YBL051C	1.03869	0.7175	0.690774	1.49788	74.328	80.938
YNL136W	1.03799	0.622546	0.599759	1.45606	74.328	80.9518
YDL004W	1.03387	0.547917	0.529969	1.41746	74.328	81.0337
YNR018W	1.03371	0.51	0.493366	1.39783	74.328	81.0367
YMR046W-A	1.02984	0.915142	0.888625	1.55152	74.328	81.1134
YJL009W	1.02843	0.524965	0.510454	1.50039	74.328	81.1413
YBR191W	1.02788	0.587396	0.571462	1.44733	74.328	81.152
FRAGYFL039C	1.02332	0.59662	0.583026	1.45156	74.328	81.2419
YKR091W	1.01944	0.58748	0.576275	1.45375	74.328	81.318
YPL050C	1.01943	0.581475	0.570395	1.43769	74.328	81.3183
YGR122C-A	1.01894	0.810393	0.795327	1.53653	74.328	81.3278
YHR019C	1.01139	0.535208	0.529182	1.40146	74.328	81.4754
YBR120C	1.01045	0.445	0.440399	1.3429	74.328	81.4937
YNL135C	1.00843	0.69875	0.692911	1.50359	74.328	81.5331
YDR340W	1.00463	0.575645	0.572993	1.47513	74.328	81.6069
YFL031W	1.00115	0.685833	0.685045	1.49528	74.328	81.6743
YGL215W	0.999695	0.734583	0.734807	1.66758	74.328	81.7025
YJL079C	0.999545	0.9325	0.932925	1.59913	74.328	81.7054
YMR243C	0.995772	0.497917	0.500031	1.45733	74.328	81.7783
YOR124C	0.995754	0.519403	0.521617	1.3955	74.328	81.7786
YPR183W	0.993755	0.509583	0.512786	1.37995	74.328	81.8172
YJL042W	0.993114	0.49375	0.497173	1.36854	74.328	81.8295
YOR220W	0.992808	0.656806	0.661564	1.62272	74.328	81.8354
YGR123C	0.984423	0.742917	0.754672	1.7587	74.328	81.9965
YJL052W	0.984084	0.61275	0.62266	1.45416	74.328	82.003
YGR031W	0.983464	0.611139	0.621414	1.84233	74.328	82.0148
YLR144C	0.982178	0.64375	0.655431	1.60828	74.328	82.0395
YHR141C	0.978545	0.66625	0.680858	1.46226	74.328	82.1089
FRAGYHR021C	0.977992	0.694583	0.710214	1.51814	74.328	82.1195
YKL182W	0.977914	0.390104	0.398914	1.31468	74.328	82.1209
YGRCTY1-2C	0.975341	0.991458	1.01653	1.55594	74.328	82.17
YML070W	0.975084	0.473333	0.485428	1.3925	74.328	82.1749
YLR359W	0.974238	0.440729	0.452383	1.32838	74.328	82.191
YGR037C	0.973764	0.503542	0.517109	1.37435	74.328	82.2001
YNL031C	0.973361	0.660417	0.678491	1.46971	74.328	82.2078
YBL007C	0.971136	0.428889	0.441636	1.34534	74.328	82.2501
YER086W	0.97085	0.405819	0.418004	1.3127	74.328	82.2555
YDL067C	0.968991	0.441667	0.455801	1.36165	74.328	82.2908
YGL190C	0.968728	0.475347	0.490692	1.34679	74.328	82.2958
YER155C	0.966512	0.573958	0.593845	1.40997	74.328	82.3379
YHR042W	0.966396	0.583009	0.603282	1.42894	74.328	82.3401
YLR175W	0.965793	0.605833	0.627291	1.47183	74.328	82.3515
YDL029W	0.964534	0.582917	0.60435	1.45071	74.328	82.3754
YBR162C	0.961955	0.595469	0.619019	1.45225	74.328	82.4242
YOR052C	0.959803	0.726333	0.756752	1.50487	74.328	82.4649
FRAGYFR031C-A	0.959476	0.623854	0.650203	1.45866	74.328	82.4711
YMR186W	0.955705	0.67	0.701053	1.48536	74.328	82.5423
YOL109W	0.949195	1.1275	1.18785	1.69056	74.328	82.6649
YLR230W	0.949095	0.531917	0.560446	1.39914	74.328	82.6668
YGR135W	0.948648	0.601823	0.634401	1.43736	74.328	82.6752
YBL002W	0.948582	0.62625	0.660196	1.45374	74.328	82.6764
YBR177C	0.948155	0.312865	0.329972	1.24879	74.328	82.6845
YPR033C	0.947634	0.51625	0.544778	1.37875	74.328	82.6943
YPL184C	0.946056	0.62375	0.659316	1.48366	74.328	82.7239
YML007W	0.944346	0.487083	0.515789	1.35821	74.328	82.756
YCRCDELTA6	0.944171	0.91181	0.965725	1.61759	74.328	82.7593
YFL038C	0.939636	0.739583	0.787095	1.5435	74.328	82.8443
YPL129W	0.939203	0.584375	0.622203	1.41195	74.328	82.8524
YNR043W	0.938288	0.536713	0.572013	1.41506	74.328	82.8695
YML047C	0.937922	0.483368	0.515361	1.34858	74.328	82.8764
YHR143W	0.937291	0.6075	0.648144	1.43793	74.328	82.8882
YIL119C	0.936151	0.836708	0.893775	1.49385	74.328	82.9095
YPL076W	0.935751	0.353333	0.377593	1.26544	74.328	82.917
YLL020C	0.935696	0.659	0.704288	1.60924	74.328	82.918
YHL001W	0.935486	0.690417	0.73803	1.47076	74.328	82.9219
YLR299W	0.932924	0.583616	0.625577	1.43198	74.328	82.9698
YPL234C	0.93122	0.493854	0.53033	1.43271	74.328	83.0016
YOR247W	0.927774	0.64213	0.692119	1.59568	74.328	83.0659
YHR216W	0.921334	0.525324	0.570178	1.39399	74.328	83.1857
YJL158C	0.921243	0.72375	0.785624	1.42885	74.328	83.1874
YLR447C	0.920371	0.594167	0.645573	1.41887	74.328	83.2036
YNL059C	0.92025	0.506528	0.550424	1.37242	74.328	83.2059
YHR113W	0.919731	0.490139	0.532916	1.46774	74.328	83.2155
YBR014C	0.918617	0.450139	0.490018	1.3292	74.328	83.2362
YER165W	0.918077	0.63375	0.690302	1.51238	74.328	83.2462
YOR362C	0.917971	0.536667	0.584622	1.49236	74.328	83.2482
SNR58	0.916546	0.446944	0.48764	1.33402	74.328	83.2747
YBR076W	0.915767	0.532833	0.581844	1.64787	74.328	83.2891
YHR104W	0.913449	0.486019	0.53207	1.35537	74.328	83.3321
YDR148C	0.913229	0.449028	0.491693	1.35461	74.328	83.3362
YLR110C	0.912111	0.600926	0.65883	1.42759	74.328	83.3569
YEL017C-A	0.91203	0.6825	0.748331	1.57592	74.328	83.3584
YLR028C	0.905556	0.489109	0.54012	1.35904	74.328	83.4783
YBR149W	0.90532	0.548958	0.606369	1.49311	74.328	83.4826
YNL192W	0.905213	0.552083	0.609893	1.38933	74.328	83.4846
YKR065C	0.904176	0.51375	0.568197	1.37704	74.328	83.5038
YLR183C	0.902115	0.468339	0.519157	1.36741	74.328	83.5418
YLR432W	0.90173	0.575833	0.638587	1.47283	74.328	83.549
YNL263C	0.90033	0.403583	0.448262	1.29581	74.328	83.5748
YKL035W	0.897979	0.850833	0.947498	1.50148	74.328	83.6182
YHR021C	0.897123	0.525125	0.585343	1.39468	74.328	83.634
YIL070C	0.89657	0.563889	0.62894	1.47809	74.328	83.6442
YGR029W	0.896502	0.413743	0.461508	1.31166	74.328	83.6455
YPR149W	0.896448	0.83625	0.932848	1.54743	74.328	83.6465
YBR150C	0.896119	0.388167	0.433164	1.34586	74.328	83.6525
YJR079W	0.891082	0.465	0.521838	1.3327	74.328	83.7454
YKL006C-A	0.88495	0.579722	0.65509	1.52524	74.328	83.8583
YKL013C	0.884233	0.646667	0.73133	1.47089	74.328	83.8714
YDL228C	0.881531	0.424167	0.481171	1.31776	74.328	83.9211
SNR56	0.879631	0.407778	0.463578	1.30878	74.328	83.956
YFR047C	0.87961	0.4225	0.480327	1.32488	74.328	83.9564
YLL065W	0.878585	0.428944	0.488222	1.3366	74.328	83.9753
SNR36	0.878284	0.394167	0.448792	1.28869	74.328	83.9808
YKL002W	0.877677	0.438958	0.500137	1.46851	74.328	83.9919
YOL086C	0.875129	0.589583	0.673711	1.39386	74.328	84.0387
YBR146W	0.875035	0.399167	0.456172	1.34916	74.328	84.0405
YCR070W	0.871119	0.468819	0.538181	1.38947	74.328	84.1123
YMR105C	0.869889	0.826667	0.950312	1.7504	74.328	84.1349
YIR043C	0.868781	0.464844	0.535053	1.39007	74.328	84.1552
YLR370C	0.8662	0.784844	0.906076	1.48278	74.328	84.2025
YCL009C	0.865994	0.618333	0.714016	1.47269	74.328	84.2063
YKL103C	0.865287	0.582338	0.673	1.45692	74.328	84.2193
YPL225W	0.863318	0.556537	0.644649	1.38283	74.328	84.2554
YGL200C	0.862033	0.425833	0.493987	1.30528	74.328	84.2789
YGL088W	0.861952	0.95025	1.10244	1.95246	74.328	84.2804
YOR289W	0.861474	0.393413	0.456674	1.29282	74.328	84.2892
YNL167C	0.859059	0.517837	0.602796	1.34827	74.328	84.3334
YLR109W	0.856026	0.557458	0.651217	1.40116	74.328	84.389
YER012W	0.853139	0.572917	0.671539	1.47595	74.328	84.4418
YNL160W	0.852461	0.610417	0.716064	1.44382	74.328	84.4542
YFL009W	0.851922	0.323437	0.379656	1.26429	74.328	84.4641
YOR371C	0.851538	0.483333	0.5676	1.33833	74.328	84.4711
YJR151C	0.851374	0.436458	0.512652	1.3104	74.328	84.4741
YMR294W-A	0.847835	0.667917	0.787791	1.46684	74.328	84.5389
YBR283C	0.845948	0.38375	0.453633	1.3025	74.328	84.5734
YJL159W	0.844681	0.552667	0.65429	1.36786	74.328	84.5966
YDL229W	0.844199	0.457917	0.542428	1.33847	74.328	84.6054
YJR161C	0.843893	0.434844	0.515283	1.32216	74.328	84.611
YMR145C	0.843617	0.442917	0.525021	1.45545	74.328	84.6161
YLR155C	0.840696	0.584167	0.694861	1.62474	74.328	84.6695
YLR345W	0.838416	0.622593	0.742582	1.54432	74.328	84.7112
YKL202W	0.837858	0.333316	0.397819	1.28054	74.328	84.7214
YLR050C	0.836797	0.328503	0.392572	1.24758	74.328	84.7408
YPL252C	0.836019	0.427125	0.510904	1.30362	74.328	84.755
YOL014W	0.835587	0.480833	0.575443	1.43753	74.328	84.7629
YML063W	0.834112	0.65375	0.783767	1.39459	74.328	84.7899
YNL257C	0.833444	0.424069	0.508816	1.30975	74.328	84.8021
YEL001C	0.832948	0.433393	0.520312	1.30763	74.328	84.8112
YGR027C	0.831365	0.65425	0.786959	1.46894	74.328	84.8401
YOR002W	0.830154	0.494167	0.595271	1.34905	74.328	84.8623
YKL004W	0.829819	0.470625	0.567142	1.33847	74.328	84.8684
YDL126C	0.826885	0.522083	0.631386	1.40328	74.328	84.9221
YLL050C	0.825526	0.568333	0.68845	1.35419	74.328	84.9469
YDR028C	0.825516	0.357903	0.433551	1.26272	74.328	84.9471
YBR109C	0.824894	0.465458	0.564264	1.33038	74.328	84.9585
YOR085W	0.823157	0.359583	0.436834	1.27969	74.328	84.9903
YER113C	0.8219	0.463292	0.563684	1.31932	74.328	85.0132
YNL085W	0.818722	0.45875	0.560324	1.31351	74.328	85.0714
YDR437W	0.816974	0.742309	0.908608	1.34684	74.328	85.1034
YOR074C	0.816748	0.331528	0.405912	1.24597	74.328	85.1075
INTQ0185B	0.816401	0.581083	0.711762	1.47106	74.328	85.1138
YKR013W	0.816121	0.476528	0.583893	1.39767	74.328	85.119
YNL067W	0.815236	0.6125	0.751316	1.4244	74.328	85.1351
YDR503C	0.814479	0.45875	0.563244	1.30271	74.328	85.149
YOR054C	0.812905	0.398542	0.490268	1.30668	74.328	85.1778
YPL179W	0.811796	0.549167	0.676484	1.36161	74.328	85.1981
YJR025C	0.81052	0.461443	0.569318	1.3435	74.328	85.2215
SNR189	0.809967	0.601667	0.742829	1.33606	74.328	85.2316
YDR225W	0.809164	0.569167	0.703401	1.39129	74.328	85.2463
YOR384W	0.80907	0.403583	0.498824	1.29249	74.328	85.248
YJR162C	0.808771	0.452743	0.559791	1.58903	74.328	85.2535
YBR048W	0.808622	0.52	0.643069	1.49488	74.328	85.2562
YHR047C	0.808452	0.348714	0.431336	1.26095	74.328	85.2593
YPR132W	0.80729	0.507583	0.62875	1.3696	74.328	85.2806
YDR445C	0.805533	0.68	0.844161	1.45139	74.328	85.3128
YEL058W	0.803663	0.487361	0.606425	1.38644	74.328	85.347
YDL164C	0.803622	0.4515	0.561831	1.36803	74.328	85.3478
YJR142W	0.800929	0.427589	0.533867	1.32122	74.328	85.3971
YPL142C	0.80003	0.597917	0.747368	1.41463	74.328	85.4136
YPL078C	0.799208	0.5275	0.660028	1.36042	74.328	85.4286
YCR030C	0.799186	0.435097	0.544426	1.32542	74.328	85.429
SNR5	0.798874	0.5425	0.67908	1.38574	74.328	85.4347
SNR43	0.798787	0.405417	0.507541	1.36469	74.328	85.4363
YOL127W	0.798177	0.545417	0.683328	1.39909	74.328	85.4475
YBR080C	0.798111	0.499792	0.626218	1.35194	74.328	85.4487
YPR147C	0.797747	0.44375	0.556254	1.37781	74.328	85.4554
YDR058C	0.797363	0.389018	0.48788	1.31287	74.328	85.4624
YMR237W	0.797343	0.353194	0.442964	1.26951	74.328	85.4628
YKL096W-A	0.795547	0.575	0.722774	1.35853	74.328	85.4957
YDL184C	0.79514	0.565655	0.71139	1.35629	74.328	85.5032
YIL148W	0.791933	0.545417	0.688716	1.4145	74.328	85.562
Q0183A	0.788528	0.622917	0.789974	1.46564	74.328	85.6245
YDR084C	0.786101	0.415833	0.528982	1.42673	74.328	85.669
YDR362C	0.784671	0.452083	0.576144	1.34901	74.328	85.6953
YNL066W	0.782544	0.54	0.690057	1.52442	74.328	85.7344
YIR034C	0.781468	0.385861	0.493765	1.29145	74.328	85.7542
YDR461W	0.781106	0.62316	0.797791	1.77379	74.328	85.7608
YPL148C	0.779729	0.486343	0.623733	1.36371	74.328	85.7861
YEL026W	0.779359	0.60875	0.781091	1.38249	74.328	85.7929
IYCR008W	0.779054	0.458714	0.588809	1.37234	74.328	85.7985
YLR395C	0.778189	0.381667	0.490455	1.27523	74.328	85.8145
YDR542W	0.777394	0.339375	0.436555	1.24172	74.328	85.8291
YOR083W	0.775042	0.316458	0.408311	1.22894	74.328	85.8724
YLL001W	0.774905	0.304954	0.393537	1.22185	74.328	85.8749
YKL141W	0.774302	0.465278	0.6009	1.33776	74.328	85.886
SNR42	0.774275	0.691302	0.892838	1.38898	74.328	85.8865
YBR082C	0.774207	0.557917	0.72063	1.36487	74.328	85.8877
YER130C	0.772485	0.392522	0.50813	1.27494	74.328	85.9194
SNR49	0.771117	0.516667	0.670024	1.30353	74.328	85.9446
YEL051W	0.768516	0.469583	0.611026	1.35087	74.328	85.9926
YMR230W	0.767696	0.492394	0.641391	1.46315	74.328	86.0077
YOR372C	0.765765	0.586958	0.766499	1.34335	74.328	86.0433
YJL173C	0.765744	0.370532	0.483885	1.37644	74.328	86.0437
YPL022W	0.763758	0.36825	0.482156	1.29443	74.328	86.0803
YHR111W	0.758969	0.284005	0.374198	1.22725	74.328	86.1688
YDL095W	0.758836	0.387917	0.5112	1.29358	74.328	86.1712
YOR035C	0.75866	0.457639	0.60322	1.31193	74.328	86.1745
YEL039C	0.757622	0.533611	0.704324	1.59774	74.328	86.1937
YJR144W	0.757621	0.376646	0.497143	1.2646	74.328	86.1937
FRAGYER003C	0.757349	0.544278	0.718662	1.31181	74.328	86.1987
YJL082W	0.757214	0.384676	0.508015	1.3278	74.328	86.2012
YJR109C	0.756825	0.495139	0.654232	1.3543	74.328	86.2084
YFL-TYB	0.756498	0.790469	1.04491	1.27785	74.328	86.2145
YMR238W	0.756475	0.372361	0.492232	1.34322	74.328	86.2149
FRAGYMR225C	0.755884	0.428708	0.567162	1.27461	74.328	86.2258
YDR016C	0.755767	0.382667	0.506329	1.28332	74.328	86.228
YNR013C	0.755663	0.329	0.435379	1.24752	74.328	86.2299
YIL112W	0.754738	0.380764	0.504498	1.29629	74.328	86.247
YBR169C	0.753129	0.435952	0.578855	1.51262	74.328	86.2768
YPL084W	0.753095	0.39	0.517863	1.33843	74.328	86.2774
YJL130C	0.751706	0.46375	0.61693	1.3089	74.328	86.3032
YGL135W	0.75142	0.53588	0.713156	1.30469	74.328	86.3084
YGL137W	0.750895	0.422396	0.562523	1.29774	74.328	86.3182
YMR304W	0.750827	0.349705	0.465759	1.2597	74.328	86.3194
YGR174C	0.749913	0.453139	0.604255	1.30461	74.328	86.3364
YFL007W	0.749355	0.397667	0.530678	1.2705	74.328	86.3467
YLR301W	0.748368	0.503333	0.672575	1.31955	74.328	86.365
YGL136C	0.748276	0.334574	0.447127	1.28314	74.328	86.3667
YML092C	0.748025	0.4225	0.56482	1.2881	74.328	86.3714
YBL076C	0.746713	0.570417	0.763903	1.38305	74.328	86.3957
YJL164C	0.745775	0.426486	0.57187	1.38979	74.328	86.4131
YPL156C	0.7431	0.44412	0.597659	1.4678	74.328	86.4628
YKL152C	0.742704	0.495583	0.667269	1.29426	74.328	86.4701
YOR237W	0.742657	0.39717	0.534796	1.26874	74.328	86.471
YGL040C	0.742435	0.375417	0.505656	1.26891	74.328	86.4751
YOR151C	0.73869	0.409167	0.553908	1.28118	74.328	86.5447
YGR185C	0.737914	0.440833	0.597405	1.2877	74.328	86.5592
YJL138C	0.737449	0.412083	0.558795	1.29938	74.328	86.5678
YLR448W	0.736184	0.484167	0.657671	1.33191	74.328	86.5914
YBR273C	0.734876	0.430243	0.585463	1.51068	74.328	86.6157
YML120C	0.734387	0.443671	0.604138	1.33747	74.328	86.6248
YLR344W	0.734052	0.55	0.749266	1.3835	74.328	86.6311
YGR285C	0.733271	0.423333	0.577322	1.30537	74.328	86.6456
YPR165W	0.730286	0.499167	0.683522	1.32511	74.328	86.7013
YDR397C	0.728378	0.383375	0.526342	1.25832	74.328	86.7369
YJL054W	0.727174	0.425	0.584455	1.32604	74.328	86.7594
YJL160C	0.727096	0.397269	0.546377	1.27121	74.328	86.7608
YAR044W	0.726471	0.489917	0.674379	1.46953	74.328	86.7725
YNL096C	0.726056	0.432083	0.595111	1.27823	74.328	86.7803
YBR196C	0.72595	0.514167	0.708268	1.32626	74.328	86.7823
YGL221C	0.724846	0.54375	0.750159	1.3639	74.328	86.8029
YLR102C	0.723625	0.375729	0.519232	1.33386	74.328	86.8257
YOL016C	0.72296	0.57	0.788425	1.65822	74.328	86.8382
YNL287W	0.721628	0.39375	0.545642	1.29494	74.328	86.8631
YER003C	0.720041	0.299653	0.416161	1.22187	74.328	86.8928
YIL082W	0.719793	0.276168	0.383678	1.2016	74.328	86.8975
YBL001C	0.718861	0.385	0.535569	1.25617	74.328	86.9149
YNL284C	0.714974	0.278333	0.389291	1.21364	74.328	86.9878
YDL224C	0.713764	0.414167	0.580257	1.32252	74.328	87.0105
YPL093W	0.712137	0.48125	0.675783	1.31891	74.328	87.0411
YJL223C	0.710699	0.330137	0.464524	1.2476	74.328	87.0681
YJL144W	0.710361	0.445417	0.627028	1.33762	74.328	87.0745
YOR065W	0.709619	0.273069	0.384811	1.20623	74.328	87.0884
YPL220W	0.709194	0.569	0.80232	1.32679	74.328	87.0964
YML042W	0.707907	0.500417	0.706896	1.28041	74.328	87.1206
YIL034C	0.707846	0.409583	0.578633	1.29348	74.328	87.1218
YGR220C	0.707607	0.309528	0.437429	1.22281	74.328	87.1263
YKL085W	0.70684	0.367917	0.520509	1.31227	74.328	87.1407
YJR077C	0.70234	0.457083	0.650801	1.28024	74.328	87.2255
YNL104C	0.702218	0.502917	0.716183	1.31258	74.328	87.2278
YMR308C	0.700609	0.443177	0.63256	1.28018	74.328	87.2582
YKL062W	0.698851	0.448333	0.641529	1.32847	74.328	87.2914
YDL188C	0.697896	0.25625	0.367175	1.19233	74.328	87.3094
YJL172W	0.696872	0.373333	0.535727	1.26366	74.328	87.3288
YCR100C	0.696224	0.311875	0.447952	1.24067	74.328	87.3411
YOR135C	0.694702	0.500597	0.720592	1.34145	74.328	87.3699
YPL140C	0.694425	0.319444	0.460013	1.26746	74.328	87.3751
YDR032C	0.691571	0.386667	0.559114	1.28544	96.6744	87.4292
FRAGYOL120C	0.691308	0.412972	0.597378	1.30217	96.6744	87.4341
YFR044C	0.690629	0.419583	0.607538	1.27728	96.6744	87.447
YDL083C	0.690361	0.518	0.750332	1.28412	96.6744	87.4521
YNL071W	0.688208	0.3575	0.519465	1.26809	96.6744	87.493
SNR190	0.685788	0.562917	0.820831	1.25689	96.6744	87.5389
YPR156C	0.685148	0.523333	0.763825	1.35278	96.6744	87.5511
YIL176C	0.684437	0.331236	0.483954	1.22822	96.6744	87.5646
YKL051W	0.684396	0.35	0.5114	1.29174	96.6744	87.5654
YOR298W	0.679573	0.451964	0.665071	1.30575	96.6744	87.6572
FRAGYMR142C	0.679461	0.495	0.728519	1.29636	96.6744	87.6594
YER020W	0.67834	0.303016	0.446702	1.2249	96.6744	87.6807
YJR148W	0.677535	0.360417	0.531953	1.24342	96.6744	87.6961
YMR193W	0.67737	0.381701	0.563505	1.24087	96.6744	87.6993
YHR013C	0.677163	0.305667	0.451393	1.24796	96.6744	87.7032
YBL087C	0.67599	0.471667	0.697742	1.28228	96.6744	87.7256
YDR099W	0.673574	0.334583	0.496728	1.23231	96.6744	87.7718
YGL157W	0.6731	0.39375	0.58498	1.26356	96.6744	87.7808
YCLX11W	0.672612	0.428333	0.636821	1.30986	96.6744	87.7902
YDR155C	0.671835	0.454167	0.676009	1.26929	96.6744	87.805
YNL074C	0.668364	0.344167	0.514939	1.24388	96.6744	87.8715
YNL238W	0.667197	0.498333	0.746906	1.30464	96.6744	87.8939
YJL026W	0.667188	0.377917	0.566432	1.25403	96.6744	87.8941
YKL106W	0.666536	0.417604	0.626529	1.33241	96.6744	87.9066
YLL009C	0.666195	0.301854	0.453102	1.24063	96.6744	87.9131
YDR238C	0.665056	0.353472	0.531493	1.23237	96.6744	87.935
YKL007W	0.66359	0.562847	0.848186	1.30931	96.6744	87.9631
YDR500C	0.663524	0.360833	0.543814	1.33662	96.6744	87.9644
YGR021W	0.662856	0.319464	0.481951	1.24504	96.6744	87.9772
YJR121W	0.66284	0.49	0.739243	1.37611	96.6744	87.9776
YJL161W	0.662034	0.318396	0.480936	1.21722	96.6744	87.9931
YDL078C	0.661629	0.338333	0.511364	1.24266	96.6744	88.0008
YOR108W	0.659827	0.323792	0.490722	1.22152	96.6744	88.0355
YPL096W	0.659423	0.293056	0.444412	1.20519	96.6744	88.0433
YLR136C	0.659051	0.391481	0.594008	1.23726	96.6744	88.0505
YPR074C	0.658556	0.50125	0.761135	1.31166	96.6744	88.06
YIR038C	0.658428	0.336146	0.510528	1.24968	96.6744	88.0625
YBL085W	0.6584	0.346488	0.526258	1.27389	96.6744	88.063
YPR101W	0.656796	0.344286	0.52419	1.25428	96.6744	88.0939
YCR012W	0.656026	0.648046	0.987836	1.27177	96.6744	88.1088
YGL001C	0.654589	0.38125	0.582426	1.2294	96.6744	88.1365
YIL109C	0.65416	0.59125	0.903831	1.33748	96.6744	88.1448
YDL186W	0.654094	0.411597	0.629263	1.28698	96.6744	88.1461
YJL190C	0.64974	0.39875	0.613707	1.24286	96.6744	88.2303
YOL120C	0.649572	0.510417	0.785774	1.32845	96.6744	88.2335
YFR017C	0.646821	0.646571	0.999615	1.24881	96.6744	88.2868
YOR153W	0.64678	0.469167	0.725388	1.28154	96.6744	88.2876
YHR161C	0.645699	0.332407	0.514802	1.22025	96.6744	88.3086
YNL156C	0.645185	0.315833	0.489524	1.23852	96.6744	88.3186
YOR344C	0.645048	0.4575	0.709249	1.26662	96.6744	88.3212
YBR096W	0.644743	0.398875	0.618658	1.32939	96.6744	88.3272
YLL023C	0.644726	0.381667	0.591982	1.30687	96.6744	88.3275
YOR222W	0.644599	0.299954	0.465334	1.21312	96.6744	88.3299
YIL111W	0.643514	0.467969	0.727208	1.28377	96.6744	88.351
YJR100C	0.643034	0.376875	0.586088	1.24543	96.6744	88.3603
YGL125W	0.643032	0.275833	0.428958	1.20259	96.6744	88.3604
YHL027W	0.642328	0.24625	0.383371	1.1873	96.6744	88.3741
YOR131C	0.641785	0.374524	0.583566	1.21917	96.6744	88.3846
YOR090C	0.640804	0.279635	0.436382	1.19679	96.6744	88.4037
YCR002C	0.64012	0.442917	0.691928	1.28554	96.6744	88.417
SNR4	0.63888	0.61	0.954796	1.19911	96.6744	88.4412
YDR214W	0.638489	0.336509	0.52704	1.22902	96.6744	88.4488
SNR30	0.638287	0.6125	0.959599	1.22656	96.6744	88.4527
YKR097W	0.636882	0.402597	0.632138	1.28065	96.6744	88.4801
YMR027W	0.636721	0.386667	0.607278	1.24553	96.6744	88.4832
YBR214W	0.635314	0.518292	0.815804	1.33562	96.6744	88.5107
YDR491C	0.634035	0.310833	0.490247	1.29734	96.6744	88.5357
YEL034W	0.633852	0.408333	0.644209	1.26771	96.6744	88.5393
YLR294C	0.631748	0.310833	0.492021	1.20992	96.6744	88.5804
YPL231W	0.631656	0.412917	0.653705	1.24462	96.6744	88.5822
YCRX02C	0.630789	0.294583	0.467008	1.20917	96.6744	88.5991
YLR354C	0.630243	0.3875	0.614842	1.22997	96.6744	88.6098
YJL154C	0.629265	0.310937	0.494128	1.20721	96.6744	88.629
YGR253C	0.628643	0.342917	0.545487	1.23045	96.6744	88.6412
YCR021C	0.626743	0.504167	0.804423	1.6111	96.6744	88.6784
YBR084C-A	0.626062	0.422083	0.674187	1.27485	96.6744	88.6918
YDL124W	0.624572	0.350093	0.560532	1.33088	96.6744	88.721
YBL077W	0.624472	0.350007	0.560486	1.2915	96.6744	88.723
YLR060W	0.623163	0.343708	0.551554	1.21507	96.6744	88.7487
YAL008W	0.622869	0.295104	0.473782	1.27104	96.6744	88.7545
YLR264W	0.620948	0.370417	0.596534	1.23293	96.6744	88.7923
YPR103W	0.620641	0.329583	0.531037	1.22617	96.6744	88.7984
YKL167C	0.620436	0.322	0.51899	1.2047	96.6744	88.8024
YOR390W	0.617027	0.30249	0.490237	1.21782	96.6744	88.8696
YPR010C	0.615329	0.528333	0.858619	1.39654	96.6744	88.9031
YMR227C	0.614868	0.314271	0.511119	1.20909	96.6744	88.9122
YAL001C	0.614726	0.393787	0.64059	1.33297	96.6744	88.915
YLR113W	0.614089	0.384167	0.625588	1.24052	96.6744	88.9276
YKR057W	0.613641	0.35	0.570366	1.25312	96.6744	88.9365
YLR367W	0.613416	0.407963	0.665067	1.29058	96.6744	88.9409
YHR053C	0.612946	0.382583	0.624171	1.26139	96.6744	88.9502
YHR145C	0.612926	0.534583	0.872182	1.20976	96.6744	88.9506
YNL283C	0.612709	0.286042	0.466848	1.27606	96.6744	88.9549
YPL083C	0.61211	0.315542	0.515498	1.20215	96.6744	88.9668
YPL028W	0.611836	0.385	0.629253	1.22449	96.6744	88.9722
YPR028W	0.609413	0.37775	0.619859	1.22742	96.6744	89.0202
YOL122C	0.60925	0.423667	0.695391	1.27719	96.6744	89.0234
YMR183C	0.608901	0.455958	0.748822	1.27128	96.6744	89.0304
FRAGYHL050C	0.608746	0.6175	1.01438	1.22058	96.6744	89.0334
YMR022W	0.6076	0.390104	0.642041	1.26837	96.6744	89.0562
YAL004W	0.607307	0.422083	0.695008	1.26249	96.6744	89.062
YGL032C	0.605843	0.320972	0.529794	1.20128	96.6744	89.0911
YBR111C	0.605331	0.329583	0.544468	1.24832	96.6744	89.1013
YPL077C	0.605207	0.326375	0.539278	1.26842	96.6744	89.1037
YDR226W	0.605142	0.402037	0.664369	1.22547	96.6744	89.105
YNR017W	0.603183	0.272917	0.45246	1.19185	96.6744	89.144
YDR096W	0.602764	0.409583	0.679509	1.28129	96.6744	89.1523
YPL010W	0.602649	0.331	0.549242	1.22128	96.6744	89.1546
YGR006W	0.601268	0.394146	0.655524	1.23886	96.6744	89.1821
YKR001C	0.600456	0.277202	0.461653	1.19701	96.6744	89.1983
YDR022C	0.600188	0.338982	0.564793	1.24515	96.6744	89.2037
YPL127C	0.598298	0.295333	0.493623	1.19365	96.6744	89.2414
YCR088W	0.597564	0.277708	0.464734	1.19313	96.6744	89.2561
YPL037C	0.597414	0.352083	0.589346	1.24957	96.6744	89.2591
YMR241W	0.597046	0.258294	0.432619	1.18342	96.6744	89.2664
YOR158W	0.596892	0.313042	0.524453	1.22172	96.6744	89.2695
YLR361C	0.595776	0.287833	0.483123	1.18455	96.6744	89.2918
YHR055C	0.595361	0.361354	0.60695	1.25119	96.6744	89.3001
YEL011W	0.594993	0.760833	1.27873	1.29225	96.6744	89.3075
YPR164W	0.594644	0.309583	0.52062	1.24547	96.6744	89.3145
YPR063C	0.594127	0.243333	0.409564	1.1706	96.6744	89.3248
YNL073W	0.593875	0.359712	0.605704	1.2395	96.6744	89.3299
YGR085C	0.59311	0.415833	0.701107	1.26655	96.6744	89.3452
YOL139C	0.592778	0.515833	0.870197	1.22628	96.6744	89.3519
YGR257C	0.592736	0.292972	0.494271	1.19205	96.6744	89.3527
YBR127C	0.592274	0.327083	0.55225	1.20588	96.6744	89.362
FRAGYML085C	0.59089	0.364643	0.617108	1.21195	96.6744	89.3897
[truncated: 2,443 more rows]

## Sheet: Cbc2_sam
Gene ID	Score(d)	Numerator(r)	Denominator(s+s0)	Fold Change	q-value(%)	localfdr(%)
[truncated: 5,043 more rows]

[truncated: 40 more sheets: Cbf5_sam, Dhh1_sam_cDNA, Gbp2_sam, Hrb1_sam, Idh1_sam, Khd1_sam_cDNA, Mex67_sam, Msl5_sam, Nab2_sam, Nab3_sam, Nab6_sam, Nce102_sam_cDNA, Nce102_sam, Nop13_cDNA_sam, Nop56_sam, Npl3_sam, Nrd1_sam, Nrp1_sam, Nsr1_sam, Pab1_sam …]
