# Supplementary material for: Diverse RNA-Binding Proteins Interact with Functionally Related Sets of RNAs, Suggesting an Extensive Regulatory System
Source: PLoS Biol. 2008 Oct 28;6(10):e255. doi: 10.1371/journal.pbio.0060255 (PMC2573929; doi:10.1371/journal.pbio.0060255)
Supplement: Table S1 — (160 KB XLS) [file pbio.0060255.st001.xls]

## Sheet: key
title	description
YORF	Systematic name
Name	Standard name
RNA-binding domains	RNA-binding domains
Incyte	annotated as RBP in Yeast Proteome Database (10/2003)
SGD (GO)	annotated as RBP in Saccharomyces Genome Database (10/2003)
Categories	Functional category
Process	Gene Ontology "biological process"
Function	Gene Ontology "molecular function"
Compartement	Gene Ontology "component"
Phenotype	Phenotype from Saccharomyces Genome Database (10/2003)

## Sheet: yeastRBP_all
YORF	Name	RNA-binding domains				Incyte	SGD (GO)	Categories	Process	Function	Component	Phenotype
YBL074C	AAR2					1	0	S	assembly of spliceosomal tri-snRNP	molecular_function unknown	snRNP U5	growth defect and defect in splicing the pre-mRNA of the MATa1 cistron
YBR236C	ABD1					1	0	P	mRNA capping	mRNA (guanine-N7-)-methyltransferase activity	nucleus*	null mutant is inviable
Q0050	aI1					1	0	R	mRNA processing*	endonuclease activity*	mitochondrion	unable to excise adjacent aI2 intron; reduced intron mobility
Q0055	aI2					1	1	S	RNA splicing	RNA binding*	mitochondrion	defective in aI1 and aI2 intron mobility
YGL105W	ARC1					1	0	E	tRNA-nucleus export*	tRNA binding	cytoplasm*	Null mutant is viable, leads to slow growth and reduced MetRS activity; arc1- mutants are synthetic lethals and are complemented by the genes for methionyl-tRNA and glutamyl-tRNA synthetase.
YMR116C	ASC1					1	0	U	biological_process unknown	molecular_function unknown	cytoplasm	Null mutant is viable. Null mutation suppresses the absence of growth of a cyp1- strain in anaerobiosis and also causes delayed growth in aerobic or heme sufficient conditions; trp auxotrophs of the asc1 null allele are cold sensitive for growth; other mutants have increased cell size
YNL110C	NOP15		RRM			1	0	R	ribosomal large subunit biogenesis	molecular_function unknown	nucleus*	inviable
YOR198C	BFR1					0	1	Z	meiosis*	RNA binding	polysome*	Null mutant is viable; increase in cell ploidy; defective in nuclear segregation, bud formation, cytokinesis, and nuclear spindle formation
Q0115	bI3					1	1	S	Group I intron splicing	RNA binding	mitochondrion	Null mutant is viable.
Q0120	bI4					1	1	S	Group I intron splicing	RNA binding	mitochondrion	Null mutant is viable.
YPR057W	BRR1					1	1	S	spliceosome assembly	RNA binding	small nuclear ribonucleoprotein complex	in brr1 mutants, newly synthesized snRNAs are destabilized and 3'-end processing is slowed
YER172C	BRR2					1	0	S	U2-type spliceosome conformational change to release U4 and U1	pre-mRNA splicing factor activity*	snRNP U5*	Null mutant is inviable; stabilized splicing intermediates which contain a mutant hammerhead cis-targeted ribozyme, decreased steady-state levels of endogneous mRNAs, increased ratio of pre-mRNA to mRNA of specific message(s); synthetic lethal with U2 mutants
YOL077C	BRX1					1	0	R	ribosomal large subunit assembly and maintenance	rRNA primary transcript binding*	nucleolus	inviable
YOR276W	CAF20					1	0	T	negative regulation of translation	translation regulator activity	mRNA cap complex	Null mutant is viable and grows faster; deletion of CAF20 partially suppresses mutations in translation initiation factors; overexpression of CAF20 causes slower growth and enhances translation mutation phenotypes
YPL178W	CBC2		RRM			1	0	S	nuclear mRNA splicing, via spliceosome	pre-mRNA splicing factor activity	commitment complex*	mutants exhibit promiscuous 3'-end formation; sae-1 mutation causes temporary cell cycle arrest in meiotic prophase
YMR153W	NUP53		MPPN			1	0	E	mRNA-nucleus export*	structural molecule activity	nuclear pore	Null mutant is viable but disrupts Kap121 localization to the nuclear envelope.
YJL209W	CBP1					1	0	Z	aerobic respiration*	mRNA binding	mitochondrion	Null mutant is viable, unable to respire due to degradation of mitochondrially encoded cytochrome b (cob) RNA
YHL038C	CBP2					1	0	S	Group I intron splicing	pre-mRNA splicing factor activity	mitochondrion	Null mutant is viable
YDL069C	CBS1					1	0	T	protein biosynthesis	translation factor activity, nucleic acid binding	mitochondrial inner membrane	Null mutant is viable
YDR197W	CBS2					1	0	T	protein biosynthesis	molecular_function unknown	mitochondrial inner membrane	Null mutant is viable, exhibits a mitochondrial apocytochrome b mRNA translational defect
YOL139C	CDC33					1	0	T	translational initiation*	translation initiation factor activity	cytoplasm*	Null mutant is inviable. cdc33 mutants arrest at G(sub)1. cdc33 has normal cAMP pools and is not suppressed by cAPK mutants, suggesting sporulation is independent of the cAMP pathway
YDR364C	CDC40					1	0	S	nuclear mRNA splicing, via spliceosome*	pre-mRNA splicing factor activity*	nuclear pore*	Null mutant is viable, temperature sensitive at 36 degrees celsius, arrests at the mononucleate stage; synthetically lethal with U2 snRNA LSR1; blocks pre-mRNA splicing in vivo and in vitro
YPL160W	CDC60					1	0	T	leucyl-tRNA aminoacylation	leucine-tRNA ligase activity	cytoplasm	arrest at START point of cell cycle upon shift to restrictive temperature
YMR213W	CEF1					1	0	S	nuclear mRNA splicing, via spliceosome	pre-mRNA splicing factor activity	spliceosome complex	Null mutant is inviable, arrests in G2/M, exhibits abnormal nuclear morphologies. Essential for mRNA splicing.
YGL130W	CEG1					1	0	P	mRNA capping	mRNA guanylyltransferase activity	nucleus	Null mutant is inviable
YPL228W	CET1					1	0	P	mRNA capping	polynucleotide 5'-phosphatase activity	nucleus	Null mutant is inviable
YDR301W	CFT1					1	0	P	mRNA polyadenylation*	cleavage/polyadenylation specificity factor activity	mRNA cleavage and polyadenylation specificity factor complex*	Null mutant is inviable
YLR115W	CFT2					1	0	P	mRNA polyadenylation*	cleavage/polyadenylation specificity factor activity	mRNA cleavage and polyadenylation specificity factor complex*	Null mutant is inviable
YLR117C	CLF1					1	0	S	nuclear mRNA splicing, via spliceosome*	molecular_function unknown	spliceosome complex	Null mutant is inviable; clf1 alleles show synthetic lethality with cdc40/prp17 and are defective in 5' splice site cleavage
YDL088C	NUP59		RRM			1	0	E	mRNA-nucleus export*	structural molecule activity	nuclear pore	Null mutant is viable in some strain backgrounds (including CEN.PK2); however, in the FY1679 genetic background, it is inviable.
YMR180C	CTL1					1	0	R	RNA processing	polynucleotide 5'-phosphatase activity	cytoplasm*	Null mutant is viable at 15/30/37C, on media lacking inositol, and on media containing 15nM caffeine. CTL1 shows no genetic interaction with ceg1-250, cet1-4, nor CTD truncation mutants and does not suppress (in high copy) any of these mutants.
YMR240C	CUS1					1	1	S	spliceosome assembly	protein binding*	snRNP U2	suppresses cold sensitivity of a U2 G53A cs mutant
YNL286W	CUS2		RRM			1	1	S	nuclear mRNA splicing, via spliceosome	RNA binding	snRNP U2	Null mutant is viable, enhances U2 mutations; mutations in this gene suppress the cold sensitive phenotype of U2 RNA mutation G53A
YDL209C	CWC2					1	0	S	nuclear mRNA splicing, via spliceosome	molecular_function unknown	spliceosome complex	Null: required for pre-mRNA splicing
YGL078C	DBP3					1	0	R	35S primary transcript processing*	ATP dependent RNA helicase activity	nucleolus	Null mutant is viable
YKL149C	DBR1					1	0	S	RNA catabolism*	RNA lariat debranching enzyme activity	nucleus	Null mutant is viable; reduces Ty1 transposition frequency; defective in the process of intron turnover
YOL149W	DCP1					1	0	D	mRNA catabolism*	mRNA binding*	cytoplasmic mRNA processing body	Null mutant is inviable in the FY1679 background, but viable, though grows slowly, in the CEN.PK141 background.
YNL118C	DCP2					1	0	D	mRNA catabolism*	mRNA binding*	cytoplasm*	inviable
YOR204W	DED1					1	0	T	translational initiation	RNA helicase activity	cytoplasm	Null mutant is inviable
YHR019C	DED81					1	0	T	asparaginyl-tRNA aminoacylation	ATP binding*	cytoplasm	inviable
YFL001W	DEG1					1	0	R	RNA processing	pseudouridylate synthase activity	cytoplasm*	Null mutant is viable, but demonstrates depressed growth rate
YDL160C	DHH1					1	0	D	deadenylation-dependent decapping*	protein binding	cytoplasm*	Null mutant is viable, but grows poorly
YHR011W	DIA4					1	0	T	aerobic respiration*	serine-tRNA ligase activity	cytoplasm	Null mutant is viable and causes agar invasion in haploids, pseudohyphal growth in diploids; unable to grow on glycerol
YPR082C	DIB1					1	0	S	nuclear mRNA splicing, via spliceosome	pre-mRNA splicing factor activity	small nuclear ribonucleoprotein complex	Null mutant is inviable
YPL266W	DIM1					1	0	M	rRNA modification*	rRNA (adenine-N6,N6-)-dimethyltransferase activity	nucleolus	Null mutant is inviable
YOL021C	DIS3					1	0	R	35S primary transcript processing*	3'-5' exoribonuclease activity	nuclear exosome (RNase complex)*	Null mutant is inviable
YNL001W	DOM34					1	0	T	protein biosynthesis	molecular_function unknown	cytoplasm	viable
YLL018C	DPS1					1	0	T	protein biosynthesis	aspartate-tRNA ligase activity	cytoplasm	inviable
YMR128W	ECM16					1	0	R	processing of 20S pre-rRNA*	RNA helicase activity	nucleolus*	A Tn3 insertion into this gene causes hypersensitivity to the cell surface polymer perturbing agent calcofluor white.
YBR065C	ECM2					1	0	Z	cell wall organization and biogenesis	molecular_function unknown	nucleus	Synthetic lethal with U2 snRNA (LSR1); temperature-sensitive; blocks pre-mRNA splicing in vivo and in vitro; a Tn3 insertion into this gene causes hypersensitivity to the cell surface polymer perturbing agent calcofluor white.
YGL222C	EDC1					1	0	D	deadenylation-dependent decapping	mRNA binding	cytoplasm	viable
YER035W	EDC2					1	1	D	deadenylation-dependent decapping	RNA binding	cytoplasm*	viable
YPL046C	ELC1					1	0	Z	RNA elongation from Pol II promoter	transcriptional elongation regulator activity	transcription elongation factor complex	viable
YLR233C	EST1					1	1	Z	telomerase-dependent telomere maintenance	RNA binding*	nucleus*	Null mutant is viable, exhibits a senescence phenotype due to the gradual loss of sequences essential for telomere function leading to a progressive decrease in chromosomal stability and subsequent cell death
YLR318W	EST2					1	0	Z	telomerase-dependent telomere maintenance	telomeric template RNA reverse transcriptase activity	nucleus*	Null mutant is viable, exhibits progressively shorter telomeres, cellular senescence and a telomerase-minus defect; est2 rad52 mutants are inviable
YJR093C	FIP1					1	0	P	mRNA polyadenylation*	cleavage/polyadenylation specificity factor activity	mRNA cleavage and polyadenylation specificity factor complex	Null mutant is inviable. At restrictive temperature, a temperature-sensitive mutant shows shortening of poly(A) tails
YLR060W	FRS1					1	0	T	phenylalanyl-tRNA aminoacylation	phenylalanine-tRNA ligase activity	phenylalanine-tRNA ligase complex	inviable
YFL022C	FRS2					1	0	T	phenylalanyl-tRNA aminoacylation	phenylalanine-tRNA ligase activity	cytoplasm*	inviable
YHR089C	GAR1					1	1	M	rRNA modification*	RNA binding	nucleolus*	Null mutant is inviable
YCL011C	GBP2		RRM			1	1	Z	telomere maintenance*	RNA binding*	nucleus	Mutation alters the distribution of Rap1p, a telomere-associated protein, but has no effect on telomere length or telomere position
YNL062C	GCD10					1	0	T	translational initiation*	tRNA methyltransferase activity	nucleus	Null mutant is inviable. There are mutants available that show constitutive HIS4 transcription and slow growth
YJL125C	GCD14					1	0	M	tRNA methylation	tRNA methyltransferase activity	nucleus	3-Aminotriazole resistance; unconditional slow growth
YDR283C	GCN2					1	0	Z	protein amino acid phosphorylation*	protein kinase activity	cytosolic ribosome (sensu Eukarya)	Null mutant is viable, unable to grow on medium containing 3-aminotriazole (3-AT), a competitive inhibitor of histidine biosynthesis, because it cannot derepress GCN4 and its target genes in the histidine biosynthetic pathway
YBL051C	PIN4		RRM			1	0	U	biological_process unknown	molecular_function unknown	cytoplasm	Other phenotypes: overexpression of PIN4 allows for the induction of the [PSI+] prion by Sup35p overproduction in the strains cured of [PIN+].
YOR168W	GLN4					1	0	T	amino acid activation	glutamine-tRNA ligase activity	cytoplasm	Null mutant is inviable
YBR121C	GRS1					1	0	T	glycyl-tRNA aminoacylation*	glycine-tRNA ligase activity	cytoplasm*	inviable
YPR081C	GRS2					1	0	T	glycyl-tRNA aminoacylation	glycine-tRNA ligase activity	cytoplasm	viable
YLR293C	GSP1					1	0	R	rRNA processing*	RAN small monomeric GTPase activity	cytoplasm*	Null mutant is inviable
YLR289W	GUF1					1	0	U	biological_process unknown	GTPase activity	mitochondrion	Null mutant is viable
YNL004W	HRB1		RRM			1	0	E	protein-nucleus import	molecular_function unknown	cytoplasm*	viable
YOL123W	HRP1		RRM			1	0	P	mRNA polyadenylation*	cleavage/polyadenylation specificity factor activity	nucleus*	Null mutant is inviable; mutants can suppress temperature-sensitive alleles of npl3 (but not npl3 null mutants)
YMR288W	HSH155					1	0	S	spliceosome assembly	mRNA binding	snRNP U2	inviable
YOR319W	HSH49		RRM			1	1	S	nuclear mRNA splicing, via spliceosome	RNA binding	snRNP U2	inviable
YPR033C	HTS1					1	0	T	histidyl-tRNA aminoacylation	histidine-tRNA ligase activity	cytoplasm*	Certain mutations can be made to disrupt either cytoplasmic or mitochondrial form of Hts1p; loss of mitochondrial synthetase gives Pet- phenotype; loss of cytoplasmic synthetase can result in lethality or respiratory deficiency
YOL023W	IFM1					1	1	T	translational initiation	RNA binding*	mitochondrion	Null mutant is viable but is respiratory-deficient and has defects in mitochondrial protein synthesis
YBL076C	ILS1					1	0	T	protein biosynthesis	isoleucine-tRNA ligase activity	cytosol	Arrests in early G1 at nonpermissive temperature of 36 degrees C	IDA
YCR046C	IMG1					1	0	T	protein biosynthesis	structural constituent of ribosome	mitochondrial ribosome	Null mutant is viable; respiration deficient
YCR071C	IMG2					1	0	T	protein biosynthesis	structural constituent of ribosome	mitochondrial large ribosomal subunit	Null mutant is viable but shows respiratory deficiency and loss of wild-type mtDNA: conversion to rho- and rho zero petites
YHR148W	IMP3					1	0	M	rRNA modification*	snoRNA binding	small nucleolar ribonucleoprotein complex*	Null mutant is inviable. Depletion of Imp3p prevents the synthesis of mature 18S rRNA.
YNL075W	IMP4					1	0	M	rRNA modification*	rRNA primary transcript binding	small nucleolar ribonucleoprotein complex*	Null mutant is inviable
YHR079C	IRE1					1	0	Z	protein amino acid phosphorylation*	protein serine/threonine kinase activity*	endoplasmic reticulum membrane*	Null mutant is viable, myo-inositol auxotroph; IRE1 is essential for viability under stress conditions that cause unfolded proteins to accumulate in the ER
YPL040C	ISM1					1	0	T	protein biosynthesis*	isoleucine-tRNA ligase activity	mitochondrion	Null mutant is viable but is petite with defects in mitochondrial protein synthesis
YIR005W	IST3		RRM			1	0	S	spliceosome assembly	pre-mRNA splicing factor activity	snRNP U2	Null mutant is viable but exhibits slow growth and a pre-mRNA splicing defect in vivo and in vitro. Deletion caused an immediate and exclusive accumulation of a particle consistent with a pre-mRNA/penta-snRNP complex.	ISS
YJR050W	ISY1					1	0	S	nuclear mRNA splicing, via spliceosome	pre-mRNA splicing factor activity	spliceosome complex	Null mutant is viable and shows a partial splicing defect. isy1 prp19 double mutants are inviable. isy1 ntc20 double mutants are very sick and accumulate pre-mRNA.
YGL173C	KEM1					1	0	R	35S primary transcript processing*	recombinase activity*	cytoplasm*	Kar1-1 nuclear-fusion-defect Enhancing Mutation. Null mutant grows poorly. mutants exhibit aberrant mRNA turnover, are thought to be pleiotropic as a result; elongated morphology, defective in spindle-pole-body duplication/separation and telomere maintenance, benomyl hypersensitive, 10-20-fold elevation in chromosome loss, decreased mitotic recombination, inviable upon N starvation.
YBL032W	KHD1	KH				1	0	L	telomerase-dependent telomere maintenance*	mRNA binding	cytoplasm*	Null: ASH1 mRNA is partially delocalized
YMR302C	RNA12		RRM			1	0	R	rRNA processing*	exonuclease activity	mitochondrial inner membrane	Null mutant is viable but shows increased rate of DNA escape from mitochondria to the nucleus and, in some strains, shows a growth defect on nonfermentable carbon sources; rna12-1 is a dominant, thermosensitive allele that results in defects in RNA maturation at the restrictive temperature; yme1 cold sensitivity is suppressed by prp1; yme1 prp12 double mutant has synthetic growth defect on ethano…
YDR037W	KRS1					1	0	T	lysyl-tRNA aminoacylation	lysine-tRNA ligase activity	cytoplasm	Null mutant is inviable; mutants can show resistance to 5-methyltryptophan, 5-fluorotryptophan and canavanine; constitutive derepression and slow growth; posttranscriptional increase in histidine biosynthetic enzyme activity
YNL239W	LAP3					1	0	Z	response to antibiotic	transcription regulator activity*	cytoplasm*	Null mutant is viable with no obvious growth defects but is leucine aminopeptidase deficient and hypersensitive to bleomycin; overexpression confers resistance to bleomycin
YER127W	LCP5					1	1	M	rRNA modification*	RNA binding	small nucleolar ribonucleoprotein complex*	Null mutant is inviable; there is also a temperature sensitive mutant defective in rRNA processing and translation
YPL213W	LEA1					1	0	S	nuclear mRNA splicing, via spliceosome	pre-mRNA splicing factor activity	cytoplasm*	Null mutant is viable but grows slowly and is temperature sensitive. Null mutant also exhibits defects in spliceosome formation.
YDL051W	LHP1		RRM			1	1	R	tRNA processing	RNA binding	nucleus*	Null mutant is viable
YFR001W	LOC1					1	0	L	ribosomal large subunit biogenesis	mRNA binding	nucleus	Mutant exhibits slow growth at 30C
YKL205W	LOS1					1	0	E	tRNA-nucleus export*	tRNA binding*	nuclear matrix	Null mutant is viable but is defective in pre-tRNA splicing at 37 degrees
YJL124C	LSM1					1	0	R	rRNA processing*	RNA cap binding	cytoplasmic mRNA processing body*	Null mutant is viable but grows slowly at 23deg and 30deg, and is required for growth at 37deg; absence of LSM1p leads to the accumulation of deadenylated capped mRNAs and also suppresses a PAB1 deletion.
YBL026W	LSM2					1	0	S	nuclear mRNA splicing, via spliceosome*	pre-mRNA splicing factor activity	small nuclear ribonucleoprotein complex	Null mutant is inviable
YLR438C-A	LSM3					1	0	S	nuclear mRNA splicing, via spliceosome*	U6 snRNA binding	snRNP U6	Null mutant is inviable
YER112W	LSM4					1	0	S	nuclear mRNA splicing, via spliceosome*	pre-mRNA splicing factor activity	small nuclear ribonucleoprotein complex	Null mutant is inviable. LSM4p depleted cells have reduced levels of U6 snRNA
YER146W	LSM5					1	0	S	nuclear mRNA splicing, via spliceosome*	pre-mRNA splicing factor activity	small nuclear ribonucleoprotein complex	Null mutant is viable.
YDR378C	LSM6					1	0	S	nuclear mRNA splicing, via spliceosome	pre-mRNA splicing factor activity	small nuclear ribonucleoprotein complex	Null mutant is viable but grows slowly at 23deg and 30deg, and is required for growth at 37deg
YNL147W	LSM7					1	0	S	nuclear mRNA splicing, via spliceosome*	U6 snRNA binding	snRNP U6	Null mutant is viable but grows slowly at 23deg and 30deg, and is required for growth at 37deg
YJR022W	LSM8					1	0	S	nuclear mRNA splicing, via spliceosome*	pre-mRNA splicing factor activity	nucleus*	Null mutant is inviable
YDL087C	LUC7					1	0	S	mRNA splice site selection	mRNA binding	snRNP U1	Null mutant is inviable; luc7 mutants exhibit synthetic lethality with the Cap-Binding Complex
YDR060W	MAK21					1	0	R	ribosomal large subunit assembly and maintenance	molecular_function unknown	nucleus*	deficient in maintenance of killer
YCR020C-A	MAK31					1	0	Z	virus-host interaction*	amino-acid N-acetyltransferase activity	cellular_component unknown	Mutant exhibits defects in the structural stability of L-A family of dsRNA-containing viral particles.
YCR019W	MAK32					1	0	Z	virus-host interaction	molecular_function unknown	cellular_component unknown	viable
YBR142W	MAK5					1	0	R	rRNA processing*	ATP dependent RNA helicase activity	nucleus	deficient in maintenance of killer
YNL210W	MER1	KH				1	0	Z	meiosis	pre-mRNA splicing factor activity	nucleus	Null mutant is viable, associated with decreased levels of inter-and intrachromosomal meiotic recombination; production of inviable spores, multicopy REC107 restores gene conversion and syntaptonemal complexes to mer1 mutants, but not reciprocal recombination of viability
YGR264C	MES1					1	0	T	amino acid activation	methionine-tRNA ligase activity	cytoplasm	no growth at 36 degrees C
YPL169C	MEX67					1	1	E	mRNA-nucleus export	protein binding*	cytoplasm*	Null mutant is inviable
YHR015W	MIP6		RRM			1	1	E	mRNA-nucleus export	RNA binding	nuclear pore	viable
YKL059C	MPE1				Zn	1	0	P	mRNA polyadenylation*	molecular_function unknown	mRNA cleavage and polyadenylation specificity factor complex	inviable
YJR002W	MPP10					1	0	M	rRNA modification*	molecular_function unknown	nucleus*	Null mutant is inviable
YPR112C	MRD1		RRM			1	0	R	35S primary transcript processing	snoRNA binding*	nucleolus	Null mutant is inviable (haploid divides 2-3 times)
YGL143C	MRF1					1	0	T	protein biosynthesis*	translation release factor activity	mitochondrion	Null mutant is viable but shows high instability of the mitochondrial genome, reduced synthesis of mitochondrial translation products, and respiratory deficiency
YDR347W	MRP1					1	0	T	protein biosynthesis	structural constituent of ribosome	mitochondrial small ribosomal subunit	defective mitochondrial protein synthesis; absence of a and b type cytochromes; reduced levels of mitochondrial 15 S rRNA; defective processing of apocytochrome b intron; convert to rho- and rho0 at high frequency
YDL045W-A	MRP10					1	0	T	protein biosynthesis	structural constituent of ribosome	mitochondrial small ribosomal subunit	Null mutant is viable, defective in mitochondrial translation and shows a tendency to accumulate deletions in mitochondrial DNA
YGR084C	MRP13					1	0	T	protein biosynthesis	structural constituent of ribosome	mitochondrial small ribosomal subunit	Null mutant is viable, no impairment in ribosome synthesis or function
YKL003C	MRP17					1	0	T	protein biosynthesis	structural constituent of ribosome	mitochondrial small ribosomal subunit	petite
YPR166C	MRP2					1	0	T	protein biosynthesis	structural constituent of ribosome	mitochondrial small ribosomal subunit	defective mitochondrial protein synthesis; absence of a and b type cytochromes; reduced levels of mitochondrial 15 S rRNA; defective processing of apocytochrome b intron; convert to rho- and rho0 at high frequency
YDR405W	MRP20					1	0	T	protein biosynthesis	structural constituent of ribosome	mitochondrial large ribosomal subunit	Null mutant is viable, becomes [rho-] or [rho0]
YBL090W	MRP21					1	0	T	protein biosynthesis*	structural constituent of ribosome	mitochondrial small ribosomal subunit	Null mutant is viable, exhibits completely blocked mitochondrial gene expression; missense mutations suppress 5'-UTL mutations in at least 2 mitochondrial mRNAs
YHL004W	MRP4					1	0	T	protein biosynthesis	structural constituent of ribosome*	mitochondrial small ribosomal subunit	Null mutant is viable
YKL167C	MRP49					1	0	T	protein biosynthesis	structural constituent of ribosome	mitochondrial large ribosomal subunit	Null mutant is viable, cold-sensitive, respiration deficient, defective in assembly of stable 54S ribosomal subunits
YPL118W	MRP51					1	0	T	protein biosynthesis*	structural constituent of ribosome	mitochondrial small ribosomal subunit	Null mutant is viable, exhibits completely blocked mitochondrial gene expression; missense mutations suppress 5'-UTL mutations in at least 2 mitochondrial mRNAs
YNL005C	MRP7					1	0	T	protein biosynthesis	structural constituent of ribosome*	mitochondrial large ribosomal subunit	Null mutant is viable
YKL142W	MRP8					1	0	T	protein biosynthesis	structural constituent of ribosome	mitochondrial ribosome	viable
YDR116C	MRPL1					1	0	T	protein biosynthesis*	structural constituent of ribosome	mitochondrial large ribosomal subunit	Exhibits growth defect on a non-fermentable (respiratory) carbon source.	ISS
YNL284C	MRPL10					1	0	T	protein biosynthesis	structural constituent of ribosome	mitochondrial large ribosomal subunit	Exhibits growth defect on a non-fermentable (respiratory) carbon source.	ISS
YDL202W	MRPL11					1	0	T	protein biosynthesis	structural constituent of ribosome	mitochondrial large ribosomal subunit	Null mutant is viable, respiratory deficient accompanied by a loss of mitochondrial DNA
YKR006C	MRPL13					1	0	T	protein biosynthesis	structural constituent of ribosome	mitochondrial large ribosomal subunit	Null mutant is viable, grows poorly on non-fermentable carbon sources
YLR312W-A	MRPL15					1	0	T	protein biosynthesis	structural constituent of ribosome	mitochondrial large ribosomal subunit	Exhibits growth defect on a non-fermentable (respiratory) carbon source.
YBL038W	MRPL16					1	0	T	protein biosynthesis	structural constituent of ribosome*	mitochondrial large ribosomal subunit	Exhibits growth defect on a non-fermentable (respiratory) carbon source.
YNL252C	MRPL17					1	0	T	protein biosynthesis	structural constituent of ribosome	mitochondrial large ribosomal subunit	Exhibits growth defect on a non-fermentable (respiratory) carbon source.
YNL185C	MRPL19					1	0	T	protein biosynthesis	structural constituent of ribosome	mitochondrial large ribosomal subunit	viable
YKR085C	MRPL20					1	0	T	protein biosynthesis*	structural constituent of ribosome	mitochondrial large ribosomal subunit	Null mutant is viable; shows loss of mitochondrial function, instability of mitochondrial DNA
YOR150W	MRPL23					1	0	T	protein biosynthesis*	structural constituent of ribosome	mitochondrial large ribosomal subunit	Exhibits growth defect on a non-fermentable (respiratory) carbon source.
YMR193W	MRPL24					1	0	T	protein biosynthesis	structural constituent of ribosome	mitochondrial large ribosomal subunit	Exhibits growth defect on a non-fermentable (respiratory) carbon source.
YGR076C	MRPL25					1	0	T	protein biosynthesis	structural constituent of ribosome	mitochondrial large ribosomal subunit	Null mutant is viable, cells become Pet-
YBR282W	MRPL27					1	0	T	protein biosynthesis	structural constituent of ribosome	mitochondrial large ribosomal subunit	Null mutant is viable, fails to grow on nonfermentable carbon sources
YDR462W	MRPL28					1	0	T	protein biosynthesis	structural constituent of ribosome	mitochondrial large ribosomal subunit	Exhibits growth defect on a non-fermentable (respiratory) carbon source.
YMR024W	MRPL3					1	0	T	protein biosynthesis	structural constituent of ribosome	mitochondrial large ribosomal subunit	viable
YKL138C	MRPL31					1	0	T	protein biosynthesis	structural constituent of ribosome	mitochondrial large ribosomal subunit	Null mutant is viable; unable to grow on non-fermentable carbon sources
YCR003W	MRPL32					1	0	T	protein biosynthesis	structural constituent of ribosome	mitochondrial large ribosomal subunit	Exhibits growth defect on a non-fermentable (respiratory) carbon source.
YMR286W	MRPL33					1	0	T	protein biosynthesis	structural constituent of ribosome	mitochondrial large ribosomal subunit	Null mutant is viable
YDR322W	MRPL35					1	0	T	protein biosynthesis	structural constituent of ribosome	mitochondrial large ribosomal subunit	Exhibits growth defect on a non-fermentable (respiratory) carbon source.
YBR122C	MRPL36					1	0	T	protein biosynthesis	structural constituent of ribosome	mitochondrial large ribosomal subunit	viable
YBR268W	MRPL37					1	0	T	protein biosynthesis	structural constituent of ribosome	mitochondrial large ribosomal subunit	Exhibits growth defect on a non-fermentable (respiratory) carbon source.
YKL170W	MRPL38					1	0	T	protein biosynthesis	structural constituent of ribosome	mitochondrial large ribosomal subunit	Exhibits growth defect on a non-fermentable (respiratory) carbon source.
YML009C	MRPL39					1	0	T	protein biosynthesis	structural constituent of ribosome	mitochondrial large ribosomal subunit	Exhibits growth defect on a non-fermentable (respiratory) carbon source.
YLR439W	MRPL4					1	0	T	protein biosynthesis	structural constituent of ribosome	mitochondrial large ribosomal subunit	Null mutant is viable, fails to grow on nonfermentable carbon sources, has growth defects on fermentable carbon sources
YPL173W	MRPL40					1	0	T	protein biosynthesis	structural constituent of ribosome	mitochondrial large ribosomal subunit	Exhibits growth defect on a non-fermentable (respiratory) carbon source.
YMR225C	MRPL44					1	0	T	protein biosynthesis	structural constituent of ribosome	mitochondrial large ribosomal subunit	viable
YJL096W	MRPL49					1	0	T	protein biosynthesis	structural constituent of ribosome	mitochondrial large ribosomal subunit	Exhibits growth defect on a non-fermentable (respiratory) carbon source.
YHR147C	MRPL6					1	0	T	protein biosynthesis	structural constituent of ribosome	mitochondrial large ribosomal subunit	Exhibits growth defect on a non-fermentable (respiratory) carbon source.
YDR237W	MRPL7					1	0	T	protein biosynthesis	structural constituent of ribosome	mitochondrial large ribosomal subunit	Exhibits growth defect on a non-fermentable (respiratory) carbon source.
YJL063C	MRPL8					1	0	T	protein biosynthesis*	structural constituent of ribosome	mitochondrial large ribosomal subunit	Null mutant is viable; shows loss of mitochondrial function, instability of mitochondrial DNA
YGR220C	MRPL9					1	0	T	protein biosynthesis*	structural constituent of ribosome*	mitochondrial large ribosomal subunit	Null mutant is viable
YPL013C	MRPS16					1	0	T	protein biosynthesis	structural constituent of ribosome	mitochondrial small ribosomal subunit	Exhibits growth defect on a non-fermentable (respiratory) carbon source.
YMR188C	MRPS17					1	0	T	protein biosynthesis*	structural constituent of ribosome	mitochondrial small ribosomal subunit	Exhibits growth defect on a non-fermentable (respiratory) carbon source.
YNL306W	MRPS18					1	0	T	protein biosynthesis	structural constituent of ribosome	mitochondrial small ribosomal subunit	inviable
YDR337W	MRPS28					1	1	T	protein biosynthesis*	structural constituent of ribosome*	mitochondrial small ribosomal subunit	Null mutant is viable, unable to respire, spontaneously loses portions of its mitochondrial genomes at a high frequencY
YBR251W	MRPS5					1	0	T	protein biosynthesis	structural constituent of ribosome	mitochondrial small ribosomal subunit*	Exhibits growth defect on a non-fermentable (respiratory) carbon source.
YBR146W	MRPS9					1	0	T	protein biosynthesis	structural constituent of ribosome	mitochondrial small ribosomal subunit	Null mutant is viable, respiration deficient, exhibits defects in mitochondrial protein synthesis as indicated by a loss of cytochrome c oxidase activity
YIR021W	MRS1					0	1	S	Group I intron splicing	RNA binding*	mitochondrion	Null mutant is viable, Pet-, exhibits accumulation of mitochondrial RNA precursors
YPL104W	MSD1					1	0	T	protein biosynthesis	aspartate-tRNA ligase activity	mitochondrion	Null mutant is viable but shows pleiotropic phenotypes consistent with a lesion in mitochondrial protein synthesis and is unable to acylate mitochondrial aspartyl-tRNA
YOL033W	MSE1					1	0	T	protein biosynthesis*	glutamate-tRNA ligase activity	mitochondrion	An uncharacterized allele is respiratory deficient.
YPR047W	MSF1					1	0	T	protein biosynthesis	phenylalanine-tRNA ligase activity	mitochondrion	Null mutant is viable but is respiratory deficient
YNL073W	MSK1					1	0	T	lysyl-tRNA aminoacylation	lysine-tRNA ligase activity	mitochondrion	An uncharacterized allele is respiratory deficient.
YIR009W	MSL1		RRM			1	1	S	nuclear mRNA splicing, via spliceosome	RNA binding	snRNP U2	msl1 mutants exhibit synthetic lethality in combination with mud2 deletion mutants
YLR116W	MSL5	KH			Zn	1	1	S	nuclear mRNA splicing, via spliceosome	RNA binding	commitment complex	inviable
YGR171C	MSM1					1	0	T	methionyl-tRNA aminoacylation	methionine-tRNA ligase activity	mitochondrion	respiration deficient
YHR091C	MSR1					1	0	T	protein biosynthesis*	arginine-tRNA ligase activity	mitochondrion	mutants are deficient in mitochondrial protein synthesis because they cannot acylate the mitochondrial arginyl-tRNA
YPR134W	MSS18					1	0	S	Group I intron splicing	molecular_function unknown	mitochondrion	blocked in splicing of cox1 pre-mRNA
YKL194C	MST1					1	0	T	threonyl-tRNA aminoacylation	threonine-tRNA ligase activity	mitochondrion	Null mutant is viable
YDR268W	MSW1					1	0	T	tryptophanyl-tRNA aminoacylation	tryptophan-tRNA ligase activity	mitochondrion	Null mutant is viable, respiratory deficient, defective in mitochondrial protein synthesis
YPL097W	MSY1					1	0	T	amino acid activation	tyrosine-tRNA ligase activity	mitochondrion	Exhibits growth defect on a non-fermentable (respiratory) carbon source.
YMR228W	MTF1					1	0	Z	transcription from mitochondrial promoter	transcription cofactor activity*	mitochondrial matrix	Null mutant is viable, defective in respiration, and lacks mtDNA.
YDL044C	MTF2					1	1	T	protein biosynthesis*	RNA binding	mitochondrion	petite
YKL186C	MTR2					1	0	E	poly(A)+ mRNA-nucleus export	protein binding	nuclear pore	Null mutant is inviable; mtr2 mutants exhibit nuclear mRNA accumulation and nucleolar fragmentation
YGR158C	MTR3					1	0	R	35S primary transcript processing*	3'-5' exoribonuclease activity	nuclear exosome (RNase complex)*	null is inviable; mutant with mtr3-1 allele has defects in both mRNA transport and in rRNA synthesis/processing, with polyA+ mRNA accumulated in the nucleolus
YBR119W	MUD1		RRM			1	1	S	nuclear mRNA splicing, via spliceosome	RNA binding	snRNP U1	Null mutant is viable
YKL074C	MUD2					1	0	S	U2-type nuclear mRNA branch site recognition	pre-mRNA splicing factor activity*	commitment complex	Null mutant is viable	ISS
YGL122C	NAB2					1	0	P	mRNA polyadenylation*	poly(A) binding	cytoplasm*	Null mutant is inviable
YPL190C	NAB3		RRM			1	0	Z	regulation of transcription from Pol II promoter	poly(A) binding	nucleoplasm	null is inviable; overexpression reduces the expression of the G1 cyclin CLN3
YER068W	SIG1		RRM			1	0	Z	regulation of transcription from Pol II promoter*	3'-5' exoribonuclease activity*	cytoplasm*	Null mutant is viable, exhibits a modest increase in basal transcription of several pheromone-responsive genes; exhibits a conditional cell lysis phenotype
YNL124W	NAF1					1	1	E	transport*	RNA binding*	nucleoplasm	Null: inviable. Other phenotypes: Depletion leads to loss of independently transcribed box H/ACA snoRNAs
YLR382C	NAM2					1	0	S	Group I intron splicing*	mRNA binding*	mitochondrion	Null mutant is viable, respiration deficient
YMR080C	NAM7					1	0	D	mRNA catabolism*	ATPase activity*	cytoplasm*	Null mutant is viable, exhibits impairment in respiratory growth that is exacerbated by low temperatures; exhibits stabilization of nonsense-containing mRNAs which leads to a nonsense suppression phenotype
YHR086W	NAM8		RRM			1	1	S	nuclear mRNA splicing, via spliceosome*	RNA binding*	snRNP U1*	Null mutant is viable; defective in meiotic recombination, formation of viable spores, and formation of meiosis-specific double-strand breaks and crossover and noncrossover recombinants; overexpression suppresses mitochondrial splicing defects; impaired association of yeast-specific U1 snRNP proteins but hyperstabilized association of Snu65p/Prp42p with the U1 snRNP; affects in vivo splicing of i…
YNL137C	NAM9					1	0	T	protein biosynthesis	structural constituent of ribosome	mitochondrial small ribosomal subunit	Null mutant is viable but is respiration-deficient and loses mitochondrial DNA integrity
YBL024W	NCL1					1	0	M	tRNA methylation	tRNA (cytosine-5-)-methyltransferase activity	nucleus	Null mutant is viable, sensitive to paromomycin, lacks m5C methylation in total yeast tRNA
YJL076W	NET1					1	0	Z	chromatin silencing at ribosomal DNA (rDNA)*	ribosomal DNA (rDNA) binding	nucleolus	Null mutant is viable and grows slowly
YBR212W	NGR1		RRM			1	1	Z	regulation of growth	RNA binding*	cytoplasm	Null mutant is viable and shows increased cell growth rate in early log phase
YDL208W	NHP2					1	1	M	rRNA modification*	RNA binding	small nuclear ribonucleoprotein complex	Null mutant is inviable
YHR077C	NMD2					1	0	D	mRNA catabolism*	protein binding	cytoplasm*	Null mutant is viable, exhibits stabilization of nonsense-containing mRNAs
YHR170W	NMD3					1	1	R	ribosomal large subunit assembly and maintenance	protein binding*	cytosol*	Null mutant is inviable, at nonpermissive temperature, nmd3 ts mutants exhibit decreased levels of 60S subunits resulting in formation of half-mer polysomes; nmd3 xrn1(kem1) double mutants are inviable
YDL014W	NOP1					1	0	M	rRNA modification*	methyltransferase activity	nucleolus*	Null mutant is inviable. Temperature-sensitive alleles exhibit various defects in rRNA processing.
YHR072W-A	NOP10					1	1	M	rRNA modification*	RNA binding	small nuclear ribonucleoprotein complex	Null mutant is inviable
YOL041C	NOP12		RRM			0	1	R	rRNA metabolism	RNA binding	nucleolus	Null mutant is viable and shows slow growth and cold sensitivity
YNL175C	NOP13		RRM			1	1	U	biological_process unknown	RNA binding	nucleolus*	viable
YDR429C	TIF35		RRM			1	0	T	translational initiation	translation initiation factor activity	eukaryotic translation initiation factor 3 complex	inviable
YNL061W	NOP2					1	0	R	rRNA processing	RNA methyltransferase activity*	nucleolus	Null mutant is inviable; overexpression leads to changes in nucleolar morphology
YPL043W	NOP4		RRM			1	1	R	rRNA processing	RNA binding	nucleolus	Null mutant is inviable; conditional mutant shows diminished accumulation of 60S ribosomal subunits due to a lack of production of mature 25S rRNA from 27S precursor rRNA
YOR310C	NOP58					1	0	M	rRNA modification*	molecular_function unknown	small nucleolar ribonucleoprotein complex*	Null mutant is inviable; in vivo depletion impairs synthesis of the 40S ribosomal subunit
YDL213C	NOP6					1	0	R	response to dessication	molecular_function unknown	nucleolus	viable
YGR103W	NOP7					1	0	R	processing of 20S pre-rRNA*	molecular_function unknown	nucleus*	Null: lethal.
YOL144W	NOP8					1	0	R	rRNA processing*	molecular_function unknown	nucleolus	Null mutant is inviable
YOL144W	NOP8		RRM			1	0	R	rRNA processing*	molecular_function unknown	nucleolus	Null mutant is inviable
YDR432W	NPL3		RRM			1	0	E	mRNA-nucleus export	mRNA binding	cytoplasm*	Null mutant is inviable, npl3 mutants are temperature-sensitive for growth, but do not exhibit a defect in localization of nuclear proteins
YNL251C	NRD1		RRM			1	1	Z	transcription termination from Pol II promoter, poly(A) independent	RNA binding	nucleus	Null mutant is inviable
YDL167C	NRP1		RRM			1	0	U	biological_process unknown	molecular_function unknown	cytoplasm	viable
YGR159C	NSR1		RRM			1	1	R	rRNA processing*	RNA binding*	nucleus*	Null mutant is viable, shows severe growth defect.
YBR188C	NTC20					1	0	S	nuclear mRNA splicing, via spliceosome	pre-mRNA splicing factor activity	spliceosome complex	Null mutant is viable. ntc20 ntc30 double mutant is very sick and accumulates pre-mRNA. Null mutant is synthetically lethal with prp19.
YLL032C	YLL032C	KH				1	0	U	biological_process unknown	molecular_function unknown	cytoplasm	viable
YBL078C	ATG8					0	0		autophagic vacuole formation	microtubule binding	autophagic vacuole	Null mutant is viable but lacks autophagocytosis and is unable to sporulate. AUT7 is a suppressor of mutant phenotypes of aut2-1 cells. Uptake of precursor Aminopeptidase I into the vacuole depends on Aut2p and Aut7p.
YER165W	PAB1		RRM			1	0	T	regulation of translational initiation	poly(A) binding	cytoplasm*	Null mutant is inviable.
YKL025C	PAN3					1	0	Z	DNA repair*	poly(A)-specific ribonuclease activity	cytoplasm	Null mutant is viable but lacks Pab1p-dependent poly(A) ribonuclease activity in vitro; Tn3 insertion into PAN3 causes hypersensitivity to calcofluor white
YKR002W	PAP1		RRM			1	0	P	mRNA polyadenylation	polynucleotide adenylyltransferase activity	nucleoplasm*	lethal
YCR077C	PAT1					1	0	Z	chromosome segregation*	molecular_function unknown	cytosolic small ribosomal subunit (sensu Eukarya)*	Null mutant is viable; slow growth rate, reduced fidelity of chromosome segregation during both mitosis and meiosis; slower rate of deadenylation-dependent decapping of mRNAs and transcript-specific effects on mRNA decay rates.
YGR178C	PBP1					1	0	P	mRNA polyadenylation	molecular_function unknown	cytoplasm*	Null mutant is viable; other mutant suppresses pab1 null mutant.
YBR233W	PBP2	KH				1	0	U	biological_process unknown	molecular_function unknown	cytoplasm	Null mutant is viable	IDA
YDR228C	PCF11					1	0	P	mRNA polyadenylation*	protein binding*	mRNA cleavage factor complex	Null mutant is inviable; pcf11 (ts) mutations are synthetically lethal with rna14 (ts) and rna15 (ts) mutations
YFR023W	PES4		RRM			1	0	Z	DNA dependent DNA replication	molecular_function unknown	cellular_component unknown	viable
YBL080C	PET112					1	0	T	protein biosynthesis*	molecular_function unknown	mitochondrion	Null mutant is viable but shows destabilization of the mitochondrial genome, making cells rho- and unable to grow on non-fermentable carbon sources; pet112-1 mutant is blocked in accumulation of cytochrome c oxidase subunit II
YER153C	PET122					1	0	T	protein biosynthesis	translation regulator activity	mitochondrial inner membrane	petite; unable to grow on non-fermentable carbon sources
YOR158W	PET123					1	0	T	protein biosynthesis	structural constituent of ribosome	mitochondrial small ribosomal subunit	Null mutant is viable but is rho- (with large deletions in mtDNA); pet123 mutations can suppress pet122 mutations; some pet123 alleles show synthetic phenotypes with mrp1 mutations
YOR017W	PET127					1	0	R	RNA processing	molecular_function unknown	mitochondrial membrane	Null mutant is viable; pet127 mutations suppress pet122 mutations and have pleiotropic effects on stability and 5'-end processing of mitochondrial RNAs; overexpression of PET127 blocks respiration and causes cells to lose mtDNA
YLR067C	PET309					1	0	T	protein biosynthesis*	translation regulator activity	mitochondrial inner membrane*	petite; unable to grow on non-fermentable carbon sources
YNR045W	PET494					1	0	T	protein biosynthesis	translation regulator activity	mitochondrial inner membrane	petite; unable to grow on non-fermentable carbon sources
YGR222W	PET54					1	1	T	protein biosynthesis*	RNA binding*	mitochondrial inner membrane*	petite; unable to grow on non-fermentable carbon sources
YOR201C	PET56					1	0	M	rRNA modification	rRNA (guanine-N1-)-methyltransferase activity	mitochondrion	Null mutant is viable, petite, unable to grow on nonfermentable carbon sources
YLR175W	CBF5					1	1	M	rRNA modification*	pseudouridylate synthase activity	small nucleolar ribonucleoprotein complex
YNL221C	POP1					1	0	R	rRNA processing*	ribonuclease P activity*	ribonuclease MRP complex*	Null mutant is inviable; temperature-sensitive mutant shows defect in processing pre-tRNAs and pre-rRNA at nonpermissive temperature
YNL282W	POP3					1	0	R	rRNA processing*	ribonuclease P activity*	ribonuclease MRP complex*	Null mutant is inviable.
YBR257W	POP4					1	0	R	rRNA processing*	ribonuclease P activity*	ribonuclease MRP complex*	Null mutant is inviable
YAL033W	POP5					1	0	R	rRNA processing*	ribonuclease P activity*	ribonuclease MRP complex*	Null mutant is inviable; transient depletion of Pop5p causes loss of RNase P and RNase MRP function	IDA
YGR030C	POP6					1	0	R	rRNA processing*	ribonuclease P activity*	ribonuclease MRP complex*	Null mutant is inviable; transient depletions cause loss of RNase P and RNase MRP function
YBR167C	POP7					1	0	R	rRNA processing*	ribonuclease P activity*	ribonuclease MRP complex*	Null mutant is inviable; transient depletions cause loss of RNase P and RNase MRP function
YBL018C	POP8					1	0	R	rRNA processing*	ribonuclease P activity*	ribonuclease MRP complex*	Null mutant is inviable; transient depletions cause loss of RNase P and RNase MRP function
YHR075C	PPE1					1	0	Z	protein modification	carboxylic ester hydrolase activity	cellular_component unknown	Mutant exhibits no growth defects at any temperature and exhibits normal sensitivity to rapamycin, benomyl, nocodazole.
YDL043C	PRP11					1	1	S	spliceosome assembly	RNA binding	snRNP U2	RNA processing defective
YKR086W	PRP16					1	0	S	formation of catalytic U2-type spliceosome for 2nd transesterification step	pre-mRNA splicing factor activity*	spliceosome complex	Null mutant is inviable
YGR006W	PRP18					1	0	S	nuclear mRNA splicing, via spliceosome	protein binding*	spliceosome complex	Null mutant is viable, temperature sensitive
YLL036C	PRP19					1	0	S	nuclear mRNA splicing, via spliceosome	pre-mRNA splicing factor activity	cytoplasm*	Null mutant is inviable; pso4-1 mutants are sensitive to 8-methoxypsoralen, UV, MMS, and X-rays. prp19 ntc20 double mutants are inviable; prp19 isy1 double mutants are inviable.
YNR011C	PRP2					1	0	S	U2-type catalytic spliceosome formation for 1st transesterification step	pre-mRNA splicing factor activity*	nucleus*	The null mutant is inviable. Temperature-sensitive alleles arrest with an accumulation of unprocessed pre-mRNA from intron-containing genes. An in vivo and in vitro temperature-sensitive allele of prp2 is often used to facilitate the isolation of pre-catalytic spliceosomes.
YJL203W	PRP21					1	1	S	nuclear mRNA splicing, via spliceosome	RNA binding	snRNP U2	Null mutant is inviable, certain prp21 mutations are allele-specific suppressors of prp9 mutations
YER013W	PRP22					1	0	S	U2-type spliceosome dissembly	pre-mRNA splicing factor activity*	spliceosome complex	inviable
YMR268C	PRP24		RRM			1	0	S	spliceosome assembly*	pre-mRNA splicing factor activity	spliceosome complex	defective in splicing
YDR243C	PRP28					1	0	S	cis assembly of U2-type pre-catalytic spliceosome	pre-mRNA splicing factor activity*	spliceosome complex	Null mutant is inviable; conditional alleles of prp28 and prp24 are synthetically lethal
YDR473C	PRP3					1	0	S	nuclear mRNA splicing, via spliceosome	pre-mRNA splicing factor activity	small nuclear ribonucleoprotein complex	RNA synthesis defective
YGR091W	PRP31					1	0	S	nuclear mRNA splicing, via spliceosome	pre-mRNA splicing factor activity	small nuclear ribonucleoprotein complex	Null mutant is inviable; temperature-sensitive mutant accumulates unspliced pre-mRNA at the restrictive temperature and is suppressed by multicopy PRP2
YGR075C	PRP38					1	0	S	nuclear mRNA splicing, via spliceosome	pre-mRNA splicing factor activity	small nuclear ribonucleoprotein complex	Null mutant is inviable
YML046W	PRP39					1	1	S	nuclear mRNA splicing, via spliceosome	RNA binding	snRNP U1*	Temperature-sensitive mutant arrests at the nonpermissive temperature and shows block in pre-mRNA splicing
YPR178W	PRP4					1	0	S	nuclear mRNA splicing, via spliceosome	pre-mRNA splicing factor activity	small nuclear ribonucleoprotein complex	Null mutant is inviable; other alleles are defective in RNA synthesis and unable to grow at 36 degrees C.
YKL012W	PRP40					1	1	S	nuclear mRNA splicing, via spliceosome	RNA binding	snRNP U1*	Null mutant is inviable; temperature-sensitive mutants show a splicing defect
YDR235W	PRP42					1	1	S	nuclear mRNA splicing, via spliceosome	RNA binding	snRNP U1*	Null mutant is inviable; prp39-1 is a point mutant that is temperature-sensitive for pre-mRNA splicing
YGL120C	PRP43					1	0	S	U2-type spliceosome dissembly	pre-mRNA splicing factor activity*	spliceosome complex	inviable
YAL032C	PRP45					1	0	Z	positive regulation of transcription from Pol II promoter	transcriptional activator activity	nucleus	Null mutant is inviable
YPL151C	PRP46					1	0	S	nuclear mRNA splicing, via spliceosome	molecular_function unknown	spliceosome complex	Null mutant is inviable
YBR237W	PRP5					1	0	S	U2-type nuclear mRNA branch site recognition	pre-mRNA splicing factor activity*	spliceosome complex	RNA synthesis defective
YHR165C	PRP8					1	0	S	nuclear mRNA splicing, via spliceosome	pre-mRNA splicing factor activity	small nuclear ribonucleoprotein complex*	Null mutant is inviable; synthetic lethal with U2 snRNA (LSR1); blocks pre-mRNA splicing in vivo and in vitro
YDL030W	PRP9				Zn	1	1	S	nuclear mRNA splicing, via spliceosome	RNA binding	snRNP U2	Null mutant is inviable	ISS
YOR361C	PRT1		RRM			1	0	T	translational initiation	translation initiation factor activity	cytoplasm*	Null mutant is inviable.
YGR156W	PTI1					1	0	P	mRNA polyadenylation*	pre-mRNA cleavage factor activity	nucleus*	Null: lethal.
YNL016W	PUB1		RRM			1	0	D	mRNA catabolism, nonsense-mediated	nucleic acid binding	cytoplasm*	Null mutant is viable
YJR091C	PUF1		RRM	Puf		1	0	D	mRNA catabolism, deadenylation-dependent	mRNA binding	cellular_component unknown	Overexpression suppresses some tub2 alleles and confers greater benomyl sensitivity
YPR042C	PUF2		RRM	Puf		1	0	D	mRNA catabolism, deadenylation-dependent	mRNA binding	cytoplasm	Null mutant is viable
YLL013C	PUF3			Puf		1	0	D	mRNA catabolism, deadenylation-dependent	mRNA binding	cytoplasm	viable
YDR151C	CTH1				Zn	0	0		cellular iron ion homeostasis	mRNA binding	nucleus	Null mutant is viable, displays a threefold increase in CTH2 mRNA accumulation. CTH1 overexpression causes delayed entry of cell cultures into exponential growth, and a decrease in final cell density. Removal of the zinc finger domain of Cth1p by truncation or deletion completely reverses the overexpression slow growth phenotype
YGL178W	PUF5			Puf		1	0	D	cell wall organization and biogenesis*	mRNA binding	cytoplasm	Null mutant is viable, temperature sensitive
YDL207W	GLE1					1	1	E	poly(A)+ mRNA-nucleus export	molecular_function unknown	nuclear pore	inviable
YCL059C	KRR1	KH				1	1	R	rRNA processing*	molecular_function unknown	nucleolus
YPL212C	PUS1					1	0	M	tRNA modification	pseudouridylate synthase activity	nucleus	pus1 los1 double mutant exhibits loss of suppressor tRNA activity; pus1, los1 and nsp1 mutations cause synthetic lethality
YNL292W	PUS4					1	0	M	tRNA modification	pseudouridylate synthase activity	nucleus*	Null mutant is viable; mutant is available that is defective in exit from late anaphase/early telophase (Raymond, Wendy E.)
YGR280C	PXR1					0	1	R	35S primary transcript processing*	RNA binding	nucleolus	inviable
YGL246C	RAI1					1	0	Z	RNA catabolism*	enzyme regulator activity	nucleus	viable
YOR048C	RAT1					1	0	R	35S primary transcript processing*	5'-3' exoribonuclease activity	nucleus	Null mutant is inviable.
YDR195W	REF2					1	0	R	mRNA processing*	cleavage/polyadenylation specificity factor activity	nucleus*	mutants grow slowly
YOL066C	RIB2					1	0	Z	vitamin B2 biosynthesis	pseudouridylate synthase activity*	cytoplasm	inviable
YHL024W	RIM4		RRM			1	1	Z	meiosis*	RNA binding	cytoplasm	Null mutant is viable. Homozygous null diploid fails to sporulate, does not form meiosis I or II spindles, and exhibits reduced expression of early and middle sporulation-specific genes. Null mutant is suppressed by hyperactive Ime2p derivative, but not by overexpression IME1
YOR119C	RIO1					1	0	R	processing of 20S pre-rRNA*	protein kinase activity	cytoplasm	Null mutant is inviable. Cells deprived of Rio1p are enlarged; arrest either in G1 or in mitosis mainly with the DNA at the bud neck and short spindles.
YMR283C	RIT1					1	0	M	charged-tRNA modification	transferase activity, transferring pentosyl groups	cytoplasm	Abolishes requirement for elongator methionine tRNA
YLR009W	RLP24					1	0	R	ribosomal large subunit biogenesis	molecular_function unknown	nucleolus	inviable
YNL002C	RLP7					1	0	R	ribosomal large subunit biogenesis*	rRNA binding	nucleolus	Null mutant is inviable required for an early step in large ribosomal subunit biogenesis
YEL050C	RML2					1	0	T	protein biosynthesis*	structural constituent of ribosome	mitochondrial large ribosomal subunit	Null mutant is viable but is respiration-deficient and converts to rho- cytoplasmic petites
YML117W	NAB6					0	0		molecular_function unknown	RNA metabolic process	cytoplasm	Null mutant is viable
YMR061W	RNA14					1	0	P	mRNA polyadenylation*	cleavage/polyadenylation specificity factor activity	nucleus*	Null mutant is inviable
YGL044C	RNA15		RRM			1	0	P	mRNA polyadenylation*	cleavage/polyadenylation specificity factor activity	mRNA cleavage factor complex	Null mutant is inviable
YMR234W	RNH1					1	0	Z	cell wall organization and biogenesis*	ribonuclease H activity	cell	viable
YNL072W	RNH35					1	0	Z	DNA replication	ribonuclease H activity	nucleus	Null mutant is viable but shows 75% reduction of RNase H activity in cell extracts
YLL046C	RNP1		RRM			1	1	R	ribosome biogenesis and assembly	RNA binding	cytoplasm	Null mutant is viable
YMR239C	RNT1					1	0	R	35S primary transcript processing	ribonuclease III activity	nucleolus	slow growth
YPL123C	RNY1					1	0	Z	cellular morphogenesis	endoribonuclease activity	extracellular	viable
YGL171W	ROK1					1	0	R	35S primary transcript processing	ATPase activity*	nucleolus	Null mutant is inviable. Depletion of Rok1p inhibits pre-rRNA processing at sites A0, A1, and A2, thereby blocking 18S rRNA synthesis.
YPR010C	RPA135					1	0	Z	transcription from Pol I promoter	DNA-directed RNA polymerase activity	DNA-directed RNA polymerase I complex	suppression of rpb1, cold sensitive
YDR156W	RPA14					1	0	Z	transcription from Pol I promoter	DNA-directed RNA polymerase activity	DNA-directed RNA polymerase I complex	Null mutant is viable but is temperature sensitive
YOR340C	RPA43					1	0	Z	transcription from Pol I promoter	DNA-directed RNA polymerase activity	DNA-directed RNA polymerase I complex	Null mutant is inviable
YHR088W	RPF1					1	0	R	ribosomal large subunit assembly and maintenance*	rRNA primary transcript binding	nucleolus	inviable
YKR081C	RPF2					1	0	R	ribosomal large subunit assembly and maintenance*	rRNA binding*	nucleolus	inviable
YLR075W	RPL10					1	0	T	protein biosynthesis*	structural constituent of ribosome	cytosolic large ribosomal subunit (sensu Eukarya)	Null mutant is inviable; temperature-sensitive mutant, at restrictive temperature (on rich medium), arrests after 1-3 cell divisions as large budded cells with aberrent septum and cytoskeleton
YPR102C	RPL11A					1	0	T	protein biosynthesis*	structural constituent of ribosome	cytosolic large ribosomal subunit (sensu Eukarya)	no data
YGR085C	RPL11B					1	0	T	protein biosynthesis*	structural constituent of ribosome	cytosolic large ribosomal subunit (sensu Eukarya)	Null mutant is viable, rp111b rp111a mutants are inviable. rpl11 mutants are deficient in 60S ribosomal subunits relative to 40S subunits. 43S preinitiation complexes accumulate in half-mer polyribosomes in the absence of sufficient 60S subunits.
YEL054C	RPL12A					1	0	T	protein biosynthesis*	structural constituent of ribosome	cytosolic large ribosomal subunit (sensu Eukarya)	Null mutant is viable.
YDR418W	RPL12B					1	0	T	protein biosynthesis*	structural constituent of ribosome	cytosolic large ribosomal subunit (sensu Eukarya)	Null mutant is viable.
YDL082W	RPL13A					1	0	T	protein biosynthesis	structural constituent of ribosome	cytosolic large ribosomal subunit (sensu Eukarya)	Null mutant is viable.
YMR142C	RPL13B					1	0	T	protein biosynthesis	structural constituent of ribosome	cytosolic large ribosomal subunit (sensu Eukarya)	Exhibits growth defect on a fermentable carbon source.
YKL006W	RPL14A					1	1	T	protein biosynthesis	structural constituent of ribosome*	cytosolic large ribosomal subunit (sensu Eukarya)	Exhibits growth defect on a fermentable carbon source.
YHL001W	RPL14B					1	1	T	protein biosynthesis	structural constituent of ribosome*	cytosolic large ribosomal subunit (sensu Eukarya)	viable
YLR029C	RPL15A					0	1	T	protein biosynthesis	structural constituent of ribosome*	cytosolic large ribosomal subunit (sensu Eukarya)	inviable
YMR121C	RPL15B					0	1	T	protein biosynthesis	structural constituent of ribosome*	cytosolic large ribosomal subunit (sensu Eukarya)	Exhibits sensitivity at 15 generations when grown in 10 uM nystatin.
YIL133C	RPL16A					1	1	T	protein biosynthesis	structural constituent of ribosome*	cytosolic large ribosomal subunit (sensu Eukarya)	Exhibits growth defect on a fermentable carbon source.
YNL069C	RPL16B					1	1	T	protein biosynthesis	structural constituent of ribosome*	cytosolic large ribosomal subunit (sensu Eukarya)	Exhibits growth defect on a fermentable carbon source.
YKL180W	RPL17A					1	0	T	protein biosynthesis	structural constituent of ribosome	cytoplasm*	inviable
YJL177W	RPL17B					1	0	T	protein biosynthesis	structural constituent of ribosome	cytosolic large ribosomal subunit (sensu Eukarya)	Exhibits growth defect on a fermentable carbon source.
YOL120C	RPL18A					1	0	T	protein biosynthesis	structural constituent of ribosome	cytosolic large ribosomal subunit (sensu Eukarya)	inviable
YNL301C	RPL18B					1	0	T	protein biosynthesis	structural constituent of ribosome	cytosolic large ribosomal subunit (sensu Eukarya)	viable
YBR084C-A	RPL19A					1	0	T	protein biosynthesis	structural constituent of ribosome	cytosolic large ribosomal subunit (sensu Eukarya)	Null mutant is viable but grows slowly.
YBL027W	RPL19B					1	0	T	protein biosynthesis	structural constituent of ribosome	cytosolic large ribosomal subunit (sensu Eukarya)	Null mutant is viable but grows slowly.
YPL220W	RPL1A					1	0	T	protein biosynthesis	structural constituent of ribosome	cytosolic large ribosomal subunit (sensu Eukarya)	Null mutant is viable; shows double mutant lethality with rpl1b (ssm2b) null mutants
YGL135W	RPL1B					1	0	T	protein biosynthesis	structural constituent of ribosome	cytosolic large ribosomal subunit (sensu Eukarya)	Exhibits growth defect on a non-fermentable (respiratory) carbon source.
YMR242C	RPL20A					1	0	T	protein biosynthesis	structural constituent of ribosome	cytosolic large ribosomal subunit (sensu Eukarya)	Exhibits growth defect on a fermentable carbon source.
YOR312C	RPL20B					1	0	T	protein biosynthesis	structural constituent of ribosome	cytosolic large ribosomal subunit (sensu Eukarya)	Exhibits growth defect on a fermentable carbon source.
YBR191W	RPL21A					1	0	T	protein biosynthesis	structural constituent of ribosome	cytosolic large ribosomal subunit (sensu Eukarya)	Exhibits growth defect on a fermentable carbon source.
YPL079W	RPL21B					1	0	T	protein biosynthesis	structural constituent of ribosome	cytosolic large ribosomal subunit (sensu Eukarya)	viable
YLR061W	RPL22A					1	0	T	protein biosynthesis	structural constituent of ribosome	cytosolic large ribosomal subunit (sensu Eukarya)	Exhibits growth defect on a fermentable carbon source.	IDA
YFL034C-A	RPL22B					1	0	T	protein biosynthesis	structural constituent of ribosome	cytosolic large ribosomal subunit (sensu Eukarya)	viable	ISS
YBL087C	RPL23A					1	0	T	protein biosynthesis	structural constituent of ribosome	cytosolic large ribosomal subunit (sensu Eukarya)	Exhibits growth defect on a fermentable carbon source.
YER117W	RPL23B					1	0	T	protein biosynthesis	structural constituent of ribosome	cytosolic large ribosomal subunit (sensu Eukarya)	Exhibits growth defect on a fermentable carbon source.
YGL031C	RPL24A					1	1	T	protein biosynthesis	structural constituent of ribosome*	cytosolic large ribosomal subunit (sensu Eukarya)	Null mutant is viable.
YGR148C	RPL24B					1	1	T	protein biosynthesis	structural constituent of ribosome*	cytosolic large ribosomal subunit (sensu Eukarya)	Null mutant is viable.
YOL127W	RPL25					1	1	T	protein biosynthesis*	structural constituent of ribosome*	cytosolic large ribosomal subunit (sensu Eukarya)	inviable
YLR344W	RPL26A					1	1	T	protein biosynthesis	structural constituent of ribosome*	cytosolic large ribosomal subunit (sensu Eukarya)	viable	IDA
YGR034W	RPL26B					1	1	T	protein biosynthesis	structural constituent of ribosome*	cytosolic large ribosomal subunit (sensu Eukarya)	viable
YHR010W	RPL27A					1	0	T	protein biosynthesis	structural constituent of ribosome	cytosolic large ribosomal subunit (sensu Eukarya)	Exhibits growth defect on a fermentable carbon source.
YDR471W	RPL27B					1	0	T	protein biosynthesis	structural constituent of ribosome	cytosolic large ribosomal subunit (sensu Eukarya)	Exhibits growth defect on a fermentable carbon source.
YGL103W	RPL28					1	1	T	protein biosynthesis	structural constituent of ribosome*	nucleus*	Cycloheximide resistance
YFR032C-A	RPL29					1	0	T	protein biosynthesis	structural constituent of ribosome	cytoplasm*	viable
YFR031C-A	RPL2A					1	0	T	protein biosynthesis	structural constituent of ribosome	cytosolic large ribosomal subunit (sensu Eukarya)	viable
YIL018W	RPL2B					1	0	T	protein biosynthesis	structural constituent of ribosome	cytosolic large ribosomal subunit (sensu Eukarya)	viable
YOR063W	RPL3					1	0	T	protein biosynthesis*	structural constituent of ribosome	cytosolic large ribosomal subunit (sensu Eukarya)	Tricodermin resistance
YGL030W	RPL30					1	0	T	protein biosynthesis*	structural constituent of ribosome	cytoplasm*	Null mutant is inviable.
YDL075W	RPL31A					1	0	T	protein biosynthesis	structural constituent of ribosome	cytosolic large ribosomal subunit (sensu Eukarya)	viable
YLR406C	RPL31B					1	0	T	protein biosynthesis	structural constituent of ribosome	cytosolic large ribosomal subunit (sensu Eukarya)	viable
YBL092W	RPL32					1	0	T	protein biosynthesis	structural constituent of ribosome	cytosolic large ribosomal subunit (sensu Eukarya)	overexpression disrupts telomeric silencing
YPL143W	RPL33A					1	0	T	protein biosynthesis	structural constituent of ribosome	cytosolic large ribosomal subunit (sensu Eukarya)	Null mutant is viable, severely impaired in growth. rpl33a rpl33b double deletion mutants are inviable
YOR234C	RPL33B					1	0	T	protein biosynthesis	structural constituent of ribosome	cytosolic large ribosomal subunit (sensu Eukarya)	Null mutant is viable.
YER056C-A	RPL34A					1	0	T	protein biosynthesis	structural constituent of ribosome	cytosolic large ribosomal subunit (sensu Eukarya)	Exhibits growth defect on a fermentable carbon source.
YIL052C	RPL34B					1	0	T	protein biosynthesis	structural constituent of ribosome	cytosolic large ribosomal subunit (sensu Eukarya)	Exhibits sensitivity at 5 generations when grown in synthetic complete - lys medium.
YDL191W	RPL35A					1	0	T	protein biosynthesis	structural constituent of ribosome	cytosolic large ribosomal subunit (sensu Eukarya)	Null mutant is viable.
YDL136W	RPL35B					1	0	T	protein biosynthesis	structural constituent of ribosome	cytosolic large ribosomal subunit (sensu Eukarya)	Exhibits growth defect on a fermentable carbon source.
YMR194W	RPL36A					1	1	T	protein biosynthesis	structural constituent of ribosome*	cytosolic large ribosomal subunit (sensu Eukarya)	Exhibits growth defect on a fermentable carbon source.
YPL249C-A	RPL36B					1	1	T	protein biosynthesis	structural constituent of ribosome*	cytosolic large ribosomal subunit (sensu Eukarya)	unknown
YLR185W	RPL37A					1	0	T	protein biosynthesis	structural constituent of ribosome	cytosolic large ribosomal subunit (sensu Eukarya)	Exhibits growth defect on a fermentable carbon source.
YDR500C	RPL37B					1	0	T	protein biosynthesis	structural constituent of ribosome	cytosolic large ribosomal subunit (sensu Eukarya)	Exhibits growth defect on a fermentable carbon source.
YLR325C	RPL38					1	0	T	protein biosynthesis	structural constituent of ribosome	cytosolic large ribosomal subunit (sensu Eukarya)	viable
YJL189W	RPL39					1	0	T	protein biosynthesis	structural constituent of ribosome	cytosolic large ribosomal subunit (sensu Eukarya)	Null mutant is viable, cold-sensitive in some genetic backgrounds, exhibits reduced levels of 60S subunits; rpl39 mutations suppress mutations in poly-A binding protein (PAB1)
YIL148W	RPL40A					1	0	T	protein biosynthesis*	structural constituent of ribosome*	cytosolic large ribosomal subunit (sensu Eukarya)	Null mutant is viable
YKR094C	RPL40B					1	0	T	protein biosynthesis*	structural constituent of ribosome*	cytosolic large ribosomal subunit (sensu Eukarya)	Null mutant is viable
YDL184C	RPL41A					1	0	T	protein biosynthesis	structural constituent of ribosome	cytosolic large ribosomal subunit (sensu Eukarya)	viable
YDL133C-A	RPL41B					1	0	T	protein biosynthesis	structural constituent of ribosome	cytosolic large ribosomal subunit (sensu Eukarya)	viable
YNL162W	RPL42A					1	0	T	protein biosynthesis	structural constituent of ribosome	cytosolic large ribosomal subunit (sensu Eukarya)	inviable
YHR141C	RPL42B					1	0	T	protein biosynthesis	structural constituent of ribosome	cytosolic large ribosomal subunit (sensu Eukarya)	Deficient in maintenance of killer. The mak18-1 mutant allele is deficient in 60S ribosomal subunits.
YPR043W	RPL43A					1	0	T	protein biosynthesis	structural constituent of ribosome	cytosolic large ribosomal subunit (sensu Eukarya)	Exhibits growth defect on a fermentable carbon source.
YJR094W-A	RPL43B					1	0	T	protein biosynthesis	structural constituent of ribosome	cytosolic large ribosomal subunit (sensu Eukarya)	viable
YBR031W	RPL4A					1	0	T	protein biosynthesis	structural constituent of ribosome	cytosolic large ribosomal subunit (sensu Eukarya)	viable
YDR012W	RPL4B					1	0	T	protein biosynthesis	structural constituent of ribosome	cytoplasm*	viable
YPL131W	RPL5					1	1	T	protein biosynthesis*	structural constituent of ribosome*	cytosolic large ribosomal subunit (sensu Eukarya)	Null mutant is inviable.
YML073C	RPL6A					1	1	T	protein biosynthesis*	structural constituent of ribosome*	cytosolic large ribosomal subunit (sensu Eukarya)	viable
YLR448W	RPL6B					1	1	T	protein biosynthesis*	structural constituent of ribosome*	cytosolic large ribosomal subunit (sensu Eukarya)	Null mutant is viable, grows slower than wild-type. rpl6a rpl6b double mutants are inviable; rpl6 mutants are deficient in 60S ribosomal subunits relative to 40S subunits; 43S preinitiation complexes accumulate in half-mer polyribosomes in the absence of sufficient 60S subunits.
YGL076C	RPL7A					1	0	T	protein biosynthesis	structural constituent of ribosome	cytosolic large ribosomal subunit (sensu Eukarya)	Null mutant is viable; grows more slowly than wild-type
YPL198W	RPL7B					1	0	T	protein biosynthesis	structural constituent of ribosome	cytosolic large ribosomal subunit (sensu Eukarya)	Null mutant is viable; disruption of both RPL7A and RPL7B is lethal
YHL033C	RPL8A					1	0	T	protein biosynthesis	structural constituent of ribosome	cytosolic large ribosomal subunit (sensu Eukarya)	Null mutant is viable, rpl4A rpl4B double mutant is inviable; deficient in maintenance of killer
YLL045C	RPL8B					1	0	T	protein biosynthesis	structural constituent of ribosome	cytosolic large ribosomal subunit (sensu Eukarya)	Null mutant is viable. rpl8a rpl8b mutants are inviable. The rpl8b allele, krb1, can suppress some mak mutations and represents a chromosomal rearrangement involving chromosome XII
YGL147C	RPL9A					1	0	T	protein biosynthesis	structural constituent of ribosome	cytosolic large ribosomal subunit (sensu Eukarya)	Exhibits growth defect on a fermentable carbon source.
YNL067W	RPL9B					1	0	T	protein biosynthesis	structural constituent of ribosome	cytosolic large ribosomal subunit (sensu Eukarya)	viable
YML091C	RPM2					1	0	T	protein biosynthesis*	ribonuclease P activity	mitochondrion	Null mutant is viable, respiratory deficient, accumulate mitochondrial tRNA precursors with 5' extensions, arrest after 25 generations on fermentable media. Spontaneous mutations that suppress arrest occur at approx 9E-6. Resultant mutants do not grow on nonfermentable carbon sources.
YLR340W	RPP0					1	0	T	protein biosynthesis*	structural constituent of ribosome	cytosolic large ribosomal subunit (sensu Eukarya)	Null mutant is inviable
YHR062C	RPP1					1	0	R	rRNA processing*	ribonuclease P activity*	ribonuclease MRP complex*	Null mutant is inviable
YDL081C	RPP1A					1	0	T	protein biosynthesis*	structural constituent of ribosome	cytosolic large ribosomal subunit (sensu Eukarya)	Exhibits growth defect on a fermentable carbon source.
YDL130W	RPP1B					1	0	T	protein biosynthesis*	structural constituent of ribosome	cytosolic large ribosomal subunit (sensu Eukarya)	Null mutant is viable
YOL039W	RPP2A					1	0	T	protein biosynthesis*	structural constituent of ribosome	cytosolic large ribosomal subunit (sensu Eukarya)	Null mutant is viable
YDR382W	RPP2B					1	0	T	protein biosynthesis*	structural constituent of ribosome	cytosolic large ribosomal subunit (sensu Eukarya)	Null mutant is viable. Overexpression affects cell growth by interfering with the joining of the 60S subunit to the initiation complex generating the accumulation of polysome half-mers.
YGR214W	RPS0A					1	0	T	protein biosynthesis*	structural constituent of ribosome	cytosolic small ribosomal subunit (sensu Eukarya)	Null mutant is viable; yst1 (rps0a) yst2 (rps0b) double deletion mutant is inviable; yst1 (rps0a) mutants are defective for filamentous growth
YLR048W	RPS0B					1	0	T	protein biosynthesis*	structural constituent of ribosome	cytosolic small ribosomal subunit (sensu Eukarya)	Null mutant is viable with significant reduction in growth rate and change in distribution and make up of ribosomes; yst1 (rps0a) yst2 (rps0b) double mutant is inviable
YOR293W	RPS10A					1	0	T	protein biosynthesis	structural constituent of ribosome	cytosolic small ribosomal subunit (sensu Eukarya)	Exhibits growth defect on a fermentable carbon source.
YMR230W	RPS10B					1	0	T	protein biosynthesis	structural constituent of ribosome	cytosolic small ribosomal subunit (sensu Eukarya)	Exhibits growth defect on a fermentable carbon source.
YDR025W	RPS11A					1	0	T	protein biosynthesis*	structural constituent of ribosome	cytosolic small ribosomal subunit (sensu Eukarya)	Null mutant is viable
YBR048W	RPS11B					1	0	T	protein biosynthesis*	structural constituent of ribosome	cytosolic small ribosomal subunit (sensu Eukarya)	Null mutant is viable
YOR369C	RPS12					1	0	T	protein biosynthesis	structural constituent of ribosome	cytosolic small ribosomal subunit (sensu Eukarya)	viable
YDR064W	RPS13					1	0	T	protein biosynthesis	structural constituent of ribosome	cytosolic small ribosomal subunit (sensu Eukarya)	inviable
YCR031C	RPS14A					1	1	T	protein biosynthesis*	structural constituent of ribosome*	cytosolic small ribosomal subunit (sensu Eukarya)	Cryptopleurine resistance
YJL191W	RPS14B					1	1	T	protein biosynthesis*	structural constituent of ribosome*	cytosolic small ribosomal subunit (sensu Eukarya)	Null mutant is viable
YOL040C	RPS15					1	0	T	protein biosynthesis	structural constituent of ribosome	cytosolic small ribosomal subunit (sensu Eukarya)	inviable
YMR143W	RPS16A					1	0	T	protein biosynthesis	structural constituent of ribosome	cytosolic small ribosomal subunit (sensu Eukarya)	Exhibits growth defect on a fermentable carbon source.
YDL083C	RPS16B					1	0	T	protein biosynthesis	structural constituent of ribosome	cytosolic small ribosomal subunit (sensu Eukarya)	Exhibits growth defect on a fermentable carbon source.
YML024W	RPS17A					1	0	T	protein biosynthesis*	structural constituent of ribosome	cytosolic small ribosomal subunit (sensu Eukarya)	Null mutant is viable and grows slowly; rps17A rps17B double null mutant is inviable
YDR447C	RPS17B					1	0	T	protein biosynthesis*	structural constituent of ribosome	cytosolic small ribosomal subunit (sensu Eukarya)	Null mutant is viable, rp51a (rps17a) rp51b (rps17b) deletion mutants are inviable
YDR450W	RPS18A					1	0	T	protein biosynthesis	structural constituent of ribosome	cytosolic small ribosomal subunit (sensu Eukarya)	Exhibits growth defect on a fermentable carbon source.
YML026C	RPS18B					1	0	T	protein biosynthesis	structural constituent of ribosome	cytosolic small ribosomal subunit (sensu Eukarya)	Exhibits growth defect on a fermentable carbon source.
YOL121C	RPS19A					1	0	T	protein biosynthesis	structural constituent of ribosome	cytosolic small ribosomal subunit (sensu Eukarya)	Exhibits growth defect on a fermentable carbon source.
YNL302C	RPS19B					1	0	T	protein biosynthesis	structural constituent of ribosome	cytosolic small ribosomal subunit (sensu Eukarya)	viable
YLR441C	RPS1A					1	0	T	protein biosynthesis	structural constituent of ribosome	cytosolic small ribosomal subunit (sensu Eukarya)	viable
YML063W	RPS1B					1	0	T	protein biosynthesis	structural constituent of ribosome	cytosolic small ribosomal subunit (sensu Eukarya)	Exhibits growth defect on a fermentable carbon source.
YGL123W	RPS2					1	0	T	protein biosynthesis*	structural constituent of ribosome	cytosolic small ribosomal subunit (sensu Eukarya)	Omnipotent suppressor of nonsense mutations
YHL015W	RPS20					1	0	T	protein biosynthesis	structural constituent of ribosome	cytosolic small ribosomal subunit (sensu Eukarya)	Null mutant is inviable
YKR057W	RPS21A					1	0	T	protein biosynthesis	structural constituent of ribosome	cytosolic small ribosomal subunit (sensu Eukarya)	Exhibits growth defect on a fermentable carbon source.
YJL136C	RPS21B					1	0	T	protein biosynthesis	structural constituent of ribosome	cytosolic small ribosomal subunit (sensu Eukarya)	Exhibits growth defect on a fermentable carbon source.
YJL190C	RPS22A					1	0	T	protein biosynthesis	structural constituent of ribosome	cytosolic small ribosomal subunit (sensu Eukarya)	viable
YLR367W	RPS22B					1	0	T	protein biosynthesis	structural constituent of ribosome	cytosolic small ribosomal subunit (sensu Eukarya)	viable
YGR118W	RPS23A					1	0	T	protein biosynthesis*	structural constituent of ribosome	cytosolic small ribosomal subunit (sensu Eukarya)	Null mutant is viable; rps23a rps23b double deletion mutants are inviable. Mutations in different parts of RPS23 have opposite affects on translational accuracy or antibiotic sensitivity.
YPR132W	RPS23B					1	0	T	protein biosynthesis*	structural constituent of ribosome	cytosolic small ribosomal subunit (sensu Eukarya)	Null mutant is viable, rps23a rps23b double deletion mutants are inviable. Mutations in different parts of RPS23 have opposite affects on translational accuracy or antibiotic sensitivity.
YER074W	RPS24A					1	0	T	protein biosynthesis	structural constituent of ribosome	cytosolic small ribosomal subunit (sensu Eukarya)	Exhibits growth defect on a fermentable carbon source.
YIL069C	RPS24B					1	0	T	protein biosynthesis	structural constituent of ribosome	cytosolic small ribosomal subunit (sensu Eukarya)	viable
YLR333C	RPS25B					1	0	T	protein biosynthesis	structural constituent of ribosome	cytosolic small ribosomal subunit (sensu Eukarya)	viable
YGL189C	RPS26A					1	0	T	protein biosynthesis	structural constituent of ribosome	cytosolic small ribosomal subunit (sensu Eukarya)	Null mutant is viable and grows slowly
YER131W	RPS26B					1	0	T	protein biosynthesis	structural constituent of ribosome	cytosolic small ribosomal subunit (sensu Eukarya)	Null mutant is viable
YKL156W	RPS27A					1	0	T	protein biosynthesis	structural constituent of ribosome	cytoplasm*	viable
YHR021C	RPS27B					1	0	T	protein biosynthesis	structural constituent of ribosome	cytosolic small ribosomal subunit (sensu Eukarya)	Exhibits growth defect on a fermentable carbon source.
YOR167C	RPS28A					1	0	T	protein biosynthesis	structural constituent of ribosome	cytosolic small ribosomal subunit (sensu Eukarya)	viable
YLR264W	RPS28B					1	0	T	protein biosynthesis	structural constituent of ribosome	cytosolic small ribosomal subunit (sensu Eukarya)	Exhibits growth defect on a fermentable carbon source.
YLR388W	RPS29A					1	0	T	protein biosynthesis	structural constituent of ribosome	cytosolic small ribosomal subunit (sensu Eukarya)	Exhibits growth defect on a fermentable carbon source.
YDL061C	RPS29B					1	0	T	protein biosynthesis	structural constituent of ribosome	cytosolic small ribosomal subunit (sensu Eukarya)	Exhibits growth defect on a fermentable carbon source.
YNL178W	RPS3	KH				1	0	T	protein biosynthesis*	structural constituent of ribosome	cytosolic small ribosomal subunit (sensu Eukarya)	Null mutant is inviable
YLR287C-A	RPS30A					1	0	T	protein biosynthesis	structural constituent of ribosome	cytosolic small ribosomal subunit (sensu Eukarya)	Null mutant is viable, exhibits a slow growth phenotype; ribosomes are normal
YOR182C	RPS30B					1	0	T	protein biosynthesis	structural constituent of ribosome	cytosolic small ribosomal subunit (sensu Eukarya)	Null mutant is viable, but it shows slow growth; Deletion of both RPS30A and RPS30B genes is lethal
YLR167W	RPS31					1	0	T	protein biosynthesis*	structural constituent of ribosome*	cytoplasm*	Null mutant is viable
YJR145C	RPS4A					1	0	T	protein biosynthesis*	structural constituent of ribosome	cytoplasm*	Null mutant is viable; rps4a rps4b double deletion is inviable
YHR203C	RPS4B					1	0	T	protein biosynthesis	structural constituent of ribosome	cytosolic small ribosomal subunit (sensu Eukarya)	Exhibits growth defect on a fermentable carbon source.
YJR123W	RPS5					1	0	T	protein biosynthesis	structural constituent of ribosome	cytosolic small ribosomal subunit (sensu Eukarya)	null is inviable; transcription of RPS5 is sensitive to heat-shock and carbon source shift.
YPL090C	RPS6A					1	0	T	protein biosynthesis	structural constituent of ribosome	cytosolic small ribosomal subunit (sensu Eukarya)	Exhibits growth defect on a fermentable carbon source.
YBR181C	RPS6B					1	0	T	protein biosynthesis	structural constituent of ribosome	cytoplasm*	Exhibits growth defect on a fermentable carbon source.
YOR096W	RPS7A					1	0	T	protein biosynthesis	structural constituent of ribosome	cytosolic small ribosomal subunit (sensu Eukarya)	Null mutant is viable
YNL096C	RPS7B					1	0	T	protein biosynthesis	structural constituent of ribosome	cytosolic small ribosomal subunit (sensu Eukarya)	Exhibits growth defect on a fermentable carbon source.
YBL072C	RPS8A					1	0	T	protein biosynthesis	structural constituent of ribosome	cytosolic small ribosomal subunit (sensu Eukarya)	Exhibits growth defect on a fermentable carbon source.
YER102W	RPS8B					1	0	T	protein biosynthesis	structural constituent of ribosome	cytosolic small ribosomal subunit (sensu Eukarya)	viable
YPL081W	RPS9A					1	0	T	protein biosynthesis*	structural constituent of ribosome	cytoplasm*	viable
YBR189W	RPS9B					1	0	T	protein biosynthesis*	structural constituent of ribosome	cytosolic small ribosomal subunit (sensu Eukarya)	Suppression of nonsense mutations
YMR131C	RRB1					1	0	R	ribosome biogenesis	molecular_function unknown	nucleolus	inviable
YDR087C	RRP1					1	0	R	rRNA processing	molecular_function unknown	nucleus*	Null mutant is inviable, cannot be suppressed by srd1 mutations. rrp1-1 mutations are associated with temperature-sensitive growth, a conditional defect in processing of 27S pre-rRNA to mature 25S rRNA, and a nonconditional increase in sensitivity to several aminoglycoside antibiotics. srd1 is an allele-specific suppressor of rrp1-1.
YOL142W	RRP40					1	0	R	35S primary transcript processing*	3'-5' exoribonuclease activity	nuclear exosome (RNase complex)*	The null mutant is inviable and defective in 3' processing of 5.8S rRNA
YDL111C	RRP42					1	0	R	35S primary transcript processing*	3'-5' exoribonuclease activity	nuclear exosome (RNase complex)*	Null mutant is inviable, rrp42 mutants are defective in 3' processing of 5.8S RNA
YCR035C	RRP43					1	0	R	35S primary transcript processing*	3'-5' exoribonuclease activity	nuclear exosome (RNase complex)*	Null mutant is inviable in some strain backgrounds; rrp43 mutants are defective in 3' processing of 5.8S RNA
YDR280W	RRP45					1	0	R	35S primary transcript processing*	3'-5' exoribonuclease activity	nuclear exosome (RNase complex)*	Null mutant is inviable; mutant is defective in 3' processing of 5.8S rRNA
YGR095C	RRP46					1	0	R	35S primary transcript processing*	3'-5' exoribonuclease activity	nuclear exosome (RNase complex)*	Null mutant is inviable; mutant is defective in 3' processing of 5.8S rRNA
YMR229C	RRP5					1	1	R	processing of 20S pre-rRNA*	RNA binding*	nucleolus*	Overexpression of RRP5 facilitates mitochondrial import of hydrophobic proteins; overexpression of an RRP5 mutant complements the rRNA processing defect of the null alllele, but does not facilitate mitochondrial import; required for processing of pre-rRNA
YOR001W	RRP6					1	0	R	35S primary transcript processing	3'-5' exoribonuclease activity	nuclear exosome (RNase complex)	Null mutant is viable, heat sensitive; other mutants show a 5.8S rRNA 3' end formation defect
YDR083W	RRP8					1	0	R	rRNA processing	methyltransferase activity	nucleolus	impaired growth at lower temperatures (19 to 130C) , defect in pre-rRNA processing at site A2, synthetically lethal with mutants alleles of GAR1
YPR137W	RRP9					1	0	M	rRNA modification*	snoRNA binding	small nucleolar ribonucleoprotein complex*	null mutant is inviable; genetic depletion inhibits pre-rRNA processing at sites A0, A1 and A2, and thereby inhibits synthesis of 18S rRNA
YDR341C	RRS1					1	0	T	protein biosynthesis	arginine-tRNA ligase activity	cytoplasm	inviable
YML049C	RSE1					1	0	S	nuclear mRNA splicing, via spliceosome*	U2 snRNA binding	snRNP U2	An uncharacterized mutant allele grows slowly and exhibits defects in ER-to-Golgi transport and mRNA splicing.
YDR041W	RSM10					1	0	T	protein biosynthesis	structural constituent of ribosome	mitochondrial small ribosomal subunit	inviable
YER050C	RSM18					1	0	T	protein biosynthesis	structural constituent of ribosome	mitochondrial small ribosomal subunit	null is unable to grow on glycerol
YGL129C	RSM23					1	0	T	protein biosynthesis	structural constituent of ribosome	mitochondrial small ribosomal subunit	Exhibits growth defect on a non-fermentable (respiratory) carbon source.
YDR175C	RSM24					1	0	T	protein biosynthesis*	structural constituent of ribosome	mitochondrial small ribosomal subunit	Exhibits growth defect on a non-fermentable (respiratory) carbon source.
YJR113C	RSM7					1	0	T	protein biosynthesis	structural constituent of ribosome	mitochondrial small ribosomal subunit	Exhibits growth defect on a non-fermentable (respiratory) carbon source.
YFR005C	SAD1					1	0	S	nuclear mRNA splicing, via spliceosome	pre-mRNA splicing factor activity	nucleus	SnRNP assembly defective
YHL034C	SBP1		RRM			1	1	R	RNA metabolism	RNA binding	nucleolus	Exhibits sensitivity at 15 generations when grown in medium of pH 8.
YJL080C	SCP160	KH				1	1	Z	chromosome segregation*	RNA binding	endoplasmic reticulum membrane*	Null mutant is viable, but exhibits decreased viability, abnormal morphology, and increased DNA content.
YML105C	SEC65					1	0	Z	protein-ER targeting*	molecular_function unknown	signal recognition particle	Null is viable
YLR430W	SEN1					1	0	R	35S primary transcript processing	ATP dependent RNA helicase activity	nucleolus	Null mutant is inviable
YMR059W	SEN15					1	0	S	tRNA splicing	tRNA-intron endonuclease activity	nuclear inner membrane*	Null mutant is inviable
YLR105C	SEN2					1	0	S	tRNA splicing	tRNA-intron endonuclease activity	nuclear inner membrane*	Null mutant is inviable.
YAR008W	SEN34					1	0	S	tRNA splicing	tRNA-intron endonuclease activity	nuclear inner membrane*	Null mutant is inviable and shows H242A impaired 3'splice site cleavage
YPL083C	SEN54					1	0	S	tRNA splicing	tRNA-intron endonuclease activity	nuclear inner membrane*	Null mutant is inviable
YDR023W	SES1					1	0	T	amino acid activation	serine-tRNA ligase activity	cytoplasm	Null mutant is inviable.
YIR001C	SGN1		RRM			1	0	R	mRNA metabolism	poly(A) binding	cytoplasm	viable
YKL130C	SHE2					1	0	L	mRNA localization, intracellular	mRNA binding	cytoplasm	Null mutant is viable
YBR130C	SHE3					1	0	L	mRNA localization, intracellular	mRNA binding	cytoplasm*	Null mutant is viable.
YGL014W	PUF4			Puf		1	1	D	mRNA catabolism, deadenylation-dependent*	mRNA binding	cytoplasm	viable
YLR197W	SIK1					1	0	M	rRNA modification*	molecular_function unknown	nucleus*	wild-type gene suppresses toxicity of GAL4-I-Kappa-B alpha in yeast
YLR398C	SKI2					1	0	D	mRNA catabolism*	RNA helicase activity*	cytoplasm	Null mutant is viable; SKI2 is essential in cells carrying M dsRNA
YGR195W	SKI6					1	0	R	35S primary transcript processing*	3'-5' exoribonuclease activity	nuclear exosome (RNase complex)*	Null mutant is inviable; mutants show superkiller phenotype, improved translation of non-poly(A) mRNA, abnormal 60S ribosomal subunits and defective 3' processing of 5.8S rRNA; a Tn3 insertion into this gene causes hypersensitivity to the cell surface polymer perturbing agent calcofluor white
YDR515W	SLF1					0	1	T	regulation of translation*	RNA binding	cytoplasm*	Null mutant is viable, copper sensitive, has lost ability to deplete Cu, but not Cd ions from surrounding medium; SLF1 overexpression confers copper superresistance and enhances Ca depletion ability
YDR088C	SLU7				Zn	1	0	S	nuclear mRNA splicing, via spliceosome	protein binding*	spliceosome complex	Null mutant is inviable; synthetically lethal with prp16, prp18 and U2 snRNA (LSR1); blocks pre-mRNA splicing in vivo and in vitro
YER029C	SMB1					1	0	S	nuclear mRNA splicing, via spliceosome	pre-mRNA splicing factor activity	small nuclear ribonucleoprotein complex	Null mutant is inviable.
YGR074W	SMD1					1	0	S	nuclear mRNA splicing, via spliceosome	pre-mRNA splicing factor activity*	small nuclear ribonucleoprotein complex*	Null mutant is inviable
YLR275W	SMD2					1	0	S	nuclear mRNA splicing, via spliceosome	pre-mRNA splicing factor activity	small nuclear ribonucleoprotein complex	Null mutant is inviable.
YLR147C	SMD3					1	0	S	nuclear mRNA splicing, via spliceosome	pre-mRNA splicing factor activity*	small nuclear ribonucleoprotein complex*	Null mutant is inviable; depletion of Smd3p affects levels of U snRNAs and their cap modification; synthetic lethal with U2 snRNA (LSR1); blocks pre-mRNA splicing in vivo and in vitro
YOR159C	SME1					1	0	S	nuclear mRNA splicing, via spliceosome	pre-mRNA splicing factor activity	small nuclear ribonucleoprotein complex	Null mutant is inviable
YFL017W-A	SMX2					1	0	S	nuclear mRNA splicing, via spliceosome	pre-mRNA splicing factor activity	small nuclear ribonucleoprotein complex	Null mutant is inviable
YPR182W	SMX3					1	0	S	nuclear mRNA splicing, via spliceosome	pre-mRNA splicing factor activity	small nuclear ribonucleoprotein complex	Null mutant is inviable.
YDR478W	SNM1					1	0	R	rRNA processing	ribonuclease MRP activity	ribonuclease MRP complex	Null mutant is inviable
YIL061C	SNP1		RRM			1	0	S	nuclear mRNA splicing, via spliceosome	mRNA binding	snRNP U1*	Null mutant is inviable in some strain backgrounds and in other strain backgrounds, null mutant is viable, exhibits greatly increased doubling rates, severe temperature sensitivities, and defects in nuclear pre-mRNA splicing
YPR101W	SNT309					1	0	S	nuclear mRNA splicing, via spliceosome	molecular_function unknown	spliceosome complex	Null mutant is viable, temperature sensitive, exhibits defects in splicing at elevated temperature; snt309 prp19 mutants are synthetically lethal
YKL173W	SNU114					1	0	S	nuclear mRNA splicing, via spliceosome	pre-mRNA splicing factor activity*	snRNP U5*	Null mutant is inviable; growth inhibitory when over-expressed; required for pre-mRNA splicing in vivo
YEL026W	SNU13					1	0	S	nuclear mRNA splicing, via spliceosome*	pre-mRNA splicing factor activity	nucleolus*	the null mutant is inviable
YDL098C	SNU23					1	0	S	nuclear mRNA splicing, via spliceosome	pre-mRNA splicing factor activity	small nuclear ribonucleoprotein complex	the null mutant is inviable
YDR240C	SNU56					1	0	S	nuclear mRNA splicing, via spliceosome	mRNA binding	snRNP U1*	Null mutant is inviable; mutation affects the in vitro formation of commitment complexes and spliceosomes and the in vivo splicing efficiency of certain introns.
YOR308C	SNU66					1	0	S	nuclear mRNA splicing, via spliceosome	pre-mRNA splicing factor activity	small nuclear ribonucleoprotein complex	Null mutant is viable but cold sensitive.
YGR013W	SNU71					1	1	S	nuclear mRNA splicing, via spliceosome	RNA binding	snRNP U1*	Null mutant is inviable
YLL011W	SOF1					1	0	M	rRNA modification*	snoRNA binding	small nucleolar ribonucleoprotein complex*	Null mutant is inviable. sof1-56, a dominant suppressor of nop1 mutants can restore growth and pre-RNA processing at 35 degrees C. In vivo depletion of SOF1 leads to impaired pre-rRNA processing and inhibition of 18S rRNA production.
YFL002C	SPB4					1	0	R	35S primary transcript processing*	ATP dependent RNA helicase activity	nucleolus	suppression of pab1 null mutant
YOR148C	SPP2					1	0	S	nuclear mRNA splicing, via spliceosome	molecular_function unknown	spliceosome complex	Null mutant is inviable. Depletion of Spp2p from yeast cells results in accumulation of unspliced pre-mRNAs. A temperature-sensitive spp2-1 mutant accumulates pre-mRNAs in vivo and is unable to undergo the first splicing reaction in vitro.
YBR152W	SPP381					1	0	S	nuclear mRNA splicing, via spliceosome	molecular_function unknown	spliceosome complex	Null mutant is viable, shows severe growth defect and inhibited cellular pre-mRNA splicing
YML010W	SPT5					1	0	Z	regulation of transcription, DNA-dependent*	Pol II transcription elongation factor activity	nucleus*	Null mutant is inviable
YCL037C	SRO9					0	1	T	protein biosynthesis	RNA binding	polysome	Null mutant is viable; multicopy SRO9 suppresses disappearance of cables of actin filaments in both rho3 and tpm1 mutants, growth defect in tpm1 tpm2 double mutant, and temperature sensitivity of act1-1 mutant; sro9 is synthetically lethal with tpm1 (but multicopy TPM2 suppresses that synthetic lethality
YDL092W	SRP14					1	0	Z	protein-ER targeting	signal sequence binding	signal recognition particle	Null mutant is viable
YKL122C	SRP21					1	0	Z	protein-ER targeting	signal sequence binding	nucleus*	Null mutant is viable, associated with slow cell growth and inefficient protein translocation across the ER membrane
YPL243W	SRP68					1	0	Z	protein-ER targeting	signal sequence binding	signal recognition particle	Null mutant is viable, associated with slow cell growth and inefficient protein translocation across the ER membrane
YPL210C	SRP72					1	0	Z	protein-ER targeting	signal sequence binding	signal recognition particle	Null mutant is viable, associated with slow cell growth and inefficient protein translocation across the ER membrane
YDR293C	SSD1					1	1	Z	cell wall organization and biogenesis	RNA binding	cytoplasm	Suppressor of regulatory subunit of protein kinase
YHR066W	SSF1					1	0	R	ribosomal large subunit assembly and maintenance*	rRNA binding	nucleolus	Null mutant is viable, ssf1 ssf2 double deletion mutants are inviable. SSF1 is a high copy suppressor of the mating defect caused by a temperature sensitive G beta subunit mutation. Depletion of SSF gene products from growing cultures caused both an arrest of cell division and a significant decrease in the ability of cells to mate. Mating efficiency was increased by extra copies of the SSF genes …
YDR312W	SSF2					1	0	R	ribosomal large subunit assembly and maintenance*	rRNA binding	nucleolus	Null mutant is viable; displays double mutant lethality with ssf1 null mutations. Ssfp depletion is associated with arrest of cell division and decreased mating
YLR150W	STM1					1	0	Z	telomere maintenance*	telomeric DNA binding	cytoplasm*	Null mutant is viable; overexpression of STM1 suppresses some phenotypes of pop2 null mutations and the temperature sensitivity of tom1 and htr1 mutants. Cells lacking Stm1 display deficiency in the apoptosis-like cell death process induced by treatment with low concentrations of H2O2. Survival is increased when Stm1 is completely missing from the cells or when inhibition of Stm1 synthesis permit…
YMR125W	STO1					1	0	S	nuclear mRNA splicing, via spliceosome	mRNA binding	commitment complex*	defective growth on fermentable carbon sources and supression of top1-hpr1
YDR463W	STP1				Zn	1	0	Z	positive regulation of transcription from Pol II promoter*	specific RNA polymerase II transcription factor activity	nucleus	null is viable, but causes reduced efficiency of SUP4-mediated suppression, and is also sensitive to sulfonylurea herbicides on complex media (YPD); multiple copies enhance the suppression of SUP4(G37)
YDL084W	SUB2					1	0	E	mRNA-nucleus export*	protein binding*	nucleus*	Null mutant is inviable; sub2 allele suppresses cold-sensitive snRNP phenotype of brr1-1
YNL244C	SUI1					1	0	T	translational initiation	translation initiation factor activity	ribosome	Null mutant is inviable
YBR143C	SUP45					1	0	T	translational termination	translation release factor activity, codon specific	cytosol	The null mutant is inviable. Other mutant alleles produce a variety of phenotypes which can include: omnipotent nonsense suppression, osmotic sensitivity, benomyl sensitivity, paromomycin sensitivity, and novobiocin resistance.
YNL081C	SWS2					1	0	U	biological_process unknown	molecular_function unknown	cytoplasm*	Null mutant is viable but causes slight growth defect, sporulation defect; similar to S. pombe 40S mitochondrial ribosomal protein; expression of GFP fusion increases on YPGE.
YDR416W	SYF1					1	0	S	nuclear mRNA splicing, via spliceosome*	molecular_function unknown	spliceosome complex	Null mutant is inviable.
YGR129W	SYF2					1	0	S	nuclear mRNA splicing, via spliceosome*	pre-mRNA splicing factor activity	spliceosome complex	Null is viable
YDR496C	PUF6			puf		1	1	U	biological_process unknown	molecular_function unknown	nucleus*	viable
YBR118W	TEF2					1	0	T	translational elongation	translation elongation factor activity	ribosome	Null mutant is viable, tef1 tef2 double deletion mutants are inviable
YIL078W	THS1					1	0	T	protein biosynthesis	threonine-tRNA ligase activity	cytoplasm	inviable
YPR163C	TIF3		RRM			1	0	T	translational initiation	translation initiation factor activity	ribosome	viable
YJL010C	PUF7			puf		0	0	U	biological_process unknown	molecular_function unknown	nucleus*	inviable
YGR162W	TIF4631					1	0	T	translational initiation	translation initiation factor activity	ribosome	Null mutant is viable, grows slowly and is cold-sensitive. tif4631 tif4632 double deletion mutants are inviable
YGL049C	TIF4632					1	0	T	translational initiation	translation initiation factor activity	ribosome	Null mutant is viable; tif4631 tif4632 double disruption mutants are inviable
YLR136C	TIS11				Zn	1	0	U	biological_process unknown	molecular_function unknown	cytoplasm*	Null mutant is viable but alters metabolism that is reflected by a pH change on YPD plates.
YJL087C	TRL1					1	0	S	tRNA splicing*	RNA ligase (ATP) activity	nucleoplasm*	Null mutant is inviable
YDR120C	TRM1					1	0	M	tRNA methylation	tRNA (guanine-N2-)-methyltransferase activity	mitochondrion*	An uncharacterized allele affects a specific base modification of both cytoplasmic and mitochondrial tRNA.
YKR056W	TRM2					1	0	M	tRNA modification	tRNA methyltransferase activity	cellular_component unknown	viable
YGR185C	TYS1					1	0	T	amino acid activation*	tyrosine-tRNA ligase activity	cytoplasm*	Null mutant is inviable.
YGL243W	TAD1					1	1	M	tRNA modification	tRNA specific adenosine deaminase activity	nucleus	viable
YGR090W	UTP22					1	0	R	processing of 20S pre-rRNA	molecular_function unknown	nucleus*	inviable
YGR128C	UTP8					1	0	R	processing of 20S pre-rRNA	snoRNA binding	small nucleolar ribonucleoprotein complex	inviable
Q0140	VAR1					1	0	T	protein biosynthesis*	structural constituent of ribosome	mitochondrial small ribosomal subunit	The null mutant is inviable. Incomplete 37S subunits of mitochodrial ribosomes are formed in the absence of Var1.
YGR094W	VAS1					1	0	T	valyl-tRNA aminoacylation	valine-tRNA ligase activity	cytoplasm*	Null mutant is inviable
YOR359W	VTS1					1	1	Z	protein-vacuolar targeting	RNA binding*	cytosol	Null is viable and healthy
YNL197C	WHI3		RRM			1	1	Z	regulation of cell size	RNA binding	cytoplasm	Null mutant is viable and defective in filamentous growth
YDL224C	WHI4		RRM			0	1	Z	regulation of cell size	RNA binding	cytoplasm	Null mutant increases severity of the Whi phenotype of whi3.
YOL097C	WRS1					1	0	T	tryptophanyl-tRNA aminoacylation	tryptophan-tRNA ligase activity	cytoplasm	Null mutant is inviable
YBL111C	YBL111C					1	0	U	biological_process unknown	molecular_function unknown	cellular_component unknown	unknown
YCR024C	YCR024C					1	0	T	protein biosynthesis	asparagine-tRNA ligase activity	mitochondrion	Exhibits growth defect on a non-fermentable (respiratory) carbon source.
YDR115W	YDR115W					1	0	T	aerobic respiration	structural constituent of ribosome	mitochondrial large ribosomal subunit	Exhibits growth defect on a non-fermentable (respiratory) carbon source.
YDR117C	YDR117C					0	1	U	biological_process unknown	RNA binding	cellular_component unknown	Exhibits sensitivity at 5 generations when grown in synthetic complete medium.
YDR291W	YDR291W					1	0	U	biological_process unknown	helicase activity	nucleus	viable
YDR332W	YDR332W					1	0	U	biological_process unknown	helicase activity	mitochondrion	Exhibits growth defect on a non-fermentable (respiratory) carbon source.
YEL077C	YEL077C					1	0	U	biological_process unknown	molecular_function unknown	cellular_component unknown	unknown
YER007C-A	YER007C-A					0	1	U	biological_process unknown	RNA binding	cytoplasm	viable
YER087W	YER087W					1	0	U	biological_process unknown	proline-tRNA ligase activity	cellular_component unknown	Exhibits growth defect on a non-fermentable (respiratory) carbon source.
YFR032C	YFR032C		RRM			1	0	U	biological_process unknown	molecular_function unknown	cellular_component unknown	Exhibits sensitivity at 5 generations when grown in synthetic complete - thr medium.
YGL245W	YGL245W					1	0	U	biological_process unknown	glutathione transferase activity*	cytoplasm	inviable
YGR250C	YGR250C		RRM			1	1	U	biological_process unknown	RNA binding	cytoplasm	viable
YLR298C	YHC1					1	0	S	nuclear mRNA splicing, via spliceosome	mRNA binding	snRNP U1*	inviable
YHR020W	YHR020W					1	0	T	biological_process unknown	proline-tRNA ligase activity	cellular_component unknown	inviable
YJR014W	YJR014W					0	1	U	biological_process unknown	RNA binding	cytoplasm	viable
YGR072W	UPF3					1	1	D	mRNA catabolism*	molecular_function unknown	cytoplasm*
YLR123C	YLR123C					1	0	U	dubious ORF	contains characteristic aminoacyl-tRNA motif		viable
YML025C	YML6					1	0	T	protein biosynthesis*	structural constituent of ribosome	mitochondrial large ribosomal subunit	inviable
YFR049W	YMR31					1	0	T	protein biosynthesis	structural constituent of ribosome	mitochondrial small ribosomal subunit	viable
YNL247W	YNL247W					1	0	Z	cysteine metabolism*	cysteine-tRNA ligase activity	cytoplasm	inviable
YNR036C	YNR036C					1	0	U	biological_process unknown	molecular_function unknown	cellular_component unknown	Exhibits growth defect on a non-fermentable (respiratory) carbon source.
YPL184C	YPL184C		RRM			1	0	U	biological_process unknown	molecular_function unknown	cytoplasm	viable
YDR381W	YRA1		RRM			1	1	E	mRNA-nucleus export	RNA binding	transcription export complex	Null mutant is inviable; overexpression causes growth arrest
YKL214C	YRA2		RRM			1	1	E	poly(A)+ mRNA-nucleus export	RNA binding	nucleus	viable
YLR277C	YSH1					1	0	P	mRNA polyadenylation*	cleavage/polyadenylation specificity factor activity	mRNA cleavage and polyadenylation specificity factor complex*	Null mutant is inviable
YPR107C	YTH1				Zn	1	0	P	mRNA polyadenylation*	cleavage/polyadenylation specificity factor activity	mRNA cleavage and polyadenylation specificity factor complex	null is inviable; other mutations result in polyadenylation deficiency
YGR285C	ZUO1					1	0	M	protein folding	chaperone activity	cytoplasm*	Null mutant has slow growth defect
