# Supplementary material for: Diverse RNA-Binding Proteins Interact with Functionally Related Sets of RNAs, Suggesting an Extensive Regulatory System
Source: PLoS Biol. 2008 Oct 28;6(10):e255. doi: 10.1371/journal.pbio.0060255 (PMC2573929; doi:10.1371/journal.pbio.0060255)
Supplement: Table S2 — (49 KB XLS) [file pbio.0060255.st002.xls]

## Sheet: Key
title	description
YORF	Systematic name
Name	Standard name
RBD	RNA-binding domains (PFAM e-value cut-off of 1)
Localization	Subcellular localization (www.yeastgenome.org)
# Molecules/Cell	Estimated number of molecules of protein per cell (www.yeastgenome.org)
Summary	Brief summary of published results (www.yeastgenome.org)
RNA targets (1% FDR)	Number of RNA targets at 1% FDR threshold
mRNA targets	number of nuclear-encoded mRNA targets at 1% FDR threshold
Target Summary	Brief summary of IP results
Link to Published Results?	Is there a link between IP results and published results? + for weak link, ++ for strong link and a brief description

## Sheet: RBP40_plus6
YORF	Name	RBD	Localization	Mol/Cell	Summary	RNA targets	mRNA targets	Target Summary	Link to Published Results?
YLR304C	Aco1		NA	96700	aconitase, independently required for mitochondrial genome maintenance	39	1	mitochondrial encoded RNAs. Strong enrichment of mitochondrial RNAs was still observed on microarrays hybridized with affinity purified RNA that was treated with Dnase I, suggesting Aco1 was not merely associated with mitochondrial genomic DNA.	+ -- RNA-binding function may be linked to role in maintenance of mitochondrial genome integrity. Mammalian homolog is an RNA-binding protein.
YBL078C	Atg8		NA	2010	required for autophagy; homolog of human LC3, which is an RBP	13	8
YOR198C	Bfr1		ER	33400	associated with polyribosomes; implicated in secretion and nuclear segregation; physically interacts with Scp160.	1075	1037	enriched for mRNAs encoding proteins localized to nucleolus and nucleus; enrichment is positively correlated with mRNA and coding sequence length; similar binding profile to Scp160
YFL023W	Bud27		cytoplasm	1300	bud-site selection, nutrient signaling, and gene expression controlled by the TOR kinase	2	2	mRNA encoding component of RNA polymerase I complex (RPA190); interaction is Mg dependent	+ -- putative RNA-binding function may be connected to Bud27's role in TOR pathway, which also targets RNA polymerase I.
YPL178W	Cbc2	1 RRM	nucleus	6200	small subunit of the heterodimeric cap binding complex, component of the spliceosomal commitment complex	348	156	intron-containing transcripts and potential cryptic unstable transcripts (CUTs)	++ -- Previously shown to be involved in splicing and degradation of short-lived nuclear mRNAs.
YLR175W	Cbf5	1 DKCLD, 1 TruB_N, 1, PUA	nucleolus	33600	pseudouridine synthase catalytic subunit of box H/ACA small nucleolar ribonucleoprotein particles	171	120	H/ACA snoRNAs and potentially some mRNAs	++ -- Previously shown to bind specifically to H/ACA box snoRNAs.
YDL160C	Dhh1	1 DEAD, 1 HelicaseC	cytoplasm	42900	stimulates mRNA decapping and exit from translation	0	0
YCL011C	Gbp2	3 RRM	nucleus	2540	mRNA export from nucleus; binds mRNAs cotranscriptionally; found in polysome fractions	259	239	enriched for mRNAs encoding proteins localized to the nucleolus and chromosome, proteins involved in ribosome biogenesis and chromatin modification	Growth defects due to overexpression might be linked to abberant processing of Gbp2 targets.
YNL004W	Hrb1	3 RRM	nucleus	1990	mRNA export from nucleus; binds mRNAs cotranscriptionally; found in polysome fractions	40	28	includes several intron-containing transcripts
YNL037C	Idh1		mitochondrion	10500	subunit of mitochondrial isocitrate dehydrogenase	4	4
YBL032W	Khd1	3 KH	cytoplasm	15600	required for the proper translational repression and localization of ASH1 mRNA to bud-tip	634	634	enriched for mRNAs encoding cell wall, plasma membrane, bud, ER proteins; IP enrichment is negatively correlated with ribosome occupancy and positively correlated with 5'-UTR length and mRNA length	++ -- ASH1 is a target; many targets encode proteins that are localized to the cell periphery and have relatively low ribosome occupancy.
YPL169C	Mex67	1 TAPC	nucleus	2830	mRNA export from nucleus, component of the nuclear pore; binds hundreds of mRNAs including mRNAs encoding ribosomal, membrane, and cell wall proteins	0	0
YLR116W	Msl5	1 KH, 2 zf-CCHC	nucleus	4380	pre-mRNA splicing; also involved in nuclear retention of pre-mRNA	179	64	intron-containing transcripts; dozens of mRNAs that do not appear to contain introns, but are enriched for Msl5 recognition sequences	++ -- Previously shown to bind introns and specifically recognize UACUAAC sequences.
YGL122C	Nab2		nucleus	9670	nuclear polyadenylated RNA-binding protein; required for poly(A) tail length control and nuclear mRNA export; preferentially binds mRNAs encoding proteins involved in transcription	734	651	mRNAs encoding proteins localized to the nucleus, including those involved in nucleic acid metabolism; IP enrichment is negatively correlated with mRNA abundance	++ -- Similar functional themes were seen in a previously published study from the Guthrie lab.
YPL190C	Nab3	1 RRM	nucleus	5830	transcription termination and 3' end maturation of nonpolyadenylated RNA pol II transcribed RNAs	339	253	snoRNAs, potential CUTs; targets are enriched for previously identified binding motif; similar binding profile to Nrd1	++ -- Previously shown to bind snoRNAs and CUTs; previously published binding motif significantly enriched in IP targets.
YML117W	Nab6	1 RRM	cytoplasm	1540	putative RNA-binding protein, based on computational analysis of large-scale protein-protein interaction data	61	50	enriched for mRNAs encoding proteins localized to the cell wall
YPR149W	Nce102		punctate	NA	involved in secretion of proteins that lack classical secretory signal sequences	8	4
YNL175C	Nop13	3 RRM	nucleolus	3830	predicted to be involved in pre-18S rRNA processing	2	0	5.8S and 35S ribosomal RNAs	+ - RNA-binding targets congruent with genetic-linkage to rRNA processing
YLR197W	Nop56	1 NOP5NT, 1 NOSIC, 1 Nop	nucleolus	13500	component of the box C/D small nucleolar ribonucleoprotein particles	426	338	C/D box snoRNAs and potentially many mRNAs; TAP-strain grow slowly, which may have led to spurious identification of many mRNA targets	+ - Previously shown to interact specifically with C/D box snoRNAs.
YDR432W	Npl3	2 RRM	nucleus	78700	mRNA export from nucleus; antagonist of mRNA 3' end formation by RNA polymerase II; preferenitally binds intron-containing transcripts	1266	1019	cytosolic and mitochondrial ribosome, oxidative phosphorylation, intron-containing transcripts; IP enrichment is positively correlated with ribosome occupancy, negatively correlated with mRNA and coding sequence length	++ -- Similar functional themes were observided in a previously published study from the Guthrie lab; previously shown to be involved in splicing and export of mRNAs derived from intron-containing transcripts.
YNL251C	Nrd1	1 RRM	nucleus	19600	transcription termination and 3' end maturation of nonpolyadenylated RNA pol II transcribed RNAs	1084	848	snoRNAs, potential CUTs; IP enrichment is negatively correlated with mRNA and coding sequence length; mRNA targets are enriched for previously identified binding motif; similar binding profile to Nab3	++ -- Previously shown to bind snoRNAs and CUTs; previously published binding motif significantly enriched in IP targets.
YDL167C	Nrp1	2 RRM	cytoplasm	3570	rich in asparagine residues	7	5
YGR159C	Nsr1	2 RRM	nucleolus	77400	pre-rRNA processing and ribosome biogenesis	625	527	ribosomal internal transcribed regions (ITS); enriched for mRNAs encoding ribosomal proteins; IP enrichment is positively correlated with ribosome occupancy and mRNA abundance, and negatively correlated with 5'-UTR, coding sequence and mRNA length	+ -- RNA-binding function may be linked to reported roles in the rRNA processing. Association with mRNAs encoding ribosomal proteins may link rRNA processing with ribosome assembly.
YER165W	Pab1	4 RRM, 1 PABP	cytoplasm	198000	poly(A) binding protein, part of the 3'-end RNA-processing complex, mediates interactions between the 5' cap structure and the 3' mRNA poly(A) tail	1994	1645	enriched for mRNAs encoding ribosomal proteins and intron-containing transcripts; IP enrichment was positively correlated with ribosome occupancy and mRNA abundance, negatively correlated with 5'-UTR, coding sequence and mRNA length	++ -- IP enrichment was previously shown to correlate with having a relatively long poly(A) tail, which positvely correlates with ribosome occupancy
YBR233W	Pbp2	3 KH	cytoplasm	1590	similarity to mammalian hnRNP K protein; involved in the regulation of telomere position effect and telomere length	2	2
YBL051C	Pin4	1 RRM	cytoplasm	4630	involved in G2/M phase progression and response to DNA damage	31	29	novel sequence element in 3'-UTRs
YNL016W	Pub1	3 RRM	cytoplasm	49600	required for stability of a number of mRNAs; not reported to associate with polyribosomes; preferentially associated with mRNAs encoding proteins localized to membranes and cytoplasmic ribosome	1787	1462	mRNAs encoding proteins localized to membranes, including ER, valuole and plasma membrane, cell wall; intron-containing transcripts; mRNAs containing uORFs; IP enrichment is positively correlated with 3'-UTR and 5'-UTR length	+ - Previously shown to associate with mRNAs containing uORFs; previously shown to recognize U-rich sequences in untranslated regions; About half of the targets identified in Duttagupta et al. were identified as Pub1 targets in this study.
YJR091C	Puf1	6 PUF, 1 RRM	ambiguous	784	preferentially binds mRNAs encoding membrane-associated proteins	60	60	published; we identified a novel sequence element significantly enriched in 3'-UTRs and coding sequences of targets
YPR042C	Puf2	5 PUF, 1 RRM	cytoplasm	377	Preferentially binds mRNAs encoding membrane-associated proteins	173	173	published; we identified a novel sequence element significantly enriched in 3'-UTRs and coding sequences of targets
YLL013C	Puf3	8 PUF	cytoplasm	846	binds to and promotes degradation of mRNAs for select nuclear-encoded mitochondrial proteins; protein of the mitochondrial outer surface	226	226	published
YGL014W	Puf4	8 PUF	cytoplasm	721	preferentially binds mRNAs encoding nucleolar ribosomal RNA-processing factors	252	252	published
YGL178W	Puf5	8 PUF	cytoplasm	1240	preferentially binds mRNAs encoding chromatin modifiers and spindle pole body components; involved in longevity and maintenance of cell wall integrity	205	205	published
YOL066C	Rib2	1 PseudoU_synth_2	cytoplasm	1540	catalyzes the third step of the riboflavin biosynthesis pathway; cytoplasmic tRNA pseudouridine synthase	3	2	several tRNAs among most enriched transcripts	+ -- previously shown to be involved in tRNA processing.
YGL044C	Rna15	1 RRM	NA	6350	cleavage and polyadenylation of mRNA 3' ends	2	2
YJL080C	Scp160	7 KH	ER	NA	essential RNA-binding G protein effector of mating response pathway; interacts in mRNA-dependent manner with translating ribosomes; physically interacts with Bfr1.	1384	1303	enriched for mRNAs encoding cell wall, plasma membrane, nuclear membrane, ER proteins and proteins involved in ribosome biogenesis and transport; IP enrichment is positively correlated with coding sequence and mRNA length; similar binding profile to Bfr1	+ -- RNA-binding function may be linked to localization to ER membrane and nuclear envelope.
YIR001C	Sgn1	1 RRM,	cytoplasm	6490	may have a role in mRNA translation, as suggested by genetic interactions with genes encoding proteins involved in translational initiation	10	10	~200 fold enrichment of RPS20 in IPs
YKL130C	She2		cytoplasm,nucleus	4070	part of mRNA localization machinery that restricts accumulation of certain proteins to the bud	22	22	published
YLR398C	Ski2	1 DEAD, 1 HelicaseC	cytoplasm	5770	involved in exosome mediated 3' to 5' mRNA degradation and translation inhibition of non-poly(A) mRNAs	15	13	binds mRNAs encoding Ski3 and Ski7 of the exosome
YLL011W	Sof1	1 SOF	nucleolus	6620	biogenesis of 40S ribosomal subunit; associated with U3 small nucleolar RNA	14	1	C/D box snoRNAs including U3 snoRNA	++ - Previously shown to interact with U3 snoRNA.
YDR293C	Ssd1	1 OB_RNB, 1 RNB	cytoplasm	1100	involved in cell wall biogenesis and integrity, longevity, virulance	64	56	mRNAs encoding proteins localized to the cell wall and bud; novel sequence element enriched in 5'-UTRs of targets	+ -- RNA-binding function may be linked to reported roles in cell wall function.
YGR192C	Tdh3		cytoplasm,nucleus	169000	glyceraldehyde-3-phosphate dehydrogenase	175	133	mitochondrial-encoded mRNAs; many nuclear-encoded mRNAs
YMR080C	Upf1	1 UPF1_Zn_bind	cytoplasm,punctate	6090	required for nonsense mediated mRNA decay and for efficient translation termination at nonsense codons	0	0
YOR359W	Vts1	1 SAM	cytoplasm	3200	capable of binding Smaug response element stem-loop RNA to negatively regulate translation	144	144	mRNAs encoding proteins involved in carbohydrate transport; previously identified stem loop sequence that is important for recognition of targets is enriched in coding sequences of targets	Enrichment of Smaug response element in coding sequences of targets.
YLL032c	Yll032c	1 KH	cytoplasm	922	protein of unknown function that may interact with ribosomes	54	54	enriched for mRNAs involved in transport, development, cell signaling; novel sequence element enriched in 3'-UTRs, coding sequences, and 5'-UTRs of targets
YPL184C	Ypl184c	3 RRM	cytoplasm	7950	protein of unknown function	377	330	enriched for mRNAs encoding proteins localized to the cell wall, ER, plasma membrane; mRNAs containing uORFs and IRES
YKL214C	Yra2	1 RRM	cytoplasm,nucleus	1310	mRNA export from nucleus	12	6
Puf1-5 and She2 targets were published previously,
