# Supplementary material for: Diverse RNA-Binding Proteins Interact with Functionally Related Sets of RNAs, Suggesting an Extensive Regulatory System
Source: PLoS Biol. 2008 Oct 28;6(10):e255. doi: 10.1371/journal.pbio.0060255 (PMC2573929; doi:10.1371/journal.pbio.0060255)
Supplement: Table S4 — (46 KB XLS) [file pbio.0060255.st004.xls]

## Sheet: key
title	description
#	All motifs are shown in decreasing order of significance (based on the maximum negative log10 (p-value) for 5’, coding sequence, or 3’ region) with motifs included in Figure 7 appearing in bold
Name	Associated RBP, with suffixes discriminating multiple motifs predicted for each RBP in decreasing order of significance
Region	Describes if motifs were predicted from upstream (US) or downstream (DS) target sequences
Program	Describes whether REFINE or FIRE identified the motif
Consensus	Consensus sequences summarizing base preferences are shown for each motif
5'	The negative log10 (p-value) of the significance of genome-wide enrichment (based on the hypergeometric distribution) for sequences containing motif sites in targets for 200 bases upstream of start codon
CDS	The negative log10 (p-value) of the significance of genome-wide enrichment (based on the hypergeometric distribution) for sequences containing motif sites in targets coding sequences
3'	The negative log10 (p-value) of the significance of genome-wide enrichment (based on the hypergeometric distribution) for sequences containing motif sites in targets for 200 bases downstream of stop codon
Strand	Indicates the negative log10 (p-value) for genome-wide enrichment of the reverse complements for each motif, based on the hypergeometric distribution
Cons	Indicates the negative log10 (p-value) measuring whether motif sites in targets are more likely to be conserved as motifs in orthologous sequence alignments in S.bayanus, than are sites occurring in non-targets, based on the hypergeometric distribution
Class	Indicates which redundancy group, if any, motifs were assigned to based on similarity of motif sequences and origins
Figure 5 Inclusion	Indicates which motifs were presented in Figure 5, and an explanation for excluded motifs
Target List	Indicates which RBP target file was used for motif analysis

## Sheet: Table_S4
#	Name	Region	Program	Consensus	5'	CDS	3'	Strand	Cons	Class	Figure 7 Inclusion	Target List
1	PUF3-1	DS	REFINE	CHUGUAWAUAWAWA	3.49156	8.37894	163.17	1.37861	6.35585	1	Yes	puf3
2	PUF3-2	DS	FIRE	NUGUAHAUA	0.908897	6.01251	119.213	0.5491	26.6257	1	No - less significant than motif # 1	puf3
3	PUF4-1	DS	FIRE	UGUAHMNUA	3.09515	21.7832	88.4105	0.343852	11.8133	2	Yes	puf4
4	PUF4-2	DS	REFINE	UHUGUAUAWUA	3.3308	20.448	77.3272	0.444592	4.77384	2	No - less significant than motif # 3	puf4
5	PUF5-1	DS	REFINE	WUUGUAWUWU	5.28296	10.9045	69.3598	0.0651583	7.09457	3	Yes	puf5
6	PUB1-1	DS	FIRE	HUUUUUUHW	1.13417	2.05951	58.0414	0.0047599	0.630412	4	Yes	pub1
7	PUF5-2	DS	FIRE	NUUGUAWYH	0.481739	8.1402	48.8319	0.191104	5.37337	3	No - less significant than motif # 5	puf5
8	YPL184C-1	DS	FIRE	YUUCWBUYH	3.21325	7.46273	27.1207	0.505141	0	4	No - redundant to motif # 6	ypl184c
9	PUB1-2	US	REFINE	UUUUUUCH	6.43505	3.77594	24.6758	0.10791	0.593016	4	No - less significant than motif # 6	pub1
10	PUF4-3	US	REFINE	UGAAAAAUUUU	20.6145	0.663229	1.54391	18.7303	4.90523	5	No - less significant than motif # 3	puf4
11	PUF2-1	DS	REFINE	UAAUAAUW	1.15179	4.96617	20.5352	0.453136	3.53205	6	Yes	puf2
12	BFR1-1	US	REFINE	UGAAAAWUUUY	14.8336	19.885	2.62726	8.78007	5.01688	5	No - redundant to motif # 10	bfr1all
13	SCP160-1	US	REFINE	UGAAAAAUUUU	19.8708	8.67405	0.734309	4.99847	1.08834	5	No - redundant to motif # 10	scp160
14	GBP2-1	US	REFINE	UGAAAAWUUUUYA	19.5197	0.782792	0.486104	15.5545	0.968166	5	No - redundant to motif # 10	gbp2mg
15	PUF2-2	DS	FIRE	NUAAUAMWW	1.29312	2.82854	19.4071	0.557354	2.64924	6	No - less significant than motif # 11	puf2
16	PUB1-3	DS	FIRE	HMUYYAUYK	0.705942	1.11523	19.2017	3.41281e-06	0.930683	7	No - less significant than motif # 6	pub1
17	SSD1-1	US	REFINE	AKUCAUUCCUU	18.4855	0	0	0	3.81055	8	Yes	ssd1mg
18	BFR1-2	DS	FIRE	URHVAAHYR	1.00194	17.6864	9.91264	0.212187	0.457762	na	No - less significant than motif # 12	bfr1all
19	PUB1-4	DS	FIRE	BUYYSUAYH	1.20146	2.66745	16.8332	0.00169195	1.0132	4	No - less significant than motif # 6	pub1
20	PUF1-1	DS	REFINE	UAAUAAUUAAU	2.85426	0	16.4333	0	0.379789	6	No - redundant to motif # 11	puf1
21	PAB1-1	DS	REFINE	WUAUAUAW	1.65132	9.83654e-40	16.3111	5.51118	1.60938	9	Yes	pab1
22	YPL184C-2	US	REFINE	UUCUUUU	9.29655	2.57853	15.657	0.249903	0.507844	4	No - less significant than motif # 8	ypl184c
23	GBP2-2	US	REFINE	GCGAUGAGMU	15.3665	1.1691	0.928775	3.83971	1.17814	10	No - less significant than motif # 14	gbp2mg
24	SCP160-2	DS	FIRE	KUUWAYBUN	1.08951	15.076	11.3303	0.685569	0.394912	na	No - less significant than motif # 13	scp160
25	KHD1-1	DS	FIRE	HWNCAUUWY	2.17398	3.31847	14.7116	0.160537	1.43919	na	Yes	khd1merg
26	PUF3-3	DS	REFINE	UAUAUA	0.0665794	7.58547e-05	13.3104	4.15592	14.3976	9	No - less significant than motif # 1	puf3
27	KHD1-2	US	FIRE	HUCNBCAWH	8.40795	13.3041	1.48666	0.0256639	0.966286	4	No - less significant than motif # 25	khd1merg
28	NAB2-1	DS	FIRE	DRARAMGMD	1.31344	8.45321	12.7521	0.00908189	0.0471643	14	Yes	nab2mg
29	YPL184C-3	DS	FIRE	VYYUBAUCH	0.0561279	2.32113	12.7285	0.00208513	0.211349	7	No - less significant than motif # 8	ypl184c
30	NSR1-1	US	REFINE	GGGWAACGGW	12.5172	0.944664	1.06614	1.53423	0.0378833	11	Yes	nsr1
31	SSD1-2	US	FIRE	YYAHUCCWU	12.3313	0.540146	0.202955	0.243915	6.7929	8	No - less significant than motif # 17	ssd1mg
32	PUF4-4	US	REFINE	GCGAUGAGMUG	12.2063	2.06377	0.657605	4.45941	0.983622	10	No - less significant than motif # 3	puf4
33	PUF5-3	DS	FIRE	UGUACUAUH	0.108364	0.89968	12.1498	0.0264069	1.58221	3	No - less significant than motif # 5	puf5
34	KHD1-3	US	FIRE	NCHNVUMCH	11.9591	6.41205	3.37612	0.00810204	0.350111	na	No - less significant than motif # 25	khd1merg
35	YPL184C-4	DS	FIRE	UUYAAYUCN	1.76405	2.06157	11.7491	0.0677169	1.05811	na	No - less significant than motif # 8	ypl184c
36	NSR1-2	US	FIRE	VSGGWARMN	11.7489	8.31591e-08	0.445884	1.31754	0.37478	11	No - less significant than motif # 30	nsr1
37	PUF5-4	DS	FIRE	WGUAMYAMW	0.407534	1.5424	11.453	0.729353	2.6468	3	No - less significant than motif # 5	puf5
38	PUB1-5	US	FIRE	NKYSYYSYU	11.333	3.85962	5.42155	0.917851	1.32631	4	No - less significant than motif # 6	pub1
39	YPL184C-5	US	FIRE	HUCYYYKMD	11.2419	2.03643	8.43735	0.00734869	2.51727	4	No - less significant than motif # 8	ypl184c
40	YLL032C-1	US	REFINE	AAUACCY	7.99789	11.1671	6.79197	0.541999	0.595993	na	Yes	yll032c
41	PUF1-2	US	REFINE	WKCCACUUY	10.9096	1.10576	0	0.421703	0.208701	na	No - less significant than motif #	puf1
42	VTS1-1	DS	FIRE	UKWCGRGGN	0.198265	1.03548	10.5483	0	0.219863	12	Yes	vts1
43	PIN4-1	DS	REFINE	UUUAAUGA	0	1.01557	10.5462	0	0.898997	na	Yes	pin4
44	PAB1-2	DS	REFINE	WAUAUAURUAUAUAU	1.759	9.9858e-27	10.5355	8.78093	0.370323	9	No - less significant than motif # 21	pab1
45	NRD1-1	DS	REFINE	UUCUUGUW	0.957127	7.74246e-05	10.3628	0.765047	0.182305	13	Yes	nrd1
46	VTS1-2	DS	REFINE	UUUCGAGG	0	0.252195	9.97476	0	0.20412	12	No - less significant than motif # 42	vts1
47	NAB3-1	DS	REFINE	WUUCUUGU	1.95439	1.1192	9.95392	0.0140843	0.971301	13	No - less significant than motif # 28	nab3
48	NAB2-2	US	FIRE	NCUGAAVBN	9.84607	0.536186	0.517466	0.370911	0.156546	14	No - less significant than motif # 28	nab2mg
49	KHD1-4	US	REFINE	UUUUUUUUCH	7.62403	1.00443	9.37249	0.918736	0.102438	4	No - less significant than motif # 25	khd1merg
50	NSR1-3	DS	REFINE	WWUAUAUA	1.09433	9.78618e-29	9.24121	2.00099	1.15439	9	No - less significant than motif # 30	nsr1
51	NSR1-4	DS	REFINE	AUWUGUAYAUW	1.78193	1.14425	9.00098	1.45926	0.785259	1	No - less significant than motif # 30	nsr1
52	BFR1-3	DS	FIRE	DUAKAUWUD	0.285599	8.87011	8.33637	1.37633	0	9	No - less significant than motif # 12	bfr1all
53	SCP160-3	US	REFINE	GCGAUGAGMU	8.84995	0.370886	1.11765	2.05045	0.292795	10	No - less significant than motif # 13	scp160
54	BFR1-4	DS	REFINE	UAUAUA	0.222145	5.38675	8.39731	3.99998	0.273129	9	No - less significant than motif # 12	bfr1all
55	GBP2-3	DS	REFINE	WYAUUAUCWU	2.04914	5.25056e-06	8.31987	0.0674963	0.118597	na	No - less significant than motif # 14	gbp2mg
56	BFR1-5	US	REFINE	GCGAUGAGCU	8.14792	1.22121	0.891318	2.84596	1.14355	10	No - less significant than motif # 12	bfr1all
57	NOP56-1	US	REFINE	UUUUCUUUU	7.22093	4.52447	2.00325	1.2233	0.270845	4	No - redundant to motif # 4	NOP56
58	KHD1-5	US	REFINE	AAACACAW	6.83314	4.23083	1.58529	0.226363	0.585707	na	No - less significant than motif # 25	khd1merg
59	NAB2-3	US	REFINE	WGAAAAAW	6.82096	5.66211	3.85569	0.328471	0.0230143	14	No - less significant than motif # 28	nab2mg
60	KHD1-6	DS	REFINE	UUUUCUUU	4.16632	3.95122	6.39524	0.0193282	0.076091	4	No - less significant than motif # 25	khd1merg
