# Supplementary material for: Diverse RNA-Binding Proteins Interact with Functionally Related Sets of RNAs, Suggesting an Extensive Regulatory System
Source: PLoS Biol. 2008 Oct 28;6(10):e255. doi: 10.1371/journal.pbio.0060255 (PMC2573929; doi:10.1371/journal.pbio.0060255)
Supplement: Table S5 — (41 KB XLS) [file pbio.0060255.st005.xls]

## Sheet: Table_S5
Name	Microarray_Number	Group	Included_in_median_centering	Microarray_platform	IP_buffer	Included_in_paper	Published_previously
Bfr1	ARBPn068	1	no	oligo	1.8 mM MgCl2	yes
Hrb1	ACATR1n691	1	yes	oligo	1.8 mM MgCl2	yes
Hrb1	ACATR1n692	1	yes	oligo	1.8 mM MgCl2	yes
Msl5	ARBPn038c	1	yes	oligo	1.8 mM MgCl2	yes
Msl5	ARBPn039d	1	yes	oligo	1.8 mM MgCl2	yes
Nab2	ARBPn066	1	no	oligo	1.8 mM MgCl2	yes
Nab3	ARBPn067	1	yes	oligo	1.8 mM MgCl2	yes
Npl3	ARBPn045d	1	no	oligo	1.8 mM MgCl2	yes
Nsr1	ARBPn129	1	no	oligo	1.8 mM MgCl2	yes
Ski2	ACATR1n671	1	yes	oligo	1.8 mM MgCl2	yes
Ski2	ACATR1n674	1	yes	oligo	1.8 mM MgCl2	yes
Ssd1	ACATR1n789	1	yes	oligo	1.8 mM MgCl2	yes
Ypl184c	ARBPn069	1	yes	oligo	1.8 mM MgCl2	yes
Untagged_BY4741	ACATR1n678	2	yes	oligo	1.8 mM MgCl2	yes
Untagged_BY4741	ACATR1n677	2	yes	oligo	1.8 mM MgCl2	yes
Pin4	ACATR1n787	2	yes	oligo	1.8 mM MgCl2	yes
Pin4	ACATR1n788	2	yes	oligo	1.8 mM MgCl2	yes
Rna15	ACATR1n666	2	yes	oligo	1.8 mM MgCl2	yes
Rna15	ACATR1n667	2	yes	oligo	1.8 mM MgCl2	yes
Yra2	ACATR1n669	2	yes	oligo	1.8 mM MgCl2	yes
Yra2	ACATR1n670	2	yes	oligo	1.8 mM MgCl2	yes
Aco1	ARBPn136	3	yes	oligo	1.8 mM MgCl2	yes
Atg8	ACATR1n0662	3	yes	oligo	1.8 mM MgCl2	yes
Atg8	ACATR1n0712	3	yes	oligo	1.8 mM MgCl2	yes
Gbp2	ARBPn055a	3	yes	oligo	1.8 mM MgCl2	yes
Hrb1	ACATR1n693	3	yes	oligo	1.8 mM MgCl2	yes
Mex67	ACATR1n0675	3	yes	oligo	1.8 mM MgCl2	yes
Mex67	ARBPn056	3	yes	oligo	1.8 mM MgCl2	yes
Npl3	ARBPn138	3	no	oligo	1.8 mM MgCl2	yes
Nrd1	ARBPn058	3	yes	oligo	1.8 mM MgCl2	yes
Nrd1	ARBPn059	3	yes	oligo	1.8 mM MgCl2	yes
Rib2	ARBPn137	3	yes	oligo	1.8 mM MgCl2	yes
Scp160	ARBPn131	3	no	oligo	1.8 mM MgCl2	yes
Tdh3	ARBPn133	3	yes	oligo	1.8 mM MgCl2	yes
Upf1	ARBPn134b	3	yes	oligo	1.8 mM MgCl2	yes
Upf1	ARBPn135	3	yes	oligo	1.8 mM MgCl2	yes
Ypl184c	ARBPn060	3	yes	oligo	1.8 mM MgCl2	yes
Untagged_BY4741	ARBPn076	4	yes	oligo	1.8 mM MgCl2	yes
Nab2	ARBPn070	4	no	oligo	1.8 mM MgCl2	yes
Npl3	ARBPn127	4	no	oligo	1.8 mM MgCl2	yes
Nrp1	ARBPn128	4	yes	oligo	1.8 mM MgCl2	yes
Pbp2	ARBPn064	4	yes	oligo	1.8 mM MgCl2	yes
Pbp2	ARBPn065	4	yes	oligo	1.8 mM MgCl2	yes
Pub1	ARBPn051	4	no	oligo	1.8 mM MgCl2	yes
Scp160	ARBPn053	4	no	oligo	1.8 mM MgCl2	yes
Ssd1	ARBPn054a	4	yes	oligo	1.8 mM MgCl2	yes
Ypl184c	ARBPn075	4	yes	oligo	1.8 mM MgCl2	yes
Aco1	ARBPn080	5	yes	oligo	1.8 mM MgCl2	yes
Bfr1	ARBPn081	5	no	oligo	1.8 mM MgCl2	yes
Cbc2	ARBPn088	5	yes	oligo	1.8 mM MgCl2	yes
Cbc2	ARBPn089	5	yes	oligo	1.8 mM MgCl2	yes
Gbp2	ARBPn090	5	yes	oligo	1.8 mM MgCl2	yes
Untagged_BY4741	ARBPn093	5	yes	oligo	1.8 mM MgCl2	yes
Nsr1	ARBPn094	5	no	oligo	1.8 mM MgCl2	yes
Pub1	ARBPn095	5	no	oligo	1.8 mM MgCl2	yes
Puf3	ARBPn096	5	yes	oligo	1.8 mM MgCl2	no
Pub1	ADANn006	5	no	oligo	1.8 mM MgCl2	yes
Scp160	ARBPn097	5	no	oligo	1.8 mM MgCl2	yes
Sof1	ARBPn098b	5	yes	oligo	1.8 mM MgCl2	yes
Ssd1	ARBPn099	5	yes	oligo	1.8 mM MgCl2	yes
Idh1	ARBPn112	6	yes	oligo	1.8 mM MgCl2	yes
Untagged_BY4741	ARBPn108b	6	yes	oligo	1.8 mM MgCl2	yes
Untagged_BY4741	ARBPn109	6	yes	oligo	1.8 mM MgCl2	yes
Nrp1	ARBPn106	6	yes	oligo	1.8 mM MgCl2	yes
Pin4	ARBPn110	6	yes	oligo	1.8 mM MgCl2	yes
Rna15	ARBPn107	6	yes	oligo	1.8 mM MgCl2	yes
Nop56	ARBPn113b	6	yes	oligo	1.8 mM MgCl2	yes
Nop56	ARBPn114	6	yes	oligo	1.8 mM MgCl2	yes
Idh1	ARBPn002	7	yes	oligo	1.8 mM MgCl2	yes
Nab3	ARBPn004	7	yes	oligo	1.8 mM MgCl2	yes
Puf3	ARBPn005	7	yes	oligo	1.8 mM MgCl2	no
Sof1	ARBPn006	7	yes	oligo	1.8 mM MgCl2	yes
Tdh3	ARBPn148	7	yes	oligo	1.8 mM MgCl2	yes
Ypl184c	ARBPn151	7	yes	oligo	1.8 mM MgCl2	yes
Cbf5	ARBPn154	8	yes	oligo	1.8 mM MgCl2	yes
Cbf5	ARBPn155	8	yes	oligo	1.8 mM MgCl2	yes
Nce102	ARBPn156	8	yes	oligo	1.8 mM MgCl2	yes
Nce102	ARBPn157	8	yes	oligo	1.8 mM MgCl2	yes
Rib2	ARBPn159	8	yes	oligo	1.8 mM MgCl2	yes
Untagged_BY4741	ACATR1n562	9	yes	oligo	1.8 mM MgCl2	yes
Untagged_BY4741	ACATR1n564	9	yes	oligo	1.8 mM MgCl2	yes
Untagged_BY4741	ACATR1n556	9	yes	oligo	1.8 mM MgCl2	yes
Pab1	ACATR1n731	9	no	oligo	1.8 mM MgCl2	yes
Pab1	ACATR1n730	9	no	oligo	1.8 mM MgCl2	yes
Cbc2	ACATR1n700	10	yes	oligo	1.8 mM MgCl2	yes
Untagged_BY4741	ACATR1n698	10	yes	oligo	1.8 mM MgCl2	yes
Untagged_BY4741	ACATR1n699	10	yes	oligo	1.8 mM MgCl2	yes
Untagged_BY4741	ACATR1n546	10	yes	oligo	1.8 mM MgCl2	yes
Untagged_BY4741	ACATR1n544	10	yes	oligo	1.8 mM MgCl2	yes
Nab6	ACATR1n704	10	yes	oligo	1.8 mM MgCl2	yes
Nrd1	ACATR1n706	10	yes	oligo	1.8 mM MgCl2	yes
Pab1	ACATR1n707	10	no	oligo	1.8 mM MgCl2	yes
Bfr1	ARBPn140	11	yes	oligo	10 mM EDTA	no
Bfr1	ARBPn141	11	yes	oligo	10 mM EDTA	no
Dhh1	ARBPn142	11	yes	oligo	10 mM EDTA	no
Dhh1	ARBPn143	11	yes	oligo	10 mM EDTA	no
Gbp2	ARBPn144b	11	yes	oligo	10 mM EDTA	no
Gbp2	ARBPn145b	11	yes	oligo	10 mM EDTA	no
Khd1	ARBPn034b	11	yes	oligo	10 mM EDTA	no
Khd1	ARBPn035b	11	yes	oligo	10 mM EDTA	no
Nab2	ARBPn146	11	yes	oligo	10 mM EDTA	no
Nab2	ARBPn147b	11	yes	oligo	10 mM EDTA	no
Scp160	ARBPn036	11	yes	oligo	10 mM EDTA	no
Scp160	ARBPn037	11	yes	oligo	10 mM EDTA	no
Ssd1	ARBPn032	11	yes	oligo	10 mM EDTA	yes
Ssd1	ARBPn033	11	yes	oligo	10 mM EDTA	yes
Untagged_BY4741	APATn137	12	yes	oligo	10 mM EDTA	yes
Untagged_BY4741	ACATR1n566	12	yes	oligo	10 mM EDTA	yes
Untagged_BY4741	ACATR1n570	12	yes	oligo	10 mM EDTA	yes
Untagged_BY4741	APATn151	12	yes	oligo	10 mM EDTA	yes
Nab6	ACATR1n687	12	yes	oligo	10 mM EDTA	yes
Nab6	ACATR1n726	12	yes	oligo	10 mM EDTA	yes
Untagged_BY4741	ACD2n012	13	yes	cDNA	1.8 mM MgCl2	yes	Gerber et al., 2004
Untagged_BY4741	ACD1n026	13	yes	cDNA	1.8 mM MgCl2	yes	Gerber et al., 2004
Untagged_BY4741	ACD1n008	13	yes	cDNA	1.8 mM MgCl2	yes	Gerber et al., 2004
Untagged_BY4741	ACD2n024	13	yes	cDNA	1.8 mM MgCl2	yes	Gerber et al., 2004
Khd1	ACD2n077	13	yes	cDNA	1.8 mM MgCl2	yes	Hawegawa et al., 2008
Khd1	ACD1n017	13	yes	cDNA	1.8 mM MgCl2	yes	Hawegawa et al., 2008
Khd1	ACD1n032	13	yes	cDNA	1.8 mM MgCl2	yes	Hawegawa et al., 2008
Puf1	ACD1n039	13	yes	cDNA	1.8 mM MgCl2	yes	Gerber et al., 2004
Puf1	AD2n096	13	yes	cDNA	1.8 mM MgCl2	yes	Gerber et al., 2004
Puf1	AD2n097	13	yes	cDNA	1.8 mM MgCl2	yes	Gerber et al., 2004
Puf1	AD2n086	13	yes	cDNA	1.8 mM MgCl2	yes	Gerber et al., 2004
Puf2	AD2n102	13	yes	cDNA	1.8 mM MgCl2	yes	Gerber et al., 2004
Puf2	AD2n084	13	yes	cDNA	1.8 mM MgCl2	yes	Gerber et al., 2004
Puf2	AD2n083	13	yes	cDNA	1.8 mM MgCl2	yes	Gerber et al., 2004
Puf2	AY7n023	13	yes	cDNA	1.8 mM MgCl2	yes	Gerber et al., 2004
Puf3	AY5n120	13	yes	cDNA	1.8 mM MgCl2	yes	Gerber et al., 2004
Puf3	AY5n123	13	yes	cDNA	1.8 mM MgCl2	yes	Gerber et al., 2004
Puf3	AY7n014	13	yes	cDNA	1.8 mM MgCl2	yes	Gerber et al., 2004
Puf3	AY7n011	13	yes	cDNA	1.8 mM MgCl2	yes	Gerber et al., 2004
Puf4	AY4n020	13	yes	cDNA	1.8 mM MgCl2	yes	Gerber et al., 2004
Puf4	AY7n024	13	yes	cDNA	1.8 mM MgCl2	yes	Gerber et al., 2004
Puf4	AY7n025	13	yes	cDNA	1.8 mM MgCl2	yes	Gerber et al., 2004
Puf4	AY7n026	13	yes	cDNA	1.8 mM MgCl2	yes	Gerber et al., 2004
Puf5	AY4n021	13	yes	cDNA	1.8 mM MgCl2	yes	Gerber et al., 2004
Puf5	AY4n031	13	yes	cDNA	1.8 mM MgCl2	yes	Gerber et al., 2004
Puf5	AY7n015	13	yes	cDNA	1.8 mM MgCl2	yes	Gerber et al., 2004
Puf5	AY7n016	13	yes	cDNA	1.8 mM MgCl2	yes	Gerber et al., 2004
Nop13	ACD2n012	14	yes	cDNA	1.8 mM MgCl2	yes
Nce102	ACD1n026	14	yes	cDNA	1.8 mM MgCl2	yes
Sgn1	ACD1n008	14	yes	cDNA	1.8 mM MgCl2	yes
Sgn1	ACD2n024	14	yes	cDNA	1.8 mM MgCl2	yes
Vts1	ACD2n077	14	yes	cDNA	1.8 mM MgCl2	yes
Vts1	ACD1n017	14	yes	cDNA	1.8 mM MgCl2	yes
Yfl023w	ACD1n032	14	yes	cDNA	1.8 mM MgCl2	yes
Yll032c	ACD1n039	14	yes	cDNA	1.8 mM MgCl2	yes
Dhh1	AD2n096	15	yes	cDNA	1.8 mM MgCl2	yes
Dhh1	AD2n097	15	yes	cDNA	1.8 mM MgCl2	yes
Nce102	AD2n086	15	yes	cDNA	1.8 mM MgCl2	yes
Nop13	AD2n102	15	yes	cDNA	1.8 mM MgCl2	yes
Yfl023w	AD2n084	15	yes	cDNA	1.8 mM MgCl2	yes
Yll032c	AD2n083	15	yes	cDNA	1.8 mM MgCl2	yes
